# Supplementary material for: Genome-wide identification and characterization of long non-coding RNAs involved in flag leaf senescence of rice
Source: Plant Mol Biol. 2021 Feb 11;105(6):655–84. doi: 10.1007/s11103-021-01121-3 (PMC7985109; doi:10.1007/s11103-021-01121-3)
Supplement: Supplementary file 1 — Supplementary file1 (XLSX 4679 KB) Table S1 List of primers for quantitative real-time PCR. [file 11103_2021_1121_MOESM1_ESM.xlsx]

## Sheet: The 38757 identified mRNAs
#mRNA ID	COG_class	COG_class_annotation	GO_annotation	KEGG_annotation	KEGG_pathway_annotation	KOG_class	KOG_class_annotation	Pfam_annotation	Swiss_Prot_annotation	eggNOG_class	eggNOG_class_annotation	NR_annotation
BGIOSGA000001	[E]	Amino acid transport and metabolism	Molecular Function: cysteine synthase activity (GO:0004124);; Molecular Function: ATP binding (GO:0005524);; Cellular Component: mitochondrion (GO:0005739);; Biological Process: cysteine biosynthetic process from serine (GO:0006535);; Molecular Function: zinc ion binding (GO:0008270);; Cellular Component: chloroplast stroma (GO:0009570);; Cellular Component: chloroplast envelope (GO:0009941);; Mo…	K01738|2.36655e-125|osa:4327819|K01738 cysteine synthase A [EC:2.5.1.47] | (RefSeq) cysteine synthase	Cysteine and methionine metabolism (ko00270);; Sulfur metabolism (ko00920);; Carbon metabolism (ko01200);; Biosynthesis of amino acids (ko01230)	[E]	Amino acid transport and metabolism	Pyridoxal-phosphate dependent enzyme	Cysteine synthase, chloroplastic/chromoplastic OS=Solanum tuberosum OX=4113 PE=2 SV=1	E	Amino acid transport and metabolism	hypothetical protein OsI_05444 [Oryza sativa Indica Group]
BGIOSGA000002	--	--	Biological Process: microtubule cytoskeleton organization (GO:0000226);; Biological Process: cytokinesis by cell plate formation (GO:0000911);; Cellular Component: cytosol (GO:0005829);; Biological Process: protein glycosylation (GO:0006486);; Molecular Function: zinc ion binding (GO:0008270);; Biological Process: gravitropism (GO:0009630);; Biological Process: photomorphogenesis (GO:0009640);; B…	--	--	[O]	Posttranslational modification, protein turnover, chaperones	Ring finger domain;; FANCL C-terminal domain;; Zinc finger, C3HC4 type (RING finger)	E3 ubiquitin-protein ligase listerin OS=Arabidopsis thaliana OX=3702 GN=At5g58410 PE=3 SV=1	O	Posttranslational modification, protein turnover, chaperones	hypothetical protein OsI_05440 [Oryza sativa Indica Group]
BGIOSGA000003	--	--	Molecular Function: DNA binding (GO:0003677);; Molecular Function: chromatin binding (GO:0003682);;	--	--	[K]	Transcription	Myb-like DNA-binding domain;; Myb-like DNA-binding domain	Transcription factor MYB77 OS=Arabidopsis thaliana OX=3702 GN=MYB77 PE=1 SV=1	K	Transcription	hypothetical protein OsI_05437 [Oryza sativa Indica Group]
BGIOSGA000004	[K]	Transcription	Molecular Function: protein serine/threonine kinase activity (GO:0004674);; Molecular Function: ATP binding (GO:0005524);; Biological Process: protein phosphorylation (GO:0006468);; Cellular Component: cytoplasmic vesicle (GO:0016023);;	--	--	--	--	Protein tyrosine kinase	Probable LRR receptor-like serine/threonine-protein kinase At1g67720 OS=Arabidopsis thaliana OX=3702 GN=At1g67720 PE=2 SV=1	T	Signal transduction mechanisms	hypothetical protein OsI_05434 [Oryza sativa Indica Group]
BGIOSGA000005	--	--	Molecular Function: transcription factor activity, sequence-specific DNA binding (GO:0003700);; Biological Process: regulation of transcription, DNA-templated (GO:0006355);; Molecular Function: zinc ion binding (GO:0008270);; Molecular Function: sequence-specific DNA binding (GO:0043565);;	--	--	[K]	Transcription	GATA zinc finger	GATA transcription factor 16 OS=Arabidopsis thaliana OX=3702 GN=GATA16 PE=2 SV=1	K	Transcription	hypothetical protein OsI_05433 [Oryza sativa Indica Group]
BGIOSGA000006	[T]	Signal transduction mechanisms	Molecular Function: protein serine/threonine phosphatase activity (GO:0004722);; Biological Process: protein dephosphorylation (GO:0006470);; Molecular Function: metal ion binding (GO:0046872);;	K01102|0|osa:4324311|K01102 pyruvate dehydrogenase phosphatase [EC:3.1.3.43] | (RefSeq) probable protein phosphatase 2C 38	--	[T]	Signal transduction mechanisms	Protein phosphatase 2C	Probable protein phosphatase 2C 38 OS=Arabidopsis thaliana OX=3702 GN=PP2C38 PE=1 SV=1	T	Signal transduction mechanisms	hypothetical protein OsI_05432 [Oryza sativa Indica Group]
BGIOSGA000007	[H]	Coenzyme transport and metabolism	Cellular Component: mitochondrion (GO:0005739);; Biological Process: ubiquinone biosynthetic process (GO:0006744);; Molecular Function: methyltransferase activity (GO:0008168);; Biological Process: methylation (GO:0032259);;	K06127|0|osa:4324310|K06127 2-methoxy-6-polyprenyl-1,4-benzoquinol methylase [EC:2.1.1.201] | (RefSeq) COQ5, OsJ_04965, P0020E09.9; 2-methoxy-6-polyprenyl-1,4-benzoquinol methylase, mitochondrial	Ubiquinone and other terpenoid-quinone biosynthesis (ko00130)	[H]	Coenzyme transport and metabolism	ubiE/COQ5 methyltransferase family;; Methyltransferase domain;; Methyltransferase domain;; Methyltransferase domain;; Methyltransferase domain	2-methoxy-6-polyprenyl-1,4-benzoquinol methylase, mitochondrial OS=Oryza sativa subsp. japonica OX=39947 GN=COQ5 PE=2 SV=1	H	Coenzyme transport and metabolism	hypothetical protein OsI_05431 [Oryza sativa Indica Group]
BGIOSGA000008	--	--	Molecular Function: copper ion binding (GO:0005507);; Molecular Function: zinc ion binding (GO:0008270);; Molecular Function: nutrient reservoir activity (GO:0045735);;	--	--	--	--	Cupin	11S globulin seed storage protein 2 OS=Sesamum indicum OX=4182 PE=2 SV=1	S	Function unknown	hypothetical protein OsI_05427 [Oryza sativa Indica Group]
BGIOSGA000009	[V]	Defense mechanisms	Molecular Function: ATP binding (GO:0005524);; Cellular Component: nucleus (GO:0005634);; Cellular Component: plasma membrane (GO:0005886);; Biological Process: obsolete ATP catabolic process (GO:0006200);; Biological Process: auxin efflux (GO:0010315);; Molecular Function: auxin efflux transmembrane transporter activity (GO:0010329);; Biological Process: basipetal auxin transport (GO:0010540);; …	K05658|0|osa:4324305|K05658 ATP-binding cassette, subfamily B (MDR/TAP), member 1 [EC:3.6.3.44] | (RefSeq) P0020E09.2, mdr10; ABC transporter B family member 20	--	[Q]	Secondary metabolites biosynthesis, transport and catabolism	Trafficking protein Mon1;; ABC transporter;; ABC transporter transmembrane region;; P-loop containing region of AAA domain	ABC transporter B family member 20 OS=Arabidopsis thaliana OX=3702 GN=ABCB20 PE=1 SV=1	U	Intracellular trafficking, secretion, and vesicular transport	hypothetical protein OsI_05426 [Oryza sativa Indica Group]
BGIOSGA000011	--	--	Cellular Component: cytoplasmic vesicle (GO:0016023);;	--	--	--	--	--	--	S	Function unknown	PREDICTED: uncharacterized protein LOC107278964 [Oryza sativa Japonica Group]
BGIOSGA000012	[CP]	Energy production and conversion;; Inorganic ion transport and metabolism	Molecular Function: magnesium ion binding (GO:0000287);; Molecular Function: inorganic diphosphatase activity (GO:0004427);; Cellular Component: cytosol (GO:0005829);; Biological Process: phosphate-containing compound metabolic process (GO:0006796);; Cellular Component: membrane (GO:0016020);; Biological Process: response to cadmium ion (GO:0046686);;	K01507|1.61264e-159|osa:4324298|K01507 inorganic pyrophosphatase [EC:3.6.1.1] | (RefSeq) soluble inorganic pyrophosphatase 4	Oxidative phosphorylation (ko00190)	[C]	Energy production and conversion	Inorganic pyrophosphatase	Soluble inorganic pyrophosphatase 4 OS=Arabidopsis thaliana OX=3702 GN=PPA4 PE=1 SV=1	C	Energy production and conversion	hypothetical protein OsI_05422 [Oryza sativa Indica Group]
BGIOSGA000013	--	--	Cellular Component: mitochondrion (GO:0005739);; Cellular Component: plastid (GO:0009536);;	--	--	[M]	Cell wall/membrane/envelope biogenesis	Metallothionein	Pectin acetylesterase 5 OS=Arabidopsis thaliana OX=3702 GN=PAE5 PE=2 SV=1	S	Function unknown	hypothetical protein OsI_05418 [Oryza sativa Indica Group]
BGIOSGA000014	--	--	Cellular Component: plastid (GO:0009536);;	--	--	--	--	--	--	S	Function unknown	hypothetical protein OsI_05416 [Oryza sativa Indica Group]
BGIOSGA000015	--		Molecular Function: protein serine/threonine kinase activity (GO:0004674);; Molecular Function: ATP binding (GO:0005524);; Cellular Component: nucleolus (GO:0005730);; Cellular Component: plasma membrane (GO:0005886);; Cellular Component: plastid (GO:0009536);; Biological Process: protein autophosphorylation (GO:0046777);; Biological Process: defense response to fungus (GO:0050832);;	--	--	[T]	Signal transduction mechanisms	Protein tyrosine kinase;; Protein kinase domain	Receptor-like cytoplasmic kinase 176 OS=Oryza sativa subsp. japonica OX=39947 GN=RLCK176 PE=1 SV=1	T	Signal transduction mechanisms	hypothetical protein OsI_05407 [Oryza sativa Indica Group]
BGIOSGA000016	[J]	Translation, ribosomal structure and biogenesis	Cellular Component: mitochondrion (GO:0005739);; Molecular Function: RNA methyltransferase activity (GO:0008173);; Biological Process: chloroplast organization (GO:0009658);; Biological Process: tRNA methylation (GO:0030488);; Biological Process: protein targeting to chloroplast (GO:0045036);; Molecular Function: iron-sulfur cluster binding (GO:0051536);; Biological Process: rRNA base methylation…	K06941|0|osa:4326401|K06941 23S rRNA (adenine2503-C2)-methyltransferase [EC:2.1.1.192] | (RefSeq) probable dual-specificity RNA methyltransferase RlmN	--	--	--	Radical SAM superfamily;; 4Fe-4S single cluster domain	--	J	Translation, ribosomal structure and biogenesis	hypothetical protein OsI_05406 [Oryza sativa Indica Group]
BGIOSGA000017	--	--	Cellular Component: mitochondrion (GO:0005739);;	K11550|0|osa:4326399|K11550 kinetochore protein Spc25, animal type | (RefSeq) kinetochore protein Spc25	--	[S]	Function unknown	Chromosome segregation protein Spc25	--	S	Function unknown	hypothetical protein OsI_05404 [Oryza sativa Indica Group]
BGIOSGA000018	--	--	Cellular Component: plastid (GO:0009536);;	--	--	--	--	DVL family	--	S	Function unknown	PREDICTED: uncharacterized protein LOC4326395 [Oryza sativa Japonica Group]
BGIOSGA000019	--	--	Molecular Function: copper ion transmembrane transporter activity (GO:0005375);; Molecular Function: zinc ion transmembrane transporter activity (GO:0005385);; Cellular Component: plasma membrane (GO:0005886);; Biological Process: iron ion transport (GO:0006826);; Biological Process: response to zinc ion (GO:0010043);; Biological Process: cellular response to iron ion starvation (GO:0010106);; Bi…	K14709|0|osa:4326394|K14709 solute carrier family 39 (zinc transporter), member 1/2/3 | (RefSeq) OsZIP1, ZIP1; zinc transporter 1	--	[P]	Inorganic ion transport and metabolism	ZIP Zinc transporter	Zinc transporter 1 OS=Oryza sativa subsp. japonica OX=39947 GN=ZIP1 PE=1 SV=1	P	Inorganic ion transport and metabolism	hypothetical protein OsI_05394 [Oryza sativa Indica Group]
BGIOSGA000020	--	--	Molecular Function: RNA binding (GO:0003723);;	K17943|0|osa:4326392|K17943 pumilio RNA-binding family | (RefSeq) pumilio homolog 1	--	[J]	Translation, ribosomal structure and biogenesis	Nucleic acid binding protein NABP;; Pumilio-family RNA binding repeat	Pumilio homolog 1 OS=Arabidopsis thaliana OX=3702 GN=APUM1 PE=1 SV=1	J	Translation, ribosomal structure and biogenesis	PREDICTED: pumilio homolog 1 [Oryza sativa Japonica Group]
BGIOSGA000021	--	--	Molecular Function: copper ion transmembrane transporter activity (GO:0005375);; Molecular Function: zinc ion transmembrane transporter activity (GO:0005385);; Cellular Component: plasma membrane (GO:0005886);; Biological Process: iron ion transport (GO:0006826);; Biological Process: response to zinc ion (GO:0010043);; Biological Process: cellular response to iron ion starvation (GO:0010106);; Bi…	K14709|2.33527e-57|osa:4326394|K14709 solute carrier family 39 (zinc transporter), member 1/2/3 | (RefSeq) OsZIP1, ZIP1; zinc transporter 1	--	[P]	Inorganic ion transport and metabolism	ZIP Zinc transporter	Zinc transporter 1 OS=Oryza sativa subsp. japonica OX=39947 GN=ZIP1 PE=1 SV=1	P	Inorganic ion transport and metabolism	hypothetical protein OsI_05391 [Oryza sativa Indica Group]
BGIOSGA000023	--	--	Molecular Function: DNA binding (GO:0003677);; Molecular Function: chromatin binding (GO:0003682);; Cellular Component: nucleus (GO:0005634);; Biological Process: regulation of transcription, DNA-templated (GO:0006355);; Biological Process: rhythmic process (GO:0048511);;	--	--	--	--	Myb-like DNA-binding domain	Transcription factor PCL1 OS=Oryza sativa subsp. japonica OX=39947 GN=PCL1 PE=2 SV=1	K	Transcription	induced protein MgI1 [Oryza sativa Japonica Group]
BGIOSGA000024	[J]	Translation, ribosomal structure and biogenesis	--	--	--	--	--	Polyketide cyclase / dehydrase and lipid transport;; Polyketide cyclase / dehydrase and lipid transport	--	S	Function unknown	hypothetical protein OsI_05388 [Oryza sativa Indica Group]
BGIOSGA000025	--	--	Molecular Function: protein serine/threonine kinase activity (GO:0004674);; Molecular Function: ATP binding (GO:0005524);; Cellular Component: mitochondrion (GO:0005739);; Biological Process: protein phosphorylation (GO:0006468);;	--	--	[R]	General function prediction only	PPR repeat family;; PPR repeat;; PPR repeat;; Pentatricopeptide repeat domain;; Pentacotripeptide-repeat region of PRORP	Pentatricopeptide repeat-containing protein At1g11290, chloroplastic OS=Arabidopsis thaliana OX=3702 GN=PCMP-H40 PE=2 SV=1	S	Function unknown	hypothetical protein OsI_05387 [Oryza sativa Indica Group]
BGIOSGA000026	[C]	Energy production and conversion	Molecular Function: glycerol-3-phosphate dehydrogenase [NAD+] activity (GO:0004367);; Biological Process: carbohydrate metabolic process (GO:0005975);; Cellular Component: glycerol-3-phosphate dehydrogenase complex (GO:0009331);; Cellular Component: chloroplast (GO:0009507);; Molecular Function: protein homodimerization activity (GO:0042803);; Biological Process: glycerol-3-phosphate biosynthetic…	K00006|0|osa:4323847|K00006 glycerol-3-phosphate dehydrogenase (NAD+) [EC:1.1.1.8] | (RefSeq) glycerol-3-phosphate dehydrogenase [NAD(+)]	--	[C]	Energy production and conversion	NAD-dependent glycerol-3-phosphate dehydrogenase C-terminus;; NAD-dependent glycerol-3-phosphate dehydrogenase N-terminus	Glycerol-3-phosphate dehydrogenase [NAD(+)] OS=Cuphea lanceolata OX=3930 GN=GPDH PE=2 SV=1	C	Energy production and conversion	hypothetical protein OsI_05386 [Oryza sativa Indica Group]
BGIOSGA000027	--	--	--	--	--	--	--	Protein of unknown function (DUF707)	--	--	--	hypothetical protein OsI_05383 [Oryza sativa Indica Group]
BGIOSGA000028	--	--	Biological Process: RNA splicing (GO:0008380);; Biological Process: embryo sac egg cell differentiation (GO:0009560);;	--	--	[R]	General function prediction only	PPR repeat family;; PPR repeat;; PPR repeat;; Pentatricopeptide repeat domain;; Pentacotripeptide-repeat region of PRORP;; Tetratricopeptide repeat	Pentatricopeptide repeat-containing protein At3g48250, chloroplastic OS=Arabidopsis thaliana OX=3702 GN=At3g48250 PE=2 SV=1	S	Function unknown	hypothetical protein OsI_05381 [Oryza sativa Indica Group]
BGIOSGA000029	[O]	Posttranslational modification, protein turnover, chaperones	Molecular Function: metalloendopeptidase activity (GO:0004222);; Biological Process: proteolysis (GO:0006508);; Cellular Component: plastid (GO:0009536);; Cellular Component: membrane (GO:0016020);;	--	--	--	--	Peptidase family M48	--	O	Posttranslational modification, protein turnover, chaperones	PREDICTED: protease HtpX homolog isoform X1 [Oryza sativa Japonica Group]
BGIOSGA000030	[L]	Replication, recombination and repair	Molecular Function: RNA binding (GO:0003723);; Molecular Function: ATP binding (GO:0005524);; Molecular Function: ATP-dependent helicase activity (GO:0008026);; Cellular Component: chloroplast (GO:0009507);;	--	--	[J]	Translation, ribosomal structure and biogenesis	DEAD/DEAH box helicase;; Helicase conserved C-terminal domain	DEAD-box ATP-dependent RNA helicase 58, chloroplastic OS=Oryza sativa subsp. japonica OX=39947 GN=Os01g0970600 PE=2 SV=2	L	Replication, recombination and repair	hypothetical protein OsI_05378 [Oryza sativa Indica Group]
BGIOSGA000032	--	--	--	--	--	--	--	--	--	--	--	PREDICTED: uncharacterized protein LOC4323836 isoform X2 [Oryza sativa Japonica Group]
BGIOSGA000033	--	--	Cellular Component: plastid (GO:0009536);;	--	--	--	--	--	--	--	--	hypothetical protein OsI_05371 [Oryza sativa Indica Group]
BGIOSGA000034	--	--	--	--	--	--	--	--	--	--	--	hypothetical protein OsI_05370 [Oryza sativa Indica Group]
BGIOSGA000035	[M]	Cell wall/membrane/envelope biogenesis	Molecular Function: dTDP-glucose 4,6-dehydratase activity (GO:0008460);; Biological Process: cellular metabolic process (GO:0044237);; Molecular Function: coenzyme binding (GO:0050662);;	K12449|0|osa:4323835|K12449 UDP-apiose/xylose synthase | (RefSeq) OJ1656_A11.20, OsJ_04912; UDP-D-apiose/UDP-D-xylose synthase	--	[GM]	Carbohydrate transport and metabolism;; Cell wall/membrane/envelope biogenesis	NAD dependent epimerase/dehydratase family;; GDP-mannose 4,6 dehydratase;; Saccharopine dehydrogenase NADP binding domain;; Polysaccharide biosynthesis protein;; 3-beta hydroxysteroid dehydrogenase/isomerase family;; Male sterility protein	UDP-D-apiose/UDP-D-xylose synthase OS=Oryza sativa subsp. japonica OX=39947 GN=Os01g0969100 PE=2 SV=1	M	Cell wall/membrane/envelope biogenesis	hypothetical protein OsI_05369 [Oryza sativa Indica Group]
BGIOSGA000036	--	--	--	--	--	--	--	--	--	S	Function unknown	PREDICTED: uncharacterized protein LOC4323834 [Oryza sativa Japonica Group]
BGIOSGA000037	[I]	Lipid transport and metabolism	Molecular Function: triglyceride lipase activity (GO:0004806);; Cellular Component: cytoplasm (GO:0005737);; Molecular Function: phosphatidylcholine 1-acylhydrolase activity (GO:0008970);; Biological Process: lipid catabolic process (GO:0016042);;	--	--	[I]	Lipid transport and metabolism	Lipase (class 3)	Phospholipase A1-II 6 OS=Oryza sativa subsp. japonica OX=39947 GN=Os05g0574000 PE=2 SV=1	S	Function unknown	hypothetical protein OsI_05363 [Oryza sativa Indica Group]
BGIOSGA000039	--	--	Cellular Component: cytoplasmic vesicle (GO:0016023);;	--	--	--	--	Root cap	--	S	Function unknown	hypothetical protein OsI_05358 [Oryza sativa Indica Group]
BGIOSGA000040	--	--	Cellular Component: cytoplasmic vesicle (GO:0016023);;	--	--	--	--	Root cap	--	--	--	hypothetical protein OsI_05357 [Oryza sativa Indica Group]
BGIOSGA000041	--	--	Cellular Component: nucleus (GO:0005634);; Cellular Component: cytoplasmic vesicle (GO:0016023);;	K18213|0|osa:4324012|K18213 proteinaceous RNase P [EC:3.1.26.5] | (RefSeq) OJ1656_A11.5; proteinaceous RNase P 2	RNA transport (ko03013)	--	--	Pentacotripeptide-repeat region of PRORP;; Root cap;; Protein-only RNase P	Proteinaceous RNase P 3 OS=Arabidopsis thaliana OX=3702 GN=PRORP3 PE=1 SV=1	V	Defense mechanisms	hypothetical protein OsI_05356 [Oryza sativa Indica Group]
BGIOSGA000042	--	--	--	--	--	--	--	--	--	--	--	hypothetical protein OsI_05351 [Oryza sativa Indica Group]
BGIOSGA000045	[K]	Transcription	Biological Process: embryo sac egg cell differentiation (GO:0009560);;	--	--	[T]	Signal transduction mechanisms	Leucine rich repeat;; Leucine Rich repeats (2 copies);; Leucine-rich repeat	Protein phosphatase 1 regulatory inhibitor subunit PPP1R7 homolog OS=Arabidopsis thaliana OX=3702 GN=At5g19680 PE=1 SV=1	S	Function unknown	PREDICTED: protein phosphatase 1 regulatory subunit SDS22 isoform X2 [Oryza sativa Japonica Group]
BGIOSGA000046	[S]	Function unknown	Biological Process: maltose metabolic process (GO:0000023);; Biological Process: pentose-phosphate shunt (GO:0006098);; Cellular Component: chloroplast thylakoid membrane (GO:0009535);; Biological Process: leaf morphogenesis (GO:0009965);; Biological Process: thylakoid membrane organization (GO:0010027);; Biological Process: cytochrome b6f complex assembly (GO:0010190);; Biological Process: starc…	K02221|5.18134e-117|osa:4324472|K02221 YggT family protein | (RefSeq) protein COFACTOR ASSEMBLY OF COMPLEX C SUBUNIT B CCB3, chloroplastic	--	--	--	YGGT family	Protein COFACTOR ASSEMBLY OF COMPLEX C SUBUNIT B CCB3, chloroplastic OS=Arabidopsis thaliana OX=3702 GN=CCB3 PE=1 SV=1	S	Function unknown	PREDICTED: protein COFACTOR ASSEMBLY OF COMPLEX C SUBUNIT B CCB3, chloroplastic [Oryza sativa Japonica Group]
BGIOSGA000048	[P]	Inorganic ion transport and metabolism	Molecular Function: ATP binding (GO:0005524);; Biological Process: obsolete ATP catabolic process (GO:0006200);; Biological Process: ATP biosynthetic process (GO:0006754);; Biological Process: cation transport (GO:0006812);; Biological Process: vacuole organization (GO:0007033);; Biological Process: vacuolar acidification (GO:0007035);; Cellular Component: plasmodesma (GO:0009506);; Cellular Comp…	K01535|2.93323e-73|osa:4331853|K01535 H+-transporting ATPase [EC:3.6.3.6] | (RefSeq) a9; ATPase 10, plasma membrane-type	Oxidative phosphorylation (ko00190)	[P]	Inorganic ion transport and metabolism	E1-E2 ATPase	ATPase 6, plasma membrane-type OS=Arabidopsis thaliana OX=3702 GN=AHA6 PE=2 SV=1	P	Inorganic ion transport and metabolism	plasma membrane H+-ATPase-like [Oryza sativa Japonica Group]
BGIOSGA000049	--	--	Cellular Component: plasma membrane (GO:0005886);;	--	--	--	--	--	--	S	Function unknown	hypothetical protein OsI_05337 [Oryza sativa Indica Group]
BGIOSGA000050	--	--	--	--	--	--	--	--	--	S	Function unknown	PREDICTED: uncharacterized protein LOC4324468 [Oryza sativa Japonica Group]
BGIOSGA000051	--	--	Molecular Function: nucleotide binding (GO:0000166);;	--	--	[S]	Function unknown	--	--	S	Function unknown	PREDICTED: coiled-coil domain-containing protein R3HCC1L [Oryza sativa Japonica Group]
BGIOSGA000052	[K]	Transcription	Molecular Function: DNA binding (GO:0003677);; Molecular Function: DNA-directed 5'-3' RNA polymerase activity (GO:0003899);; Molecular Function: copper ion binding (GO:0005507);; Biological Process: transcription, DNA-templated (GO:0006351);; Biological Process: amine metabolic process (GO:0009308);; Molecular Function: quinone binding (GO:0048038);;	K16251|0|obr:102722080|K16251 DNA-directed RNA polymerase V subunit 1 [EC:2.7.7.6] | (RefSeq) DNA-directed RNA polymerase V subunit 1-like	--	[K]	Transcription	RNA polymerase Rpb1, domain 2;; Protein of unknown function (DUF3223);; RNA polymerase Rpb1, domain 1	DNA-directed RNA polymerase V subunit 1 OS=Arabidopsis thaliana OX=3702 GN=NRPE1 PE=1 SV=1	K	Transcription	hypothetical protein OsI_05331 [Oryza sativa Indica Group]
BGIOSGA000053	[T]	Signal transduction mechanisms	Molecular Function: protein serine/threonine kinase activity (GO:0004674);; Molecular Function: ATP binding (GO:0005524);; Biological Process: protein phosphorylation (GO:0006468);; Cellular Component: membrane (GO:0016020);; Cellular Component: cytoplasmic vesicle (GO:0016023);; Biological Process: recognition of pollen (GO:0048544);;	--	--	--	--	Protein kinase domain;; Protein tyrosine kinase;; D-mannose binding lectin;; S-locus glycoprotein domain	G-type lectin S-receptor-like serine/threonine-protein kinase LECRK1 OS=Oryza sativa subsp. japonica OX=39947 GN=LECRK1 PE=2 SV=1	T	Signal transduction mechanisms	hypothetical protein OsI_05328 [Oryza sativa Indica Group]
BGIOSGA000054	[Z]	Cytoskeleton	Molecular Function: motor activity (GO:0003774);; Molecular Function: structural constituent of cytoskeleton (GO:0005200);; Molecular Function: ATP binding (GO:0005524);; Cellular Component: cell wall (GO:0005618);; Cellular Component: nucleolus (GO:0005730);; Cellular Component: mitochondrion (GO:0005739);; Cellular Component: cytosol (GO:0005829);; Cellular Component: actin filament (GO:0005884…	K10355|0|osa:9269066|K10355 actin, other eukaryote | (RefSeq) actin-97	--	[Z]	Cytoskeleton	Actin	Actin-97 OS=Solanum tuberosum OX=4113 GN=AC97 PE=3 SV=1	Z	Cytoskeleton	PREDICTED: actin-97 [Oryza sativa Japonica Group]
BGIOSGA000055	--	--	Cellular Component: integral component of membrane (GO:0016021);; Biological Process: vesicle-mediated transport (GO:0016192);;	K08516|1.97381e-135|osa:4324461|K08516 synaptobrevin homolog YKT6 | (RefSeq) VAMP-like protein YKT61	SNARE interactions in vesicular transport (ko04130)	[U]	Intracellular trafficking, secretion, and vesicular transport	Synaptobrevin;; Regulated-SNARE-like domain	VAMP-like protein YKT61 OS=Arabidopsis thaliana OX=3702 GN=YKT61 PE=2 SV=1	U	Intracellular trafficking, secretion, and vesicular transport	PREDICTED: VAMP-like protein YKT61 [Oryza sativa Japonica Group]
BGIOSGA000057	--	--	--	--	--	--	--	--	--	--	--	hypothetical protein OsI_05320 [Oryza sativa Indica Group]
BGIOSGA000058	--	--	Cellular Component: membrane (GO:0016020);; Biological Process: Golgi vesicle transport (GO:0048193);;	K08500|1.11145e-157|osa:4324558|K08500 syntaxin of plants SYP6 | (RefSeq) syntaxin-61	SNARE interactions in vesicular transport (ko04130)	[U]	Intracellular trafficking, secretion, and vesicular transport	Syntaxin 6, N-terminal;; SNARE domain	Syntaxin-61 OS=Arabidopsis thaliana OX=3702 GN=SYP61 PE=1 SV=1	U	Intracellular trafficking, secretion, and vesicular transport	PREDICTED: syntaxin-61 [Oryza sativa Japonica Group]
BGIOSGA000059	--	--	--	--	--	--	--	--	--	--	--	hypothetical protein OsI_05315 [Oryza sativa Indica Group]
BGIOSGA000060	--	--	Cellular Component: cell wall (GO:0005618);; Cellular Component: chloroplast (GO:0009507);; Cellular Component: membrane (GO:0016020);; Cellular Component: cytosolic ribosome (GO:0022626);;	K02947|6.13881e-66|osa:4324553|K02947 small subunit ribosomal protein S10e | (RefSeq) 40S ribosomal protein S10-like	Ribosome (ko03010)	[J]	Translation, ribosomal structure and biogenesis	Plectin/S10 domain	40S ribosomal protein S10-2 OS=Oryza sativa subsp. japonica OX=39947 GN=RPS10-2 PE=2 SV=1	J	Translation, ribosomal structure and biogenesis	PREDICTED: 40S ribosomal protein S10-like [Oryza brachyantha]
BGIOSGA000061	--	--	Cellular Component: nucleus (GO:0005634);; Cellular Component: chloroplast (GO:0009507);;	--	--	[R]	General function prediction only	HIT zinc finger	--	S	Function unknown	PREDICTED: putative box C/D snoRNA protein SPCC613.07 isoform X1 [Oryza sativa Japonica Group]
BGIOSGA000062	--	--	Biological Process: phosphatidylinositol biosynthetic process (GO:0006661);;	K12162|4.63936e-55|osa:4324551|K12162 ubiquitin-fold modifier 1 | (RefSeq) ubiquitin-fold modifier 1	--	[S]	Function unknown	Ubiquitin fold modifier 1 protein	Ubiquitin-fold modifier 1 OS=Oryza sativa subsp. japonica OX=39947 GN=Os01g0962400 PE=3 SV=1	O	Posttranslational modification, protein turnover, chaperones	PREDICTED: ubiquitin-fold modifier 1 [Oryza sativa Japonica Group]
BGIOSGA000063	--	--	Biological Process: ceramide metabolic process (GO:0006672);; Cellular Component: integral component of membrane (GO:0016021);; Cellular Component: cytoplasmic vesicle (GO:0016023);; Molecular Function: hydrolase activity, acting on carbon-nitrogen (but not peptide) bonds, in linear amides (GO:0016811);;	--	--	--	--	Ceramidase	--	S	Function unknown	hypothetical protein OsI_05309 [Oryza sativa Indica Group]
BGIOSGA000064	--	--	--	--	--	--	--	--	--	S	Function unknown	PREDICTED: uncharacterized protein LOC4324546 isoform X1 [Oryza sativa Japonica Group]
BGIOSGA000065	--	--	Molecular Function: nucleic acid binding (GO:0003676);; Molecular Function: catalytic activity (GO:0003824);;	--	--	--	--	Reverse transcriptase-like	--	--	--	hypothetical protein OsI_05305 [Oryza sativa Indica Group]
BGIOSGA000067	--	--	Molecular Function: transporter activity (GO:0005215);; Biological Process: oligopeptide transport (GO:0006857);; Biological Process: response to nematode (GO:0009624);; Cellular Component: membrane (GO:0016020);;	--	--	[E]	Amino acid transport and metabolism	POT family	Protein NRT1/ PTR FAMILY 2.3 OS=Arabidopsis thaliana OX=3702 GN=NPF2.3 PE=2 SV=1	E	Amino acid transport and metabolism	PREDICTED: protein NRT1/ PTR FAMILY 2.3-like [Oryza sativa Japonica Group]
BGIOSGA000068	--	--	Molecular Function: transporter activity (GO:0005215);; Cellular Component: mitochondrial inner membrane presequence translocase complex (GO:0005744);; Biological Process: protein import into mitochondrial matrix (GO:0030150);;	K17805|1.40596e-77|osa:9268634|K17805 mitochondrial import inner membrane translocase subunit TIM16 | (RefSeq) P0483G10.4; mitochondrial import inner membrane translocase subunit tim16	--	[S]	Function unknown	Pam16	Mitochondrial import inner membrane translocase subunit PAM16 like 2 OS=Arabidopsis thaliana OX=3702 GN=PAM16L2 PE=2 SV=1	U	Intracellular trafficking, secretion, and vesicular transport	PREDICTED: mitochondrial import inner membrane translocase subunit tim16 [Oryza sativa Japonica Group]
BGIOSGA000069	--	--	Cellular Component: plastid (GO:0009536);;	--	--	--	--	--	--	S	Function unknown	PREDICTED: uncharacterized protein LOC9271196 [Oryza sativa Japonica Group]
BGIOSGA000070	--	--	Molecular Function: ubiquitin-protein transferase activity (GO:0004842);; Molecular Function: zinc ion binding (GO:0008270);; Cellular Component: plastid (GO:0009536);; Biological Process: response to wounding (GO:0009611);; Biological Process: cytokinin metabolic process (GO:0009690);; Biological Process: jasmonic acid mediated signaling pathway (GO:0009867);; Biological Process: protein ubiquit…	--	--	[T]	Signal transduction mechanisms	Copine;; Zinc finger, C3HC4 type (RING finger)	E3 ubiquitin-protein ligase RGLG3 OS=Arabidopsis thaliana OX=3702 GN=RGLG3 PE=1 SV=1	S	Function unknown	hypothetical protein OsJ_04843 [Oryza sativa Japonica Group]
BGIOSGA000071	[T]	Signal transduction mechanisms	Molecular Function: protein serine/threonine kinase activity (GO:0004674);; Molecular Function: ATP binding (GO:0005524);; Cellular Component: plasma membrane (GO:0005886);; Biological Process: protein phosphorylation (GO:0006468);; Cellular Component: chloroplast (GO:0009507);; Cellular Component: integral component of membrane (GO:0016021);; Cellular Component: cytoplasmic vesicle (GO:0016023);;	--	--	--	--	Protein kinase domain;; Protein tyrosine kinase;; Leucine rich repeat;; Leucine rich repeat N-terminal domain	Probable LRR receptor-like serine/threonine-protein kinase At1g06840 OS=Arabidopsis thaliana OX=3702 GN=At1g06840 PE=2 SV=2	T	Signal transduction mechanisms	hypothetical protein OsI_05296 [Oryza sativa Indica Group]
BGIOSGA000072	[J]	Translation, ribosomal structure and biogenesis	Biological Process: tRNA wobble uridine modification (GO:0002098);; Molecular Function: electron carrier activity (GO:0009055);; Molecular Function: oxidoreductase activity (GO:0016491);; Biological Process: hydrogen peroxide catabolic process (GO:0042744);; Molecular Function: flavin adenine dinucleotide binding (GO:0050660);; Biological Process: oxidation-reduction process (GO:0055114);;	K03495|2.81483e-96|osa:4325242|K03495 tRNA uridine 5-carboxymethylaminomethyl modification enzyme | (RefSeq) tRNA uridine 5-carboxymethylaminomethyl modification enzyme MnmG	--	[J]	Translation, ribosomal structure and biogenesis	Glucose inhibited division protein A;; Pam16;; Pyridine nucleotide-disulphide oxidoreductase;; FAD dependent oxidoreductase;; FAD binding domain	Mitochondrial import inner membrane translocase subunit PAM16 like 2 OS=Arabidopsis thaliana OX=3702 GN=PAM16L2 PE=2 SV=1	D	Cell cycle control, cell division, chromosome partitioning	hypothetical protein OsI_05295 [Oryza sativa Indica Group]
BGIOSGA000073	[R]	General function prediction only	Molecular Function: protein serine/threonine kinase activity (GO:0004674);; Molecular Function: ATP binding (GO:0005524);; Cellular Component: plasma membrane (GO:0005886);; Biological Process: protein phosphorylation (GO:0006468);; Cellular Component: chloroplast (GO:0009507);; Cellular Component: integral component of membrane (GO:0016021);; Cellular Component: cytoplasmic vesicle (GO:0016023);…	--	--	--	--	Protein kinase domain;; Protein tyrosine kinase	Probable LRR receptor-like serine/threonine-protein kinase At1g06840 OS=Arabidopsis thaliana OX=3702 GN=At1g06840 PE=2 SV=2	--	--	hypothetical protein OsI_05294 [Oryza sativa Indica Group]
BGIOSGA000074	[J]	Translation, ribosomal structure and biogenesis	Biological Process: tRNA wobble uridine modification (GO:0002098);; Molecular Function: electron carrier activity (GO:0009055);; Molecular Function: oxidoreductase activity (GO:0016491);; Biological Process: hydrogen peroxide catabolic process (GO:0042744);; Molecular Function: flavin adenine dinucleotide binding (GO:0050660);; Biological Process: oxidation-reduction process (GO:0055114);;	K03495|0|osa:4325242|K03495 tRNA uridine 5-carboxymethylaminomethyl modification enzyme | (RefSeq) tRNA uridine 5-carboxymethylaminomethyl modification enzyme MnmG	--	[J]	Translation, ribosomal structure and biogenesis	Glucose inhibited division protein A;; GidA associated domain;; FAD dependent oxidoreductase;; FAD binding domain	--	D	Cell cycle control, cell division, chromosome partitioning	hypothetical protein OsI_05293 [Oryza sativa Indica Group]
BGIOSGA000075	[I]	Lipid transport and metabolism	Molecular Function: phosphatidylserine decarboxylase activity (GO:0004609);; Molecular Function: calcium ion binding (GO:0005509);; Cellular Component: mitochondrion (GO:0005739);; Cellular Component: endoplasmic reticulum (GO:0005783);; Biological Process: phospholipid biosynthetic process (GO:0008654);; Cellular Component: plastid (GO:0009536);; Cellular Component: plant-type vacuole membrane (…	--	--	[I]	Lipid transport and metabolism	Phosphatidylserine decarboxylase;; EF-hand domain pair;; EF hand;; EF hand;; EF-hand domain;; EF-hand domain pair	Phosphatidylserine decarboxylase proenzyme 2 OS=Oryza sativa subsp. japonica OX=39947 GN=PSD2 PE=3 SV=3	I	Lipid transport and metabolism	hypothetical protein OsI_05287 [Oryza sativa Indica Group]
BGIOSGA000076	--	--	Biological Process: response to stress (GO:0006950);;	--	--	--	--	ABA/WDS induced protein	Abscisic stress-ripening protein 2 OS=Solanum lycopersicum OX=4081 GN=ASR2 PE=4 SV=1	S	Function unknown	PREDICTED: abscisic stress-ripening protein 3-like [Oryza brachyantha]
BGIOSGA000077	--	--	Biological Process: RNA splicing, via endonucleolytic cleavage and ligation (GO:0000394);; Biological Process: methionine biosynthetic process (GO:0009086);; Cellular Component: plastid (GO:0009536);; Biological Process: cellular cation homeostasis (GO:0030003);;	--	--	--	--	Lipid-droplet associated hydrolase	--	S	Function unknown	hypothetical protein OsI_05281 [Oryza sativa Indica Group]
BGIOSGA000078	--	--	Biological Process: lipid metabolic process (GO:0006629);; Molecular Function: hydrolase activity, acting on ester bonds (GO:0016788);;	--	--	--	--	--	GDSL esterase/lipase At1g71250 OS=Arabidopsis thaliana OX=3702 GN=At1g71250 PE=2 SV=1	--	--	hypothetical protein OsI_05279 [Oryza sativa Indica Group]
BGIOSGA000079	[U]	Intracellular trafficking, secretion, and vesicular transport	Molecular Function: GTP binding (GO:0005525);; Cellular Component: signal recognition particle, endoplasmic reticulum targeting (GO:0005786);; Biological Process: obsolete GTP catabolic process (GO:0006184);; Biological Process: rRNA processing (GO:0006364);; Biological Process: SRP-dependent cotranslational protein targeting to membrane (GO:0006614);; Cellular Component: chloroplast thylakoid (G…	K03110|0|osa:4325387|K03110 fused signal recognition particle receptor | (RefSeq) OJ1294_F06.26-1, OJ1294_F06.26-2; cell division protein FtsY homolog, chloroplastic	Protein export (ko03060)	[U]	Intracellular trafficking, secretion, and vesicular transport	SRP54-type protein, GTPase domain;; SRP54-type protein, helical bundle domain	Cell division protein FtsY homolog, chloroplastic OS=Arabidopsis thaliana OX=3702 GN=CPFTSY PE=1 SV=2	U	Intracellular trafficking, secretion, and vesicular transport	PREDICTED: cell division protein FtsY homolog, chloroplastic [Oryza sativa Japonica Group]
BGIOSGA000080	--	--	--	--	--	--	--	--	--	S	Function unknown	hypothetical protein OsI_05262 [Oryza sativa Indica Group]
BGIOSGA000081	--	--	Molecular Function: transferase activity, transferring glycosyl groups (GO:0016757);;	--	--	[S]	Function unknown	--	--	S	Function unknown	hypothetical protein OsI_05258 [Oryza sativa Indica Group]
BGIOSGA000082	--	--	Cellular Component: mitochondrion (GO:0005739);; Molecular Function: transferase activity, transferring glycosyl groups (GO:0016757);;	--	--	[S]	Function unknown	Protein of unknown function (DUF563)	--	S	Function unknown	hypothetical protein OsI_05257 [Oryza sativa Indica Group]
BGIOSGA000083	--	--	--	--	--	[S]	Function unknown	Armadillo/beta-catenin-like repeat	--	S	Function unknown	hypothetical protein OsI_05255 [Oryza sativa Indica Group]
BGIOSGA000084	--	--	--	--	--	--	--	--	--	--	--	--
BGIOSGA000085	--	--	Cellular Component: plastid (GO:0009536);;	--	--	--	--	--	--	--	--	hypothetical protein OsI_05252 [Oryza sativa Indica Group]
BGIOSGA000086	[T]	Signal transduction mechanisms	Molecular Function: calcium ion binding (GO:0005509);;	K13448|7.22551e-72|osa:107277511|K13448 calcium-binding protein CML | (RefSeq) CML23, OsJ_004699; putative calcium-binding protein CML23	--	[T]	Signal transduction mechanisms	EF hand;; EF-hand domain pair;; EF-hand domain pair;; EF-hand domain;; EF hand	Putative calcium-binding protein CML23 OS=Oryza sativa subsp. japonica OX=39947 GN=CML23 PE=3 SV=1	DTZ	Cell cycle control, cell division, chromosome partitioning;; Signal transduction mechanisms;; Cytoskeleton	hypothetical protein OsI_05249 [Oryza sativa Indica Group]
BGIOSGA000087	[T]	Signal transduction mechanisms	Molecular Function: calcium ion binding (GO:0005509);;	K13448|2.63345e-101|dosa:Os01t0955100-01|K13448 calcium-binding protein CML | (RAP-DB) Os01g0955100; Similar to Calmodulin-like protein (Fragment).	Plant-pathogen interaction (ko04626)	[T]	Signal transduction mechanisms	EF hand;; EF-hand domain pair;; EF-hand domain pair;; EF-hand domain;; EF hand	Probable calcium-binding protein CML31 OS=Oryza sativa subsp. japonica OX=39947 GN=CML31 PE=2 SV=1	DTZ	Cell cycle control, cell division, chromosome partitioning;; Signal transduction mechanisms;; Cytoskeleton	hypothetical protein OsI_05248 [Oryza sativa Indica Group]
BGIOSGA000088	[M]	Cell wall/membrane/envelope biogenesis	Biological Process: metabolic process (GO:0008152);; Molecular Function: hydrolase activity, acting on ester bonds (GO:0016788);;	K01114|0|osa:4325407|K01114 phospholipase C [EC:3.1.4.3] | (RefSeq) non-specific phospholipase C2	Inositol phosphate metabolism (ko00562);; Glycerophospholipid metabolism (ko00564);; Ether lipid metabolism (ko00565)	--	--	Phosphoesterase family	Non-specific phospholipase C2 OS=Arabidopsis thaliana OX=3702 GN=NPC2 PE=2 SV=1	M	Cell wall/membrane/envelope biogenesis	hypothetical protein OsI_05247 [Oryza sativa Indica Group]
BGIOSGA000089	--	--	Molecular Function: DNA binding (GO:0003677);; Molecular Function: aspartic-type endopeptidase activity (GO:0004190);; Biological Process: proteolysis (GO:0006508);; Cellular Component: plant-type cell wall (GO:0009505);; Cellular Component: chloroplast (GO:0009507);; Cellular Component: cytoplasmic vesicle (GO:0016023);; Biological Process: cysteine biosynthetic process (GO:0019344);; Cellular C…	--	--	[O]	Posttranslational modification, protein turnover, chaperones	Xylanase inhibitor N-terminal;; Xylanase inhibitor C-terminal;; Eukaryotic aspartyl protease	Aspartyl protease AED3 OS=Arabidopsis thaliana OX=3702 GN=AED3 PE=1 SV=1	O	Posttranslational modification, protein turnover, chaperones	hypothetical protein OsI_05246 [Oryza sativa Indica Group]
BGIOSGA000090	--	--	Cellular Component: plastid (GO:0009536);;	--	--	--	--	Domain of unknown function (DUF702)	Protein LATERAL ROOT PRIMORDIUM 1 OS=Arabidopsis thaliana OX=3702 GN=LRP1 PE=1 SV=1	S	Function unknown	hypothetical protein OsI_05244 [Oryza sativa Indica Group]
BGIOSGA000091	--	--	--	--	--	--	--	--	--	S	Function unknown	PREDICTED: uncharacterized protein LOC4325402 [Oryza sativa Japonica Group]
BGIOSGA000092	--	--	--	--	--	--	--	--	--	--	--	hypothetical protein [Oryza sativa Japonica Group]
BGIOSGA000093	[C]	Energy production and conversion	Molecular Function: NAD(P)H dehydrogenase (quinone) activity (GO:0003955);; Cellular Component: plasma membrane (GO:0005886);; Cellular Component: chloroplast stroma (GO:0009570);; Biological Process: response to salt stress (GO:0009651);; Biological Process: defense response to bacterium (GO:0042742);; Biological Process: oxidation-reduction process (GO:0055114);;	--	--	[R]	General function prediction only	NADPH-dependent FMN reductase;; Flavodoxin-like fold	Probable NADPH:quinone oxidoreductase 1 OS=Oryza sativa subsp. japonica OX=39947 GN=Os01g0953600 PE=2 SV=1	S	Function unknown	PREDICTED: probable NADPH:quinone oxidoreductase 1 [Oryza sativa Japonica Group]
BGIOSGA000094	--	--	Cellular Component: cytoplasmic vesicle (GO:0016023);;	--	--	--	--	--	--	S	Function unknown	PREDICTED: uncharacterized protein LOC4325399 [Oryza sativa Japonica Group]
BGIOSGA000095	[K]	Transcription	Biological Process: defense response (GO:0006952);; Molecular Function: ADP binding (GO:0043531);;	--	--	[T]	Signal transduction mechanisms	NB-ARC domain;; Leucine Rich repeats (2 copies);; Leucine rich repeat	Putative disease resistance protein RGA3 OS=Solanum bulbocastanum OX=147425 GN=RGA3 PE=2 SV=2	S	Function unknown	hypothetical protein OsI_05235 [Oryza sativa Indica Group]
BGIOSGA000096	--	--	Cellular Component: cytoplasmic vesicle (GO:0016023);;	--	--	--	--	--	--	S	Function unknown	hypothetical protein OsI_05232 [Oryza sativa Indica Group]
BGIOSGA000097	--	--	Molecular Function: DNA binding (GO:0003677);; Cellular Component: nucleus (GO:0005634);; Molecular Function: protein dimerization activity (GO:0046983);;	--	--	--	--	Helix-loop-helix DNA-binding domain	Protein IRON-RELATED TRANSCRIPTION FACTOR 2 OS=Oryza sativa subsp. indica OX=39946 GN=IRO2 PE=3 SV=1	K	Transcription	PREDICTED: transcription factor bHLH100 [Oryza sativa Japonica Group]
BGIOSGA000098	[DZ]	Cell cycle control, cell division, chromosome partitioning;; Cytoskeleton	Molecular Function: phospholipid binding (GO:0005543);; Cellular Component: plasma membrane (GO:0005886);; Cellular Component: cell cortex (GO:0005938);; Biological Process: cortical protein anchoring (GO:0032065);; Molecular Function: metal ion binding (GO:0046872);;	--	--	--	--	Regulator of chromosome condensation (RCC1) repeat;; Transcription factor regulating root and shoot growth via Pin3;; Regulator of chromosome condensation (RCC1) repeat;; Transcription factor BRX N-terminal domain;; Unstructured region between BRX_N and BRX domain;; FYVE zinc finger;; Pleckstrin homology domain	PH, RCC1 and FYVE domains-containing protein 1 OS=Arabidopsis thaliana OX=3702 GN=PRAF1 PE=1 SV=1	DZ	Cell cycle control, cell division, chromosome partitioning;; Cytoskeleton	hypothetical protein OsI_05225 [Oryza sativa Indica Group]
BGIOSGA000099	[R]	General function prediction only	Cellular Component: endoplasmic reticulum (GO:0005783);; Biological Process: regulation of mitotic cell cycle (GO:0007346);; Cellular Component: cytoplasmic vesicle (GO:0016023);; Molecular Function: hydrolase activity, acting on carbon-nitrogen (but not peptide) bonds, in cyclic amides (GO:0016812);; Biological Process: histidine catabolic process to glutamate and formamide (GO:0019556);; Cellul…	--	--	--	--	Amidohydrolase family	--	S	Function unknown	hypothetical protein OsI_05221 [Oryza sativa Indica Group]
BGIOSGA000100	--	--	Cellular Component: mitochondrion (GO:0005739);; Cellular Component: peroxisome (GO:0005777);; Biological Process: mitochondrion organization (GO:0007005);; Cellular Component: chloroplast (GO:0009507);; Biological Process: peroxisome fission (GO:0016559);;	--	--	[M]	Cell wall/membrane/envelope biogenesis	Fis1 C-terminal tetratricopeptide repeat;; Fis1 N-terminal tetratricopeptide repeat	Mitochondrial fission 1 protein A OS=Arabidopsis thaliana OX=3702 GN=FIS1A PE=1 SV=1	U	Intracellular trafficking, secretion, and vesicular transport	PREDICTED: mitochondrial fission 1 protein A [Oryza sativa Japonica Group]
BGIOSGA000102	[QV]	Secondary metabolites biosynthesis, transport and catabolism;; Defense mechanisms	Molecular Function: monooxygenase activity (GO:0004497);; Molecular Function: iron ion binding (GO:0005506);; Molecular Function: electron carrier activity (GO:0009055);; Cellular Component: cytoplasmic vesicle (GO:0016023);; Molecular Function: oxidoreductase activity, acting on paired donors, with incorporation or reduction of molecular oxygen (GO:0016705);; Molecular Function: heme binding (GO…	--	--	[QI]	Secondary metabolites biosynthesis, transport and catabolism;; Lipid transport and metabolism	Cytochrome P450	Cytochrome P450 94A1 OS=Vicia sativa OX=3908 GN=CYP94A1 PE=2 SV=2	Q	Secondary metabolites biosynthesis, transport and catabolism	hypothetical protein OsI_05217 [Oryza sativa Indica Group]
BGIOSGA000103	[R]	General function prediction only	Biological Process: mitotic cell cycle (GO:0000278);; Biological Process: mRNA splicing, via spliceosome (GO:0000398);; Biological Process: embryonic development via the syncytial blastoderm (GO:0001700);; Molecular Function: histone acetyltransferase activity (GO:0004402);; Biological Process: mRNA export from nucleus (GO:0006406);; Biological Process: protein dephosphorylation (GO:0006470);; Bi…	K15542|0|osa:4325772|K15542 polyadenylation factor subunit 2 | (RefSeq) FY; flowering time control protein FY	mRNA surveillance pathway (ko03015)	[A]	RNA processing and modification	WD domain, G-beta repeat;; Anaphase-promoting complex subunit 4 WD40 domain;; Eukaryotic translation initiation factor eIF2A	Flowering time control protein FY OS=Arabidopsis thaliana OX=3702 GN=FY PE=1 SV=1	S	Function unknown	PREDICTED: flowering time control protein FY [Oryza sativa Japonica Group]
BGIOSGA000104	[R]	General function prediction only	Biological Process: ubiquinone biosynthetic process (GO:0006744);; Biological Process: myo-inositol hexakisphosphate biosynthetic process (GO:0010264);;	K06997|1.53645e-150|dosa:Os01t0950866-00|K06997 PLP dependent protein | (RAP-DB) Os01g0950866; Similar to proline synthetase-like protein.	--	[R]	General function prediction only	Alanine racemase, N-terminal domain	--	S	Function unknown	hypothetical protein OsI_05211 [Oryza sativa Indica Group]
BGIOSGA000105	--	--	--	--	--	[S]	Function unknown	Essential protein Yae1, N terminal	--	S	Function unknown	unknown protein [Oryza sativa Japonica Group]
BGIOSGA000108	--	--	--	--	--	--	--	--	--	--	--	hypothetical protein OsI_05197 [Oryza sativa Indica Group]
BGIOSGA000109	[T]	Signal transduction mechanisms	Molecular Function: calcium ion binding (GO:0005509);; Cellular Component: mitochondrion (GO:0005739);;	K13448|3.2639e-111|osa:4325762|K13448 calcium-binding protein CML | (RefSeq) CML10; probable calcium-binding protein CML10	Plant-pathogen interaction (ko04626)	[T]	Signal transduction mechanisms	EF hand;; EF-hand domain pair;; EF hand;; EF-hand domain pair;; EF-hand domain;; Secreted protein acidic and rich in cysteine Ca binding region	Probable calcium-binding protein CML10 OS=Oryza sativa subsp. japonica OX=39947 GN=CML10 PE=2 SV=1	DTZ	Cell cycle control, cell division, chromosome partitioning;; Signal transduction mechanisms;; Cytoskeleton	PREDICTED: probable calcium-binding protein CML10 [Oryza sativa Japonica Group]
BGIOSGA000110	--	--	Cellular Component: chloroplast (GO:0009507);; Biological Process: chloroplast-nucleus signaling pathway (GO:0010019);; Biological Process: phytochromobilin biosynthetic process (GO:0010024);; Molecular Function: phytochromobilin:ferredoxin oxidoreductase activity (GO:0050619);; Molecular Function: cobalt ion binding (GO:0050897);; Biological Process: oxidation-reduction process (GO:0055114);;	K08101|0|osa:4325761|K08101 phytochromobilin:ferredoxin oxidoreductase [EC:1.3.7.4] | (RefSeq) phytochromobilin:ferredoxin oxidoreductase, chloroplastic	Porphyrin and chlorophyll metabolism (ko00860)	--	--	Ferredoxin-dependent bilin reductase	Phytochromobilin:ferredoxin oxidoreductase, chloroplastic OS=Arabidopsis thaliana OX=3702 GN=HY2 PE=2 SV=1	H	Coenzyme transport and metabolism	hypothetical protein OsI_05195 [Oryza sativa Indica Group]
BGIOSGA000111	--	--	Molecular Function: single-stranded DNA binding (GO:0003697);; Cellular Component: mitochondrion (GO:0005739);; Cellular Component: plastid (GO:0009536);;	--	--	--	--	Single-strand binding protein family	Protein OSB2, chloroplastic OS=Arabidopsis thaliana OX=3702 GN=OSB2 PE=1 SV=2	S	Function unknown	hypothetical protein OsI_05193 [Oryza sativa Indica Group]
BGIOSGA000112	--	--	--	K14508|0|osa:4325758|K14508 regulatory protein NPR1 | (RefSeq) NPR4, NPR5; regulatory protein NPR5	Plant hormone signal transduction (ko04075)	[R]	General function prediction only	BTB/POZ domain;; Ankyrin repeats (3 copies);; Ankyrin repeat;; Ankyrin repeats (many copies);; Ankyrin repeat;; Ankyrin repeats (many copies);; Domain of unknown function (DUF3420)	BTB/POZ domain and ankyrin repeat-containing protein NPR5 OS=Oryza sativa subsp. japonica OX=39947 GN=NPR5 PE=1 SV=1	S	Function unknown	PREDICTED: regulatory protein NPR5 [Oryza sativa Japonica Group]
BGIOSGA000113	--	--	--	K08332|0|osa:4325756|K08332 vacuolar protein 8 | (RefSeq) U-box domain-containing protein 43	Regulation of autophagy (ko04140)	[S]	Function unknown	Armadillo/beta-catenin-like repeat	U-box domain-containing protein 43 OS=Arabidopsis thaliana OX=3702 GN=PUB43 PE=2 SV=1	S	Function unknown	hypothetical protein OsI_05191 [Oryza sativa Indica Group]
BGIOSGA000114	[E]	Amino acid transport and metabolism	Molecular Function: nucleotide binding (GO:0000166);; Molecular Function: pyrroline-5-carboxylate reductase activity (GO:0004735);; Cellular Component: cell wall (GO:0005618);; Biological Process: threonine catabolic process (GO:0006567);; Biological Process: response to heat (GO:0009408);; Cellular Component: plastid (GO:0009536);; Biological Process: response to salt stress (GO:0009651);; Cellu…	K00286|3.32812e-75|osa:4325755|K00286 pyrroline-5-carboxylate reductase [EC:1.5.1.2] | (RefSeq) pyrroline-5-carboxylate reductase	Arginine and proline metabolism (ko00330);; Biosynthesis of amino acids (ko01230)	[E]	Amino acid transport and metabolism	NADP oxidoreductase coenzyme F420-dependent;; Pyrroline-5-carboxylate reductase dimerisation;; NAD binding domain of 6-phosphogluconate dehydrogenase	Pyrroline-5-carboxylate reductase OS=Pisum sativum OX=3888 GN=PROC PE=2 SV=1	E	Amino acid transport and metabolism	hypothetical protein OsI_05190 [Oryza sativa Indica Group]
BGIOSGA000115	[T]	Signal transduction mechanisms	Cellular Component: nucleus (GO:0005634);; Cellular Component: cytoplasm (GO:0005737);; Biological Process: polarity specification of adaxial/abaxial axis (GO:0009944);; Biological Process: proximal/distal pattern formation (GO:0009954);; Biological Process: floral organ abscission (GO:0010227);; Biological Process: nectary development (GO:0010254);; Biological Process: floral meristem determinac…	K14508|0|osa:4325758|K14508 regulatory protein NPR1 | (RefSeq) NPR4, NPR5; regulatory protein NPR5	Plant hormone signal transduction (ko04075)	[R]	General function prediction only	Ankyrin repeats (3 copies);; Ankyrin repeat;; Ankyrin repeats (many copies);; Ankyrin repeats (many copies);; Ankyrin repeat;; Domain of unknown function (DUF3420)	BTB/POZ domain and ankyrin repeat-containing protein NPR5 OS=Oryza sativa subsp. japonica OX=39947 GN=NPR5 PE=1 SV=1	S	Function unknown	hypothetical protein OsI_05187 [Oryza sativa Indica Group]
BGIOSGA000117	--	--	Molecular Function: hydrolase activity, hydrolyzing O-glycosyl compounds (GO:0004553);; Cellular Component: mitochondrion (GO:0005739);; Biological Process: carbohydrate metabolic process (GO:0005975);; Biological Process: proteolysis (GO:0006508);; Molecular Function: cysteine-type peptidase activity (GO:0008234);;	--	--	--	--	Ulp1 protease family, C-terminal catalytic domain	--	S	Function unknown	hypothetical protein OsI_05183 [Oryza sativa Indica Group]
BGIOSGA000118	--	--	Molecular Function: hydrolase activity, hydrolyzing O-glycosyl compounds (GO:0004553);; Cellular Component: cell wall (GO:0005618);; Cellular Component: mitochondrion (GO:0005739);; Cellular Component: vacuole (GO:0005773);; Cellular Component: plasma membrane (GO:0005886);; Biological Process: carbohydrate metabolic process (GO:0005975);; Biological Process: proteolysis (GO:0006508);; Molecular …	--	--	--	--	Glycosyl hydrolases family 17	Glucan endo-1,3-beta-glucosidase GV OS=Hordeum vulgare OX=4513 PE=2 SV=2	S	Function unknown	hypothetical protein OsI_05182 [Oryza sativa Indica Group]
BGIOSGA000123	--	--	Cellular Component: mitochondrion (GO:0005739);;	--	--	--	--	FBD	--	--	--	hypothetical protein OsI_05165 [Oryza sativa Indica Group]
BGIOSGA000124	[I]	Lipid transport and metabolism	Cellular Component: mitochondrion (GO:0005739);; Biological Process: lipid metabolic process (GO:0006629);; Molecular Function: O-acyltransferase activity (GO:0008374);; Cellular Component: cytoplasmic vesicle (GO:0016023);;	--	--	[I]	Lipid transport and metabolism	Lecithin:cholesterol acyltransferase	Lecithin-cholesterol acyltransferase-like 1 OS=Oryza sativa subsp. japonica OX=39947 GN=Os03g0232800 PE=2 SV=1	S	Function unknown	hypothetical protein OsI_05164 [Oryza sativa Indica Group]
BGIOSGA000125	--	--	Cellular Component: cell wall (GO:0005618);; Cellular Component: vacuole (GO:0005773);; Cellular Component: plasma membrane (GO:0005886);; Biological Process: carbohydrate metabolic process (GO:0005975);; Biological Process: response to cold (GO:0009409);; Biological Process: response to bacterium (GO:0009617);; Biological Process: response to salt stress (GO:0009651);; Biological Process: defens…	--	--	--	--	Glycosyl hydrolases family 17	Glucan endo-1,3-beta-glucosidase GV OS=Hordeum vulgare OX=4513 PE=2 SV=2	S	Function unknown	hypothetical protein OsI_05162 [Oryza sativa Indica Group]
BGIOSGA000126	[E]	Amino acid transport and metabolism	Molecular Function: nucleotide binding (GO:0000166);; Biological Process: amino acid transmembrane transport (GO:0003333);; Molecular Function: RNA binding (GO:0003723);; Molecular Function: amino acid transmembrane transporter activity (GO:0015171);; Cellular Component: integral component of membrane (GO:0016021);;	--	--	[E]	Amino acid transport and metabolism	Amino acid permease;; RNA recognition motif. (a.k.a. RRM, RBD, or RNP domain);; RNA recognition motif;; Nup53/35/40-type RNA recognition motif;; Amino acid permease	Amino-acid permease BAT1 homolog OS=Oryza sativa subsp. japonica OX=39947 GN=BAT1 PE=2 SV=1	E	Amino acid transport and metabolism	hypothetical protein OsI_05159 [Oryza sativa Indica Group]
BGIOSGA000127	[E]	Amino acid transport and metabolism	Biological Process: amino acid transmembrane transport (GO:0003333);; Molecular Function: amino acid transmembrane transporter activity (GO:0015171);; Cellular Component: integral component of membrane (GO:0016021);;	--	--	[E]	Amino acid transport and metabolism	Amino acid permease;; Amino acid permease	Amino-acid permease BAT1 homolog OS=Oryza sativa subsp. japonica OX=39947 GN=BAT1 PE=2 SV=1	E	Amino acid transport and metabolism	PREDICTED: amino-acid permease BAT1 homolog isoform X1 [Oryza sativa Japonica Group]
BGIOSGA000128	[E]	Amino acid transport and metabolism	Biological Process: amino acid transmembrane transport (GO:0003333);; Molecular Function: amino acid transmembrane transporter activity (GO:0015171);; Cellular Component: integral component of membrane (GO:0016021);;	--	--	[E]	Amino acid transport and metabolism	Amino acid permease;; Amino acid permease	Amino-acid permease BAT1 homolog OS=Oryza sativa subsp. japonica OX=39947 GN=BAT1 PE=2 SV=1	E	Amino acid transport and metabolism	hypothetical protein OsI_05157 [Oryza sativa Indica Group]
BGIOSGA000129	[E]	Amino acid transport and metabolism	Biological Process: amino acid transmembrane transport (GO:0003333);; Molecular Function: amino acid transmembrane transporter activity (GO:0015171);; Cellular Component: integral component of membrane (GO:0016021);;	--	--	[E]	Amino acid transport and metabolism	Amino acid permease;; Amino acid permease;; Glycosyl hydrolases family 17	Amino-acid permease BAT1 homolog OS=Oryza sativa subsp. japonica OX=39947 GN=BAT1 PE=2 SV=1	E	Amino acid transport and metabolism	PREDICTED: amino-acid permease BAT1 homolog [Oryza sativa Japonica Group]
BGIOSGA000130	[L]	Replication, recombination and repair	Biological Process: mitochondrial genome maintenance (GO:0000002);; Molecular Function: single-stranded DNA binding (GO:0003697);; Molecular Function: hydrolase activity, hydrolyzing O-glycosyl compounds (GO:0004553);; Molecular Function: ATP binding (GO:0005524);; Cellular Component: mitochondrion (GO:0005739);; Biological Process: carbohydrate metabolic process (GO:0005975);; Biological Process…	--	--	[L]	Replication, recombination and repair	recA bacterial DNA recombination protein;; Rad51	DNA repair protein recA homolog 2, mitochondrial OS=Arabidopsis thaliana OX=3702 GN=At3g10140 PE=2 SV=1	L	Replication, recombination and repair	PREDICTED: DNA repair protein recA homolog 2, mitochondrial [Oryza sativa Japonica Group]
BGIOSGA000132	--	--	Cellular Component: cell wall (GO:0005618);; Cellular Component: vacuole (GO:0005773);; Cellular Component: plasma membrane (GO:0005886);; Biological Process: carbohydrate metabolic process (GO:0005975);; Biological Process: response to cold (GO:0009409);; Biological Process: response to bacterium (GO:0009617);; Biological Process: response to salt stress (GO:0009651);; Biological Process: defens…	--	--	--	--	Glycosyl hydrolases family 17	Glucan endo-1,3-beta-glucosidase GII OS=Hordeum vulgare OX=4513 PE=1 SV=1	G	Carbohydrate transport and metabolism	hypothetical protein OsI_05154 [Oryza sativa Indica Group]
BGIOSGA000133	--	--	Cellular Component: cell wall (GO:0005618);; Cellular Component: vacuole (GO:0005773);; Cellular Component: plasma membrane (GO:0005886);; Biological Process: carbohydrate metabolic process (GO:0005975);; Biological Process: response to cold (GO:0009409);; Biological Process: response to bacterium (GO:0009617);; Biological Process: response to salt stress (GO:0009651);; Biological Process: defens…	--	--	--	--	Glycosyl hydrolases family 17	Glucan endo-1,3-beta-glucosidase GII OS=Hordeum vulgare OX=4513 PE=1 SV=1	G	Carbohydrate transport and metabolism	hypothetical protein OsI_05153 [Oryza sativa Indica Group]
BGIOSGA000134	--	--	--	--	--	--	--	--	--	--	--	hypothetical protein OsI_05152 [Oryza sativa Indica Group]
BGIOSGA000135	--	--	Cellular Component: cell wall (GO:0005618);; Cellular Component: vacuole (GO:0005773);; Cellular Component: plasma membrane (GO:0005886);; Biological Process: carbohydrate metabolic process (GO:0005975);; Biological Process: response to cold (GO:0009409);; Biological Process: response to bacterium (GO:0009617);; Biological Process: response to salt stress (GO:0009651);; Biological Process: defens…	--	--	--	--	Glycosyl hydrolases family 17	Lichenase-2 (Fragment) OS=Hordeum vulgare OX=4513 PE=1 SV=1	G	Carbohydrate transport and metabolism	hypothetical protein OsJ_04727 [Oryza sativa Japonica Group]
BGIOSGA000136	--	--	--	--	--	--	--	Protein of unknown function (DUF295)	--	--	--	PREDICTED: uncharacterized protein LOC4326053 [Oryza sativa Japonica Group]
BGIOSGA000137	--	--	Cellular Component: plastid (GO:0009536);;	--	--	--	--	F-box domain	--	--	--	hypothetical protein OsI_05149 [Oryza sativa Indica Group]
BGIOSGA000138	--	--	Cellular Component: plastid (GO:0009536);;	--	--	--	--	Protein of unknown function (DUF295)	--	--	--	hypothetical protein OsI_05148 [Oryza sativa Indica Group]
BGIOSGA000139	--	--	Cellular Component: plastid (GO:0009536);;	--	--	--	--	F-box domain;; Protein of unknown function (DUF295)	--	S	Function unknown	hypothetical protein OsI_05147 [Oryza sativa Indica Group]
BGIOSGA000140	[T]	Signal transduction mechanisms	Molecular Function: acid phosphatase activity (GO:0003993);; Molecular Function: protein serine/threonine phosphatase activity (GO:0004722);; Biological Process: protein dephosphorylation (GO:0006470);; Cellular Component: protein serine/threonine phosphatase complex (GO:0008287);; Cellular Component: membrane (GO:0016020);; Biological Process: plant ovule development (GO:0048481);;	--	--	[R]	General function prediction only	Calcineurin-like phosphoesterase	Probable inactive purple acid phosphatase 16 OS=Arabidopsis thaliana OX=3702 GN=PAP16 PE=2 SV=1	S	Function unknown	PREDICTED: probable inactive purple acid phosphatase 16 [Oryza sativa Japonica Group]
BGIOSGA000142	[G]	Carbohydrate transport and metabolism	Molecular Function: hexokinase activity (GO:0004396);; Molecular Function: ATP binding (GO:0005524);; Cellular Component: mitochondrial outer membrane (GO:0005741);; Biological Process: glycolytic process (GO:0006096);; Cellular Component: integral component of membrane (GO:0016021);; Biological Process: phosphorylation (GO:0016310);;	K00844|0|osa:4326516|K00844 hexokinase [EC:2.7.1.1] | (RefSeq) HXK3, HXK8; hexokinase-3	Glycolysis / Gluconeogenesis (ko00010);; Fructose and mannose metabolism (ko00051);; Galactose metabolism (ko00052);; Starch and sucrose metabolism (ko00500);; Amino sugar and nucleotide sugar metabolism (ko00520);; Carbon metabolism (ko01200)	[G]	Carbohydrate transport and metabolism	Hexokinase;; Hexokinase	Hexokinase-3 OS=Oryza sativa subsp. japonica OX=39947 GN=HXK3 PE=2 SV=1	G	Carbohydrate transport and metabolism	hypothetical protein OsI_05139 [Oryza sativa Indica Group]
BGIOSGA000143	--	--	--	--	--	--	--	--	--	--	--	hypothetical protein OsI_05136 [Oryza sativa Indica Group]
BGIOSGA000144	--	--	Biological Process: phosphatidylinositol biosynthetic process (GO:0006661);;	--	--	--	--	--	--	S	Function unknown	PREDICTED: early nodulin-20 [Oryza sativa Japonica Group]
BGIOSGA000145	--	--	--	--	--	[KTDL]	Transcription;; Signal transduction mechanisms;; Cell cycle control, cell division, chromosome partitioning;; Replication, recombination and repair	Regulator of Ty1 transposition protein 107 BRCT domain;; BRCA1 C Terminus (BRCT) domain	--	S	Function unknown	hypothetical protein OsI_05129 [Oryza sativa Indica Group]
BGIOSGA000146	--	--	Cellular Component: cytoplasmic vesicle (GO:0016023);;	--	--	--	--	--	--	S	Function unknown	hypothetical protein OsI_05128 [Oryza sativa Indica Group]
BGIOSGA000147	--	--	--	--	--	[O]	Posttranslational modification, protein turnover, chaperones	--	--	O	Posttranslational modification, protein turnover, chaperones	hypothetical protein OsI_05125 [Oryza sativa Indica Group]
BGIOSGA000148	--	--	Cellular Component: mitochondrion (GO:0005739);;	--	--	--	--	--	--	S	Function unknown	unknown protein [Oryza sativa Japonica Group]
BGIOSGA000149	--	--	Cellular Component: mitochondrion (GO:0005739);; Cellular Component: plastid (GO:0009536);;	--	--	--	--	--	--	--	--	hypothetical protein OsI_05118 [Oryza sativa Indica Group]
BGIOSGA000150	[R]	General function prediction only	Biological Process: defense response (GO:0006952);; Molecular Function: ADP binding (GO:0043531);;	--	--	[T]	Signal transduction mechanisms	NB-ARC domain	Putative disease resistance protein RGA4 OS=Solanum bulbocastanum OX=147425 GN=RGA4 PE=2 SV=1	S	Function unknown	hypothetical protein OsI_05115 [Oryza sativa Indica Group]
BGIOSGA000151	--	--	--	--	--	--	--	--	--	--	--	hypothetical protein OsI_05114 [Oryza sativa Indica Group]
BGIOSGA000152	[K]	Transcription	Biological Process: defense response (GO:0006952);; Molecular Function: ADP binding (GO:0043531);;	--	--	[T]	Signal transduction mechanisms	NB-ARC domain;; Leucine rich repeat;; Leucine Rich repeats (2 copies);; Leucine Rich Repeat	Putative disease resistance protein RGA3 OS=Solanum bulbocastanum OX=147425 GN=RGA3 PE=2 SV=2	S	Function unknown	hypothetical protein OsI_05113 [Oryza sativa Indica Group]
BGIOSGA000153	--	--	Molecular Function: aspartic-type endopeptidase activity (GO:0004190);; Biological Process: proteolysis (GO:0006508);; Biological Process: defense response (GO:0006952);; Cellular Component: cytoplasmic vesicle (GO:0016023);; Molecular Function: ADP binding (GO:0043531);; Biological Process: xylan catabolic process (GO:0045493);;	--	--	[O]	Posttranslational modification, protein turnover, chaperones	Xylanase inhibitor C-terminal;; Xylanase inhibitor N-terminal	Basic 7S globulin 2 OS=Glycine max OX=3847 PE=1 SV=1	O	Posttranslational modification, protein turnover, chaperones	hypothetical protein OsI_05112 [Oryza sativa Indica Group]
BGIOSGA000154	--	--	Molecular Function: aspartic-type endopeptidase activity (GO:0004190);; Biological Process: proteolysis (GO:0006508);; Biological Process: xylan catabolic process (GO:0045493);;	--	--	[O]	Posttranslational modification, protein turnover, chaperones	Xylanase inhibitor C-terminal	Basic 7S globulin 2 OS=Glycine max OX=3847 PE=1 SV=1	O	Posttranslational modification, protein turnover, chaperones	PREDICTED: basic 7S globulin [Oryza sativa Japonica Group]
BGIOSGA000155	--	--	Molecular Function: aspartic-type endopeptidase activity (GO:0004190);; Biological Process: proteolysis (GO:0006508);; Cellular Component: membrane (GO:0016020);; Cellular Component: cytoplasmic vesicle (GO:0016023);; Biological Process: xylan catabolic process (GO:0045493);;	--	--	[O]	Posttranslational modification, protein turnover, chaperones	Xylanase inhibitor C-terminal;; Xylanase inhibitor N-terminal	Basic 7S globulin OS=Glycine max OX=3847 GN=BG PE=1 SV=2	O	Posttranslational modification, protein turnover, chaperones	hypothetical protein OsI_05111 [Oryza sativa Indica Group]
BGIOSGA000156	--	--	Molecular Function: aspartic-type endopeptidase activity (GO:0004190);; Biological Process: proteolysis (GO:0006508);; Cellular Component: membrane (GO:0016020);; Cellular Component: cytoplasmic vesicle (GO:0016023);; Biological Process: xylan catabolic process (GO:0045493);;	--	--	[O]	Posttranslational modification, protein turnover, chaperones	Xylanase inhibitor C-terminal;; Xylanase inhibitor N-terminal	--	O	Posttranslational modification, protein turnover, chaperones	hypothetical protein OsI_05110 [Oryza sativa Indica Group]
BGIOSGA000157	--	--	Molecular Function: aspartic-type endopeptidase activity (GO:0004190);; Biological Process: proteolysis (GO:0006508);; Cellular Component: cytoplasmic vesicle (GO:0016023);; Biological Process: xylan catabolic process (GO:0045493);;	--	--	[O]	Posttranslational modification, protein turnover, chaperones	Xylanase inhibitor C-terminal;; Xylanase inhibitor N-terminal	--	O	Posttranslational modification, protein turnover, chaperones	hypothetical protein OsI_05109 [Oryza sativa Indica Group]
BGIOSGA000158	--	--	Molecular Function: aspartic-type endopeptidase activity (GO:0004190);; Biological Process: proteolysis (GO:0006508);; Cellular Component: cytoplasmic vesicle (GO:0016023);;	--	--	[O]	Posttranslational modification, protein turnover, chaperones	Xylanase inhibitor C-terminal;; Xylanase inhibitor N-terminal	Basic 7S globulin 2 OS=Glycine max OX=3847 PE=1 SV=1	O	Posttranslational modification, protein turnover, chaperones	hypothetical protein PAHAL_G00367 [Panicum hallii]
BGIOSGA000159	--	--	Molecular Function: aspartic-type endopeptidase activity (GO:0004190);; Biological Process: proteolysis (GO:0006508);; Cellular Component: membrane (GO:0016020);; Cellular Component: cytoplasmic vesicle (GO:0016023);; Biological Process: xylan catabolic process (GO:0045493);;	--	--	[O]	Posttranslational modification, protein turnover, chaperones	Xylanase inhibitor C-terminal	--	--	--	hypothetical protein OsI_05107 [Oryza sativa Indica Group]
BGIOSGA000160	--	--	Molecular Function: structural molecule activity (GO:0005198);; Cellular Component: cytoplasmic vesicle (GO:0016023);; Biological Process: macromolecule metabolic process (GO:0043170);; Biological Process: primary metabolic process (GO:0044238);;	--	--	[O]	Posttranslational modification, protein turnover, chaperones	Xylanase inhibitor C-terminal;; MSP (Major sperm protein) domain	Vesicle-associated protein 2-2 OS=Arabidopsis thaliana OX=3702 GN=PVA22 PE=1 SV=1	U	Intracellular trafficking, secretion, and vesicular transport	hypothetical protein PAHAL_G00368 [Panicum hallii]
BGIOSGA000161	--	--	Molecular Function: structural molecule activity (GO:0005198);;	--	--	[U]	Intracellular trafficking, secretion, and vesicular transport	--	Vesicle-associated protein 2-2 OS=Arabidopsis thaliana OX=3702 GN=PVA22 PE=1 SV=1	U	Intracellular trafficking, secretion, and vesicular transport	PREDICTED: vesicle-associated protein 1-2 [Oryza sativa Japonica Group]
BGIOSGA000162	--	--	Cellular Component: plastid (GO:0009536);;	--	--	--	--	--	--	--	--	hypothetical protein OsI_05105 [Oryza sativa Indica Group]
BGIOSGA000163	--	--	Cellular Component: plastid (GO:0009536);; Cellular Component: cytoplasmic vesicle (GO:0016023);;	--	--	--	--	--	--	--	--	hypothetical protein OsI_05103 [Oryza sativa Indica Group]
BGIOSGA000164	[I]	Lipid transport and metabolism	Molecular Function: triglyceride lipase activity (GO:0004806);; Cellular Component: mitochondrion (GO:0005739);; Biological Process: lipid metabolic process (GO:0006629);; Cellular Component: cytoplasmic vesicle (GO:0016023);; Molecular Function: retinyl-palmitate esterase activity (GO:0050253);;	--	--	[I]	Lipid transport and metabolism	Lipase (class 3);; Protein of unknown function (DUF2974)	Phospholipase A1-II 7 OS=Oryza sativa subsp. japonica OX=39947 GN=Os05g0574100 PE=3 SV=1	S	Function unknown	PREDICTED: probable feruloyl esterase A [Oryza sativa Japonica Group]
BGIOSGA000165	--	--	Cellular Component: mitochondrial envelope (GO:0005740);; Cellular Component: integral component of membrane (GO:0016021);;	--	--	--	--	--	Succinate dehydrogenase subunit 4, mitochondrial OS=Oryza sativa subsp. japonica OX=39947 GN=SDH4 PE=1 SV=1	S	Function unknown	PREDICTED: succinate dehydrogenase subunit 4, mitochondrial [Oryza sativa Japonica Group]
BGIOSGA000166	[M]	Cell wall/membrane/envelope biogenesis	Molecular Function: protein serine/threonine kinase activity (GO:0004674);; Molecular Function: ATP binding (GO:0005524);; Biological Process: protein phosphorylation (GO:0006468);; Cellular Component: integral component of membrane (GO:0016021);; Cellular Component: cytoplasmic vesicle (GO:0016023);;	--	--	[T]	Signal transduction mechanisms	Protein tyrosine kinase;; Protein kinase domain	Probable serine/threonine-protein kinase PBL22 OS=Arabidopsis thaliana OX=3702 GN=PBL22 PE=2 SV=1	T	Signal transduction mechanisms	hypothetical protein OsI_05098 [Oryza sativa Indica Group]
BGIOSGA000167	[R]	General function prediction only	Molecular Function: catalytic activity (GO:0003824);; Biological Process: metabolic process (GO:0008152);; Cellular Component: chloroplast (GO:0009507);;	K00943|0|osa:4326794|K00943 dTMP kinase [EC:2.7.4.9] | (RefSeq) spermatogenesis-associated protein 20	Pyrimidine metabolism (ko00240)	[R]	General function prediction only	Protein of unknown function, DUF255	--	O	Posttranslational modification, protein turnover, chaperones	hypothetical protein OsI_05096 [Oryza sativa Indica Group]
BGIOSGA000168	[Q]	Secondary metabolites biosynthesis, transport and catabolism	Molecular Function: oxidoreductase activity, acting on paired donors, with incorporation or reduction of molecular oxygen, 2-oxoglutarate as one donor, and incorporation of one atom each of oxygen into both donors (GO:0016706);; Biological Process: oxidation-reduction process (GO:0055114);;	--	--	[QR]	Secondary metabolites biosynthesis, transport and catabolism;; General function prediction only	non-haem dioxygenase in morphine synthesis N-terminal;; 2OG-Fe(II) oxygenase superfamily	Protein SRG1 OS=Arabidopsis thaliana OX=3702 GN=SRG1 PE=2 SV=1	S	Function unknown	hypothetical protein OsI_05094 [Oryza sativa Indica Group]
BGIOSGA000169	--	--	Molecular Function: transcription factor activity, sequence-specific DNA binding (GO:0003700);; Cellular Component: nucleus (GO:0005634);; Biological Process: regulation of transcription, DNA-templated (GO:0006355);; Molecular Function: sequence-specific DNA binding (GO:0043565);; Molecular Function: protein heterodimerization activity (GO:0046982);;	--	--	[K]	Transcription	Histone-like transcription factor (CBF/NF-Y) and archaeal histone;; Core histone H2A/H2B/H3/H4	Nuclear transcription factor Y subunit B-5 OS=Arabidopsis thaliana OX=3702 GN=NFYB5 PE=1 SV=1	B	Chromatin structure and dynamics	hypothetical protein OsI_05092 [Oryza sativa Indica Group]
BGIOSGA000170	--	--	Molecular Function: transcription factor activity, sequence-specific DNA binding (GO:0003700);; Cellular Component: nucleus (GO:0005634);; Biological Process: regulation of transcription, DNA-templated (GO:0006355);; Molecular Function: sequence-specific DNA binding (GO:0043565);; Molecular Function: protein heterodimerization activity (GO:0046982);;	--	--	[K]	Transcription	Histone-like transcription factor (CBF/NF-Y) and archaeal histone	Nuclear transcription factor Y subunit B-4 OS=Arabidopsis thaliana OX=3702 GN=NFYB4 PE=1 SV=1	B	Chromatin structure and dynamics	hypothetical protein OsI_05091 [Oryza sativa Indica Group]
BGIOSGA000171	--	--	Molecular Function: nucleic acid binding (GO:0003676);; Cellular Component: nucleus (GO:0005634);; Cellular Component: plastid (GO:0009536);; Molecular Function: metal ion binding (GO:0046872);;	--	--	[R]	General function prediction only	Zinc finger, C2H2 type	Protein indeterminate-domain 2 OS=Arabidopsis thaliana OX=3702 GN=IDD2 PE=1 SV=1	S	Function unknown	hypothetical protein OsI_05090 [Oryza sativa Indica Group]
BGIOSGA000172	--	--	Molecular Function: carboxylic ester hydrolase activity (GO:0004091);; Cellular Component: cytoplasmic vesicle (GO:0016023);;	--	--	--	--	Alpha/beta hydrolase family;; alpha/beta hydrolase fold;; Serine aminopeptidase, S33;; Serine hydrolase	Probable esterase PIR7A OS=Oryza sativa subsp. japonica OX=39947 GN=PIR7A PE=3 SV=2	S	Function unknown	PREDICTED: probable esterase PIR7A isoform X2 [Oryza sativa Japonica Group]
BGIOSGA000173	[HR]	Coenzyme transport and metabolism;; General function prediction only	Molecular Function: carboxylic ester hydrolase activity (GO:0004091);; Cellular Component: cytoplasmic vesicle (GO:0016023);;	--	--	--	--	Alpha/beta hydrolase family;; alpha/beta hydrolase fold;; Serine aminopeptidase, S33;; Alpha/beta hydrolase;; Serine hydrolase	Esterase PIR7B OS=Oryza sativa subsp. japonica OX=39947 GN=PIR7B PE=2 SV=2	S	Function unknown	hypothetical protein OsI_05085 [Oryza sativa Indica Group]
BGIOSGA000174	[I]	Lipid transport and metabolism	Molecular Function: carboxylic ester hydrolase activity (GO:0004091);; Cellular Component: cytoplasmic vesicle (GO:0016023);;	--	--	--	--	Alpha/beta hydrolase family;; alpha/beta hydrolase fold;; Serine aminopeptidase, S33;; Alpha/beta hydrolase	Esterase PIR7B OS=Oryza sativa subsp. japonica OX=39947 GN=PIR7B PE=2 SV=2	S	Function unknown	hypothetical protein OsI_05084 [Oryza sativa Indica Group]
BGIOSGA000176	--	--	--	--	--	--	--	C2 domain	Protein SRC2 OS=Glycine max OX=3847 GN=SRC2 PE=2 SV=1	S	Function unknown	PREDICTED: protein SRC2 [Oryza sativa Japonica Group]
BGIOSGA000177	--	--	Biological Process: autophagosome assembly (GO:0000045);; Cellular Component: cytosol (GO:0005829);; Biological Process: fatty acid beta-oxidation (GO:0006635);; Biological Process: response to water deprivation (GO:0009414);; Cellular Component: plastid (GO:0009536);; Biological Process: leaf senescence (GO:0010150);; Biological Process: protein import into peroxisome matrix (GO:0016558);; Molec…	--	--	[S]	Function unknown	WD domain, G-beta repeat;; Anaphase-promoting complex subunit 4 WD40 domain	Autophagy-related protein 18a OS=Arabidopsis thaliana OX=3702 GN=ATG18A PE=1 SV=1	S	Function unknown	hypothetical protein OsI_05078 [Oryza sativa Indica Group]
BGIOSGA000178	[O]	Posttranslational modification, protein turnover, chaperones	Molecular Function: glutathione transferase activity (GO:0004364);; Biological Process: toxin catabolic process (GO:0009407);;	K00799|3.83394e-124|osa:4326828|K00799 glutathione S-transferase [EC:2.5.1.18] | (RefSeq) glutathione S-transferase 3	Glutathione metabolism (ko00480)	[O]	Posttranslational modification, protein turnover, chaperones	Glutathione S-transferase, C-terminal domain;; Glutathione S-transferase, N-terminal domain;; Glutathione S-transferase, N-terminal domain;; Glutathione S-transferase, C-terminal domain;; Glutathione S-transferase, N-terminal domain;; Glutathione S-transferase, C-terminal domain	Glutathione S-transferase 3 OS=Zea mays OX=4577 GN=GST3 PE=1 SV=4	O	Posttranslational modification, protein turnover, chaperones	hypothetical protein OsI_05077 [Oryza sativa Indica Group]
BGIOSGA000179	--	--	Molecular Function: 3-deoxy-7-phosphoheptulonate synthase activity (GO:0003849);; Cellular Component: mitochondrion (GO:0005739);; Biological Process: aromatic amino acid family biosynthetic process (GO:0009073);; Cellular Component: plastid (GO:0009536);;	--	--	--	--	--	--	--	--	hypothetical protein OsI_05076 [Oryza sativa Indica Group]
BGIOSGA000180	--	--	Molecular Function: protein binding (GO:0005515);; Molecular Function: GTP binding (GO:0005525);; Biological Process: response to auxin (GO:0009733);; Biological Process: negative regulation of mitotic metaphase/anaphase transition (GO:0045841);; Cellular Component: mitotic spindle (GO:0072686);; Biological Process: regulation of root development (GO:2000280);;	--	--	--	--	--	Flowering-promoting factor 1-like protein 2 OS=Oryza sativa subsp. japonica OX=39947 GN=Os01g0933500 PE=2 SV=1	S	Function unknown	hypothetical protein OsI_05075 [Oryza sativa Indica Group]
BGIOSGA000181	--	--	Biological Process: metal ion transport (GO:0030001);; Molecular Function: metal ion binding (GO:0046872);;	--	--	[P]	Inorganic ion transport and metabolism	Heavy-metal-associated domain	Heavy metal-associated isoprenylated plant protein 33 OS=Arabidopsis thaliana OX=3702 GN=HIPP33 PE=2 SV=1	S	Function unknown	hypothetical protein OsI_05074 [Oryza sativa Indica Group]
BGIOSGA000182	--	--	Cellular Component: mitochondrion (GO:0005739);; Biological Process: starch catabolic process (GO:0005983);; Cellular Component: plastid (GO:0009536);; Molecular Function: beta-amylase activity (GO:0016161);; Biological Process: response to herbivore (GO:0080027);;	--	--	--	--	Glycosyl hydrolase family 14	Beta-amylase OS=Zea mays OX=4577 GN=BMY1 PE=2 SV=1	--	--	hypothetical protein OsI_05073 [Oryza sativa Indica Group]
BGIOSGA000183	--	--	Molecular Function: signal transducer activity (GO:0004871);; Biological Process: polyamine catabolic process (GO:0006598);; Biological Process: signal transduction (GO:0007165);; Biological Process: cell-cell signaling (GO:0007267);; Cellular Component: plasmodesma (GO:0009506);; Biological Process: phenylpropanoid metabolic process (GO:0009698);; Cellular Component: cytoplasmic vesicle (GO:0016…	--	--	--	--	Rapid ALkalinization Factor (RALF)	Protein RALF-like 33 OS=Arabidopsis thaliana OX=3702 GN=RALFL33 PE=2 SV=1	--	--	PREDICTED: protein RALF-like 33 [Oryza sativa Japonica Group]
BGIOSGA000184	[P]	Inorganic ion transport and metabolism	Molecular Function: potassium ion transmembrane transporter activity (GO:0015079);; Cellular Component: integral component of membrane (GO:0016021);; Biological Process: potassium ion transmembrane transport (GO:0071805);;	K03549|0|osa:4326820|K03549 KUP system potassium uptake protein | (RefSeq) HAK6, OsHAK6; potassium transporter 6	--	--	--	K+ potassium transporter	Potassium transporter 6 OS=Oryza sativa subsp. japonica OX=39947 GN=HAK6 PE=2 SV=1	P	Inorganic ion transport and metabolism	hypothetical protein OsI_05069 [Oryza sativa Indica Group]
BGIOSGA000185	--	--	Biological Process: DNA metabolic process (GO:0006259);; Biological Process: meiotic cell cycle (GO:0007126);; Biological Process: anatomical structure morphogenesis (GO:0009653);; Biological Process: epidermal cell differentiation (GO:0009913);; Biological Process: regulation of organelle organization (GO:0033043);; Biological Process: cellular macromolecule biosynthetic process (GO:0034645);; B…	--	--	--	--	Lateral organ boundaries (LOB) domain	DNA-binding protein BIN4 OS=Arabidopsis thaliana OX=3702 GN=BIN4 PE=1 SV=2	S	Function unknown	hypothetical protein OsI_05068 [Oryza sativa Indica Group]
BGIOSGA000187	--	--	Cellular Component: proteasome complex (GO:0000502);; Cellular Component: cytoplasmic vesicle (GO:0016023);; Molecular Function: enzyme regulator activity (GO:0030234);; Biological Process: regulation of protein catabolic process (GO:0042176);; Biological Process: regulation of catalytic activity (GO:0050790);;	K03028|0|bdi:100837709|K03028 26S proteasome regulatory subunit N1 | (RefSeq) 26S proteasome non-ATPase regulatory subunit 2 homolog A	Proteasome (ko03050)	[O]	Posttranslational modification, protein turnover, chaperones	Proteasome/cyclosome repeat	26S proteasome non-ATPase regulatory subunit 2 homolog B OS=Arabidopsis thaliana OX=3702 GN=RPN1B PE=1 SV=1	O	Posttranslational modification, protein turnover, chaperones	hypothetical protein OsI_05066 [Oryza sativa Indica Group]
BGIOSGA000188	--	--	Cellular Component: mitochondrion (GO:0005739);; Molecular Function: oxidoreductase activity, acting on the CH-OH group of donors, NAD or NADP as acceptor (GO:0016616);; Molecular Function: cofactor binding (GO:0048037);; Biological Process: oxidation-reduction process (GO:0055114);;	--	--	--	--	--	--	--	--	hypothetical protein OsI_05064 [Oryza sativa Indica Group]
BGIOSGA000189	--	--	Cellular Component: mitochondrion (GO:0005739);; Molecular Function: potassium ion transmembrane transporter activity (GO:0015079);; Cellular Component: integral component of membrane (GO:0016021);; Cellular Component: cytoplasmic vesicle (GO:0016023);; Biological Process: potassium ion transmembrane transport (GO:0071805);;	K03549|3.22299e-28|osa:4326820|K03549 KUP system potassium uptake protein | (RefSeq) HAK6, OsHAK6; potassium transporter 6	--	--	--	--	Potassium transporter 6 OS=Oryza sativa subsp. japonica OX=39947 GN=HAK6 PE=2 SV=1	--	--	hypothetical protein OsI_05063 [Oryza sativa Indica Group]
BGIOSGA000190	--	--	--	--	--	--	--	LURP-one-related	Protein LURP-one-related 11 OS=Arabidopsis thaliana OX=3702 GN=At3g14260 PE=2 SV=1	S	Function unknown	hypothetical protein OsI_05057 [Oryza sativa Indica Group]
BGIOSGA000191	[H]	Coenzyme transport and metabolism	Molecular Function: thiamine diphosphokinase activity (GO:0004788);; Molecular Function: ATP binding (GO:0005524);; Biological Process: phosphatidylglycerol biosynthetic process (GO:0006655);; Biological Process: thiamine metabolic process (GO:0006772);; Biological Process: thiamine diphosphate biosynthetic process (GO:0009229);; Cellular Component: plastid (GO:0009536);; Molecular Function: kina…	K00949|1.58381e-178|osa:4326818|K00949 thiamine pyrophosphokinase [EC:2.7.6.2] | (RefSeq) OsTPK1, TPK1; thiamine pyrophosphokinase 1	Thiamine metabolism (ko00730)	[H]	Coenzyme transport and metabolism	Thiamin pyrophosphokinase, catalytic domain;; Thiamin pyrophosphokinase, vitamin B1 binding domain	Thiamine pyrophosphokinase 1 OS=Oryza sativa subsp. japonica OX=39947 GN=TPK1 PE=2 SV=1	H	Coenzyme transport and metabolism	hypothetical protein OsI_05056 [Oryza sativa Indica Group]
BGIOSGA000192	[I]	Lipid transport and metabolism	Molecular Function: thiamine diphosphokinase activity (GO:0004788);; Molecular Function: ATP binding (GO:0005524);; Biological Process: phosphatidylglycerol biosynthetic process (GO:0006655);; Biological Process: thiamine metabolic process (GO:0006772);; Biological Process: thiamine diphosphate biosynthetic process (GO:0009229);; Cellular Component: plastid (GO:0009536);; Molecular Function: tran…	K13511|0|osa:4326817|K13511 monolysocardiolipin acyltransferase [EC:2.3.1.-] | (RefSeq) uncharacterized LOC4326817	Glycerophospholipid metabolism (ko00564)	[I]	Lipid transport and metabolism	Acyltransferase	N-acylphosphatidylethanolamine synthase OS=Arabidopsis thaliana OX=3702 GN=At1g78690 PE=2 SV=1	I	Lipid transport and metabolism	hypothetical protein OsI_05055 [Oryza sativa Indica Group]
BGIOSGA000193	--	--	Biological Process: cytokinesis by cell plate formation (GO:0000911);; Biological Process: response to cyclopentenone (GO:0010583);; Cellular Component: membrane (GO:0016020);; Biological Process: spindle assembly (GO:0051225);;	--	--	[S]	Function unknown	CLASP N terminal	--	S	Function unknown	PREDICTED: uncharacterized protein LOC4326816 [Oryza sativa Japonica Group]
BGIOSGA000194	[R]	General function prediction only	Biological Process: cytokinesis by cell plate formation (GO:0000911);; Biological Process: response to cyclopentenone (GO:0010583);; Cellular Component: membrane (GO:0016020);; Biological Process: mRNA modification (GO:0016556);; Biological Process: spindle assembly (GO:0051225);;	K10532|0|osa:4326815|K10532 heparan-alpha-glucosaminide N-acetyltransferase [EC:2.3.1.78] | (RefSeq) heparan-alpha-glucosaminide N-acetyltransferase	Glycosaminoglycan degradation (ko00531)	[S]	Function unknown	Protein of unknown function (DUF1624)	--	S	Function unknown	PREDICTED: heparan-alpha-glucosaminide N-acetyltransferase isoform X1 [Oryza sativa Japonica Group]
BGIOSGA000195	[R]	General function prediction only	Biological Process: cytokinesis by cell plate formation (GO:0000911);; Biological Process: response to cyclopentenone (GO:0010583);; Cellular Component: membrane (GO:0016020);; Biological Process: mRNA modification (GO:0016556);; Biological Process: spindle assembly (GO:0051225);;	K10532|0|osa:4326815|K10532 heparan-alpha-glucosaminide N-acetyltransferase [EC:2.3.1.78] | (RefSeq) heparan-alpha-glucosaminide N-acetyltransferase	Glycosaminoglycan degradation (ko00531)	[S]	Function unknown	Protein of unknown function (DUF1624)	--	S	Function unknown	PREDICTED: heparan-alpha-glucosaminide N-acetyltransferase isoform X1 [Oryza sativa Japonica Group]
BGIOSGA000196	--	--	--	--	--	--	--	Cotton fibre expressed protein	--	S	Function unknown	hypothetical protein OsI_05048 [Oryza sativa Indica Group]
BGIOSGA000197	--	--	Cellular Component: cytoplasmic vesicle (GO:0016023);; Biological Process: anther wall tapetum formation (GO:0048656);;	--	--	--	--	--	Anther-specific protein RTS OS=Oryza sativa subsp. japonica OX=39947 GN=RTS PE=3 SV=1	--	--	PREDICTED: uncharacterized protein LOC4326940 [Oryza sativa Japonica Group]
BGIOSGA000198	[IQR]	Lipid transport and metabolism;; Secondary metabolites biosynthesis, transport and catabolism;; General function prediction only	Molecular Function: oxidoreductase activity (GO:0016491);; Biological Process: oxidation-reduction process (GO:0055114);;	--	--	[Q]	Secondary metabolites biosynthesis, transport and catabolism	short chain dehydrogenase;; Enoyl-(Acyl carrier protein) reductase;; KR domain;; NAD dependent epimerase/dehydratase family	Short-chain dehydrogenase/reductase 2b OS=Arabidopsis thaliana OX=3702 GN=SDR2b PE=1 SV=1	S	Function unknown	PREDICTED: (+)-neomenthol dehydrogenase [Oryza sativa Japonica Group]
BGIOSGA000199	[T]	Signal transduction mechanisms	Molecular Function: protein serine/threonine kinase activity (GO:0004674);; Molecular Function: protein tyrosine kinase activity (GO:0004713);; Molecular Function: ATP binding (GO:0005524);; Cellular Component: plasma membrane (GO:0005886);; Biological Process: protein phosphorylation (GO:0006468);; Cellular Component: cytoplasmic vesicle (GO:0016023);;	--	--	[T]	Signal transduction mechanisms	Protein tyrosine kinase;; Protein kinase domain	Serine/threonine-protein kinase-like protein ACR4 OS=Arabidopsis thaliana OX=3702 GN=ACR4 PE=1 SV=1	T	Signal transduction mechanisms	PREDICTED: serine/threonine-protein kinase-like protein ACR4 isoform X1 [Oryza sativa Japonica Group]
BGIOSGA000200	[IQ]	Lipid transport and metabolism;; Secondary metabolites biosynthesis, transport and catabolism	Molecular Function: serine C-palmitoyltransferase activity (GO:0004758);; Cellular Component: vacuole (GO:0005773);; Cellular Component: endoplasmic reticulum membrane (GO:0005789);; Molecular Function: transaminase activity (GO:0008483);; Biological Process: pollen development (GO:0009555);; Biological Process: photomorphogenesis (GO:0009640);; Cellular Component: integral component of membrane …	K00654|0|osa:4326966|K00654 serine palmitoyltransferase [EC:2.3.1.50] | (RefSeq) OsJ_04635; long chain base biosynthesis protein 2d	Sphingolipid metabolism (ko00600)	[O]	Posttranslational modification, protein turnover, chaperones	Aminotransferase class I and II	Long chain base biosynthesis protein 2d OS=Oryza sativa subsp. japonica OX=39947 GN=Os01g0928800 PE=2 SV=1	H	Coenzyme transport and metabolism	PREDICTED: long chain base biosynthesis protein 2d [Oryza sativa Japonica Group]
BGIOSGA000201	[IQ]	Lipid transport and metabolism;; Secondary metabolites biosynthesis, transport and catabolism	Molecular Function: serine C-palmitoyltransferase activity (GO:0004758);; Cellular Component: vacuole (GO:0005773);; Cellular Component: endoplasmic reticulum membrane (GO:0005789);; Molecular Function: transaminase activity (GO:0008483);; Biological Process: pollen development (GO:0009555);; Biological Process: photomorphogenesis (GO:0009640);; Cellular Component: integral component of membrane …	K00654|0|osa:4326965|K00654 serine palmitoyltransferase [EC:2.3.1.50] | (RefSeq) OsJ_04634; long chain base biosynthesis protein 2c	Sphingolipid metabolism (ko00600)	[O]	Posttranslational modification, protein turnover, chaperones	Aminotransferase class I and II	Long chain base biosynthesis protein 2c OS=Oryza sativa subsp. japonica OX=39947 GN=Os01g0928700 PE=3 SV=1	H	Coenzyme transport and metabolism	PREDICTED: long chain base biosynthesis protein 2c [Oryza sativa Japonica Group]
BGIOSGA000203	--	--	Cellular Component: plastid (GO:0009536);;	--	--	[S]	Function unknown	--	Protein LAX PANICLE 2 OS=Oryza sativa subsp. japonica OX=39947 GN=LAX2 PE=1 SV=1	S	Function unknown	hypothetical protein OsI_05035 [Oryza sativa Indica Group]
BGIOSGA000205	--	--	Cellular Component: plasma membrane (GO:0005886);; Cellular Component: plastid (GO:0009536);;	--	--	--	--	--	Coiled-coil domain-containing protein SCD2 OS=Arabidopsis thaliana OX=3702 GN=SCD2 PE=1 SV=1	S	Function unknown	hypothetical protein OsI_05032 [Oryza sativa Indica Group]
BGIOSGA000206	--	--	Molecular Function: protein dimerization activity (GO:0046983);;	--	--	--	--	Helix-loop-helix DNA-binding domain	Transcription factor ICE1 OS=Arabidopsis thaliana OX=3702 GN=SCRM PE=1 SV=1	K	Transcription	transcription factor ICE1-like [Oryza sativa Japonica Group]
BGIOSGA000207	[E]	Amino acid transport and metabolism	Molecular Function: aspartate kinase activity (GO:0004072);; Cellular Component: mitochondrion (GO:0005739);; Biological Process: cellular amino acid biosynthetic process (GO:0008652);; Biological Process: phosphorylation (GO:0016310);; Molecular Function: amino acid binding (GO:0016597);;	K00928|0|osa:4326958|K00928 aspartate kinase [EC:2.7.2.4] | (RefSeq) aspartokinase 2, chloroplastic	Glycine, serine and threonine metabolism (ko00260);; Monobactam biosynthesis (ko00261);; Cysteine and methionine metabolism (ko00270);; Lysine biosynthesis (ko00300);; 2-Oxocarboxylic acid metabolism (ko01210);; Biosynthesis of amino acids (ko01230)	[E]	Amino acid transport and metabolism	Amino acid kinase family;; ACT domain	Aspartokinase 1, chloroplastic OS=Arabidopsis thaliana OX=3702 GN=AK1 PE=1 SV=1	E	Amino acid transport and metabolism	PREDICTED: aspartokinase 2, chloroplastic isoform X1 [Oryza sativa Japonica Group]
BGIOSGA000208	--	--	Biological Process: response to stress (GO:0006950);;	--	--	--	--	Domain of unknown function (DUF3444)	--	O	Posttranslational modification, protein turnover, chaperones	hypothetical protein OsI_05025 [Oryza sativa Indica Group]
BGIOSGA000209	--	--	Biological Process: metal ion transport (GO:0030001);; Molecular Function: metal ion binding (GO:0046872);;	--	--	--	--	Heavy-metal-associated domain	--	S	Function unknown	hypothetical protein OsI_05024 [Oryza sativa Indica Group]
BGIOSGA000210	--	--	Biological Process: response to stress (GO:0006950);;	--	--	--	--	Domain of unknown function (DUF3444)	--	--	--	hypothetical protein OsI_05021 [Oryza sativa Indica Group]
BGIOSGA000211	--	--	Biological Process: metal ion transport (GO:0030001);; Molecular Function: metal ion binding (GO:0046872);;	--	--	--	--	Heavy-metal-associated domain	--	--	--	hypothetical protein OsI_05020 [Oryza sativa Indica Group]
BGIOSGA000212	[M]	Cell wall/membrane/envelope biogenesis	Cellular Component: Golgi membrane (GO:0000139);; Biological Process: plant-type secondary cell wall biogenesis (GO:0009834);; Biological Process: glucuronoxylan biosynthetic process (GO:0010417);; Cellular Component: integral component of membrane (GO:0016021);; Cellular Component: cytoplasmic vesicle (GO:0016023);; Molecular Function: glucuronoxylan glucuronosyltransferase activity (GO:0080116)…	K20870|0|osa:4327243|K20870 putative beta-1,4-xylosyltransferase IRX10 [EC:2.4.2.-] | (RefSeq) OsJ_04618; probable glucuronosyltransferase Os01g0926700	--	[GMW]	Carbohydrate transport and metabolism;; Cell wall/membrane/envelope biogenesis;; Extracellular structures	Exostosin family	Probable glucuronosyltransferase Os01g0926700 OS=Oryza sativa subsp. japonica OX=39947 GN=Os01g0926700 PE=3 SV=1	S	Function unknown	PREDICTED: probable glucuronosyltransferase Os01g0926700 [Oryza sativa Japonica Group]
BGIOSGA000213	[M]	Cell wall/membrane/envelope biogenesis	Cellular Component: Golgi membrane (GO:0000139);; Biological Process: plant-type secondary cell wall biogenesis (GO:0009834);; Biological Process: glucuronoxylan biosynthetic process (GO:0010417);; Cellular Component: integral component of membrane (GO:0016021);; Cellular Component: cytoplasmic vesicle (GO:0016023);; Molecular Function: glucuronoxylan glucuronosyltransferase activity (GO:0080116)…	K20870|0|osa:4327242|K20870 putative beta-1,4-xylosyltransferase IRX10 [EC:2.4.2.-] | (RefSeq) OsJ_04617; probable glucuronosyltransferase Os01g0926600	--	[GMW]	Carbohydrate transport and metabolism;; Cell wall/membrane/envelope biogenesis;; Extracellular structures	Exostosin family	Probable glucuronosyltransferase Os01g0926600 OS=Oryza sativa subsp. japonica OX=39947 GN=Os01g0926600 PE=2 SV=1	S	Function unknown	PREDICTED: probable glucuronosyltransferase Os01g0926600 [Oryza sativa Japonica Group]
BGIOSGA000214	[M]	Cell wall/membrane/envelope biogenesis	Cellular Component: Golgi membrane (GO:0000139);; Cellular Component: integral component of membrane (GO:0016021);; Cellular Component: cytoplasmic vesicle (GO:0016023);; Molecular Function: transferase activity, transferring glycosyl groups (GO:0016757);;	K20870|0|osa:4327240|K20870 putative beta-1,4-xylosyltransferase IRX10 [EC:2.4.2.-] | (RefSeq) OsGT47D; probable glucuronosyltransferase Os01g0926400	--	[GMW]	Carbohydrate transport and metabolism;; Cell wall/membrane/envelope biogenesis;; Extracellular structures	Exostosin family	Probable glucuronosyltransferase Os01g0926400 OS=Oryza sativa subsp. japonica OX=39947 GN=Os01g0926400 PE=2 SV=1	S	Function unknown	hypothetical protein OsI_05011 [Oryza sativa Indica Group]
BGIOSGA000215	[G]	Carbohydrate transport and metabolism	Molecular Function: sedoheptulose-7-phosphate:D-glyceraldehyde-3-phosphate glyceronetransferase activity (GO:0004801);; Cellular Component: mitochondrion (GO:0005739);; Biological Process: glycolytic process (GO:0006096);; Biological Process: pentose-phosphate shunt (GO:0006098);; Biological Process: aerobic respiration (GO:0009060);; Cellular Component: chloroplast stroma (GO:0009570);; Biologic…	K00616|0|osa:4327239|K00616 transaldolase [EC:2.2.1.2] | (RefSeq) transaldolase	Pentose phosphate pathway (ko00030);; Carbon metabolism (ko01200);; Biosynthesis of amino acids (ko01230)	[G]	Carbohydrate transport and metabolism	Transaldolase/Fructose-6-phosphate aldolase	Transaldolase (Fragments) OS=Capsicum annuum var. annuum OX=40321 PE=1 SV=1	G	Carbohydrate transport and metabolism	PREDICTED: transaldolase [Oryza sativa Japonica Group]
BGIOSGA000216	--	--	Cellular Component: Golgi membrane (GO:0000139);; Biological Process: plant-type secondary cell wall biogenesis (GO:0009834);; Biological Process: glucuronoxylan biosynthetic process (GO:0010417);; Cellular Component: integral component of membrane (GO:0016021);; Cellular Component: cytoplasmic vesicle (GO:0016023);; Molecular Function: glucuronoxylan glucuronosyltransferase activity (GO:0080116)…	K20870|4.67838e-27|osa:4327240|K20870 putative beta-1,4-xylosyltransferase IRX10 [EC:2.4.2.-] | (RefSeq) OsGT47D; probable glucuronosyltransferase Os01g0926400	--	[GMW]	Carbohydrate transport and metabolism;; Cell wall/membrane/envelope biogenesis;; Extracellular structures	--	Probable glucuronosyltransferase Os01g0926400 OS=Oryza sativa subsp. japonica OX=39947 GN=Os01g0926400 PE=2 SV=1	S	Function unknown	hypothetical protein OsI_05008 [Oryza sativa Indica Group]
BGIOSGA000217	[G]	Carbohydrate transport and metabolism	Molecular Function: sedoheptulose-7-phosphate:D-glyceraldehyde-3-phosphate glyceronetransferase activity (GO:0004801);; Cellular Component: mitochondrion (GO:0005739);; Biological Process: glycolytic process (GO:0006096);; Biological Process: pentose-phosphate shunt (GO:0006098);; Biological Process: aerobic respiration (GO:0009060);; Cellular Component: chloroplast stroma (GO:0009570);; Biologic…	K00616|9.81541e-159|osa:4327239|K00616 transaldolase [EC:2.2.1.2] | (RefSeq) transaldolase	Pentose phosphate pathway (ko00030);; Carbon metabolism (ko01200);; Biosynthesis of amino acids (ko01230)	[G]	Carbohydrate transport and metabolism	Transaldolase/Fructose-6-phosphate aldolase	Transaldolase (Fragments) OS=Capsicum annuum var. annuum OX=40321 PE=1 SV=1	G	Carbohydrate transport and metabolism	hypothetical protein OsI_05007 [Oryza sativa Indica Group]
BGIOSGA000218	[O]	Posttranslational modification, protein turnover, chaperones	Molecular Function: ubiquitin-protein transferase activity (GO:0004842);; Cellular Component: cytosol (GO:0005829);; Biological Process: fatty acid beta-oxidation (GO:0006635);; Biological Process: protein ubiquitination (GO:0016567);; Biological Process: protein deubiquitination (GO:0016579);; Biological Process: proteasome-mediated ubiquitin-dependent protein catabolic process (GO:0043161);; Bi…	K04649|6.16143e-114|osa:4327237|K04649 ubiquitin-conjugating enzyme (huntingtin interacting protein 2) [EC:2.3.2.23] | (RefSeq) P0482D04.9; ubiquitin-conjugating enzyme E2 27	Ubiquitin mediated proteolysis (ko04120)	[O]	Posttranslational modification, protein turnover, chaperones	Ubiquitin-conjugating enzyme;; UBA/TS-N domain	Ubiquitin-conjugating enzyme E2 27 OS=Arabidopsis thaliana OX=3702 GN=UBC27 PE=2 SV=1	O	Posttranslational modification, protein turnover, chaperones	PREDICTED: ubiquitin-conjugating enzyme E2 27 [Oryza sativa Japonica Group]
BGIOSGA000219	[T]	Signal transduction mechanisms	Molecular Function: protein serine/threonine kinase activity (GO:0004674);; Molecular Function: protein tyrosine kinase activity (GO:0004713);; Molecular Function: ATP binding (GO:0005524);; Cellular Component: plasma membrane (GO:0005886);; Biological Process: protein phosphorylation (GO:0006468);;	--	--	[D]	Cell cycle control, cell division, chromosome partitioning	Protein kinase domain;; Protein tyrosine kinase;; Phosphotransferase enzyme family	Probable serine/threonine-protein kinase At1g54610 OS=Arabidopsis thaliana OX=3702 GN=At1g54610 PE=1 SV=1	T	Signal transduction mechanisms	hypothetical protein OsI_05004 [Oryza sativa Indica Group]
BGIOSGA000220	--	--	Cellular Component: plasma membrane (GO:0005886);; Molecular Function: zinc ion binding (GO:0008270);; Molecular Function: transferase activity (GO:0016740);;	--	--	[R]	General function prediction only	DHHC palmitoyltransferase	Probable protein S-acyltransferase 7 OS=Arabidopsis thaliana OX=3702 GN=PAT07 PE=1 SV=1	S	Function unknown	hypothetical protein OsI_05001 [Oryza sativa Indica Group]
BGIOSGA000221	--	--	Molecular Function: ATP binding (GO:0005524);; Biological Process: apoptotic process (GO:0006915);; Biological Process: defense response (GO:0006952);; Cellular Component: cytoplasmic vesicle (GO:0016023);; Molecular Function: ADP binding (GO:0043531);;	K15559|0|osa:4327230|K15559 regulator of Ty1 transposition protein 103 | (RefSeq) P0482D04.1, P0482D04.2, P0482D04.3; disease resistance protein RPP13	--	[T]	Signal transduction mechanisms	NB-ARC domain;; RNA polymerase II-binding domain.	Disease resistance protein RPP13 OS=Arabidopsis thaliana OX=3702 GN=RPP13 PE=2 SV=2	S	Function unknown	hypothetical protein OsI_04999 [Oryza sativa Indica Group]
BGIOSGA000222	--	--	--	K15559|0|osa:4327230|K15559 regulator of Ty1 transposition protein 103 | (RefSeq) P0482D04.1, P0482D04.2, P0482D04.3; disease resistance protein RPP13	--	[A]	RNA processing and modification	--	--	S	Function unknown	hypothetical protein OsI_04998 [Oryza sativa Indica Group]
BGIOSGA000223	--	--	Molecular Function: calmodulin binding (GO:0005516);; Cellular Component: mitochondrion (GO:0005739);; Cellular Component: plastid (GO:0009536);; Biological Process: auxin-activated signaling pathway (GO:0009734);;	K14488|8.31863e-83|osa:9268702|K14488 SAUR family protein | (RefSeq) auxin-responsive protein SAUR72	Plant hormone signal transduction (ko04075)	--	--	Auxin responsive protein	Auxin-responsive protein SAUR71 OS=Arabidopsis thaliana OX=3702 GN=SAUR71 PE=2 SV=1	S	Function unknown	hypothetical protein OsI_04997 [Oryza sativa Indica Group]
BGIOSGA000224	[J]	Translation, ribosomal structure and biogenesis	Molecular Function: structural constituent of ribosome (GO:0003735);; Cellular Component: nucleolus (GO:0005730);; Cellular Component: plasma membrane (GO:0005886);; Biological Process: translation (GO:0006412);; Cellular Component: chloroplast (GO:0009507);; Cellular Component: cytosolic large ribosomal subunit (GO:0022625);; Biological Process: ribosome biogenesis (GO:0042254);;	K02936|1.12654e-130|obr:102705183|K02936 large subunit ribosomal protein L7Ae | (RefSeq) 60S ribosomal protein L7a	Ribosome (ko03010)	[J]	Translation, ribosomal structure and biogenesis	Ribosomal protein L7Ae/L30e/S12e/Gadd45 family	60S ribosomal protein L7a-2 OS=Oryza sativa subsp. japonica OX=39947 GN=RPL7A-2 PE=2 SV=1	J	Translation, ribosomal structure and biogenesis	hypothetical protein OsI_04994 [Oryza sativa Indica Group]
BGIOSGA000225	--	--	Cellular Component: mitochondrion (GO:0005739);; Cellular Component: cytoplasmic vesicle (GO:0016023);;	--	--	[R]	General function prediction only	GYF domain	--	S	Function unknown	hypothetical protein OsI_04992 [Oryza sativa Indica Group]
BGIOSGA000226	[R]	General function prediction only	--	K14791|0|osa:4327260|K14791 periodic tryptophan protein 1 | (RefSeq) B1033B05.5; uncharacterized WD repeat-containing protein C17D11.16	--	[S]	Function unknown	WD domain, G-beta repeat;; Anaphase-promoting complex subunit 4 WD40 domain;; Nucleoporin Nup120/160	E3 ubiquitin-protein ligase COP1 OS=Arabidopsis thaliana OX=3702 GN=COP1 PE=1 SV=2	S	Function unknown	PREDICTED: uncharacterized WD repeat-containing protein C17D11.16 [Oryza sativa Japonica Group]
BGIOSGA000227	--	--	Biological Process: leaf vascular tissue pattern formation (GO:0010305);; Biological Process: regulation of auxin mediated signaling pathway (GO:0010928);; Biological Process: simple leaf morphogenesis (GO:0060776);;	--	--	--	--	Kelch motif;; F-box domain	F-box only protein 6 OS=Arabidopsis thaliana OX=3702 GN=FBX6 PE=2 SV=1	S	Function unknown	hypothetical protein OsI_04987 [Oryza sativa Indica Group]
BGIOSGA000228	[T]	Signal transduction mechanisms	Molecular Function: phosphorelay sensor kinase activity (GO:0000155);; Molecular Function: phosphorelay response regulator activity (GO:0000156);; Biological Process: response to superoxide (GO:0000303);; Molecular Function: osmosensor activity (GO:0005034);; Molecular Function: ATP binding (GO:0005524);; Cellular Component: mitochondrion (GO:0005739);; Cellular Component: plasma membrane (GO:000…	K14489|0|osa:9271913|K14489 arabidopsis histidine kinase 2/3/4 (cytokinin receptor) [EC:2.7.13.3] | (RefSeq) HK3, OHK2, OsCRL2, OsHK3; probable histidine kinase 3	--	[T]	Signal transduction mechanisms	CHASE domain;; Histidine kinase-, DNA gyrase B-, and HSP90-like ATPase;; Response regulator receiver domain;; His Kinase A (phospho-acceptor) domain	Probable histidine kinase 3 OS=Oryza sativa subsp. indica OX=39946 GN=HK3 PE=2 SV=1	T	Signal transduction mechanisms	RecName: Full=Probable histidine kinase 3; Short=OsHK3
BGIOSGA000229	--	--	--	--	--	--	--	--	--	S	Function unknown	hypothetical protein [Oryza sativa Japonica Group]
BGIOSGA000230	--	--	--	--	--	--	--	--	--	S	Function unknown	hypothetical protein OsI_04975 [Oryza sativa Indica Group]
BGIOSGA000231	--	--	Cellular Component: nucleus (GO:0005634);; Cellular Component: mitochondrion (GO:0005739);;	--	--	--	--	MYND finger	F-box protein At1g67340 OS=Arabidopsis thaliana OX=3702 GN=At1g67340 PE=1 SV=1	S	Function unknown	hypothetical protein OsI_04973 [Oryza sativa Indica Group]
BGIOSGA000233	--	--	Biological Process: mitochondrial fission (GO:0000266);; Molecular Function: GTPase activity (GO:0003924);; Molecular Function: GTP binding (GO:0005525);; Cellular Component: mitochondrion (GO:0005739);; Cellular Component: peroxisome (GO:0005777);; Cellular Component: cytosol (GO:0005829);; Cellular Component: plasma membrane (GO:0005886);; Biological Process: obsolete GTP catabolic process (GO:…	K17065|0|dosa:Os01t0920400-01|K17065 dynamin 1-like protein [EC:3.6.5.5] | (RAP-DB) Os01g0920400; Similar to Dynamin-related protein 3A (Dynamin-like protein 2) (Dynamin-like protein 2a). Splice isoform 2.	--	[UR]	Intracellular trafficking, secretion, and vesicular transport;; General function prediction only	Dynamin central region;; Dynamin family;; Dynamin GTPase effector domain;; 50S ribosome-binding GTPase	Dynamin-related protein 3A OS=Arabidopsis thaliana OX=3702 GN=DRP3A PE=1 SV=2	S	Function unknown	hypothetical protein OsI_04962 [Oryza sativa Indica Group]
BGIOSGA000234	--	--	Molecular Function: zinc ion binding (GO:0008270);;	--	--	--	--	--	--	--	--	hypothetical protein OsI_04961 [Oryza sativa Indica Group]
BGIOSGA000235	--	--	Cellular Component: chloroplast envelope (GO:0009941);;	K11368|1.25102e-91|osa:4327741|K11368 enhancer of yellow 2 transcription factor | (RefSeq) B1793G04.6; transcription and mRNA export factor SUS1	--	[K]	Transcription	Transcription factor e(y)2	Transcription and mRNA export factor ENY2 OS=Arabidopsis thaliana OX=3702 GN=At3g27100 PE=3 SV=1	K	Transcription	hypothetical protein OsI_04959 [Oryza sativa Indica Group]
BGIOSGA000236	--	--	Cellular Component: vacuole (GO:0005773);; Molecular Function: adenyl nucleotide binding (GO:0030554);;	--	--	[C]	Energy production and conversion	CBS domain	CBS domain-containing protein CBSX6 OS=Arabidopsis thaliana OX=3702 GN=CBSX6 PE=1 SV=1	S	Function unknown	hypothetical protein OsI_04957 [Oryza sativa Indica Group]
BGIOSGA000237	[F]	Nucleotide transport and metabolism	Biological Process: defense response to insect (GO:0002213);; Molecular Function: stearoyl-CoA 9-desaturase activity (GO:0004768);; Cellular Component: mitochondrion (GO:0005739);; Biological Process: fatty acid biosynthetic process (GO:0006633);; Cellular Component: chloroplast stroma (GO:0009570);; Biological Process: defense response to bacterium (GO:0042742);; Molecular Function: acyl-[acyl-c…	K03921|0|osa:4327738|K03921 acyl-[acyl-carrier-protein] desaturase [EC:1.14.19.2 1.14.19.11 1.14.19.26] | (RefSeq) B1793G04.1, OsJ_04566, OsSSI2, SSI2; stearoyl-[acyl-carrier-protein] 9-desaturase 2, chloroplastic	Fatty acid biosynthesis (ko00061);; Biosynthesis of unsaturated fatty acids (ko01040);; Fatty acid metabolism (ko01212)	--	--	Fatty acid desaturase	Stearoyl-[acyl-carrier-protein] 9-desaturase 2, chloroplastic OS=Oryza sativa subsp. japonica OX=39947 GN=SSI2 PE=2 SV=1	I	Lipid transport and metabolism	PREDICTED: stearoyl-[acyl-carrier-protein] 9-desaturase 2, chloroplastic [Oryza sativa Japonica Group]
BGIOSGA000238	--	--	Cellular Component: endoplasmic reticulum (GO:0005783);; Biological Process: auxin-activated signaling pathway (GO:0009734);; Biological Process: auxin homeostasis (GO:0010252);; Cellular Component: integral component of membrane (GO:0016021);; Biological Process: transmembrane transport (GO:0055085);; Molecular Function: auxin transmembrane transporter activity (GO:0080161);; Biological Process:…	K13947|0|osa:4324368|K13947 auxin efflux carrier family | (RefSeq) OsPIN6, PIN6; probable auxin efflux carrier component 6	--	--	--	Membrane transport protein	Probable auxin efflux carrier component 5a OS=Oryza sativa subsp. japonica OX=39947 GN=PIN5A PE=2 SV=1	U	Intracellular trafficking, secretion, and vesicular transport	PREDICTED: probable auxin efflux carrier component 6 isoform X1 [Oryza sativa Japonica Group]
BGIOSGA000239	[HR]	Coenzyme transport and metabolism;; General function prediction only	Biological Process: response to hypoxia (GO:0001666);; Molecular Function: transcription factor activity, sequence-specific DNA binding (GO:0003700);; Cellular Component: nucleus (GO:0005634);; Biological Process: sucrose biosynthetic process (GO:0005986);; Biological Process: regulation of transcription, DNA-templated (GO:0006355);; Biological Process: galactolipid biosynthetic process (GO:00193…	K00696|0|osa:4324364|K00696 sucrose-phosphate synthase [EC:2.4.1.14] | (RefSeq) OsSPS1F, Sps1; probable sucrose-phosphate synthase 1	Starch and sucrose metabolism (ko00500)	[M]	Cell wall/membrane/envelope biogenesis	Glycosyl transferases group 1;; Sucrose-6F-phosphate phosphohydrolase;; Glycosyl transferases group 1;; Homeobox domain;; Sucrose synthase;; Glycosyl transferase 4-like domain	Probable sucrose-phosphate synthase 1 OS=Oryza sativa subsp. japonica OX=39947 GN=SPS1 PE=2 SV=2	M	Cell wall/membrane/envelope biogenesis	hypothetical protein OsI_04951 [Oryza sativa Indica Group]
BGIOSGA000241	--	--	Molecular Function: nucleic acid binding (GO:0003676);; Cellular Component: mitochondrion (GO:0005739);; Molecular Function: zinc ion binding (GO:0008270);;	--	--	--	--	MULE transposase domain	--	--	--	hypothetical protein OsI_04947 [Oryza sativa Indica Group]
BGIOSGA000242	--	--	Cellular Component: plastid (GO:0009536);; Cellular Component: membrane (GO:0016020);;	--	--	--	--	--	Protein CPR-5 OS=Arabidopsis thaliana OX=3702 GN=CPR5 PE=1 SV=1	S	Function unknown	hypothetical protein OsI_04945 [Oryza sativa Indica Group]
BGIOSGA000243	--	--	Cellular Component: nucleus (GO:0005634);; Cellular Component: cytosol (GO:0005829);; Biological Process: gluconeogenesis (GO:0006094);; Biological Process: cytoskeleton organization (GO:0007010);; Biological Process: heat acclimation (GO:0010286);; Biological Process: proteasomal protein catabolic process (GO:0010498);; Molecular Function: pyrophosphatase activity (GO:0016462);; Biological Proce…	K12160|8.14275e-69|osa:4324360|K12160 small ubiquitin-related modifier | (RefSeq) OsJ_04555, OsSUMO1, SMT3, SUM1, SUMO-1, SUMO1; small ubiquitin-related modifier 1	RNA transport (ko03013)	[O]	Posttranslational modification, protein turnover, chaperones	Ubiquitin-2 like Rad60 SUMO-like;; Ubiquitin family	Small ubiquitin-related modifier 1 OS=Oryza sativa subsp. japonica OX=39947 GN=SUMO1 PE=1 SV=1	O	Posttranslational modification, protein turnover, chaperones	PREDICTED: small ubiquitin-related modifier 1 [Oryza sativa Japonica Group]
BGIOSGA000244	--	--	Cellular Component: nucleus (GO:0005634);; Cellular Component: cytosol (GO:0005829);; Biological Process: gluconeogenesis (GO:0006094);; Biological Process: cytoskeleton organization (GO:0007010);; Biological Process: heat acclimation (GO:0010286);; Biological Process: proteasomal protein catabolic process (GO:0010498);; Molecular Function: pyrophosphatase activity (GO:0016462);; Biological Proce…	K12160|1.0116e-54|osa:4324359|K12160 small ubiquitin-related modifier | (RefSeq) small ubiquitin-related modifier 1-like	RNA transport (ko03013)	[O]	Posttranslational modification, protein turnover, chaperones	Ubiquitin-2 like Rad60 SUMO-like;; Ubiquitin family	Small ubiquitin-related modifier 1 OS=Oryza sativa subsp. japonica OX=39947 GN=SUMO1 PE=1 SV=1	O	Posttranslational modification, protein turnover, chaperones	PREDICTED: small ubiquitin-related modifier 1-like [Oryza sativa Japonica Group]
BGIOSGA000245	--	--	--	--	--	--	--	--	Protein XRI1 OS=Arabidopsis thaliana OX=3702 GN=XRI1 PE=1 SV=2	S	Function unknown	hypothetical protein OsI_04941 [Oryza sativa Indica Group]
BGIOSGA000248	--	--	Molecular Function: nucleic acid binding (GO:0003676);; Cellular Component: mitochondrion (GO:0005739);; Molecular Function: zinc ion binding (GO:0008270);;	--	--	--	--	MuDR family transposase	--	--	--	hypothetical protein OsI_04938 [Oryza sativa Indica Group]
BGIOSGA000249	--	--	Molecular Function: DNA binding (GO:0003677);; Cellular Component: nucleus (GO:0005634);; Molecular Function: metal ion binding (GO:0046872);;	--	--	[R]	General function prediction only	Zinc finger C-x8-C-x5-C-x3-H type (and similar);; RNA-binding, Nab2-type zinc finger	Zinc finger CCCH domain-containing protein 12 OS=Oryza sativa subsp. japonica OX=39947 GN=Os01g0917400 PE=2 SV=2	S	Function unknown	hypothetical protein OsI_04935 [Oryza sativa Indica Group]
BGIOSGA000250	--	--	Molecular Function: ATP binding (GO:0005524);; Cellular Component: mitochondrion (GO:0005739);; Molecular Function: hydrolase activity (GO:0016787);; Biological Process: protein metabolic process (GO:0019538);;	--	--	--	--	--	Protein DWARF 53 OS=Oryza sativa subsp. japonica OX=39947 GN=D53 PE=1 SV=1	--	--	hypothetical protein OsI_04934 [Oryza sativa Indica Group]
BGIOSGA000251	--	--	Cellular Component: cytoplasmic vesicle (GO:0016023);;	--	--	--	--	--	--	S	Function unknown	hypothetical protein OsI_04933 [Oryza sativa Indica Group]
BGIOSGA000252	--	--	--	--	--	--	--	von Willebrand factor type A domain;; von Willebrand factor type A domain;; von Willebrand factor type A domain	E3 ubiquitin-protein ligase WAVH1 OS=Arabidopsis thaliana OX=3702 GN=WAVH1 PE=1 SV=1	--	--	hypothetical protein OsI_04925 [Oryza sativa Indica Group]
BGIOSGA000253	--	--	Cellular Component: exocyst (GO:0000145);; Biological Process: exocytosis (GO:0006887);; Cellular Component: plastid (GO:0009536);;	--	--	[U]	Intracellular trafficking, secretion, and vesicular transport	Exo70 exocyst complex subunit	Exocyst complex component EXO70A1 OS=Arabidopsis thaliana OX=3702 GN=EXO70A1 PE=1 SV=1	S	Function unknown	hypothetical protein OsI_04924 [Oryza sativa Indica Group]
BGIOSGA000254	--	--	Cellular Component: exocyst (GO:0000145);; Biological Process: exocytosis (GO:0006887);; Cellular Component: plastid (GO:0009536);;	--	--	[U]	Intracellular trafficking, secretion, and vesicular transport	Exo70 exocyst complex subunit	Exocyst complex component EXO70A1 OS=Arabidopsis thaliana OX=3702 GN=EXO70A1 PE=1 SV=1	S	Function unknown	hypothetical protein OsI_04923 [Oryza sativa Indica Group]
BGIOSGA000255	--	--	Molecular Function: phosphorelay sensor kinase activity (GO:0000155);; Biological Process: phosphorelay signal transduction system (GO:0000160);; Cellular Component: membrane (GO:0016020);; Biological Process: signal transduction by protein phosphorylation (GO:0023014);;	K12879|0|osa:4324336|K12879 THO complex subunit 2 | (RefSeq) THO complex subunit 2	RNA transport (ko03013);; Spliceosome (ko03040)	[K]	Transcription	Transcription factor/nuclear export subunit protein 2;; THO complex subunit 2 N-terminus;; Transcription- and export-related complex subunit	THO complex subunit 2 OS=Arabidopsis thaliana OX=3702 GN=THO2 PE=1 SV=1	S	Function unknown	hypothetical protein OsI_04921 [Oryza sativa Indica Group]
BGIOSGA000256	--	--	Biological Process: nuclear-transcribed mRNA catabolic process (GO:0000956);; Biological Process: fatty acid beta-oxidation (GO:0006635);; Biological Process: protein import into peroxisome matrix (GO:0016558);; Biological Process: calcium-mediated signaling (GO:0019722);; Biological Process: photoperiodism, flowering (GO:0048573);;	K12865|0|osa:4324332|K12865 polyglutamine-binding protein 1 | (RefSeq) uncharacterized LOC4324332	Spliceosome (ko03040)	[A]	RNA processing and modification	WW domain	--	A	RNA processing and modification	hypothetical protein OsI_04916 [Oryza sativa Indica Group]
BGIOSGA000257	--	--	Cellular Component: cytosol (GO:0005829);; Biological Process: glucose catabolic process (GO:0006007);; Biological Process: protein N-linked glycosylation (GO:0006487);; Biological Process: intracellular protein transport (GO:0006886);; Cellular Component: plasmodesma (GO:0009506);; Biological Process: vesicle-mediated transport (GO:0016192);; Cellular Component: membrane coat (GO:0030117);; Mole…	K12400|0|osa:4324331|K12400 AP-4 complex subunit epsilon-1 | (RefSeq) P0413C03.5; AP-4 complex subunit epsilon	--	[U]	Intracellular trafficking, secretion, and vesicular transport	Adaptin N terminal region;; HEAT repeats;; non-SMC mitotic condensation complex subunit 1;; HEAT-like repeat	AP-4 complex subunit epsilon OS=Arabidopsis thaliana OX=3702 GN=At1g31730 PE=1 SV=1	U	Intracellular trafficking, secretion, and vesicular transport	hypothetical protein OsI_04915 [Oryza sativa Indica Group]
BGIOSGA000258	--	--	Cellular Component: plastid (GO:0009536);;	--	--	--	--	--	--	S	Function unknown	hypothetical protein OsI_04914 [Oryza sativa Indica Group]
BGIOSGA000259	--	--	--	--	--	--	--	--	--	--	--	PREDICTED: stress protein DDR48 [Oryza sativa Japonica Group]
BGIOSGA000260	--	--	--	--	--	--	--	--	--	--	--	hypothetical protein OsI_04912 [Oryza sativa Indica Group]
BGIOSGA000261	[O]	Posttranslational modification, protein turnover, chaperones	Biological Process: protein peptidyl-prolyl isomerization (GO:0000413);; Molecular Function: peptidyl-prolyl cis-trans isomerase activity (GO:0003755);; Molecular Function: FK506 binding (GO:0005528);; Cellular Component: vacuole (GO:0005773);; Biological Process: protein folding (GO:0006457);; Cellular Component: membrane (GO:0016020);; Cellular Component: cytoplasmic vesicle (GO:0016023);;	K09569|7.30756e-93|osa:4324328|K09569 FK506-binding protein 2 [EC:5.2.1.8] | (RefSeq) peptidyl-prolyl cis-trans isomerase FKBP15-1	--	[O]	Posttranslational modification, protein turnover, chaperones	FKBP-type peptidyl-prolyl cis-trans isomerase	Peptidyl-prolyl cis-trans isomerase FKBP15-1 OS=Arabidopsis thaliana OX=3702 GN=FKBP15-1 PE=2 SV=2	O	Posttranslational modification, protein turnover, chaperones	hypothetical protein OsI_04911 [Oryza sativa Indica Group]
BGIOSGA000262	--	--	Cellular Component: nucleus (GO:0005634);; Molecular Function: protein dimerization activity (GO:0046983);;	--	--	--	--	Helix-loop-helix DNA-binding domain	Transcription factor bHLH62 OS=Arabidopsis thaliana OX=3702 GN=BHLH62 PE=2 SV=1	K	Transcription	PREDICTED: transcription factor bHLH77 isoform X2 [Oryza sativa Japonica Group]
BGIOSGA000263	[O]	Posttranslational modification, protein turnover, chaperones	--	--	--	[GOT]	Carbohydrate transport and metabolism;; Posttranslational modification, protein turnover, chaperones;; Signal transduction mechanisms	Glycosyl transferase family 41;; Tetratricopeptide repeat;; TPR repeat;; Tetratricopeptide repeat;; Tetratricopeptide repeat;; Tetratricopeptide repeat;; Tetratricopeptide repeat;; Tetratricopeptide repeat;; Tetratricopeptide repeat;; Tetratricopeptide repeat;; Tetratricopeptide repeat;; Tetratricopeptide repeat;; Tetratricopeptide repeat;; NMDA receptor-regulated protein 1;; PPR repeat;; Tetratr…	Probable UDP-N-acetylglucosamine--peptide N-acetylglucosaminyltransferase SEC OS=Arabidopsis thaliana OX=3702 GN=SEC PE=2 SV=1	S	Function unknown	hypothetical protein OsI_04909 [Oryza sativa Indica Group]
BGIOSGA000264	--	--	--	--	--	--	--	PDDEXK-like family of unknown function	--	S	Function unknown	hypothetical protein OsI_04906 [Oryza sativa Indica Group]
BGIOSGA000265	--	--	Cellular Component: integral component of membrane (GO:0016021);;	--	--	[R]	General function prediction only	Domain of unknown function	--	S	Function unknown	hypothetical protein OsI_04905 [Oryza sativa Indica Group]
BGIOSGA000266	--	--	--	--	--	--	--	--	--	--	--	--
BGIOSGA000267	--	--	Cellular Component: mitochondrion (GO:0005739);;	--	--	[R]	General function prediction only	PPR repeat;; PPR repeat family;; PPR repeat;; Pentatricopeptide repeat domain;; Tetratricopeptide repeat	Pentatricopeptide repeat-containing protein At3g29230 OS=Arabidopsis thaliana OX=3702 GN=PCMP-E27 PE=2 SV=1	S	Function unknown	hypothetical protein OsI_04901 [Oryza sativa Indica Group]
BGIOSGA000268	--	--	--	--	--	--	--	Ribosomal protein L23, N-terminal domain	--	S	Function unknown	hypothetical protein OsI_04896 [Oryza sativa Indica Group]
BGIOSGA000269	--	--	Molecular Function: DNA binding (GO:0003677);; Cellular Component: nucleus (GO:0005634);; Biological Process: regulation of transcription, DNA-templated (GO:0006355);; Cellular Component: cytoplasmic part (GO:0044444);; Molecular Function: protein dimerization activity (GO:0046983);;	--	--	[K]	Transcription	SRF-type transcription factor (DNA-binding and dimerisation domain)	Agamous-like MADS-box protein AGL86 OS=Arabidopsis thaliana OX=3702 GN=AGL86 PE=1 SV=1	K	Transcription	hypothetical protein OsI_04895 [Oryza sativa Indica Group]
BGIOSGA000270	--	--	Molecular Function: Rho GDP-dissociation inhibitor activity (GO:0005094);; Cellular Component: cytoplasm (GO:0005737);;	--	--	[T]	Signal transduction mechanisms	RHO protein GDP dissociation inhibitor	Rho GDP-dissociation inhibitor 1 OS=Arabidopsis thaliana OX=3702 GN=GDI1 PE=1 SV=1	O	Posttranslational modification, protein turnover, chaperones	PREDICTED: rho GDP-dissociation inhibitor 1 [Oryza sativa Japonica Group]
BGIOSGA000271	[J]	Translation, ribosomal structure and biogenesis	Molecular Function: nucleotide binding (GO:0000166);; Molecular Function: nucleic acid binding (GO:0003676);; Cellular Component: mitochondrion (GO:0005739);;	--	--	[R]	General function prediction only	PPR repeat;; PPR repeat family;; RNA recognition motif. (a.k.a. RRM, RBD, or RNP domain);; PPR repeat	Putative pentatricopeptide repeat-containing protein At3g11460, mitochondrial OS=Arabidopsis thaliana OX=3702 GN=PCMP-H52 PE=1 SV=1	S	Function unknown	hypothetical protein OsI_04892 [Oryza sativa Indica Group]
BGIOSGA000272	--	--	Cellular Component: cytoplasmic vesicle (GO:0016023);;	--	--	--	--	Protein of unknown function, DUF538	--	S	Function unknown	hypothetical protein OsI_04890 [Oryza sativa Indica Group]
BGIOSGA000273	--	--	--	--	--	[R]	General function prediction only	PPR repeat;; PPR repeat family;; PPR repeat;; Pentatricopeptide repeat domain;; Tetratricopeptide repeat;; Pentacotripeptide-repeat region of PRORP;; Tetratricopeptide repeat	Pentatricopeptide repeat-containing protein At3g29230 OS=Arabidopsis thaliana OX=3702 GN=PCMP-E27 PE=2 SV=1	S	Function unknown	hypothetical protein OsI_04889 [Oryza sativa Indica Group]
BGIOSGA000274	--	--	Molecular Function: zinc ion binding (GO:0008270);;	--	--	--	--	C1 domain	--	--	--	hypothetical protein OsI_04886 [Oryza sativa Indica Group]
BGIOSGA000275	--	--	--	--	--	--	--	Putative S-adenosyl-L-methionine-dependent methyltransferase	--	S	Function unknown	hypothetical protein OsI_04882 [Oryza sativa Indica Group]
BGIOSGA000276	--	--	Molecular Function: DNA binding (GO:0003677);; Molecular Function: transcription factor activity, sequence-specific DNA binding (GO:0003700);; Cellular Component: nucleus (GO:0005634);; Cellular Component: cytosol (GO:0005829);; Biological Process: plastid organization (GO:0009657);; Biological Process: gibberellin biosynthetic process (GO:0009686);; Biological Process: response to auxin (GO:0009…	--	--	--	--	B3 DNA binding domain	B3 domain-containing protein VP1 OS=Oryza sativa subsp. japonica OX=39947 GN=VP1 PE=1 SV=3	K	Transcription	hypothetical protein OsI_04880 [Oryza sativa Indica Group]
BGIOSGA000277	[V]	Defense mechanisms	Biological Process: response to reactive oxygen species (GO:0000302);; Molecular Function: ATP binding (GO:0005524);; Biological Process: obsolete ATP catabolic process (GO:0006200);; Cellular Component: chloroplast envelope (GO:0009941);; Biological Process: response to iron ion (GO:0010039);; Biological Process: chlorophyll catabolic process (GO:0015996);; Cellular Component: integral component…	--	--	[U]	Intracellular trafficking, secretion, and vesicular transport	ABC transporter transmembrane region;; ABC transporter	ABC transporter B family member 26, chloroplastic OS=Arabidopsis thaliana OX=3702 GN=ABCB26 PE=1 SV=1	V	Defense mechanisms	hypothetical protein OsI_04878 [Oryza sativa Indica Group]
BGIOSGA000278	--	--	Cellular Component: plastid (GO:0009536);;	--	--	--	--	4F5 protein family	--	S	Function unknown	hypothetical protein OsJ_04501 [Oryza sativa Japonica Group]
BGIOSGA000279	[L]	Replication, recombination and repair	Biological Process: nuclear-transcribed mRNA catabolic process, nonsense-mediated decay (GO:0000184);; Molecular Function: RNA binding (GO:0003723);; Molecular Function: ATP binding (GO:0005524);; Cellular Component: nucleus (GO:0005634);; Biological Process: rRNA processing (GO:0006364);; Molecular Function: ATP-dependent helicase activity (GO:0008026);;	K12823|0|osa:9271802|K12823 ATP-dependent RNA helicase DDX5/DBP2 [EC:3.6.4.13] | (RefSeq) DEAD-box ATP-dependent RNA helicase 30	Spliceosome (ko03040)	[A]	RNA processing and modification	DEAD/DEAH box helicase;; Helicase conserved C-terminal domain	DEAD-box ATP-dependent RNA helicase 30 OS=Oryza sativa subsp. japonica OX=39947 GN=Os01g0911100 PE=2 SV=2	L	Replication, recombination and repair	putative DEAD box RNA helicase [Oryza sativa Japonica Group]
BGIOSGA000280	--	--	Biological Process: protein import into nucleus (GO:0006606);;	K14765|0|osa:4324874|K14765 U3 small nucleolar ribonucleoprotein protein LCP5 | (RefSeq) P0470A12.8; neuroguidin	--	[A]	RNA processing and modification	Sas10/Utp3/C1D family	--	S	Function unknown	PREDICTED: neuroguidin [Oryza sativa Japonica Group]
BGIOSGA000281	--	--	--	--	--	--	--	--	--	S	Function unknown	PREDICTED: uncharacterized protein LOC4324873 [Oryza sativa Japonica Group]
BGIOSGA000282	--	--	--	--	--	--	--	--	--	S	Function unknown	PREDICTED: protein S100-A9 [Oryza sativa Japonica Group]
BGIOSGA000283	--	--	Cellular Component: mitochondrion (GO:0005739);;	--	--	--	--	--	--	--	--	hypothetical protein OsI_04875 [Oryza sativa Indica Group]
BGIOSGA000284	--	--	--	--	--	--	--	Protein of unknown function (DUF1668)	--	S	Function unknown	hypothetical protein OsI_04871 [Oryza sativa Indica Group]
BGIOSGA000285	--	--	Molecular Function: metal ion binding (GO:0046872);;	--	--	--	--	--	Histone deacetylase HDT1 OS=Glycine max OX=3847 GN=HDT1 PE=2 SV=1	--	--	hypothetical protein OsI_04865 [Oryza sativa Indica Group]
BGIOSGA000286	--	--	Cellular Component: plastid (GO:0009536);;	--	--	--	--	Plant protein of unknown function (DUF868)	--	S	Function unknown	hypothetical protein OsI_04864 [Oryza sativa Indica Group]
BGIOSGA000287	[K]	Transcription	Molecular Function: DNA binding (GO:0003677);; Molecular Function: RNA binding (GO:0003723);; Molecular Function: helicase activity (GO:0004386);; Molecular Function: ribonuclease III activity (GO:0004525);; Molecular Function: ATP binding (GO:0005524);; Cellular Component: nucleus (GO:0005634);; Biological Process: RNA processing (GO:0006396);; Biological Process: gene silencing by RNA (GO:00310…	K11592|0|osa:4324864|K11592 endoribonuclease Dicer [EC:3.1.26.-] | (RefSeq) DCL3A, OsDCL3a; endoribonuclease Dicer homolog 3a	--	[A]	RNA processing and modification	Ribonuclease III domain;; Dicer dimerisation domain;; Ribonuclease-III-like;; Helicase conserved C-terminal domain;; PAZ domain;; Type III restriction enzyme, res subunit	Endoribonuclease Dicer homolog 3a OS=Oryza sativa subsp. japonica OX=39947 GN=DCL3A PE=2 SV=1	K	Transcription	hypothetical protein OsI_04862 [Oryza sativa Indica Group]
BGIOSGA000288	--	--	Cellular Component: mitochondrion (GO:0005739);;	--	--	--	--	Late embryogenesis abundant protein	--	S	Function unknown	hypothetical protein OsI_04860 [Oryza sativa Indica Group]
BGIOSGA000290	--	--	Molecular Function: ubiquitin-protein transferase activity (GO:0004842);; Cellular Component: plasma membrane (GO:0005886);; Molecular Function: zinc ion binding (GO:0008270);; Biological Process: cytokinin metabolic process (GO:0009690);; Biological Process: auxin metabolic process (GO:0009850);; Biological Process: protein ubiquitination (GO:0016567);;	K16280|0|dosa:Os01t0908700-01|K16280 E3 ubiquitin-protein ligase RGLG [EC:2.3.2.27] | (RAP-DB) Os01g0908700; Similar to Hnrpa2b1-prov protein.	--	[T]	Signal transduction mechanisms	Copine	E3 ubiquitin-protein ligase RGLG2 OS=Arabidopsis thaliana OX=3702 GN=RGLG2 PE=1 SV=1	S	Function unknown	hypothetical protein OsJ_04480 [Oryza sativa Japonica Group]
BGIOSGA000291	--	--	Cellular Component: plasma membrane (GO:0005886);; Molecular Function: magnesium ion transmembrane transporter activity (GO:0015095);; Biological Process: magnesium ion transport (GO:0015693);; Cellular Component: integral component of membrane (GO:0016021);;	--	--	[P]	Inorganic ion transport and metabolism	--	Magnesium transporter MRS2-F OS=Oryza sativa subsp. japonica OX=39947 GN=MRS2-F PE=1 SV=1	U	Intracellular trafficking, secretion, and vesicular transport	PREDICTED: magnesium transporter MRS2-F [Oryza sativa Japonica Group]
BGIOSGA000292	--	--	Cellular Component: mitochondrial respiratory chain complex I (GO:0005747);; Cellular Component: cytoplasmic vesicle (GO:0016023);;	--	--	--	--	--	--	S	Function unknown	PREDICTED: uncharacterized protein LOC4324987 [Oryza sativa Japonica Group]
BGIOSGA000293	--	--	Molecular Function: GTPase activator activity (GO:0005097);; Cellular Component: plastid (GO:0009536);; Biological Process: positive regulation of GTPase activity (GO:0032851);;	--	--	[R]	General function prediction only	Rab-GTPase-TBC domain	--	S	Function unknown	hypothetical protein OsI_04852 [Oryza sativa Indica Group]
BGIOSGA000294	[R]	General function prediction only	Biological Process: nuclear-transcribed mRNA catabolic process (GO:0000956);;	--	--	[R]	General function prediction only	Tetratricopeptide repeat;; Tetratricopeptide repeat;; Tetratricopeptide repeat;; Tetratricopeptide repeat;; Tetratricopeptide repeat;; Tetratricopeptide repeat;; TPR repeat;; Tetratricopeptide repeat;; Tetratricopeptide repeat;; Tetratricopeptide repeat;; Tetratricopeptide repeat;; Tetratricopeptide repeat;; Tetratricopeptide repeat;; Anaphase-promoting complex, cyclosome, subunit 3	Probable UDP-N-acetylglucosamine--peptide N-acetylglucosaminyltransferase SEC OS=Arabidopsis thaliana OX=3702 GN=SEC PE=2 SV=1	S	Function unknown	PREDICTED: probable UDP-N-acetylglucosamine--peptide N-acetylglucosaminyltransferase SPINDLY [Oryza sativa Japonica Group]
BGIOSGA000295	--	--	--	--	--	--	--	--	--	--	--	hypothetical protein OsI_04845 [Oryza sativa Indica Group]
BGIOSGA000296	--	--	Cellular Component: plastid (GO:0009536);;	--	--	--	--	--	--	--	--	hypothetical protein [Oryza sativa Japonica Group]
BGIOSGA000297	--	--	Molecular Function: DNA binding (GO:0003677);; Cellular Component: nucleus (GO:0005634);; Biological Process: regulation of transcription, DNA-templated (GO:0006355);; Molecular Function: protein dimerization activity (GO:0046983);;	--	--	[K]	Transcription	SRF-type transcription factor (DNA-binding and dimerisation domain)	Agamous-like MADS-box protein AGL36 OS=Arabidopsis thaliana OX=3702 GN=AGL36 PE=1 SV=1	K	Transcription	hypothetical protein OsI_04843 [Oryza sativa Indica Group]
BGIOSGA000298	--	--	Cellular Component: mitochondrion (GO:0005739);; Biological Process: response to osmotic stress (GO:0006970);; Biological Process: response to heat (GO:0009408);;	K20299|0|osa:4324975|K20299 vacuolar protein sorting-associated protein 53 | (RefSeq) B1417F08.6; vacuolar protein sorting-associated protein 53 A	--	[U]	Intracellular trafficking, secretion, and vesicular transport	Vps53-like, N-terminal	Vacuolar protein sorting-associated protein 53 A OS=Arabidopsis thaliana OX=3702 GN=VPS53 PE=1 SV=1	U	Intracellular trafficking, secretion, and vesicular transport	PREDICTED: vacuolar protein sorting-associated protein 53 A [Oryza sativa Japonica Group]
BGIOSGA000299	[N]	Cell motility	Molecular Function: ceramide glucosyltransferase activity (GO:0008120);; Cellular Component: membrane (GO:0016020);;	--	--	[IM]	Lipid transport and metabolism;; Cell wall/membrane/envelope biogenesis	Glycosyl transferase family 21;; Glycosyl transferase family 2	--	M	Cell wall/membrane/envelope biogenesis	hypothetical protein OsI_04841 [Oryza sativa Indica Group]
BGIOSGA000300	--	--	Molecular Function: nucleic acid binding (GO:0003676);; Molecular Function: zinc ion binding (GO:0008270);; Cellular Component: plastid (GO:0009536);;	--	--	--	--	--	--	--	--	hypothetical protein OsI_04840 [Oryza sativa Indica Group]
BGIOSGA000301	[G]	Carbohydrate transport and metabolism	Molecular Function: fructose-bisphosphate aldolase activity (GO:0004332);; Molecular Function: copper ion binding (GO:0005507);; Cellular Component: cell wall (GO:0005618);; Cellular Component: nucleolus (GO:0005730);; Cellular Component: mitochondrial envelope (GO:0005740);; Cellular Component: cytosol (GO:0005829);; Cellular Component: plasma membrane (GO:0005886);; Biological Process: glycolyt…	K01623|3.29866e-136|osa:4325027|K01623 fructose-bisphosphate aldolase, class I [EC:4.1.2.13] | (RefSeq) fructose-bisphosphate aldolase cytoplasmic isozyme-like	Glycolysis / Gluconeogenesis (ko00010);; Pentose phosphate pathway (ko00030);; Fructose and mannose metabolism (ko00051);; Carbon fixation in photosynthetic organisms (ko00710);; Carbon metabolism (ko01200);; Biosynthesis of amino acids (ko01230)	[G]	Carbohydrate transport and metabolism	Fructose-bisphosphate aldolase class-I	Fructose-bisphosphate aldolase 3, cytoplasmic OS=Oryza sativa subsp. japonica OX=39947 GN=FBA3 PE=2 SV=1	G	Carbohydrate transport and metabolism	putative fructose-bisphosphate aldolase isoenzyme C-1 [Oryza sativa Japonica Group]
BGIOSGA000302	--	--	Molecular Function: DNA binding (GO:0003677);; Cellular Component: nucleus (GO:0005634);; Biological Process: regulation of transcription, DNA-templated (GO:0006355);;	--	--	--	--	B3 DNA binding domain	B3 domain-containing protein Os01g0905400 OS=Oryza sativa subsp. japonica OX=39947 GN=Os01g0905400 PE=2 SV=1	S	Function unknown	hypothetical protein OsI_04836 [Oryza sativa Indica Group]
BGIOSGA000303	--	--	Molecular Function: phosphorelay response regulator activity (GO:0000156);; Biological Process: phosphorelay signal transduction system (GO:0000160);; Molecular Function: DNA binding (GO:0003677);; Molecular Function: chromatin binding (GO:0003682);; Molecular Function: transcription factor activity, sequence-specific DNA binding (GO:0003700);; Biological Process: regulation of transcription, DNA…	K14491|0|osa:4325022|K14491 two-component response regulator ARR-B family | (RefSeq) ORR6, OsJ_04457, OsRRB6, RR26; two-component response regulator ORR26	Plant hormone signal transduction (ko04075)	--	--	--	Two-component response regulator ORR26 OS=Oryza sativa subsp. japonica OX=39947 GN=RR26 PE=3 SV=2	T	Signal transduction mechanisms	hypothetical protein OsI_04831 [Oryza sativa Indica Group]
BGIOSGA000304	[T]	Signal transduction mechanisms	Molecular Function: phosphorelay response regulator activity (GO:0000156);; Biological Process: phosphorelay signal transduction system (GO:0000160);; Molecular Function: DNA binding (GO:0003677);; Molecular Function: chromatin binding (GO:0003682);; Molecular Function: transcription factor activity, sequence-specific DNA binding (GO:0003700);; Biological Process: regulation of transcription, DNA…	K14491|0|osa:4325022|K14491 two-component response regulator ARR-B family | (RefSeq) ORR6, OsJ_04457, OsRRB6, RR26; two-component response regulator ORR26	Plant hormone signal transduction (ko04075)	[K]	Transcription	Response regulator receiver domain;; Myb-like DNA-binding domain	Two-component response regulator ORR26 OS=Oryza sativa subsp. japonica OX=39947 GN=RR26 PE=3 SV=2	T	Signal transduction mechanisms	hypothetical protein OsI_04831 [Oryza sativa Indica Group]
BGIOSGA000305	--	--	Biological Process: calcium ion transport (GO:0006816);; Biological Process: Golgi organization (GO:0007030);; Biological Process: response to salt stress (GO:0009651);; Biological Process: response to sucrose (GO:0009744);; Biological Process: response to glucose (GO:0009749);; Biological Process: response to fructose (GO:0009750);; Cellular Component: cytoplasmic vesicle (GO:0016023);;	K20781|0|osa:4325021|K20781 peptidyl serine alpha-galactosyltransferase [EC:2.4.1.-] | (RefSeq) uncharacterized LOC4325021	--	--	--	--	Peptidyl serine alpha-galactosyltransferase OS=Arabidopsis thaliana OX=3702 GN=SERGT1 PE=2 SV=1	--	--	hypothetical protein OsI_04830 [Oryza sativa Indica Group]
BGIOSGA000306	[D]	Cell cycle control, cell division, chromosome partitioning	Cellular Component: condensin complex (GO:0000796);; Molecular Function: ATP binding (GO:0005524);; Cellular Component: nucleus (GO:0005634);; Biological Process: DNA repair (GO:0006281);; Biological Process: DNA recombination (GO:0006310);; Biological Process: sister chromatid cohesion (GO:0007062);; Biological Process: mitotic chromosome condensation (GO:0007076);;	K06674|0|osa:4325020|K06674 structural maintenance of chromosome 2 | (RefSeq) structural maintenance of chromosomes protein 2-1	--	[BD]	Chromatin structure and dynamics;; Cell cycle control, cell division, chromosome partitioning	RecF/RecN/SMC N terminal domain;; SMC proteins Flexible Hinge Domain;; AAA domain, putative AbiEii toxin, Type IV TA system	Structural maintenance of chromosomes protein 2-1 OS=Arabidopsis thaliana OX=3702 GN=SMC2-1 PE=2 SV=2	D	Cell cycle control, cell division, chromosome partitioning	hypothetical protein OsI_04829 [Oryza sativa Indica Group]
BGIOSGA000307	[HT]	Coenzyme transport and metabolism;; Signal transduction mechanisms	Molecular Function: protein kinase activity (GO:0004672);; Molecular Function: ATP binding (GO:0005524);; Biological Process: protein phosphorylation (GO:0006468);; Cellular Component: chloroplast (GO:0009507);;	K08869|0|osa:4325018|K08869 aarF domain-containing kinase | (RefSeq) ABC1-like; uncharacterized protein slr0889	--	[R]	General function prediction only	ABC1 family;; RIO1 family;; Phosphotransferase enzyme family	Protein ACTIVITY OF BC1 COMPLEX KINASE 3, chloroplastic OS=Arabidopsis thaliana OX=3702 GN=ABC1K3 PE=1 SV=1	S	Function unknown	hypothetical protein OsI_04827 [Oryza sativa Indica Group]
BGIOSGA000308	--	--	--	--	--	--	--	Domain of unknown function (DUF1719)	--	--	--	hypothetical protein OsI_04826 [Oryza sativa Indica Group]
BGIOSGA000309	[I]	Lipid transport and metabolism	Biological Process: metabolic process (GO:0008152);; Molecular Function: hydrolase activity (GO:0016787);;	--	--	[V]	Defense mechanisms	alpha/beta hydrolase fold;; Carboxylesterase family	Probable carboxylesterase 16 OS=Arabidopsis thaliana OX=3702 GN=CXE16 PE=2 SV=1	I	Lipid transport and metabolism	hypothetical protein OsI_04819 [Oryza sativa Indica Group]
BGIOSGA000310	[V]	Defense mechanisms	Molecular Function: ATP binding (GO:0005524);; Biological Process: obsolete ATP catabolic process (GO:0006200);; Cellular Component: integral component of membrane (GO:0016021);; Cellular Component: cytoplasmic vesicle (GO:0016023);; Molecular Function: ATPase activity, coupled to transmembrane movement of substances (GO:0042626);; Biological Process: transmembrane transport (GO:0055085);;	--	--	[Q]	Secondary metabolites biosynthesis, transport and catabolism	ABC transporter;; ABC transporter transmembrane region;; RecF/RecN/SMC N terminal domain;; P-loop containing region of AAA domain;; Type II/IV secretion system protein;; 50S ribosome-binding GTPase;; Dynamin family	ABC transporter C family member 3 OS=Arabidopsis thaliana OX=3702 GN=ABCC3 PE=1 SV=1	V	Defense mechanisms	hypothetical protein OsI_04817 [Oryza sativa Indica Group]
BGIOSGA000311	--	--	Molecular Function: RNA binding (GO:0003723);; Cellular Component: mitochondrion (GO:0005739);; Cellular Component: cytosol (GO:0005829);; Cellular Component: plastid chromosome (GO:0009508);; Cellular Component: chloroplast stroma (GO:0009570);; Biological Process: transcription from plastid promoter (GO:0042793);; Biological Process: positive regulation of transcription, DNA-templated (GO:00458…	--	--	--	--	--	Protein PLASTID TRANSCRIPTIONALLY ACTIVE 10 OS=Arabidopsis thaliana OX=3702 GN=PTAC10 PE=1 SV=1	S	Function unknown	hypothetical protein OsI_04816 [Oryza sativa Indica Group]
BGIOSGA000312	[R]	General function prediction only	Molecular Function: peroxidase activity (GO:0004601);; Cellular Component: membrane (GO:0016020);;	K09775|1.10222e-109|osa:4325009|K09775 uncharacterized protein | (RefSeq) uncharacterized membrane protein YuiD	--	--	--	Divergent PAP2 family	--	S	Function unknown	PREDICTED: uncharacterized membrane protein YuiD [Oryza sativa Japonica Group]
BGIOSGA000313	[L]	Replication, recombination and repair	Molecular Function: single-stranded DNA binding (GO:0003697);; Molecular Function: ATP binding (GO:0005524);; Cellular Component: mitochondrion (GO:0005739);; Biological Process: DNA repair (GO:0006281);; Biological Process: DNA recombination (GO:0006310);; Molecular Function: DNA-dependent ATPase activity (GO:0008094);; Biological Process: SOS response (GO:0009432);;	K03553|0|osa:4325041|K03553 recombination protein RecA | (RefSeq) B1065G12.7, P0551C06.5; DNA repair protein recA homolog 3, mitochondrial	Homologous recombination (ko03440)	[L]	Replication, recombination and repair	recA bacterial DNA recombination protein;; Rad51	DNA repair protein recA homolog 3, mitochondrial OS=Arabidopsis thaliana OX=3702 GN=At2g19490 PE=2 SV=2	L	Replication, recombination and repair	hypothetical protein OsI_04810 [Oryza sativa Indica Group]
BGIOSGA000314	[L]	Replication, recombination and repair	Cellular Component: ubiquitin ligase complex (GO:0000151);; Molecular Function: ubiquitin-protein transferase activity (GO:0004842);; Cellular Component: chloroplast (GO:0009507);; Biological Process: protein ubiquitination (GO:0016567);;	--	--	[S]	Function unknown	U-box domain	U-box domain-containing protein 45 OS=Arabidopsis thaliana OX=3702 GN=PUB45 PE=1 SV=1	O	Posttranslational modification, protein turnover, chaperones	hypothetical protein OsI_04809 [Oryza sativa Indica Group]
BGIOSGA000315	--	--	Cellular Component: mitochondrion (GO:0005739);;	--	--	[TO]	Signal transduction mechanisms;; Posttranslational modification, protein turnover, chaperones	OTU-like cysteine protease	OTU domain-containing protein At3g57810 OS=Arabidopsis thaliana OX=3702 GN=At3g57810 PE=2 SV=1	O	Posttranslational modification, protein turnover, chaperones	hypothetical protein OsI_04808 [Oryza sativa Indica Group]
BGIOSGA000316	--	--	Molecular Function: DNA binding (GO:0003677);; Molecular Function: transcription factor activity, sequence-specific DNA binding (GO:0003700);; Cellular Component: nucleus (GO:0005634);; Biological Process: regulation of transcription, DNA-templated (GO:0006355);;	--	--	--	--	AP2 domain	AP2-like ethylene-responsive transcription factor AIL5 OS=Arabidopsis thaliana OX=3702 GN=AIL5 PE=2 SV=2	K	Transcription	hypothetical protein OsI_04803 [Oryza sativa Indica Group]
BGIOSGA000317	--	--	Cellular Component: cytoplasmic vesicle (GO:0016023);;	--	--	--	--	Pollen proteins Ole e I like	--	S	Function unknown	hypothetical protein OsI_04802 [Oryza sativa Indica Group]
BGIOSGA000318	--	--	Molecular Function: FMN binding (GO:0010181);; Molecular Function: oxidoreductase activity (GO:0016491);; Biological Process: oxidation-reduction process (GO:0055114);;	--	--	[R]	General function prediction only	--	Uncharacterized protein At3g49140 OS=Arabidopsis thaliana OX=3702 GN=At3g49140 PE=1 SV=2	S	Function unknown	hypothetical protein OsI_04801 [Oryza sativa Indica Group]
BGIOSGA000319	--	--	Cellular Component: mitochondrion (GO:0005739);; Molecular Function: methyltransferase activity (GO:0008168);; Biological Process: methylation (GO:0032259);;	--	--	--	--	Putative S-adenosyl-L-methionine-dependent methyltransferase;; Methyltransferase domain	Probable methyltransferase PMT17 OS=Arabidopsis thaliana OX=3702 GN=At4g10440 PE=3 SV=1	S	Function unknown	hypothetical protein OsI_04800 [Oryza sativa Indica Group]
BGIOSGA000320	[M]	Cell wall/membrane/envelope biogenesis	Molecular Function: protein tyrosine kinase activity (GO:0004713);; Molecular Function: ATP binding (GO:0005524);; Cellular Component: plasma membrane (GO:0005886);; Biological Process: protein phosphorylation (GO:0006468);;	K13436|0|osa:4325029|K13436 pto-interacting protein 1 [EC:2.7.11.1] | (RefSeq) PTI1-like tyrosine-protein kinase 1	--	[T]	Signal transduction mechanisms	Protein tyrosine kinase;; Protein kinase domain	PTI1-like tyrosine-protein kinase 3 OS=Arabidopsis thaliana OX=3702 GN=PTI13 PE=1 SV=1	T	Signal transduction mechanisms	hypothetical protein OsI_04798 [Oryza sativa Indica Group]
BGIOSGA000321	--	--	--	--	--	--	--	--	--	--	--	hypothetical protein OsI_04795 [Oryza sativa Indica Group]
BGIOSGA000322	--	--	Cellular Component: plasma membrane (GO:0005886);;	--	--	[R]	General function prediction only	--	--	S	Function unknown	PREDICTED: uncharacterized protein LOC4325109 [Oryza sativa Japonica Group]
BGIOSGA000323	--	--	Cellular Component: mitochondrion (GO:0005739);; Cellular Component: membrane (GO:0016020);;	--	--	--	--	--	--	S	Function unknown	hypothetical protein OsI_04792 [Oryza sativa Indica Group]
BGIOSGA000324	--	--	Cellular Component: mitochondrion (GO:0005739);; Cellular Component: membrane (GO:0016020);;	--	--	--	--	--	--	--	--	hypothetical protein OsI_04790 [Oryza sativa Indica Group]
BGIOSGA000325	--	--	Cellular Component: nuclear chromosome (GO:0000228);; Biological Process: methylation-dependent chromatin silencing (GO:0006346);; Biological Process: sister chromatid cohesion (GO:0007062);; Biological Process: mitotic cell cycle (GO:0007067);; Biological Process: RNA interference (GO:0016246);;	K06670|0|osa:4325108|K06670 cohesin complex subunit SCC1 | (RefSeq) P0506A10.9; sister chromatid cohesion 1 protein 4	--	[D]	Cell cycle control, cell division, chromosome partitioning	N terminus of Rad21 / Rec8 like protein;; Conserved region of Rad21 / Rec8 like protein	Sister chromatid cohesion 1 protein 4 OS=Arabidopsis thaliana OX=3702 GN=SYN4 PE=2 SV=1	S	Function unknown	cohesin-like protein [Oryza sativa Indica Group]
BGIOSGA000326	--	--	Cellular Component: integral component of membrane (GO:0016021);;	--	--	[TZ]	Signal transduction mechanisms;; Cytoskeleton	Formin Homology 2 Domain	Formin-like protein 1 OS=Oryza sativa subsp. japonica OX=39947 GN=FH1 PE=2 SV=1	U	Intracellular trafficking, secretion, and vesicular transport	PREDICTED: formin-like protein 1 [Oryza sativa Japonica Group]
BGIOSGA000327	[J]	Translation, ribosomal structure and biogenesis	Molecular Function: RNA binding (GO:0003723);; Cellular Component: cytoplasmic vesicle (GO:0016023);; Molecular Function: ribonuclease T2 activity (GO:0033897);;	K01166|0|osa:4325104|K01166 ribonuclease T2 [EC:3.1.27.1] | (RefSeq) ribonuclease 2	--	[A]	RNA processing and modification	Ribonuclease T2 family	Ribonuclease 2 OS=Arabidopsis thaliana OX=3702 GN=RNS2 PE=2 SV=1	S	Function unknown	hypothetical protein OsI_04784 [Oryza sativa Indica Group]
BGIOSGA000328	[J]	Translation, ribosomal structure and biogenesis	Molecular Function: RNA binding (GO:0003723);; Cellular Component: cytoplasmic vesicle (GO:0016023);; Molecular Function: ribonuclease T2 activity (GO:0033897);;	K01166|2.40505e-166|dosa:Os01t0897200-01|K01166 ribonuclease T2 [EC:3.1.27.1] | (RAP-DB) Os01g0897200; Similar to Ribonuclease 2 precursor (EC 3.1.27.1).	--	[A]	RNA processing and modification	Ribonuclease T2 family	Ribonuclease 2 OS=Arabidopsis thaliana OX=3702 GN=RNS2 PE=2 SV=1	S	Function unknown	hypothetical protein OsI_04783 [Oryza sativa Indica Group]
BGIOSGA000329	[M]	Cell wall/membrane/envelope biogenesis	Molecular Function: cyclin-dependent protein serine/threonine kinase activity (GO:0004693);; Molecular Function: ATP binding (GO:0005524);; Cellular Component: nucleus (GO:0005634);; Cellular Component: cytoplasm (GO:0005737);; Biological Process: protein phosphorylation (GO:0006468);; Molecular Function: RNA polymerase II carboxy-terminal domain kinase activity (GO:0008353);; Biological Process:…	K07760|0|osa:9269568|K07760 cyclin-dependent kinase [EC:2.7.11.22] | (RefSeq) CDKB1-1, OsJ_04403; cyclin-dependent kinase B1-1	--	[R]	General function prediction only	Protein kinase domain;; Protein tyrosine kinase	Cyclin-dependent kinase B1-1 OS=Oryza sativa subsp. japonica OX=39947 GN=CDKB1-1 PE=2 SV=1	T	Signal transduction mechanisms	hypothetical protein OsI_04781 [Oryza sativa Indica Group]
BGIOSGA000330	--	--	--	--	--	--	--	--	--	--	--	hypothetical protein OsI_04780 [Oryza sativa Indica Group]
BGIOSGA000331	--	--	Biological Process: maltose metabolic process (GO:0000023);; Cellular Component: nucleus (GO:0005634);; Biological Process: pentose-phosphate shunt (GO:0006098);; Cellular Component: chloroplast thylakoid (GO:0009534);; Biological Process: carotenoid biosynthetic process (GO:0016117);; Biological Process: starch biosynthetic process (GO:0019252);; Biological Process: isopentenyl diphosphate biosy…	--	--	--	--	Rhodanese-like domain	--	S	Function unknown	hypothetical protein OsI_04777 [Oryza sativa Indica Group]
BGIOSGA000332	--	--	Cellular Component: membrane (GO:0016020);; Cellular Component: cytoplasmic vesicle (GO:0016023);;	--	--	--	--	--	--	S	Function unknown	PREDICTED: uncharacterized protein LOC4325096 [Oryza sativa Japonica Group]
BGIOSGA000333	--	--	Molecular Function: calcium ion binding (GO:0005509);; Cellular Component: endoplasmic reticulum membrane (GO:0005789);; Biological Process: protein folding (GO:0006457);; Biological Process: plant-type hypersensitive response (GO:0009626);; Biological Process: defense response signaling pathway, resistance gene-independent (GO:0010204);; Cellular Component: cytoplasmic vesicle (GO:0016023);; Bio…	K08057|0|osa:9267167|K08057 calreticulin | (RefSeq) calreticulin-3	--	[O]	Posttranslational modification, protein turnover, chaperones	Calreticulin family	Calreticulin-3 OS=Arabidopsis thaliana OX=3702 GN=CRT3 PE=1 SV=2	O	Posttranslational modification, protein turnover, chaperones	hypothetical protein OsI_04772 [Oryza sativa Indica Group]
BGIOSGA000334	[KT]	Transcription;; Signal transduction mechanisms	Cellular Component: plastid chromosome (GO:0009508);; Cellular Component: chloroplast thylakoid membrane (GO:0009535);; Cellular Component: chloroplast stroma (GO:0009570);; Cellular Component: chloroplast inner membrane (GO:0009706);; Biological Process: thylakoid membrane organization (GO:0010027);; Biological Process: vesicle organization (GO:0016050);; Biological Process: modulation by virus …	K03969|0|osa:4324967|K03969 phage shock protein A | (RefSeq) OsJ_04390; probable membrane-associated 30 kDa protein, chloroplastic	--	--	--	PspA/IM30 family	Probable membrane-associated 30 kDa protein, chloroplastic OS=Oryza sativa subsp. japonica OX=39947 GN=Os01g0895100 PE=1 SV=1	KT	Transcription;; Signal transduction mechanisms	hypothetical protein OsI_04768 [Oryza sativa Indica Group]
BGIOSGA000335	--	--	--	--	--	--	--	--	--	--	--	--
BGIOSGA000336	--	--	Biological Process: protein folding (GO:0006457);; Biological Process: protein transport (GO:0015031);;	--	--	--	--	--	--	--	--	hypothetical protein OsI_04766 [Oryza sativa Indica Group]
BGIOSGA000337	--	--	Biological Process: protein folding (GO:0006457);; Biological Process: protein transport (GO:0015031);;	--	--	--	--	Bacterial trigger factor protein (TF)	--	S	Function unknown	PREDICTED: uncharacterized protein LOC4324965 isoform X3 [Oryza sativa Japonica Group]
BGIOSGA000338	--	--	Molecular Function: zinc ion binding (GO:0008270);; Cellular Component: plastid (GO:0009536);; Cellular Component: membrane (GO:0016020);;	--	--	[A]	RNA processing and modification	Protein of unknown function (DUF3675);; RING-variant domain	Probable E3 ubiquitin ligase SUD1 OS=Arabidopsis thaliana OX=3702 GN=SUD1 PE=1 SV=1	O	Posttranslational modification, protein turnover, chaperones	hypothetical protein OsI_04764 [Oryza sativa Indica Group]
BGIOSGA000339	[G]	Carbohydrate transport and metabolism	Molecular Function: ribokinase activity (GO:0004747);; Molecular Function: ATP binding (GO:0005524);; Cellular Component: plasma membrane (GO:0005886);; Biological Process: D-ribose metabolic process (GO:0006014);; Molecular Function: fructokinase activity (GO:0008865);; Cellular Component: cytoplasmic vesicle (GO:0016023);; Biological Process: phosphorylation (GO:0016310);; Biological Process: s…	K00847|6.51725e-166|obr:102716651|K00847 fructokinase [EC:2.7.1.4] | (RefSeq) fructokinase-1	Fructose and mannose metabolism (ko00051);; Starch and sucrose metabolism (ko00500);; Amino sugar and nucleotide sugar metabolism (ko00520)	[G]	Carbohydrate transport and metabolism	pfkB family carbohydrate kinase	Fructokinase-1 OS=Oryza sativa subsp. indica OX=39946 GN=FRK1 PE=1 SV=1	G	Carbohydrate transport and metabolism	hypothetical protein OsI_04762 [Oryza sativa Indica Group]
BGIOSGA000341	--	--	--	--	--	--	--	--	--	--	--	hypothetical protein OsI_04759 [Oryza sativa Indica Group]
BGIOSGA000342	--	--	Cellular Component: integral component of membrane (GO:0016021);; Cellular Component: cytoplasmic vesicle (GO:0016023);;	--	--	[T]	Signal transduction mechanisms	--	Cytochrome b561 and DOMON domain-containing protein At3g07570 OS=Arabidopsis thaliana OX=3702 GN=At3g07570 PE=2 SV=1	S	Function unknown	hypothetical protein OsI_04758 [Oryza sativa Indica Group]
BGIOSGA000343	--	--	Cellular Component: mitochondrion (GO:0005739);; Cellular Component: cytoplasmic vesicle (GO:0016023);;	--	--	[M]	Cell wall/membrane/envelope biogenesis	Pectinacetylesterase	Pectin acetylesterase 6 OS=Arabidopsis thaliana OX=3702 GN=PAE6 PE=2 SV=1	S	Function unknown	hypothetical protein OsI_04755 [Oryza sativa Indica Group]
BGIOSGA000344	--	--	Cellular Component: mitochondrion (GO:0005739);; Cellular Component: cytoplasmic vesicle (GO:0016023);;	--	--	[M]	Cell wall/membrane/envelope biogenesis	Pectinacetylesterase	Pectin acetylesterase 5 OS=Arabidopsis thaliana OX=3702 GN=PAE5 PE=2 SV=1	S	Function unknown	hypothetical protein OsI_04754 [Oryza sativa Indica Group]
BGIOSGA000345	--	--	Cellular Component: mitochondrion (GO:0005739);; Cellular Component: cytoplasmic vesicle (GO:0016023);;	--	--	[M]	Cell wall/membrane/envelope biogenesis	Pectinacetylesterase	Pectin acetylesterase 6 OS=Arabidopsis thaliana OX=3702 GN=PAE6 PE=2 SV=1	S	Function unknown	PREDICTED: pectin acetylesterase 5 isoform X2 [Oryza sativa Japonica Group]
BGIOSGA000346	[J]	Translation, ribosomal structure and biogenesis	Cellular Component: exosome (RNase complex) (GO:0000178);; Molecular Function: RNA binding (GO:0003723);; Molecular Function: exonuclease activity (GO:0004527);; Biological Process: ubiquitin-dependent protein catabolic process (GO:0006511);;	K03681|3.06608e-173|osa:4324917|K03681 exosome complex component RRP40 | (RefSeq) B1078G07.6; putative exosome complex component rrp40	RNA degradation (ko03018)	[J]	Translation, ribosomal structure and biogenesis	KH domain	--	J	Translation, ribosomal structure and biogenesis	hypothetical protein OsI_04749 [Oryza sativa Indica Group]
BGIOSGA000347	[G]	Carbohydrate transport and metabolism	Molecular Function: beta-N-acetylhexosaminidase activity (GO:0004563);; Cellular Component: cell wall (GO:0005618);; Biological Process: carbohydrate metabolic process (GO:0005975);; Cellular Component: cytoplasmic vesicle (GO:0016023);;	K12373|0|osa:4324914|K12373 hexosaminidase [EC:3.2.1.52] | (RefSeq) B1078G07.2; beta-hexosaminidase 3	Other glycan degradation (ko00511);; Amino sugar and nucleotide sugar metabolism (ko00520);; Glycosaminoglycan degradation (ko00531);; Glycosphingolipid biosynthesis - globo series (ko00603);; Glycosphingolipid biosynthesis - ganglio series (ko00604)	[G]	Carbohydrate transport and metabolism	Glycosyl hydrolase family 20, catalytic domain;; beta-acetyl hexosaminidase like	Beta-hexosaminidase 3 OS=Arabidopsis thaliana OX=3702 GN=HEXO3 PE=1 SV=1	G	Carbohydrate transport and metabolism	hypothetical protein OsI_04746 [Oryza sativa Indica Group]
BGIOSGA000348	--	--	--	--	--	--	--	--	--	S	Function unknown	hypothetical protein OsI_04743 [Oryza sativa Indica Group]
BGIOSGA000349	--	--	Molecular Function: nucleic acid binding (GO:0003676);; Cellular Component: nucleus (GO:0005634);; Cellular Component: membrane (GO:0016020);;	--	--	--	--	--	--	--	--	hypothetical protein OsI_04741 [Oryza sativa Indica Group]
BGIOSGA000350	--	--	Molecular Function: nucleotide binding (GO:0000166);; Molecular Function: protein kinase activity (GO:0004672);; Biological Process: cellular process (GO:0009987);; Cellular Component: cytoplasmic vesicle (GO:0016023);;	--	--	--	--	--	--	--	--	hypothetical protein OsI_04739 [Oryza sativa Indica Group]
BGIOSGA000351	--	--	Cellular Component: exosome (RNase complex) (GO:0000178);; Molecular Function: RNA binding (GO:0003723);; Molecular Function: exonuclease activity (GO:0004527);; Biological Process: ubiquitin-dependent protein catabolic process (GO:0006511);;	K03681|4.59843e-121|osa:4324917|K03681 exosome complex component RRP40 | (RefSeq) B1078G07.6; putative exosome complex component rrp40	RNA degradation (ko03018)	[J]	Translation, ribosomal structure and biogenesis	--	--	J	Translation, ribosomal structure and biogenesis	hypothetical protein OsI_04736 [Oryza sativa Indica Group]
BGIOSGA000352	--		Molecular Function: protein serine/threonine kinase activity (GO:0004674);; Molecular Function: ATP binding (GO:0005524);; Cellular Component: mitochondrion (GO:0005739);; Biological Process: protein phosphorylation (GO:0006468);; Cellular Component: plastid (GO:0009536);; Cellular Component: cytoplasmic vesicle (GO:0016023);; Biological Process: recognition of pollen (GO:0048544);;	--	--	--	--	Protein kinase domain;; Protein tyrosine kinase;; S-locus glycoprotein domain;; D-mannose binding lectin;; PAN-like domain	G-type lectin S-receptor-like serine/threonine-protein kinase At2g19130 OS=Arabidopsis thaliana OX=3702 GN=At2g19130 PE=2 SV=1	T	Signal transduction mechanisms	hypothetical protein OsI_04734 [Oryza sativa Indica Group]
BGIOSGA000353	--	--	Cellular Component: chloroplast thylakoid membrane (GO:0009535);;	--	--	[R]	General function prediction only	--	Rhodanese-like domain-containing protein 4A, chloroplastic OS=Arabidopsis thaliana OX=3702 GN=STR4A PE=2 SV=1	S	Function unknown	hypothetical protein OsI_04733 [Oryza sativa Indica Group]
BGIOSGA000354	--	--	Molecular Function: DNA binding (GO:0003677);; Molecular Function: DNA-directed 5'-3' RNA polymerase activity (GO:0003899);; Cellular Component: DNA-directed RNA polymerase III complex (GO:0005666);; Biological Process: transcription from RNA polymerase III promoter (GO:0006383);; Cellular Component: plastid (GO:0009536);;	K03026|3.19294e-168|osa:4324905|K03026 DNA-directed RNA polymerase III subunit RPC4 | (RefSeq) transcription initiation factor TFIID subunit 7-like	Purine metabolism (ko00230);; Pyrimidine metabolism (ko00240);; RNA polymerase (ko03020)	[K]	Transcription	RNA polymerase III RPC4	--	K	Transcription	hypothetical protein OsI_04731 [Oryza sativa Indica Group]
BGIOSGA000355	--	--	Molecular Function: metal ion binding (GO:0046872);;	--	--	[R]	General function prediction only	C2H2-type zinc finger;; C2H2-type zinc finger	Zinc finger protein ZAT8 OS=Arabidopsis thaliana OX=3702 GN=ZAT8 PE=2 SV=1	S	Function unknown	hypothetical protein OsI_04730 [Oryza sativa Indica Group]
BGIOSGA000356	--	--	--	--	--	--	--	--	--	S	Function unknown	PREDICTED: uncharacterized protein LOC4324903 [Oryza sativa Japonica Group]
BGIOSGA000357	--	--	--	--	--	--	--	--	--	--	--	hypothetical protein OsI_04727 [Oryza sativa Indica Group]
BGIOSGA000358	[T]	Signal transduction mechanisms	Molecular Function: protein serine/threonine kinase activity (GO:0004674);; Molecular Function: ATP binding (GO:0005524);; Biological Process: protein phosphorylation (GO:0006468);;	K07179|0|osa:4324901|K07179 RIO kinase 2 [EC:2.7.11.1] | (RefSeq) serine/threonine-protein kinase rio2	Ribosome biogenesis in eukaryotes (ko03008)	[TR]	Signal transduction mechanisms;; General function prediction only	RIO1 family;; Rio2, N-terminal;; Phosphotransferase enzyme family;; Lipopolysaccharide kinase (Kdo/WaaP) family	--	T	Signal transduction mechanisms	hypothetical protein OsI_04725 [Oryza sativa Indica Group]
BGIOSGA000359	[F]	Nucleotide transport and metabolism	Molecular Function: phosphoribosylformylglycinamidine synthase activity (GO:0004642);; Molecular Function: ATP binding (GO:0005524);; Cellular Component: mitochondrion (GO:0005739);; Biological Process: 'de novo' IMP biosynthetic process (GO:0006189);; Cellular Component: chloroplast stroma (GO:0009570);; Molecular Function: transferase activity (GO:0016740);; Biological Process: microgametogenes…	K01952|0|osa:4324899|K01952 phosphoribosylformylglycinamidine synthase [EC:6.3.5.3] | (RefSeq) probable phosphoribosylformylglycinamidine synthase, chloroplastic/mitochondrial	Purine metabolism (ko00230)	[F]	Nucleotide transport and metabolism	CobB/CobQ-like glutamine amidotransferase domain;; AIR synthase related protein, C-terminal domain	Probable phosphoribosylformylglycinamidine synthase, chloroplastic/mitochondrial OS=Arabidopsis thaliana OX=3702 GN=At1g74260 PE=2 SV=3	F	Nucleotide transport and metabolism	hypothetical protein OsI_04723 [Oryza sativa Indica Group]
BGIOSGA000360	--	--	Cellular Component: mitochondrion (GO:0005739);; Cellular Component: plastid (GO:0009536);;	--	--	--	--	--	--	--	--	hypothetical protein OsI_04720 [Oryza sativa Indica Group]
BGIOSGA000361	--	--	Molecular Function: DNA binding (GO:0003677);; Cellular Component: nucleus (GO:0005634);; Biological Process: regulation of transcription, DNA-templated (GO:0006355);; Molecular Function: zinc ion binding (GO:0008270);; Biological Process: chromatin organization (GO:0016568);; Molecular Function: methylated histone binding (GO:0035064);;	--	--	[R]	General function prediction only	Alfin;; PHD-finger	PHD finger protein ALFIN-LIKE 6 OS=Oryza sativa subsp. indica OX=39946 GN=OsI_04717 PE=3 SV=1	S	Function unknown	RecName: Full=PHD finger protein ALFIN-LIKE 6
BGIOSGA000362	[J]	Translation, ribosomal structure and biogenesis	Molecular Function: translation release factor activity (GO:0003747);; Cellular Component: mitochondrion (GO:0005739);; Biological Process: translational termination (GO:0006415);; Biological Process: heme biosynthetic process (GO:0006783);; Cellular Component: chloroplast (GO:0009507);;	--	--	[J]	Translation, ribosomal structure and biogenesis	RF-1 domain	Peptide chain release factor PrfB2, chloroplastic OS=Arabidopsis thaliana OX=3702 GN=PRFB2 PE=3 SV=1	J	Translation, ribosomal structure and biogenesis	PREDICTED: uncharacterized protein LOC9268172 [Oryza sativa Japonica Group]
BGIOSGA000363	[O]	Posttranslational modification, protein turnover, chaperones	Molecular Function: ATP binding (GO:0005524);; Cellular Component: mitochondrion (GO:0005739);; Biological Process: protein folding (GO:0006457);; Biological Process: proteolysis (GO:0006508);; Molecular Function: peptidase activity (GO:0008233);; Cellular Component: plastid (GO:0009536);; Molecular Function: nucleoside-triphosphatase activity (GO:0017111);; Molecular Function: unfolded protein b…	K03544|0|bdi:100828675|K03544 ATP-dependent Clp protease ATP-binding subunit ClpX | (RefSeq) CLP protease regulatory subunit CLPX1, mitochondrial	--	[O]	Posttranslational modification, protein turnover, chaperones	AAA domain (Cdc48 subfamily);; ATPase family associated with various cellular activities (AAA);; C-terminal, D2-small domain, of ClpB protein;; AAA domain (dynein-related subfamily);; AAA domain;; Magnesium chelatase, subunit ChlI	CLP protease regulatory subunit CLPX1, mitochondrial OS=Arabidopsis thaliana OX=3702 GN=CLPX1 PE=2 SV=1	O	Posttranslational modification, protein turnover, chaperones	hypothetical protein OsI_04712 [Oryza sativa Indica Group]
BGIOSGA000364	--	--	Molecular Function: ATP binding (GO:0005524);; Cellular Component: mitochondrion (GO:0005739);; Biological Process: protein folding (GO:0006457);; Molecular Function: nucleoside-triphosphatase activity (GO:0017111);; Molecular Function: unfolded protein binding (GO:0051082);;	--	--	--	--	--	--	S	Function unknown	PREDICTED: protein TRIGALACTOSYLDIACYLGLYCEROL 5, chloroplastic [Oryza sativa Japonica Group]
BGIOSGA000365	--	--	Molecular Function: zinc ion binding (GO:0008270);; Cellular Component: plastid (GO:0009536);;	--	--	--	--	GRF zinc finger	--	--	--	hypothetical protein OsI_04708 [Oryza sativa Indica Group]
BGIOSGA000366	[K]	Transcription	Cellular Component: mitochondrion (GO:0005739);; Cellular Component: chloroplast thylakoid lumen (GO:0009543);; Biological Process: methylglyoxal catabolic process to D-lactate via S-lactoyl-glutathione (GO:0019243);;	--	--	--	--	Uncharacterized ACR, COG1678	--	K	Transcription	hypothetical protein OsI_04705 [Oryza sativa Indica Group]
BGIOSGA000367	--	--	--	--	--	--	--	Protein of unknown function (DUF295)	--	S	Function unknown	hypothetical protein OsI_04703 [Oryza sativa Indica Group]
BGIOSGA000368	--	--	--	--	--	--	--	--	--	S	Function unknown	hypothetical protein OsI_04700 [Oryza sativa Indica Group]
BGIOSGA000369	--	--	--	--	--	--	--	--	Protein WVD2-like 7 OS=Arabidopsis thaliana OX=3702 GN=WDL7 PE=2 SV=1	S	Function unknown	hypothetical protein OsI_04699 [Oryza sativa Indica Group]
BGIOSGA000370	--	--	Cellular Component: membrane (GO:0016020);; Cellular Component: cytoplasmic vesicle (GO:0016023);;	--	--	--	--	--	--	S	Function unknown	PREDICTED: uncharacterized protein LOC4324881 [Oryza sativa Japonica Group]
BGIOSGA000371	[S]	Function unknown	Cellular Component: chloroplast (GO:0009507);; Biological Process: myo-inositol hexakisphosphate biosynthetic process (GO:0010264);; Cellular Component: membrane (GO:0016020);;	--	--	[S]	Function unknown	SNARE associated Golgi protein	--	S	Function unknown	hypothetical protein OsI_04696 [Oryza sativa Indica Group]
BGIOSGA000372	--	--	Cellular Component: mitochondrion (GO:0005739);;	--	--	--	--	--	--	--	--	hypothetical protein OsI_04694 [Oryza sativa Indica Group]
BGIOSGA000373	--	--	Molecular Function: DNA binding (GO:0003677);; Cellular Component: nucleus (GO:0005634);; Biological Process: DNA-templated transcription, initiation (GO:0006352);; Molecular Function: zinc ion binding (GO:0008270);; Biological Process: histone modification (GO:0016570);;	--	--	[K]	Transcription	Plus-3 domain;; GYF domain;; SWIB/MDM2 domain	Zinc finger CCCH domain-containing protein 19 OS=Arabidopsis thaliana OX=3702 GN=NERD PE=1 SV=3	B	Chromatin structure and dynamics	hypothetical protein OsI_04692 [Oryza sativa Indica Group]
BGIOSGA000374	--	--	Molecular Function: DNA binding (GO:0003677);; Cellular Component: nucleus (GO:0005634);; Biological Process: regulation of transcription, DNA-templated (GO:0006355);; Biological Process: response to wounding (GO:0009611);; Biological Process: negative regulation of abscisic acid-activated signaling pathway (GO:0009788);;	--	--	--	--	No apical meristem (NAM) protein	NAC domain-containing protein 48 OS=Oryza sativa subsp. japonica OX=39947 GN=NAC048 PE=1 SV=1	S	Function unknown	hypothetical protein OsI_04690 [Oryza sativa Indica Group]
BGIOSGA000375	--	--	Cellular Component: Golgi apparatus (GO:0005794);; Molecular Function: methyltransferase activity (GO:0008168);; Biological Process: methylation (GO:0032259);;	--	--	--	--	Putative S-adenosyl-L-methionine-dependent methyltransferase;; Methyltransferase domain	Probable methyltransferase PMT26 OS=Arabidopsis thaliana OX=3702 GN=At5g64030 PE=2 SV=1	S	Function unknown	hypothetical protein OsI_04689 [Oryza sativa Indica Group]
BGIOSGA000376	--	--	--	--	--	--	--	--	--	--	--	hypothetical protein OsI_04686 [Oryza sativa Indica Group]
BGIOSGA000377	--	--	Molecular Function: DNA binding (GO:0003677);; Molecular Function: transcription factor activity, sequence-specific DNA binding (GO:0003700);; Cellular Component: nucleus (GO:0005634);; Cellular Component: cytoplasm (GO:0005737);; Biological Process: regulation of transcription, DNA-templated (GO:0006355);; Biological Process: flower development (GO:0009908);; Biological Process: cell differentia…	K09264|2.2275e-153|osa:4325001|K09264 MADS-box transcription factor, plant | (RefSeq) MADS, MADS2, NMADS1, OsJ_04312, OsMADS2, PI2, RMADS219; MADS-box transcription factor 2	--	[K]	Transcription	SRF-type transcription factor (DNA-binding and dimerisation domain);; K-box region	MADS-box transcription factor 2 OS=Oryza sativa subsp. japonica OX=39947 GN=MADS2 PE=2 SV=1	K	Transcription	MADS-box protein RMADS219 [Oryza sativa Japonica Group]
BGIOSGA000378	--	--	Cellular Component: integral component of membrane (GO:0016021);;	--	--	[E]	Amino acid transport and metabolism	Transmembrane amino acid transporter protein	Amino acid permease 2 OS=Arabidopsis thaliana OX=3702 GN=AAP2 PE=1 SV=1	E	Amino acid transport and metabolism	PREDICTED: amino acid permease 4 [Oryza sativa Japonica Group]
BGIOSGA000379	--	--	Biological Process: maltose metabolic process (GO:0000023);; Cellular Component: mitochondrion (GO:0005739);; Biological Process: pentose-phosphate shunt (GO:0006098);; Cellular Component: chloroplast thylakoid membrane (GO:0009535);; Biological Process: defense response to fungus, incompatible interaction (GO:0009817);; Cellular Component: chloroplast envelope (GO:0009941);; Biological Process: …	--	--	--	--	NADH-quinone oxidoreductase cyanobacterial subunit N	NAD(P)H-quinone oxidoreductase subunit N, chloroplastic OS=Arabidopsis thaliana OX=3702 GN=ndhN PE=2 SV=1	C	Energy production and conversion	PREDICTED: NAD(P)H-quinone oxidoreductase subunit N, chloroplastic [Oryza sativa Japonica Group]
BGIOSGA000380	--	--	--	K14431|3.0869e-08|dosa:Os10t0566200-00|K14431 transcription factor TGA | (RAP-DB) Os10g0566200; Similar to predicted protein.	Plant hormone signal transduction (ko04075)	--	--	--	Transcription factor TGAL3 OS=Oryza sativa subsp. japonica OX=39947 GN=TGAL3 PE=1 SV=1	--	--	hypothetical protein OsI_04678 [Oryza sativa Indica Group]
BGIOSGA000381	[M]	Cell wall/membrane/envelope biogenesis	Molecular Function: protein tyrosine kinase activity (GO:0004713);; Molecular Function: ATP binding (GO:0005524);; Biological Process: protein phosphorylation (GO:0006468);;	--	--	[T]	Signal transduction mechanisms	Protein tyrosine kinase;; Protein kinase domain	Proline-rich receptor-like protein kinase PERK12 OS=Arabidopsis thaliana OX=3702 GN=PERK12 PE=2 SV=2	T	Signal transduction mechanisms	hypothetical protein OsI_04676 [Oryza sativa Indica Group]
BGIOSGA000382	[K]	Transcription	Cellular Component: nucleus (GO:0005634);; Biological Process: heat acclimation (GO:0010286);; Cellular Component: SCF ubiquitin ligase complex (GO:0019005);; Biological Process: SCF-dependent proteasomal ubiquitin-dependent protein catabolic process (GO:0031146);; Biological Process: positive regulation of cell division (GO:0051781);;	K03875|0|osa:4324993|K03875 F-box and leucine-rich repeat protein 1 (S-phase kinase-associated protein 2) | (RefSeq) F-box protein SKP2A	Ubiquitin mediated proteolysis (ko04120)	[R]	General function prediction only	Leucine Rich repeat;; Leucine Rich repeats (2 copies);; Leucine Rich Repeat	F-box protein SKP2A OS=Arabidopsis thaliana OX=3702 GN=SKP2A PE=1 SV=1	O	Posttranslational modification, protein turnover, chaperones	PREDICTED: F-box protein SKP2A [Oryza sativa Japonica Group]
BGIOSGA000383	--	--	Molecular Function: transcription factor activity, sequence-specific DNA binding (GO:0003700);; Biological Process: regulation of transcription, DNA-templated (GO:0006355);;	--	--	--	--	GRAS domain family	Scarecrow-like protein 1 OS=Arabidopsis thaliana OX=3702 GN=SCL1 PE=2 SV=1	--	--	hypothetical protein OsI_04673 [Oryza sativa Indica Group]
BGIOSGA000384	--	--	Molecular Function: 1-phosphatidylinositol binding (GO:0005545);; Cellular Component: clathrin coat (GO:0030118);; Molecular Function: clathrin binding (GO:0030276);; Biological Process: clathrin coat assembly (GO:0048268);;	--	--	[TU]	Signal transduction mechanisms;; Intracellular trafficking, secretion, and vesicular transport	ANTH domain	Putative clathrin assembly protein At1g03050 OS=Arabidopsis thaliana OX=3702 GN=At1g03050 PE=2 SV=1	U	Intracellular trafficking, secretion, and vesicular transport	hypothetical protein OsI_04669 [Oryza sativa Indica Group]
BGIOSGA000385	[S]	Function unknown	Molecular Function: DNA binding (GO:0003677);; Molecular Function: ATP binding (GO:0005524);; Cellular Component: nucleus (GO:0005634);; Molecular Function: ATP-dependent helicase activity (GO:0008026);; Molecular Function: zinc ion binding (GO:0008270);;	K11643|0|osa:4324846|K11643 chromodomain-helicase-DNA-binding protein 4 [EC:3.6.4.12] | (RefSeq) CHD3-type chromatin-remodeling factor PICKLE	--	[R]	General function prediction only	SNF2 family N-terminal domain;; Helicase conserved C-terminal domain;; Chromo (CHRromatin Organisation MOdifier) domain;; Type III restriction enzyme, res subunit;; Class II histone deacetylase complex subunits 2 and 3;; DEAD/DEAH box helicase	CHD3-type chromatin-remodeling factor PICKLE OS=Arabidopsis thaliana OX=3702 GN=PKL PE=1 SV=1	L	Replication, recombination and repair	hypothetical protein OsI_04668 [Oryza sativa Indica Group]
BGIOSGA000386	--	--	Cellular Component: mitochondrion (GO:0005739);;	--	--	[R]	General function prediction only	PPR repeat;; PPR repeat family;; PPR repeat;; Pentatricopeptide repeat domain;; Pentacotripeptide-repeat region of PRORP;; Tetratricopeptide repeat;; Tetratricopeptide repeat	Pentatricopeptide repeat-containing protein At3g21470 OS=Arabidopsis thaliana OX=3702 GN=PCMP-E29 PE=2 SV=1	S	Function unknown	hypothetical protein OsI_04667 [Oryza sativa Indica Group]
BGIOSGA000389	--	--	--	--	--	--	--	GDSL/SGNH-like Acyl-Esterase family found in Pmr5 and Cas1p;; PMR5 N terminal Domain	Protein trichome berefringence-like 7 OS=Arabidopsis thaliana OX=3702 GN=TBL7 PE=3 SV=1	S	Function unknown	hypothetical protein OsI_04663 [Oryza sativa Indica Group]
BGIOSGA000390	[GI]	Carbohydrate transport and metabolism;; Lipid transport and metabolism	Molecular Function: enzyme inhibitor activity (GO:0004857);; Cellular Component: cell wall (GO:0005618);; Cellular Component: plasma membrane (GO:0005886);; Molecular Function: pectinesterase activity (GO:0030599);; Biological Process: cell wall modification (GO:0042545);; Biological Process: negative regulation of catalytic activity (GO:0043086);; Molecular Function: aspartyl esterase activity (…	--	--	--	--	Pectinesterase	Probable pectinesterase/pectinesterase inhibitor 51 OS=Arabidopsis thaliana OX=3702 GN=PME51 PE=2 SV=1	G	Carbohydrate transport and metabolism	hypothetical protein OsI_04662 [Oryza sativa Indica Group]
BGIOSGA000391	--	--	Cellular Component: mitochondrion (GO:0005739);;	--	--	[R]	General function prediction only	SET domain	Protein SET DOMAIN GROUP 40 OS=Arabidopsis thaliana OX=3702 GN=SDG40 PE=2 SV=1	S	Function unknown	hypothetical protein OsI_04658 [Oryza sativa Indica Group]
BGIOSGA000392	[Q]	Secondary metabolites biosynthesis, transport and catabolism	Biological Process: cellular aromatic compound metabolic process (GO:0006725);; Molecular Function: ferrous iron binding (GO:0008198);; Molecular Function: zinc ion binding (GO:0008270);; Molecular Function: oxidoreductase activity, acting on single donors with incorporation of molecular oxygen, incorporation of two atoms of oxygen (GO:0016702);; Biological Process: oxidation-reduction process (G…	K15777|0|osa:4324833|K15777 4,5-DOPA dioxygenase extradiol [EC:1.13.11.-] | (RefSeq) extradiol ring-cleavage dioxygenase	--	--	--	Catalytic LigB subunit of aromatic ring-opening dioxygenase	4,5-DOPA dioxygenase extradiol 1 OS=Beta vulgaris OX=161934 GN=DODA1 PE=2 SV=1	S	Function unknown	hypothetical protein OsI_04653 [Oryza sativa Indica Group]
BGIOSGA000393	[Q]	Secondary metabolites biosynthesis, transport and catabolism	Biological Process: cellular aromatic compound metabolic process (GO:0006725);; Molecular Function: ferrous iron binding (GO:0008198);; Molecular Function: zinc ion binding (GO:0008270);; Molecular Function: oxidoreductase activity, acting on single donors with incorporation of molecular oxygen, incorporation of two atoms of oxygen (GO:0016702);; Biological Process: oxidation-reduction process (G…	K15777|0|osa:4325095|K15777 4,5-DOPA dioxygenase extradiol [EC:1.13.11.-] | (RefSeq) extradiol ring-cleavage dioxygenase	--	--	--	Catalytic LigB subunit of aromatic ring-opening dioxygenase	Extradiol ring-cleavage dioxygenase OS=Arabidopsis thaliana OX=3702 GN=LIGB PE=2 SV=1	S	Function unknown	hypothetical protein OsI_04652 [Oryza sativa Indica Group]
BGIOSGA000394	--	--	Cellular Component: integral component of membrane (GO:0016021);;	--	--	[E]	Amino acid transport and metabolism	Transmembrane amino acid transporter protein;; Tryptophan/tyrosine permease family	Amino acid permease 5 OS=Arabidopsis thaliana OX=3702 GN=AAP5 PE=1 SV=1	E	Amino acid transport and metabolism	hypothetical protein OsI_04651 [Oryza sativa Indica Group]
BGIOSGA000395	--	--	Cellular Component: integral component of membrane (GO:0016021);;	--	--	[E]	Amino acid transport and metabolism	Transmembrane amino acid transporter protein	Amino acid permease 8 OS=Arabidopsis thaliana OX=3702 GN=AAP8 PE=1 SV=1	E	Amino acid transport and metabolism	hypothetical protein OsI_04649 [Oryza sativa Indica Group]
BGIOSGA000396	--	--	Cellular Component: plastid (GO:0009536);;	--	--	--	--	--	--	S	Function unknown	hypothetical protein OsJ_04279 [Oryza sativa Japonica Group]
BGIOSGA000397	--	--	--	--	--	--	--	--	--	S	Function unknown	PREDICTED: uncharacterized protein LOC4325089 [Oryza sativa Japonica Group]
BGIOSGA000398	[S]	Function unknown	Biological Process: double-strand break repair via homologous recombination (GO:0000724);; Molecular Function: double-stranded DNA binding (GO:0003690);; Molecular Function: single-stranded DNA binding (GO:0003697);; Cellular Component: nucleus (GO:0005634);; Cellular Component: mitochondrion (GO:0005739);; Cellular Component: plastid (GO:0009536);; Molecular Function: cobalt ion binding (GO:0050…	--	--	--	--	--	DNA repair RAD52-like protein 1, mitochondrial OS=Arabidopsis thaliana OX=3702 GN=RAD52-1 PE=1 SV=1	--	--	hypothetical protein OsI_04644 [Oryza sativa Indica Group]
BGIOSGA000399	--	--	Cellular Component: mitochondrion (GO:0005739);; Cellular Component: membrane (GO:0016020);;	--	--	[S]	Function unknown	Sad1 / UNC-like C-terminal	SUN domain-containing protein 4 OS=Arabidopsis thaliana OX=3702 GN=SUN4 PE=1 SV=1	S	Function unknown	hypothetical protein OsI_04640 [Oryza sativa Indica Group]
BGIOSGA000400	--	--	Cellular Component: mitochondrion (GO:0005739);;	--	--	--	--	F-box domain	F-box protein At5g07610 OS=Arabidopsis thaliana OX=3702 GN=At5g07610 PE=2 SV=1	S	Function unknown	hypothetical protein OsI_04639 [Oryza sativa Indica Group]
BGIOSGA000401	--	--	Molecular Function: acetylglucosaminyltransferase activity (GO:0008375);; Cellular Component: membrane (GO:0016020);;	--	--	--	--	Core-2/I-Branching enzyme	--	S	Function unknown	P0648C09.24 [Oryza sativa Japonica Group]
BGIOSGA000402	--	--	Molecular Function: phosphoprotein phosphatase activity (GO:0004721);; Cellular Component: nucleus (GO:0005634);;	K17618|0|osa:4324776|K17618 ubiquitin-like domain-containing CTD phosphatase 1 [EC:3.1.3.16] | (RefSeq) ubiquitin-like domain-containing CTD phosphatase	--	[K]	Transcription	NLI interacting factor-like phosphatase;; Ubiquitin family	Ubiquitin-like domain-containing CTD phosphatase OS=Arabidopsis thaliana OX=3702 GN=At4g06599 PE=2 SV=1	K	Transcription	hypothetical protein OsI_04634 [Oryza sativa Indica Group]
BGIOSGA000403	--	--	--	--	--	--	--	--	--	S	Function unknown	PREDICTED: uncharacterized protein LOC4324774 [Oryza sativa Japonica Group]
BGIOSGA000404	[L]	Replication, recombination and repair	Molecular Function: DNA binding (GO:0003677);; Biological Process: metabolic process (GO:0008152);; Molecular Function: 5'-3' exonuclease activity (GO:0008409);; Cellular Component: plastid (GO:0009536);;	--	--	--	--	5'-3' exonuclease, N-terminal resolvase-like domain;; 5'-3' exonuclease, C-terminal SAM fold	--	L	Replication, recombination and repair	hypothetical protein OsI_04629 [Oryza sativa Indica Group]
BGIOSGA000405	--	--	Molecular Function: ATP binding (GO:0005524);; Cellular Component: nucleus (GO:0005634);; Biological Process: nucleobase-containing compound metabolic process (GO:0006139);; Molecular Function: phosphotransferase activity, alcohol group as acceptor (GO:0016773);;	--	--	[F]	Nucleotide transport and metabolism	Deoxynucleoside kinase	--	F	Nucleotide transport and metabolism	hypothetical protein OsI_04626 [Oryza sativa Indica Group]
BGIOSGA000406	--	--	Cellular Component: mitochondrion (GO:0005739);; Cellular Component: plasma membrane (GO:0005886);;	--	--	--	--	Protein of unknown function (DUF668);; Domain of unknown function (DUF3475)	--	S	Function unknown	hypothetical protein OsI_04625 [Oryza sativa Indica Group]
BGIOSGA000407	--	--	Cellular Component: plasma membrane (GO:0005886);;	--	--	--	--	--	--	S	Function unknown	hypothetical protein OsI_04624 [Oryza sativa Indica Group]
BGIOSGA000408	--	--	Cellular Component: cytoplasmic vesicle (GO:0016023);;	--	--	--	--	--	--	L	Replication, recombination and repair	PREDICTED: uncharacterized protein LOC107275530 [Oryza sativa Japonica Group]
BGIOSGA000410	[F]	Nucleotide transport and metabolism	Molecular Function: amidophosphoribosyltransferase activity (GO:0004044);; Cellular Component: cell wall (GO:0005618);; Biological Process: 'de novo' IMP biosynthetic process (GO:0006189);; Biological Process: purine nucleobase biosynthetic process (GO:0009113);; Biological Process: nucleoside metabolic process (GO:0009116);; Cellular Component: chloroplast (GO:0009507);; Cellular Component: plas…	K00764|0|osa:4324764|K00764 amidophosphoribosyltransferase [EC:2.4.2.14] | (RefSeq) amidophosphoribosyltransferase, chloroplastic	--	[F]	Nucleotide transport and metabolism	Glutamine amidotransferase domain;; Glutamine amidotransferase domain	Amidophosphoribosyltransferase 1, chloroplastic OS=Arabidopsis thaliana OX=3702 GN=ASE1 PE=2 SV=1	F	Nucleotide transport and metabolism	hypothetical protein OsI_04619 [Oryza sativa Indica Group]
BGIOSGA000412	[T]	Signal transduction mechanisms	Molecular Function: 3-phosphoinositide-dependent protein kinase activity (GO:0004676);; Molecular Function: protein tyrosine kinase activity (GO:0004713);; Molecular Function: ATP binding (GO:0005524);; Cellular Component: plasma membrane (GO:0005886);; Molecular Function: phosphatidylinositol binding (GO:0035091);; Biological Process: positive regulation of protein kinase activity (GO:0045860);;	K06276|0|osa:4324953|K06276 3-phosphoinositide dependent protein kinase-1 [EC:2.7.11.1] | (RefSeq) 3-phosphoinositide-dependent protein kinase 2	--	[T]	Signal transduction mechanisms	Protein kinase domain;; PH domain;; Protein tyrosine kinase;; Kinase-like	3-phosphoinositide-dependent protein kinase 2 OS=Arabidopsis thaliana OX=3702 GN=PDPK2 PE=1 SV=1	T	Signal transduction mechanisms	hypothetical protein OsI_04617 [Oryza sativa Indica Group]
BGIOSGA000413	--	--	Molecular Function: nucleic acid binding (GO:0003676);; Molecular Function: 5'-3' exoribonuclease activity (GO:0004534);; Cellular Component: nucleus (GO:0005634);; Molecular Function: zinc ion binding (GO:0008270);; Biological Process: miRNA catabolic process (GO:0010587);;	K12619|0|osa:4324952|K12619 5'-3' exoribonuclease 2 [EC:3.1.13.-] | (RefSeq) 5'-3' exoribonuclease 3	Ribosome biogenesis in eukaryotes (ko03008);; RNA degradation (ko03018)	[LA]	Replication, recombination and repair;; RNA processing and modification	XRN 5'-3' exonuclease N-terminus	5&apos;-3&apos; exoribonuclease 3 OS=Arabidopsis thaliana OX=3702 GN=XRN3 PE=1 SV=1	ADL	RNA processing and modification;; Cell cycle control, cell division, chromosome partitioning;; Replication, recombination and repair	hypothetical protein OsI_04616 [Oryza sativa Indica Group]
BGIOSGA000415	--	--	Cellular Component: ribosome (GO:0005840);;	--	--	--	--	No apical meristem-associated C-terminal domain	Glutathione S-transferase T3 OS=Arabidopsis thaliana OX=3702 GN=GSTT3 PE=2 SV=1	S	Function unknown	hypothetical protein OsI_04606 [Oryza sativa Indica Group]
BGIOSGA000416	--	--	Cellular Component: plastid (GO:0009536);;	--	--	--	--	--	--	S	Function unknown	hypothetical protein OsI_04602 [Oryza sativa Indica Group]
BGIOSGA000417	--	--	--	--	--	--	--	--	--	--	--	--
BGIOSGA000418	--	--	Molecular Function: protein serine/threonine kinase activity (GO:0004674);; Molecular Function: ATP binding (GO:0005524);; Cellular Component: mitochondrion (GO:0005739);; Biological Process: protein phosphorylation (GO:0006468);; Cellular Component: plastid (GO:0009536);; Cellular Component: cytoplasmic vesicle (GO:0016023);; Biological Process: recognition of pollen (GO:0048544);;	--	--	--	--	D-mannose binding lectin;; S-locus glycoprotein domain	G-type lectin S-receptor-like serine/threonine-protein kinase At2g19130 OS=Arabidopsis thaliana OX=3702 GN=At2g19130 PE=2 SV=1	--	--	hypothetical protein OsI_04595 [Oryza sativa Indica Group]
BGIOSGA000419	--		Molecular Function: protein serine/threonine kinase activity (GO:0004674);; Molecular Function: ATP binding (GO:0005524);; Cellular Component: mitochondrion (GO:0005739);; Biological Process: protein phosphorylation (GO:0006468);; Cellular Component: plastid (GO:0009536);; Cellular Component: cytoplasmic vesicle (GO:0016023);; Biological Process: recognition of pollen (GO:0048544);;	--	--	--	--	Protein kinase domain;; Protein tyrosine kinase;; D-mannose binding lectin;; S-locus glycoprotein domain;; PAN-like domain	G-type lectin S-receptor-like serine/threonine-protein kinase At2g19130 OS=Arabidopsis thaliana OX=3702 GN=At2g19130 PE=2 SV=1	T	Signal transduction mechanisms	hypothetical protein OsI_04594 [Oryza sativa Indica Group]
BGIOSGA000420	[P]	Inorganic ion transport and metabolism	Molecular Function: nucleotide binding (GO:0000166);; Biological Process: ion transport (GO:0006811);; Cellular Component: plastid (GO:0009536);; Cellular Component: integral component of membrane (GO:0016021);; Cellular Component: nuclear membrane (GO:0031965);;	--	--	--	--	Castor and Pollux, part of voltage-gated ion channel	Probable ion channel POLLUX OS=Oryza sativa subsp. japonica OX=39947 GN=Os01g0870100 PE=2 SV=1	P	Inorganic ion transport and metabolism	putative DMI1 protein [Oryza sativa Japonica Group]
BGIOSGA000421	--	--	Cellular Component: spindle microtubule (GO:0005876);; Cellular Component: phragmoplast (GO:0009524);; Molecular Function: microtubule minus-end binding (GO:0051011);;	--	--	--	--	Plant nuclear matrix protein 1 (NMP1)	AUGMIN subunit 7 OS=Arabidopsis thaliana OX=3702 GN=AUG7 PE=1 SV=1	--	--	hypothetical protein OsI_04586 [Oryza sativa Indica Group]
BGIOSGA000422	--	--	Biological Process: metabolic process (GO:0008152);; Cellular Component: cytoplasmic vesicle (GO:0016023);; Molecular Function: transferase activity, transferring hexosyl groups (GO:0016758);;	--	--	[GC]	Carbohydrate transport and metabolism;; Energy production and conversion	UDP-glucoronosyl and UDP-glucosyl transferase	Anthocyanidin 5,3-O-glucosyltransferase OS=Rosa hybrid cultivar OX=128735 GN=RhGT1 PE=2 SV=1	S	Function unknown	hypothetical protein OsI_04584 [Oryza sativa Indica Group]
BGIOSGA000423	--	--	Biological Process: mitotic cell cycle (GO:0007067);;	K11267|0|osa:4324928|K11267 sister chromatid cohesion protein PDS5 | (RefSeq) sister chromatid cohesion protein PDS5 homolog A	--	[D]	Cell cycle control, cell division, chromosome partitioning	--	--	S	Function unknown	hypothetical protein OsI_04583 [Oryza sativa Indica Group]
BGIOSGA000424	--	--	Molecular Function: ATP binding (GO:0005524);; Cellular Component: mitochondrion (GO:0005739);; Cellular Component: plasma membrane (GO:0005886);; Cellular Component: integral component of membrane (GO:0016021);; Molecular Function: cation-transporting ATPase activity (GO:0019829);; Biological Process: metal ion transport (GO:0030001);; Molecular Function: metal ion binding (GO:0046872);; Biologi…	K01534|5.88877e-22|osa:4342783|K01534 Cd2+/Zn2+-exporting ATPase [EC:3.6.3.3 3.6.3.5] | (RefSeq) CASTLE1n, OsHMA3; putative inactive cadmium/zinc-transporting ATPase HMA3	--	[P]	Inorganic ion transport and metabolism	E1-E2 ATPase	Cadmium/zinc-transporting ATPase HMA3 OS=Oryza sativa subsp. japonica OX=39947 GN=HMA3 PE=1 SV=1	--	--	hypothetical protein OsI_04581 [Oryza sativa Indica Group]
BGIOSGA000425	--	--	Cellular Component: mitochondrion (GO:0005739);;	--	--	--	--	Plant protein of unknown function (DUF639)	--	--	--	hypothetical protein OsI_04580 [Oryza sativa Indica Group]
BGIOSGA000426	[L]	Replication, recombination and repair	Molecular Function: nucleotide binding (GO:0000166);; Biological Process: double-strand break repair via homologous recombination (GO:0000724);; Biological Process: cytokinesis by cell plate formation (GO:0000911);; Molecular Function: nucleoside binding (GO:0001882);; Biological Process: regionalization (GO:0003002);; Molecular Function: DNA binding (GO:0003677);; Molecular Function: DNA-directe…	K02320|0|osa:4325052|K02320 DNA polymerase alpha subunit A [EC:2.7.7.7] | (RefSeq) DNA polymerase alpha catalytic subunit	Purine metabolism (ko00230);; Pyrimidine metabolism (ko00240);; DNA replication (ko03030)	[L]	Replication, recombination and repair	DNA polymerase family B;; DNA Polymerase alpha zinc finger;; DNA polymerase family B, exonuclease domain;; DNA polymerase alpha subunit p180 N terminal	DNA polymerase alpha catalytic subunit OS=Oryza sativa subsp. japonica OX=39947 GN=Os01g0868300 PE=2 SV=2	L	Replication, recombination and repair	hypothetical protein OsI_04575 [Oryza sativa Indica Group]
BGIOSGA000427	--	--	Cellular Component: plasma membrane (GO:0005886);; Molecular Function: zinc ion binding (GO:0008270);;	K16675|0|osa:4325051|K16675 palmitoyltransferase ZDHHC9/14/18 [EC:2.3.1.225] | (RefSeq) protein S-acyltransferase 8	--	[R]	General function prediction only	DHHC palmitoyltransferase	Probable protein S-acyltransferase 9 OS=Arabidopsis thaliana OX=3702 GN=PAT09 PE=2 SV=1	S	Function unknown	hypothetical protein OsI_04574 [Oryza sativa Indica Group]
BGIOSGA000428	--	--	Molecular Function: DNA binding (GO:0003677);; Molecular Function: transcription factor activity, sequence-specific DNA binding (GO:0003700);; Cellular Component: nucleus (GO:0005634);; Biological Process: regulation of transcription, DNA-templated (GO:0006355);;	--	--	--	--	AP2 domain	Ethylene-responsive transcription factor ERF110 OS=Arabidopsis thaliana OX=3702 GN=ERF110 PE=2 SV=2	K	Transcription	AP2 domain transcription factor-like [Oryza sativa Japonica Group]
BGIOSGA000429	[S]	Function unknown	--	--	--	--	--	Protein of unknown function (DUF502)	Protein LIKE COV 2 OS=Arabidopsis thaliana OX=3702 GN=LCV2 PE=2 SV=1	S	Function unknown	PREDICTED: protein LIKE COV 2 isoform X2 [Oryza sativa Japonica Group]
BGIOSGA000430	--	--	Molecular Function: transcription factor activity, sequence-specific DNA binding (GO:0003700);; Cellular Component: nucleus (GO:0005634);; Biological Process: regulation of transcription, DNA-templated (GO:0006355);; Molecular Function: sequence-specific DNA binding (GO:0043565);;	K14432|2.95172e-138|osa:4325078|K14432 ABA responsive element binding factor | (RefSeq) OSE2; G-box-binding factor 4	Plant hormone signal transduction (ko04075)	--	--	bZIP transcription factor;; Basic region leucine zipper	bZIP transcription factor 12 OS=Oryza sativa subsp. japonica OX=39947 GN=BZIP12 PE=2 SV=1	K	Transcription	hypothetical protein OsI_04566 [Oryza sativa Indica Group]
BGIOSGA000431	[K]	Transcription	Molecular Function: nucleic acid binding (GO:0003676);; Cellular Component: intracellular ribonucleoprotein complex (GO:0030529);;	K12622|6.26502e-57|obr:102706052|K12622 U6 snRNA-associated Sm-like protein LSm3 | (RefSeq) sm-like protein LSM3A	RNA degradation (ko03018);; Spliceosome (ko03040)	[A]	RNA processing and modification	LSM domain	Sm-like protein LSM3B OS=Arabidopsis thaliana OX=3702 GN=LSM3B PE=1 SV=1	K	Transcription	PREDICTED: sm-like protein LSM3A [Oryza brachyantha]
BGIOSGA000432	[T]	Signal transduction mechanisms	Biological Process: postreplication repair (GO:0006301);;	--	--	[T]	Signal transduction mechanisms	BolA-like protein	Protein BOLA2 OS=Arabidopsis thaliana OX=3702 GN=BOLA2 PE=1 SV=1	T	Signal transduction mechanisms	protein BOLA2 [Sorghum bicolor]
BGIOSGA000433	[CP]	Energy production and conversion;; Inorganic ion transport and metabolism	Molecular Function: magnesium ion binding (GO:0000287);; Molecular Function: inorganic diphosphatase activity (GO:0004427);; Cellular Component: nucleus (GO:0005634);; Cellular Component: vacuolar membrane (GO:0005774);; Biological Process: phosphate-containing compound metabolic process (GO:0006796);; Biological Process: ion transport (GO:0006811);; Cellular Component: integral component of memb…	K01507|5.47985e-156|osa:4325072|K01507 inorganic pyrophosphatase [EC:3.6.1.1] | (RefSeq) soluble inorganic pyrophosphatase	Oxidative phosphorylation (ko00190)	[C]	Energy production and conversion	Inorganic pyrophosphatase	Soluble inorganic pyrophosphatase OS=Zea mays OX=4577 GN=IPP PE=2 SV=1	C	Energy production and conversion	PREDICTED: soluble inorganic pyrophosphatase [Oryza sativa Japonica Group]
BGIOSGA000434	--	--	Molecular Function: DNA binding (GO:0003677);; Biological Process: regulation of transcription, DNA-templated (GO:0006355);;	--	--	--	--	Dof domain, zinc finger	Dof zinc finger protein DOF3.5 OS=Arabidopsis thaliana OX=3702 GN=DOF3.5 PE=3 SV=1	S	Function unknown	PREDICTED: uncharacterized protein LOC4324797 [Oryza sativa Japonica Group]
BGIOSGA000435	[D]	Cell cycle control, cell division, chromosome partitioning	Cellular Component: ubiquitin ligase complex (GO:0000151);; Molecular Function: ubiquitin-protein transferase activity (GO:0004842);; Biological Process: protein ubiquitination (GO:0016567);;	--	--	--	--	U-box domain;; Armadillo/beta-catenin-like repeat	E3 ubiquitin-protein ligase PUB23 OS=Arabidopsis thaliana OX=3702 GN=PUB23 PE=1 SV=1	S	Function unknown	hypothetical protein OsI_04551 [Oryza sativa Indica Group]
BGIOSGA000436	--	--	Molecular Function: peroxidase activity (GO:0004601);; Biological Process: response to oxidative stress (GO:0006979);; Molecular Function: heme binding (GO:0020037);; Molecular Function: metal ion binding (GO:0046872);; Biological Process: oxidation-reduction process (GO:0055114);;	K00430|2.81534e-151|osa:4336295|K00430 peroxidase [EC:1.11.1.7] | (RefSeq) peroxidase 18	Phenylpropanoid biosynthesis (ko00940)	--	--	Peroxidase	Peroxidase 18 OS=Arabidopsis thaliana OX=3702 GN=PER18 PE=3 SV=1	S	Function unknown	hypothetical protein OsI_04549 [Oryza sativa Indica Group]
BGIOSGA000437	--	--	Biological Process: metabolic process (GO:0008152);; Molecular Function: transferase activity, transferring hexosyl groups (GO:0016758);;	--	--	[GC]	Carbohydrate transport and metabolism;; Energy production and conversion	UDP-glucoronosyl and UDP-glucosyl transferase;; Glycosyltransferase family 28 C-terminal domain	UDP-glycosyltransferase 91C1 OS=Arabidopsis thaliana OX=3702 GN=UGT91C1 PE=2 SV=1	S	Function unknown	hypothetical protein OsI_04548 [Oryza sativa Indica Group]
BGIOSGA000438	[Q]	Secondary metabolites biosynthesis, transport and catabolism	Molecular Function: urate oxidase activity (GO:0004846);; Cellular Component: mitochondrion (GO:0005739);; Cellular Component: peroxisome (GO:0005777);; Biological Process: purine nucleobase metabolic process (GO:0006144);; Biological Process: fatty acid beta-oxidation (GO:0006635);; Biological Process: urate catabolic process (GO:0019628);;	K00365|0|osa:4324793|K00365 urate oxidase [EC:1.7.3.3] | (RefSeq) uricase	Purine metabolism (ko00230);; Caffeine metabolism (ko00232)	[Q]	Secondary metabolites biosynthesis, transport and catabolism	Uricase	Uricase OS=Arabidopsis thaliana OX=3702 GN=At2g26230 PE=1 SV=2	Q	Secondary metabolites biosynthesis, transport and catabolism	PREDICTED: uricase [Oryza sativa Japonica Group]
BGIOSGA000439	[R]	General function prediction only	Molecular Function: protein serine/threonine kinase activity (GO:0004674);; Molecular Function: ATP binding (GO:0005524);; Biological Process: protein phosphorylation (GO:0006468);; Biological Process: cytoskeleton organization (GO:0007010);; Biological Process: microtubule-based process (GO:0007017);; Biological Process: anatomical structure morphogenesis (GO:0009653);; Biological Process: epide…	K08857|0|osa:4324792|K08857 NIMA (never in mitosis gene a)-related kinase 1/4/5 [EC:2.7.11.1] | (RefSeq) NEK5, OsJ_004086, OsNek5, P0505D12.3; serine/threonine-protein kinase Nek5	--	[R]	General function prediction only	Protein kinase domain;; Protein tyrosine kinase	Serine/threonine-protein kinase Nek5 OS=Oryza sativa subsp. japonica OX=39947 GN=NEK5 PE=2 SV=1	T	Signal transduction mechanisms	hypothetical protein OsI_04545 [Oryza sativa Indica Group]
BGIOSGA000440	--	--	Cellular Component: mitochondrion (GO:0005739);;	--	--	--	--	Late embryogenesis abundant protein	NDR1/HIN1-like protein 10 OS=Arabidopsis thaliana OX=3702 GN=NHL10 PE=2 SV=1	S	Function unknown	hypothetical protein OsI_04543 [Oryza sativa Indica Group]
BGIOSGA000441	--	--	--	--	--	--	--	Late embryogenesis abundant protein	NDR1/HIN1-like protein 3 OS=Arabidopsis thaliana OX=3702 GN=NHL3 PE=1 SV=1	S	Function unknown	putative harpin inducing protein [Oryza sativa Japonica Group]
BGIOSGA000442	--	--	--	--	--	--	--	Transcriptional repressor, ovate	Transcription repressor OFP8 OS=Oryza sativa subsp. japonica OX=39947 GN=OFP8 PE=1 SV=1	S	Function unknown	PREDICTED: transcription repressor OFP8 [Oryza sativa Japonica Group]
BGIOSGA000443	--	--	Cellular Component: mitochondrion (GO:0005739);;	--	--	--	--	--	--	S	Function unknown	hypothetical protein OsI_04535 [Oryza sativa Indica Group]
BGIOSGA000444	--	--	--	--	--	--	--	--	--	--	--	hypothetical protein OsI_04532 [Oryza sativa Indica Group]
BGIOSGA000445	--	--	Cellular Component: multivesicular body (GO:0005771);; Cellular Component: cytosol (GO:0005829);; Biological Process: ubiquitin-dependent protein catabolic process (GO:0006511);; Biological Process: protein targeting to vacuole (GO:0006623);; Biological Process: Golgi to vacuole transport (GO:0006896);; Biological Process: membrane fusion (GO:0006944);; Biological Process: endosome to lysosome tr…	K17917|0|osa:4324745|K17917 sorting nexin-1/2 | (RefSeq) P0423B08.9; sorting nexin 1	Endocytosis (ko04144)	[U]	Intracellular trafficking, secretion, and vesicular transport	PX domain;; Vps5 C terminal like	Sorting nexin 1 OS=Arabidopsis thaliana OX=3702 GN=SNX1 PE=1 SV=1	U	Intracellular trafficking, secretion, and vesicular transport	hypothetical protein OsI_04526 [Oryza sativa Indica Group]
BGIOSGA000446	[I]	Lipid transport and metabolism	Molecular Function: alcohol O-acetyltransferase activity (GO:0004026);; Molecular Function: ATP binding (GO:0005524);; Cellular Component: mitochondrion (GO:0005739);; Biological Process: alcohol metabolic process (GO:0006066);; Biological Process: GPI anchor metabolic process (GO:0006505);; Biological Process: fatty acid beta-oxidation (GO:0006635);; Biological Process: intracellular protein tra…	--	--	[R]	General function prediction only	Alpha/beta hydrolase family;; alpha/beta hydrolase fold;; Serine aminopeptidase, S33	--	S	Function unknown	hypothetical protein OsJ_04157 [Oryza sativa Japonica Group]
BGIOSGA000447	--	--	Molecular Function: alcohol O-acetyltransferase activity (GO:0004026);; Biological Process: alcohol metabolic process (GO:0006066);;	--	--	--	--	Alcohol acetyltransferase	--	S	Function unknown	hypothetical protein OsI_04522 [Oryza sativa Indica Group]
BGIOSGA000448	--	--	Cellular Component: plastid (GO:0009536);;	--	--	--	--	--	--	S	Function unknown	hypothetical protein OsI_04519 [Oryza sativa Indica Group]
BGIOSGA000449	--	--	--	--	--	--	--	--	--	S	Function unknown	hypothetical protein OsI_04518 [Oryza sativa Indica Group]
BGIOSGA000450	--	--	--	--	--	--	--	Leucine Rich repeats (2 copies);; F-box-like;; F-box domain	F-box/LRR-repeat protein At1g67190 OS=Arabidopsis thaliana OX=3702 GN=At1g67190 PE=2 SV=1	S	Function unknown	PREDICTED: F-box/LRR-repeat protein At1g67190 [Oryza sativa Japonica Group]
BGIOSGA000451	--	--	Molecular Function: transcription factor activity, sequence-specific DNA binding (GO:0003700);; Biological Process: regulation of transcription, DNA-templated (GO:0006355);; Molecular Function: sequence-specific DNA binding (GO:0043565);;	K14431|0|dosa:Os01t0859500-01|K14431 transcription factor TGA | (RAP-DB) Os01g0859500; Similar to Basic leucine zipper protein (Liguleless2).	Plant hormone signal transduction (ko04075)	--	--	Seed dormancy control;; bZIP transcription factor;; Basic region leucine zipper	Transcription factor LG2 OS=Oryza sativa subsp. japonica OX=39947 GN=LG2 PE=1 SV=1	K	Transcription	hypothetical protein OsI_04511 [Oryza sativa Indica Group]
BGIOSGA000452	--	--	Molecular Function: nucleic acid binding (GO:0003676);; Molecular Function: metal ion binding (GO:0046872);;	--	--	[R]	General function prediction only	--	Zinc finger protein WIP4 OS=Arabidopsis thaliana OX=3702 GN=WIP4 PE=2 SV=1	S	Function unknown	putative zinc finger protein [Oryza sativa Japonica Group]
BGIOSGA000453	--	--	Biological Process: RNA splicing, via endonucleolytic cleavage and ligation (GO:0000394);; Molecular Function: DNA binding (GO:0003677);; Molecular Function: translation initiation factor activity (GO:0003743);; Cellular Component: transcription factor TFIID complex (GO:0005669);; Biological Process: DNA-templated transcription, initiation (GO:0006352);; Biological Process: transcription from RNA…	K03126|6.72563e-101|dosa:Os01t0858500-01|K03126 transcription initiation factor TFIID subunit 12 | (RAP-DB) Os01g0858500; Similar to Transcription initiation factor TFIID subunit 12 (Transcription initiation factor TFIID 20/15 kDa subunits) (TAFII-20/TAFII-15) (TAFII20/TAFII15).	Basal transcription factors (ko03022)	[K]	Transcription	Transcription initiation factor TFIID subunit A	Transcription initiation factor TFIID subunit 12 OS=Arabidopsis thaliana OX=3702 GN=TAF12 PE=1 SV=1	K	Transcription	transcription initiation factor IID (TFIID) subunit A-like protein [Oryza sativa Japonica Group]
BGIOSGA000454	--	--	Cellular Component: membrane (GO:0016020);; Cellular Component: cytoplasmic vesicle (GO:0016023);;	--	--	--	--	--	--	--	--	hypothetical protein OsI_04503 [Oryza sativa Indica Group]
BGIOSGA000455	[QV]	Secondary metabolites biosynthesis, transport and catabolism;; Defense mechanisms	Molecular Function: iron ion binding (GO:0005506);; Molecular Function: electron carrier activity (GO:0009055);; Cellular Component: cytoplasmic vesicle (GO:0016023);; Molecular Function: alkane 1-monooxygenase activity (GO:0018685);; Molecular Function: heme binding (GO:0020037);; Biological Process: electron transport chain (GO:0022900);;	--	--	[QI]	Secondary metabolites biosynthesis, transport and catabolism;; Lipid transport and metabolism	Cytochrome P450	Cytochrome P450 94C1 OS=Arabidopsis thaliana OX=3702 GN=CYP94C1 PE=1 SV=1	Q	Secondary metabolites biosynthesis, transport and catabolism	hypothetical protein OsI_04502 [Oryza sativa Indica Group]
BGIOSGA000456	--	--	Molecular Function: DNA binding (GO:0003677);; Molecular Function: peroxisome matrix targeting signal-2 binding (GO:0005053);; Cellular Component: peroxisome (GO:0005777);; Biological Process: protein import into peroxisome matrix (GO:0016558);;	K15200|0|osa:4324762|K15200 general transcription factor 3C polypeptide 2 | (RefSeq) uncharacterized LOC4324762	--	[L]	Replication, recombination and repair	--	--	S	Function unknown	hypothetical protein OsI_04500 [Oryza sativa Indica Group]
BGIOSGA000457	--	--	Cellular Component: nucleus (GO:0005634);;	K12873|4.10019e-99|osa:4337198|K12873 bud site selection protein 31 | (RefSeq) protein BUD31 homolog 1	Spliceosome (ko03040)	[K]	Transcription	G10 protein	Protein BUD31 homolog 1 OS=Oryza sativa subsp. japonica OX=39947 GN=Os01g0857700 PE=2 SV=1	DK	Cell cycle control, cell division, chromosome partitioning;; Transcription	hypothetical protein OsI_04498 [Oryza sativa Indica Group]
BGIOSGA000458	--	--	Cellular Component: nucleus (GO:0005634);; Cellular Component: mitochondrion (GO:0005739);;	--	--	--	--	--	--	S	Function unknown	hypothetical protein OsI_04497 [Oryza sativa Indica Group]
BGIOSGA000459	--	--	Cellular Component: mitochondrion (GO:0005739);;	--	--	--	--	--	--	--	--	hypothetical protein OsI_04496 [Oryza sativa Indica Group]
BGIOSGA000460	--	--	Molecular Function: amine transmembrane transporter activity (GO:0005275);; Molecular Function: gamma-aminobutyric acid transmembrane transporter activity (GO:0015185);; Biological Process: gamma-aminobutyric acid transport (GO:0015812);; Cellular Component: integral component of membrane (GO:0016021);;	--	--	[E]	Amino acid transport and metabolism	Transmembrane amino acid transporter protein	GABA transporter 1 OS=Arabidopsis thaliana OX=3702 GN=GAT1 PE=1 SV=1	E	Amino acid transport and metabolism	hypothetical protein OsI_04494 [Oryza sativa Indica Group]
BGIOSGA000461	[M]	Cell wall/membrane/envelope biogenesis	Cellular Component: mitochondrion (GO:0005739);; Biological Process: biosynthetic process (GO:0009058);; Molecular Function: transferase activity, transferring glycosyl groups (GO:0016757);; Biological Process: methylglyoxal catabolic process to D-lactate via S-lactoyl-glutathione (GO:0019243);; Biological Process: photoperiodism, flowering (GO:0048573);;	K02527|0|osa:9266107|K02527 3-deoxy-D-manno-octulosonic-acid transferase [EC:2.4.99.12 2.4.99.13 2.4.99.14 2.4.99.15] | (RefSeq) probable 3-deoxy-D-manno-octulosonic acid transferase, mitochondrial	--	--	--	3-Deoxy-D-manno-octulosonic-acid transferase (kdotransferase)	Probable 3-deoxy-D-manno-octulosonic acid transferase, mitochondrial OS=Arabidopsis thaliana OX=3702 GN=KDTA PE=2 SV=1	M	Cell wall/membrane/envelope biogenesis	PREDICTED: probable 3-deoxy-D-manno-octulosonic acid transferase, mitochondrial isoform X2 [Oryza sativa Japonica Group]
BGIOSGA000462	[I]	Lipid transport and metabolism	Cellular Component: mitochondrion (GO:0005739);; Biological Process: ubiquinone biosynthetic process (GO:0006744);; Cellular Component: chloroplast (GO:0009507);; Biological Process: dolichol biosynthetic process (GO:0019408);; Molecular Function: dehydrodolichyl diphosphate synthase activity (GO:0045547);;	K11778|4.33713e-163|osa:4324755|K11778 ditrans,polycis-polyprenyl diphosphate synthase [EC:2.5.1.87] | (RefSeq) OJ1402_H07.30, P0683F02.7; isoprenyl transferase	Terpenoid backbone biosynthesis (ko00900)	[I]	Lipid transport and metabolism	Putative undecaprenyl diphosphate synthase	Dehydrodolichyl diphosphate synthase 2 OS=Arabidopsis thaliana OX=3702 GN=At5g58770 PE=2 SV=2	I	Lipid transport and metabolism	hypothetical protein OsI_04491 [Oryza sativa Indica Group]
BGIOSGA000463	--	--	Molecular Function: double-stranded RNA binding (GO:0003725);; Molecular Function: phosphoserine phosphatase activity (GO:0004647);; Cellular Component: intracellular (GO:0005622);; Biological Process: response to osmotic stress (GO:0006970);; Biological Process: auxin-activated signaling pathway (GO:0009734);; Biological Process: dephosphorylation (GO:0016311);; Biological Process: positive regu…	K18998|0|osa:4324753|K18998 RNA polymerase II C-terminal domain phosphatase-like 1/2 [EC:3.1.3.16] | (RefSeq) OJ1402_H07.29-1, OJ1402_H07.29-2; RNA polymerase II C-terminal domain phosphatase-like 2	--	[K]	Transcription	Double-stranded RNA binding motif;; NLI interacting factor-like phosphatase	RNA polymerase II C-terminal domain phosphatase-like 2 OS=Arabidopsis thaliana OX=3702 GN=CPL2 PE=1 SV=3	K	Transcription	hypothetical protein OsI_04490 [Oryza sativa Indica Group]
BGIOSGA000464	--	--	Cellular Component: nuclear pore (GO:0005643);; Cellular Component: plastid (GO:0009536);; Cellular Component: cytoplasmic vesicle (GO:0016023);;	--	--	--	--	--	--	S	Function unknown	hypothetical protein OsI_04487 [Oryza sativa Indica Group]
BGIOSGA000465	--	--	Cellular Component: nuclear pore (GO:0005643);; Cellular Component: plastid (GO:0009536);; Molecular Function: structural constituent of nuclear pore (GO:0017056);;	K14306|1.6188e-161|osa:4324750|K14306 nuclear pore complex protein Nup62 | (RefSeq) nuclear pore complex protein NUP62	--	--	--	Nsp1-like C-terminal region	Nuclear pore complex protein NUP62 OS=Arabidopsis thaliana OX=3702 GN=NUP62 PE=1 SV=1	U	Intracellular trafficking, secretion, and vesicular transport	hypothetical protein OsI_04485 [Oryza sativa Indica Group]
BGIOSGA000466	--	--	Biological Process: response to oxidative stress (GO:0006979);; Biological Process: response to salicylic acid (GO:0009751);; Biological Process: defense response to bacterium, incompatible interaction (GO:0009816);;	--	--	--	--	Hs1pro-1 protein C-terminus;; Hs1pro-1 N-terminus	Nematode resistance protein-like HSPRO2 OS=Arabidopsis thaliana OX=3702 GN=HSPRO2 PE=1 SV=1	S	Function unknown	PREDICTED: nematode resistance protein-like HSPRO1 [Oryza sativa Japonica Group]
BGIOSGA000468	--	--	Molecular Function: 1-acylglycerol-3-phosphate O-acyltransferase activity (GO:0003841);; Biological Process: flower development (GO:0009908);; Biological Process: cutin biosynthetic process (GO:0010143);; Cellular Component: membrane (GO:0016020);;	K13508|0|osa:4324826|K13508 glycerol-3-phosphate acyltransferase [EC:2.3.1.15] | (RefSeq) glycerol-3-phosphate 2-O-acyltransferase 6	Glycerolipid metabolism (ko00561);; Glycerophospholipid metabolism (ko00564)	--	--	haloacid dehalogenase-like hydrolase;; Acyltransferase	Glycerol-3-phosphate 2-O-acyltransferase 6 OS=Arabidopsis thaliana OX=3702 GN=GPAT6 PE=1 SV=1	I	Lipid transport and metabolism	hypothetical protein OsI_04478 [Oryza sativa Indica Group]
BGIOSGA000469	--	--	Molecular Function: transcription factor activity, sequence-specific DNA binding (GO:0003700);; Cellular Component: nucleus (GO:0005634);; Biological Process: regulation of transcription, DNA-templated (GO:0006355);; Biological Process: multicellular organism development (GO:0007275);; Molecular Function: sequence-specific DNA binding (GO:0043565);;	--	--	--	--	Homeobox domain	WUSCHEL-related homeobox 9 OS=Oryza sativa subsp. japonica OX=39947 GN=WOX9 PE=2 SV=1	K	Transcription	PREDICTED: WUSCHEL-related homeobox 9 [Oryza sativa Japonica Group]
BGIOSGA000470	--	--	Biological Process: protein folding (GO:0006457);; Biological Process: response to heat (GO:0009408);; Biological Process: response to high light intensity (GO:0009644);; Biological Process: response to hydrogen peroxide (GO:0042542);;	--	--	--	--	--	--	--	--	hypothetical protein OsI_04474 [Oryza sativa Indica Group]
BGIOSGA000471	--	--	Molecular Function: 1-acylglycerol-3-phosphate O-acyltransferase activity (GO:0003841);; Biological Process: flower development (GO:0009908);; Biological Process: cutin biosynthetic process (GO:0010143);; Cellular Component: membrane (GO:0016020);;	K13508|1.68012e-45|osa:4324826|K13508 glycerol-3-phosphate acyltransferase [EC:2.3.1.15] | (RefSeq) glycerol-3-phosphate 2-O-acyltransferase 6	Glycerolipid metabolism (ko00561);; Glycerophospholipid metabolism (ko00564)	--	--	--	Glycerol-3-phosphate 2-O-acyltransferase 6 OS=Arabidopsis thaliana OX=3702 GN=GPAT6 PE=1 SV=1	--	--	hypothetical protein OsI_04472 [Oryza sativa Indica Group]
BGIOSGA000472	--	--	Molecular Function: DNA binding (GO:0003677);; Molecular Function: chromatin binding (GO:0003682);; Cellular Component: nucleus (GO:0005634);;	--	--	[O]	Posttranslational modification, protein turnover, chaperones	Myb-like DNA-binding domain;; Myb-like DNA-binding domain	Transcription factor DIVARICATA OS=Antirrhinum majus OX=4151 GN=DIVARICATA PE=2 SV=1	K	Transcription	hypothetical protein OsI_04470 [Oryza sativa Indica Group]
BGIOSGA000473	--	--	--	--	--	--	--	--	--	--	--	hypothetical protein OsI_04467 [Oryza sativa Indica Group]
BGIOSGA000474	--	--	Biological Process: maltose metabolic process (GO:0000023);; Cellular Component: chloroplast thylakoid membrane (GO:0009535);; Biological Process: thylakoid membrane organization (GO:0010027);; Biological Process: mRNA modification (GO:0016556);; Biological Process: starch biosynthetic process (GO:0019252);;	--	--	--	--	--	--	S	Function unknown	hypothetical protein OsI_04466 [Oryza sativa Indica Group]
BGIOSGA000475	--	--	--	--	--	--	--	ELM2 domain	AT-rich interactive domain-containing protein 2 OS=Arabidopsis thaliana OX=3702 GN=ARID2 PE=1 SV=1	S	Function unknown	hypothetical protein OsI_04463 [Oryza sativa Indica Group]
BGIOSGA000476	--	--	--	--	--	--	--	Protein of unknown function (DUF740)	UPF0503 protein At3g09070, chloroplastic OS=Arabidopsis thaliana OX=3702 GN=At3g09070 PE=1 SV=1	S	Function unknown	hypothetical protein OsI_04462 [Oryza sativa Indica Group]
BGIOSGA000477	[G]	Carbohydrate transport and metabolism	Molecular Function: protein serine/threonine kinase activity (GO:0004674);; Molecular Function: inorganic phosphate transmembrane transporter activity (GO:0005315);; Molecular Function: sugar:proton symporter activity (GO:0005351);; Molecular Function: ATP binding (GO:0005524);; Cellular Component: mitochondrion (GO:0005739);; Biological Process: protein phosphorylation (GO:0006468);; Molecular F…	--	--	[G]	Carbohydrate transport and metabolism	Major Facilitator Superfamily;; Protein kinase domain;; Protein tyrosine kinase;; Sugar (and other) transporter	Probable anion transporter 3, chloroplastic OS=Oryza sativa subsp. japonica OX=39947 GN=PHT4;3 PE=2 SV=1	T	Signal transduction mechanisms	hypothetical protein OsI_04461 [Oryza sativa Indica Group]
BGIOSGA000478	[G]	Carbohydrate transport and metabolism	Cellular Component: cytosol (GO:0005829);; Molecular Function: glycogen phosphorylase activity (GO:0008184);; Biological Process: response to water deprivation (GO:0009414);; Cellular Component: chloroplast (GO:0009507);; Biological Process: starch biosynthetic process (GO:0019252);; Molecular Function: pyridoxal phosphate binding (GO:0030170);; Biological Process: response to cadmium ion (GO:004…	K00688|0|osa:4324810|K00688 glycogen phosphorylase [EC:2.4.1.1] | (RefSeq) alpha-glucan phosphorylase, H isozyme	Starch and sucrose metabolism (ko00500)	[G]	Carbohydrate transport and metabolism	Carbohydrate phosphorylase	Alpha-glucan phosphorylase, H isozyme OS=Triticum aestivum OX=4565 PE=2 SV=1	G	Carbohydrate transport and metabolism	hypothetical protein OsI_04460 [Oryza sativa Indica Group]
BGIOSGA000479	--	--	Cellular Component: nucleus (GO:0005634);; Biological Process: regulation of transcription, DNA-templated (GO:0006355);; Biological Process: proteolysis (GO:0006508);; Molecular Function: cysteine-type peptidase activity (GO:0008234);; Molecular Function: omega peptidase activity (GO:0008242);; Biological Process: response to chitin (GO:0010200);; Biological Process: D-xylose metabolic process (G…	K11863|0|osa:4324808|K11863 Ataxin-3 [EC:3.4.22.-] | (RefSeq) putative ataxin-3 homolog	Protein processing in endoplasmic reticulum (ko04141)	[R]	General function prediction only	Josephin	Putative ataxin-3 homolog OS=Oryza sativa subsp. japonica OX=39947 GN=Os01g0851400 PE=3 SV=1	O	Posttranslational modification, protein turnover, chaperones	hypothetical protein OsI_04458 [Oryza sativa Indica Group]
BGIOSGA000480	--	--	Cellular Component: plastid (GO:0009536);; Cellular Component: membrane (GO:0016020);;	--	--	[U]	Intracellular trafficking, secretion, and vesicular transport	Reticulon	Reticulon-like protein B4 OS=Arabidopsis thaliana OX=3702 GN=RTNLB4 PE=1 SV=1	U	Intracellular trafficking, secretion, and vesicular transport	hypothetical protein OsI_04457 [Oryza sativa Indica Group]
BGIOSGA000481	--	--	--	--	--	--	--	GDP-fucose protein O-fucosyltransferase	O-fucosyltransferase 19 OS=Arabidopsis thaliana OX=3702 GN=OFUT19 PE=2 SV=1	S	Function unknown	hypothetical protein OsI_04456 [Oryza sativa Indica Group]
BGIOSGA000482	[G]	Carbohydrate transport and metabolism	Molecular Function: magnesium ion binding (GO:0000287);; Molecular Function: pyruvate kinase activity (GO:0004743);; Cellular Component: mitochondrion (GO:0005739);; Biological Process: glycolytic process (GO:0006096);; Biological Process: fatty acid biosynthetic process (GO:0006633);; Cellular Component: chloroplast stroma (GO:0009570);; Biological Process: seed maturation (GO:0010431);; Biologi…	K00873|0|osa:4327173|K00873 pyruvate kinase [EC:2.7.1.40] | (RefSeq) plastidial pyruvate kinase 2	Glycolysis / Gluconeogenesis (ko00010);; Purine metabolism (ko00230);; Pyruvate metabolism (ko00620);; Carbon metabolism (ko01200);; Biosynthesis of amino acids (ko01230)	[G]	Carbohydrate transport and metabolism	Pyruvate kinase, barrel domain;; Pyruvate kinase, alpha/beta domain	Plastidial pyruvate kinase 2 OS=Arabidopsis thaliana OX=3702 GN=PKP2 PE=1 SV=1	G	Carbohydrate transport and metabolism	hypothetical protein OsI_04452 [Oryza sativa Indica Group]
BGIOSGA000485	--	--	Molecular Function: DNA binding (GO:0003677);; Molecular Function: chromatin binding (GO:0003682);; Cellular Component: plastid (GO:0009536);;	K09422|0|osa:4324801|K09422 myb proto-oncogene protein, plant | (RefSeq) myby1; transcription factor RAX1	--	[K]	Transcription	Myb-like DNA-binding domain;; Myb-like DNA-binding domain	Transcription factor MYB1 OS=Arabidopsis thaliana OX=3702 GN=MYB1 PE=2 SV=1	K	Transcription	hypothetical protein OsI_04445 [Oryza sativa Indica Group]
BGIOSGA000486	--	--	Molecular Function: zinc ion binding (GO:0008270);;	--	--	[A]	RNA processing and modification	RING-variant domain	--	O	Posttranslational modification, protein turnover, chaperones	hypothetical protein OsI_04444 [Oryza sativa Indica Group]
BGIOSGA000487	[T]	Signal transduction mechanisms	Biological Process: response to cold (GO:0009409);;	--	--	--	--	Universal stress protein family	Universal stress protein PHOS32 OS=Arabidopsis thaliana OX=3702 GN=PHOS32 PE=1 SV=1	T	Signal transduction mechanisms	PREDICTED: universal stress protein A-like protein [Oryza sativa Japonica Group]
BGIOSGA000488	--	--	Molecular Function: Rho guanyl-nucleotide exchange factor activity (GO:0005089);; Molecular Function: kinase activity (GO:0016301);; Biological Process: phosphorylation (GO:0016310);;	--	--	--	--	PRONE (Plant-specific Rop nucleotide exchanger)	Rop guanine nucleotide exchange factor 7 OS=Arabidopsis thaliana OX=3702 GN=ROPGEF7 PE=1 SV=1	S	Function unknown	hypothetical protein OsI_04439 [Oryza sativa Indica Group]
BGIOSGA000489	--	--	Biological Process: lipid transport (GO:0006869);; Molecular Function: lipid binding (GO:0008289);; Cellular Component: plasmodesma (GO:0009506);; Cellular Component: cytoplasmic vesicle (GO:0016023);;	--	--	--	--	--	--	--	--	hypothetical protein OsI_04438 [Oryza sativa Indica Group]
BGIOSGA000490	[R]	General function prediction only	Biological Process: phosphorelay signal transduction system (GO:0000160);; Molecular Function: DNA binding (GO:0003677);; Molecular Function: GTP binding (GO:0005525);; Cellular Component: endosome (GO:0005768);; Cellular Component: plasma membrane (GO:0005886);; Biological Process: regulation of transcription, DNA-templated (GO:0006355);; Biological Process: small GTPase mediated signal transduc…	K07976|2.21575e-159|osa:4324856|K07976 Rab family, other | (RefSeq) ras-related protein Rab2BV	--	[U]	Intracellular trafficking, secretion, and vesicular transport	Ras family;; Ras of Complex, Roc, domain of DAPkinase;; ADP-ribosylation factor family;; 50S ribosome-binding GTPase;; Gtr1/RagA G protein conserved region	Ras-related protein Rab11C OS=Lotus japonicus OX=34305 GN=RAB11C PE=2 SV=1	S	Function unknown	PREDICTED: ras-related protein Rab2BV [Oryza sativa Japonica Group]
BGIOSGA000491	--	--	--	--	--	--	--	--	--	--	--	PREDICTED: uncharacterized protein LOC9267523 [Oryza sativa Japonica Group]
BGIOSGA000492	--	--	Molecular Function: transcription factor activity, sequence-specific DNA binding (GO:0003700);; Cellular Component: nucleus (GO:0005634);; Biological Process: regulation of transcription, DNA-templated (GO:0006355);; Molecular Function: sequence-specific DNA binding (GO:0043565);;	--	--	[K]	Transcription	Associated with HOX;; Homeobox KN domain;; Homeobox domain	BEL1-like homeodomain protein 8 OS=Arabidopsis thaliana OX=3702 GN=BLH8 PE=1 SV=1	K	Transcription	qSH-1 [Oryza sativa Indica Group]
BGIOSGA000494	--	--	Cellular Component: endoplasmic reticulum (GO:0005783);; Biological Process: lipid transport (GO:0006869);; Biological Process: ER to Golgi vesicle-mediated transport (GO:0006888);; Biological Process: intra-Golgi vesicle-mediated transport (GO:0006891);; Cellular Component: plastid (GO:0009536);; Biological Process: lithium ion transport (GO:0010351);; Cellular Component: membrane (GO:0016020);;…	--	--	--	--	PRA1 family protein	PRA1 family protein A3 OS=Arabidopsis thaliana OX=3702 GN=PRA1A3 PE=2 SV=1	S	Function unknown	PREDICTED: PRA1 family protein A1 [Oryza sativa Japonica Group]
BGIOSGA000495	--	--	Cellular Component: mitochondrion (GO:0005739);; Cellular Component: plasma membrane (GO:0005886);; Cellular Component: integral component of membrane (GO:0016021);;	--	--	--	--	Domain of unknown function (DUF588)	CASP-like protein 5B1 OS=Oryza sativa subsp. japonica OX=39947 GN=Os01g0847300 PE=2 SV=1	S	Function unknown	PREDICTED: CASP-like protein 5B1 [Oryza sativa Japonica Group]
BGIOSGA000496	--	--	Biological Process: RNA splicing, via endonucleolytic cleavage and ligation (GO:0000394);; Molecular Function: DNA binding (GO:0003677);; Molecular Function: translation initiation factor activity (GO:0003743);; Cellular Component: transcription factor TFIID complex (GO:0005669);; Biological Process: DNA-templated transcription, initiation (GO:0006352);; Biological Process: transcription from RNA…	K03126|0|osa:4327470|K03126 transcription initiation factor TFIID subunit 12 | (RefSeq) P0005H10.8; transcription initiation factor TFIID subunit 12b	Basal transcription factors (ko03022)	[K]	Transcription	Transcription initiation factor TFIID subunit A	Transcription initiation factor TFIID subunit 12b OS=Arabidopsis thaliana OX=3702 GN=TAF12B PE=1 SV=1	K	Transcription	hypothetical protein OsI_04423 [Oryza sativa Indica Group]
BGIOSGA000497	--	--	Molecular Function: methyltransferase activity (GO:0008168);; Biological Process: methylation (GO:0032259);;	--	--	--	--	Putative S-adenosyl-L-methionine-dependent methyltransferase;; Methyltransferase domain;; Methyltransferase domain	Probable methyltransferase PMT11 OS=Arabidopsis thaliana OX=3702 GN=At2g39750 PE=2 SV=1	S	Function unknown	PREDICTED: probable methyltransferase PMT11 [Oryza sativa Japonica Group]
BGIOSGA000498	--	--	--	--	--	--	--	Protein of unknown function (DUF668);; Domain of unknown function (DUF3475)	--	S	Function unknown	hypothetical protein OsI_04412 [Oryza sativa Indica Group]
BGIOSGA000499	--	--	Molecular Function: zinc ion binding (GO:0008270);;	--	--	[O]	Posttranslational modification, protein turnover, chaperones	Ring finger domain;; Zinc finger, C3HC4 type (RING finger);; RING-like zinc finger;; RING-H2 zinc finger domain;; zinc-RING finger domain;; Zinc finger, C3HC4 type (RING finger);; Anaphase-promoting complex subunit 11 RING-H2 finger	E3 ubiquitin-protein ligase SIRP1 OS=Oryza sativa subsp. japonica OX=39947 GN=SIRP1 PE=1 SV=1	O	Posttranslational modification, protein turnover, chaperones	hypothetical protein OsI_04409 [Oryza sativa Indica Group]
BGIOSGA000500	--	--	Molecular Function: aspartic-type endopeptidase activity (GO:0004190);; Cellular Component: endoplasmic reticulum (GO:0005783);; Biological Process: proteolysis (GO:0006508);; Biological Process: embryo development ending in seed dormancy (GO:0009793);; Biological Process: programmed cell death (GO:0012501);;	--	--	[O]	Posttranslational modification, protein turnover, chaperones	Xylanase inhibitor C-terminal;; Xylanase inhibitor N-terminal;; Eukaryotic aspartyl protease	Aspartic proteinase PCS1 OS=Arabidopsis thaliana OX=3702 GN=PCS1 PE=2 SV=1	O	Posttranslational modification, protein turnover, chaperones	hypothetical protein OsI_04407 [Oryza sativa Indica Group]
BGIOSGA000501	--	--	Molecular Function: zinc ion binding (GO:0008270);; Cellular Component: membrane (GO:0016020);; Cellular Component: cytoplasmic vesicle (GO:0016023);; Molecular Function: transferase activity (GO:0016740);;	K20029|6.44958e-140|osa:4327508|K20029 palmitoyltransferase ZDHHC3/7/25 [EC:2.3.1.225] | (RefSeq) probable protein S-acyltransferase 16	--	[R]	General function prediction only	DHHC palmitoyltransferase	Probable protein S-acyltransferase 16 OS=Arabidopsis thaliana OX=3702 GN=PAT16 PE=2 SV=1	S	Function unknown	hypothetical protein OsI_04406 [Oryza sativa Indica Group]
BGIOSGA000502	--	--	Molecular Function: aspartic-type endopeptidase activity (GO:0004190);; Cellular Component: mitochondrion (GO:0005739);; Biological Process: proteolysis (GO:0006508);; Cellular Component: cytoplasmic vesicle (GO:0016023);;	--	--	--	--	--	--	--	--	hypothetical protein OsI_04401 [Oryza sativa Indica Group]
BGIOSGA000503	--	--	Cellular Component: membrane (GO:0016020);;	--	--	--	--	--	--	S	Function unknown	hypothetical protein OsI_04399 [Oryza sativa Indica Group]
BGIOSGA000504	--	--	Cellular Component: membrane (GO:0016020);;	--	--	--	--	Protein of unknown function (DUF1668)	--	S	Function unknown	hypothetical protein OsI_04398 [Oryza sativa Indica Group]
BGIOSGA000505	--	--	Cellular Component: membrane (GO:0016020);;	--	--	--	--	--	--	--	--	hypothetical protein OsI_04397 [Oryza sativa Indica Group]
BGIOSGA000506	--	--	Molecular Function: transcription factor activity, sequence-specific DNA binding (GO:0003700);; Biological Process: regulation of transcription, DNA-templated (GO:0006355);; Molecular Function: sequence-specific DNA binding (GO:0043565);;	--	--	--	--	WRKY DNA -binding domain	Probable WRKY transcription factor 49 OS=Arabidopsis thaliana OX=3702 GN=WRKY49 PE=2 SV=1	S	Function unknown	hypothetical protein OsI_04396 [Oryza sativa Indica Group]
BGIOSGA000507	[O]	Posttranslational modification, protein turnover, chaperones	Molecular Function: metalloendopeptidase activity (GO:0004222);; Molecular Function: ATP binding (GO:0005524);; Cellular Component: mitochondrial inner membrane (GO:0005743);; Biological Process: proteolysis (GO:0006508);; Molecular Function: zinc ion binding (GO:0008270);; Cellular Component: chloroplast thylakoid membrane (GO:0009535);; Cellular Component: integral component of membrane (GO:001…	K08956|0|osa:4327502|K08956 AFG3 family protein [EC:3.4.24.-] | (RefSeq) FTSH3, OsFTSH3, OsJ_003942; ATP-dependent zinc metalloprotease FTSH 3, mitochondrial	--	[O]	Posttranslational modification, protein turnover, chaperones	Peptidase family M41;; ATPase family associated with various cellular activities (AAA);; FtsH Extracellular	ATP-dependent zinc metalloprotease FTSH 3, mitochondrial OS=Oryza sativa subsp. japonica OX=39947 GN=FTSH3 PE=2 SV=1	O	Posttranslational modification, protein turnover, chaperones	hypothetical protein OsI_04395 [Oryza sativa Indica Group]
BGIOSGA000508	[DPM]	Cell cycle control, cell division, chromosome partitioning;; Inorganic ion transport and metabolism;; Cell wall/membrane/envelope biogenesis	Molecular Function: copper ion binding (GO:0005507);; Biological Process: response to water deprivation (GO:0009414);; Cellular Component: cytoplasmic vesicle (GO:0016023);; Biological Process: lignin catabolic process (GO:0046274);; Cellular Component: apoplast (GO:0048046);; Molecular Function: hydroquinone:oxygen oxidoreductase activity (GO:0052716);; Biological Process: oxidation-reduction pr…	K05909|0|osa:4327501|K05909 laccase [EC:1.10.3.2] | (RefSeq) laccase-12/13-like	--	[Q]	Secondary metabolites biosynthesis, transport and catabolism	Multicopper oxidase;; Multicopper oxidase;; Multicopper oxidase	Laccase-13 OS=Oryza sativa subsp. japonica OX=39947 GN=LAC13 PE=2 SV=1	Q	Secondary metabolites biosynthesis, transport and catabolism	hypothetical protein OsI_04394 [Oryza sativa Indica Group]
BGIOSGA000509	[G]	Carbohydrate transport and metabolism	Molecular Function: trehalose-phosphatase activity (GO:0004805);; Biological Process: trehalose biosynthetic process (GO:0005992);; Biological Process: response to stress (GO:0006950);; Biological Process: response to cadmium ion (GO:0046686);;	K01087|0|osa:4330753|K01087 trehalose 6-phosphate phosphatase [EC:3.1.3.12] | (RefSeq) OJ1288_G09.15, OsJ_08413, OsTPP4, TPP4; probable trehalose-phosphate phosphatase 4	Starch and sucrose metabolism (ko00500)	[G]	Carbohydrate transport and metabolism	Trehalose-phosphatase	Probable trehalose-phosphate phosphatase 4 OS=Oryza sativa subsp. japonica OX=39947 GN=TPP4 PE=2 SV=1	G	Carbohydrate transport and metabolism	hypothetical protein OsI_04393 [Oryza sativa Indica Group]
BGIOSGA000510	--	--	--	--	--	--	--	--	--	S	Function unknown	hypothetical protein OsI_04391 [Oryza sativa Indica Group]
BGIOSGA000511	--	--	Molecular Function: structural constituent of ribosome (GO:0003735);; Cellular Component: plasma membrane (GO:0005886);; Biological Process: translation (GO:0006412);; Cellular Component: cytosolic large ribosomal subunit (GO:0022625);;	K02920|3.55328e-70|osa:4327391|K02920 large subunit ribosomal protein L36e | (RefSeq) 60S ribosomal protein L36-3	Ribosome (ko03010)	[J]	Translation, ribosomal structure and biogenesis	Ribosomal protein L36e	60S ribosomal protein L36-2 OS=Arabidopsis thaliana OX=3702 GN=RPL36B PE=3 SV=1	J	Translation, ribosomal structure and biogenesis	hypothetical protein OsI_04390 [Oryza sativa Indica Group]
BGIOSGA000512	[DPM]	Cell cycle control, cell division, chromosome partitioning;; Inorganic ion transport and metabolism;; Cell wall/membrane/envelope biogenesis	Molecular Function: copper ion binding (GO:0005507);; Biological Process: response to water deprivation (GO:0009414);; Cellular Component: cytoplasmic vesicle (GO:0016023);; Biological Process: lignin catabolic process (GO:0046274);; Cellular Component: apoplast (GO:0048046);; Molecular Function: hydroquinone:oxygen oxidoreductase activity (GO:0052716);; Biological Process: oxidation-reduction pr…	K05909|0|osa:4327500|K05909 laccase [EC:1.10.3.2] | (RefSeq) LAC4, OsJ_003940; laccase-4	--	[Q]	Secondary metabolites biosynthesis, transport and catabolism	Multicopper oxidase;; Multicopper oxidase;; Multicopper oxidase	Laccase-4 OS=Oryza sativa subsp. japonica OX=39947 GN=LAC4 PE=2 SV=1	Q	Secondary metabolites biosynthesis, transport and catabolism	hypothetical protein OsI_04389 [Oryza sativa Indica Group]
BGIOSGA000513	[K]	Transcription	Molecular Function: 3'-5'-exoribonuclease activity (GO:0000175);; Molecular Function: RNA binding (GO:0003723);; Cellular Component: mitochondrion (GO:0005739);; Biological Process: rRNA processing (GO:0006364);; Biological Process: tRNA metabolic process (GO:0006399);; Cellular Component: chloroplast (GO:0009507);; Biological Process: embryo development ending in seed dormancy (GO:0009793);; Bio…	--	--	[J]	Translation, ribosomal structure and biogenesis	RNB domain	Ribonuclease II, chloroplastic/mitochondrial OS=Arabidopsis thaliana OX=3702 GN=RNR1 PE=2 SV=1	K	Transcription	hypothetical protein OsI_04386 [Oryza sativa Indica Group]
BGIOSGA000514	--	--	--	--	--	--	--	GDP-fucose protein O-fucosyltransferase	Protein ESMERALDA 1 OS=Arabidopsis thaliana OX=3702 GN=ESMD1 PE=2 SV=1	--	--	hypothetical protein OsI_04380 [Oryza sativa Indica Group]
BGIOSGA000515	--	--	Biological Process: cell adhesion (GO:0007155);; Biological Process: response to salt stress (GO:0009651);; Biological Process: multidimensional cell growth (GO:0009825);; Cellular Component: external side of plasma membrane (GO:0009897);; Molecular Function: polysaccharide binding (GO:0030247);; Cellular Component: anchored component of plasma membrane (GO:0046658);;	--	--	--	--	Fasciclin domain	Fasciclin-like arabinogalactan protein 4 OS=Arabidopsis thaliana OX=3702 GN=FLA4 PE=1 SV=1	S	Function unknown	hypothetical protein OsI_04379 [Oryza sativa Indica Group]
BGIOSGA000516	--	--	Molecular Function: transcription factor activity, sequence-specific DNA binding (GO:0003700);; Cellular Component: nucleus (GO:0005634);; Biological Process: regulation of transcription, DNA-templated (GO:0006355);; Biological Process: positive regulation of cell proliferation (GO:0008284);; Biological Process: longitudinal axis specification (GO:0009942);; Biological Process: apical cell fate c…	--	--	--	--	Homeobox domain	WUSCHEL-related homeobox 5 OS=Oryza sativa subsp. japonica OX=39947 GN=WOX5 PE=2 SV=1	K	Transcription	PREDICTED: WUSCHEL-related homeobox 5 [Oryza sativa Japonica Group]
BGIOSGA000517	--	--	Cellular Component: chloroplast envelope (GO:0009941);; Biological Process: hyperosmotic salinity response (GO:0042538);;	--	--	--	--	--	--	S	Function unknown	PREDICTED: uncharacterized protein LOC4327389 [Oryza sativa Japonica Group]
BGIOSGA000518	--	--	Biological Process: cytokinesis by cell plate formation (GO:0000911);; Cellular Component: plant-type cell wall (GO:0009505);; Cellular Component: plasmodesma (GO:0009506);; Biological Process: plant-type cell wall organization (GO:0009664);; Cellular Component: cytoplasmic vesicle (GO:0016023);; Biological Process: cell wall modification (GO:0042545);; Biological Process: response to other organ…	--	--	--	--	Thaumatin family	Osmotin-like protein OS=Solanum lycopersicum OX=4081 PE=1 SV=1	S	Function unknown	PREDICTED: osmotin-like protein [Oryza sativa Japonica Group]
BGIOSGA000519	[O]	Posttranslational modification, protein turnover, chaperones	Molecular Function: ubiquitin-protein transferase activity (GO:0004842);; Biological Process: protein deubiquitination (GO:0016579);;	K10575|1.39638e-108|osa:4327386|K10575 ubiquitin-conjugating enzyme E2 G1 [EC:2.3.2.23] | (RefSeq) P0408C03.9; ubiquitin-conjugating enzyme E2 7	Ubiquitin mediated proteolysis (ko04120);; Protein processing in endoplasmic reticulum (ko04141)	[O]	Posttranslational modification, protein turnover, chaperones	Ubiquitin-conjugating enzyme	Ubiquitin-conjugating enzyme E2 7 OS=Arabidopsis thaliana OX=3702 GN=UBC7 PE=1 SV=1	O	Posttranslational modification, protein turnover, chaperones	PREDICTED: ubiquitin-conjugating enzyme E2 7 [Oryza sativa Japonica Group]
BGIOSGA000520	--	--	Cellular Component: nucleosome (GO:0000786);; Molecular Function: DNA binding (GO:0003677);; Cellular Component: nucleolus (GO:0005730);; Biological Process: nucleosome assembly (GO:0006334);; Cellular Component: chloroplast (GO:0009507);; Molecular Function: protein heterodimerization activity (GO:0046982);;	K11252|2.68069e-60|osa:4327384|K11252 histone H2B | (RefSeq) H2B.11, OsJ_003922, P0408C03.7; histone H2B.11	--	[B]	Chromatin structure and dynamics	Core histone H2A/H2B/H3/H4;; Histone-like transcription factor (CBF/NF-Y) and archaeal histone	Histone H2B.11 OS=Oryza sativa subsp. japonica OX=39947 GN=H2B.11 PE=3 SV=1	B	Chromatin structure and dynamics	PREDICTED: histone H2B.11 [Oryza sativa Japonica Group]
BGIOSGA000521	--	--	--	--	--	--	--	Domain of unknown function (DUF966)	Protein UPSTREAM OF FLC OS=Arabidopsis thaliana OX=3702 GN=UFC PE=2 SV=1	S	Function unknown	hypothetical protein OsI_04368 [Oryza sativa Indica Group]
BGIOSGA000522	--	--	Cellular Component: mitochondrion (GO:0005739);;	--	--	[L]	Replication, recombination and repair	DDE superfamily endonuclease;; Plant transposon protein	Protein ALP1-like OS=Arabidopsis thaliana OX=3702 GN=At3g55350 PE=2 SV=1	S	Function unknown	hypothetical protein OsI_04365 [Oryza sativa Indica Group]
BGIOSGA000523	--	--	Molecular Function: metal ion binding (GO:0046872);;	--	--	[R]	General function prediction only	C2H2-type zinc finger;; C2H2-type zinc finger	Zinc finger protein ZAT12 OS=Arabidopsis thaliana OX=3702 GN=ZAT12 PE=2 SV=1	S	Function unknown	hypothetical protein OsI_04363 [Oryza sativa Indica Group]
BGIOSGA000524	--	--	--	--	--	--	--	--	--	S	Function unknown	hypothetical protein OsI_04361 [Oryza sativa Indica Group]
BGIOSGA000526	[T]	Signal transduction mechanisms	Molecular Function: protein serine/threonine kinase activity (GO:0004674);; Molecular Function: protein tyrosine kinase activity (GO:0004713);; Molecular Function: ATP binding (GO:0005524);; Biological Process: regulation of transcription, DNA-templated (GO:0006355);; Biological Process: protein phosphorylation (GO:0006468);; Biological Process: positive regulation of translation (GO:0045727);;	K08287|0|osa:4327372|K08287 dual-specificity kinase [EC:2.7.12.1] | (RefSeq) P0031D11.6; serine/threonine-protein kinase AFC1	--	[T]	Signal transduction mechanisms	Protein kinase domain;; Protein tyrosine kinase	Serine/threonine-protein kinase AFC1 OS=Arabidopsis thaliana OX=3702 GN=AFC1 PE=2 SV=2	T	Signal transduction mechanisms	putative protein kinase (AME2/AFC1) [Oryza sativa Japonica Group]
BGIOSGA000527	[P]	Inorganic ion transport and metabolism	Cellular Component: late endosome (GO:0005770);; Cellular Component: vacuolar membrane (GO:0005774);; Cellular Component: Golgi apparatus (GO:0005794);; Biological Process: response to manganese ion (GO:0010042);; Biological Process: myo-inositol hexakisphosphate biosynthetic process (GO:0010264);; Molecular Function: manganese:proton antiporter activity (GO:0010486);; Cellular Component: integra…	--	--	[P]	Inorganic ion transport and metabolism	Cation efflux family;; Dimerisation domain of Zinc Transporter	Metal tolerance protein 5 OS=Oryza sativa subsp. japonica OX=39947 GN=MTP5 PE=2 SV=1	P	Inorganic ion transport and metabolism	PREDICTED: metal tolerance protein 5 [Oryza sativa Japonica Group]
BGIOSGA000528	--	--	--	--	--	--	--	--	--	--	--	--
BGIOSGA000529	--	--	Cellular Component: plastid (GO:0009536);;	--	--	--	--	--	--	--	--	hypothetical protein OsI_04354 [Oryza sativa Indica Group]
BGIOSGA000530	--	--	--	--	--	--	--	Dirigent-like protein	Dirigent protein 25 OS=Arabidopsis thaliana OX=3702 GN=DIR25 PE=3 SV=1	S	Function unknown	hypothetical protein OsI_04352 [Oryza sativa Indica Group]
BGIOSGA000531	[T]	Signal transduction mechanisms	Cellular Component: plasma membrane (GO:0005886);; Biological Process: response to salt stress (GO:0009651);;	--	--	[R]	General function prediction only	Ankyrin repeats (3 copies);; Ankyrin repeats (many copies);; Ankyrin repeats (many copies);; Domain of unknown function;; Ankyrin repeat;; Ankyrin repeat	Ankyrin repeat-containing protein NPR4 OS=Oryza sativa subsp. japonica OX=39947 GN=NPR4 PE=2 SV=1	S	Function unknown	PREDICTED: ankyrin repeat-containing protein At3g12360 [Oryza sativa Japonica Group]
BGIOSGA000532	--	--	Cellular Component: integral component of membrane (GO:0016021);; Cellular Component: cytoplasmic vesicle (GO:0016023);;	--	--	[T]	Signal transduction mechanisms	Lung seven transmembrane receptor	--	S	Function unknown	hypothetical protein OsI_04345 [Oryza sativa Indica Group]
BGIOSGA000533	--	--	Cellular Component: integral component of membrane (GO:0016021);; Cellular Component: cytoplasmic vesicle (GO:0016023);;	--	--	[T]	Signal transduction mechanisms	Lung seven transmembrane receptor	--	S	Function unknown	hypothetical protein OsI_04344 [Oryza sativa Indica Group]
BGIOSGA000534	--	--	Cellular Component: mitochondrion (GO:0005739);; Molecular Function: kinase activity (GO:0016301);; Biological Process: phosphorylation (GO:0016310);;	--	--	--	--	KIP1-like protein	Protein NETWORKED 2A OS=Arabidopsis thaliana OX=3702 GN=NET2A PE=2 SV=1	S	Function unknown	hypothetical protein OsI_04339 [Oryza sativa Indica Group]
BGIOSGA000535	--	--	Cellular Component: plastid (GO:0009536);;	--	--	--	--	CCT motif	Zinc finger protein CONSTANS-LIKE 2 OS=Arabidopsis thaliana OX=3702 GN=COL2 PE=1 SV=1	S	Function unknown	hypothetical protein OsI_04338 [Oryza sativa Indica Group]
BGIOSGA000536	--	--	Molecular Function: DNA binding (GO:0003677);;	--	--	--	--	AT hook motif	Dirigent protein 17 OS=Arabidopsis thaliana OX=3702 GN=DIR17 PE=2 SV=1	S	Function unknown	PREDICTED: uncharacterized protein LOC4327454 [Oryza sativa Japonica Group]
BGIOSGA000537	--	--	Molecular Function: GTPase activator activity (GO:0005097);; Cellular Component: cytosol (GO:0005829);; Cellular Component: chloroplast (GO:0009507);; Biological Process: positive regulation of GTPase activity (GO:0032851);;	--	--	[U]	Intracellular trafficking, secretion, and vesicular transport	Rab-GTPase-TBC domain	--	S	Function unknown	PREDICTED: TBC1 domain family member 8B isoform X2 [Oryza sativa Japonica Group]
BGIOSGA000538	--	--	--	--	--	--	--	--	--	--	--	hypothetical protein OsI_04331 [Oryza sativa Indica Group]
BGIOSGA000539	[J]	Translation, ribosomal structure and biogenesis	Molecular Function: structural constituent of ribosome (GO:0003735);; Cellular Component: nucleolus (GO:0005730);; Biological Process: translation (GO:0006412);; Cellular Component: cytosolic small ribosomal subunit (GO:0022627);;	K02973|3.55656e-98|osa:4334580|K02973 small subunit ribosomal protein S23e | (RefSeq) 40S ribosomal protein S23	Ribosome (ko03010)	[J]	Translation, ribosomal structure and biogenesis	Ribosomal protein S12/S23	40S ribosomal protein S23 OS=Fragaria ananassa OX=3747 GN=RPS23 PE=2 SV=1	J	Translation, ribosomal structure and biogenesis	PREDICTED: 40S ribosomal protein S23 [Brachypodium distachyon]
BGIOSGA000540	--	--	Cellular Component: nucleus (GO:0005634);; Biological Process: regulation of transcription, DNA-templated (GO:0006355);; Biological Process: response to water deprivation (GO:0009414);; Molecular Function: sequence-specific DNA binding (GO:0043565);; Molecular Function: protein heterodimerization activity (GO:0046982);;	--	--	[K]	Transcription	Histone-like transcription factor (CBF/NF-Y) and archaeal histone	Nuclear transcription factor Y subunit B-2 OS=Oryza sativa subsp. japonica OX=39947 GN=NFYB2 PE=1 SV=1	B	Chromatin structure and dynamics	hypothetical protein OsI_04328 [Oryza sativa Indica Group]
BGIOSGA000541	--	--	Cellular Component: mitochondrion (GO:0005739);;	--	--	--	--	--	--	--	--	hypothetical protein OsI_04324 [Oryza sativa Indica Group]
BGIOSGA000542	--	--	Cellular Component: mitochondrion (GO:0005739);; Cellular Component: plastid (GO:0009536);;	--	--	--	--	--	Interactor of constitutive active ROPs 2, chloroplastic OS=Arabidopsis thaliana OX=3702 GN=ICR2 PE=1 SV=1	S	Function unknown	hypothetical protein OsI_04323 [Oryza sativa Indica Group]
BGIOSGA000543	--	--	--	--	--	--	--	IQ calmodulin-binding motif	Protein IQ-DOMAIN 1 OS=Arabidopsis thaliana OX=3702 GN=IQD1 PE=1 SV=1	Z	Cytoskeleton	PREDICTED: protein IQ-DOMAIN 1 [Oryza sativa Japonica Group]
BGIOSGA000544	--	--	Biological Process: intracellular protein transport (GO:0006886);; Biological Process: retrograde vesicle-mediated transport, Golgi to ER (GO:0006890);; Cellular Component: COPI vesicle coat (GO:0030126);; Cellular Component: clathrin adaptor complex (GO:0030131);;	K20471|0|osa:4327409|K20471 coatomer subunit delta | (RefSeq) Archain; coatomer subunit delta-3	--	[U]	Intracellular trafficking, secretion, and vesicular transport	Adaptor complexes medium subunit family	Coatomer subunit delta-3 OS=Oryza sativa subsp. japonica OX=39947 GN=Os01g0833700 PE=2 SV=2	U	Intracellular trafficking, secretion, and vesicular transport	hypothetical protein OsI_04321 [Oryza sativa Indica Group]
BGIOSGA000545	[O]	Posttranslational modification, protein turnover, chaperones	Cellular Component: plastid (GO:0009536);; Biological Process: protein catabolic process (GO:0030163);;	--	--	--	--	ATP-dependent Clp protease adaptor protein ClpS	--	S	Function unknown	hypothetical protein OsI_04320 [Oryza sativa Indica Group]
BGIOSGA000546	[E]	Amino acid transport and metabolism	Molecular Function: serine-type carboxypeptidase activity (GO:0004185);; Cellular Component: vacuole (GO:0005773);; Biological Process: proteolysis (GO:0006508);; Cellular Component: cytoplasmic vesicle (GO:0016023);;	K16297|0|osa:4327407|K16297 serine carboxypeptidase-like clade II [EC:3.4.16.-] | (RefSeq) serine carboxypeptidase-like 27	--	[OE]	Posttranslational modification, protein turnover, chaperones;; Amino acid transport and metabolism	Serine carboxypeptidase	Serine carboxypeptidase-like 27 OS=Arabidopsis thaliana OX=3702 GN=SCPL27 PE=2 SV=1	E	Amino acid transport and metabolism	hypothetical protein OsI_04319 [Oryza sativa Indica Group]
BGIOSGA000547	--	--	Biological Process: dephosphorylation (GO:0016311);; Molecular Function: phosphatase activity (GO:0016791);;	K15731|0|osa:4327404|K15731 carboxy-terminal domain RNA polymerase II polypeptide A small phosphatase [EC:3.1.3.16] | (RefSeq) carboxy-terminal domain RNA polymerase II polypeptide A small phosphatase 1	--	[K]	Transcription	NLI interacting factor-like phosphatase	Mitochondrial import inner membrane translocase subunit TIM50 OS=Phytophthora infestans OX=4787 GN=TIM50 PE=2 SV=1	K	Transcription	hypothetical protein OsI_04315 [Oryza sativa Indica Group]
BGIOSGA000548	--	--	Cellular Component: endoplasmic reticulum (GO:0005783);; Cellular Component: plasma membrane (GO:0005886);; Molecular Function: selenium binding (GO:0008430);; Cellular Component: cytoplasmic vesicle (GO:0016023);; Biological Process: cell redox homeostasis (GO:0045454);;	--	--	[R]	General function prediction only	Rdx family	SelT-like protein OS=Arabidopsis thaliana OX=3702 GN=At3g47300 PE=2 SV=2	O	Posttranslational modification, protein turnover, chaperones	hypothetical protein OsI_04310 [Oryza sativa Indica Group]
BGIOSGA000549	[O]	Posttranslational modification, protein turnover, chaperones	Cellular Component: mitochondrion (GO:0005739);; Biological Process: vitamin E biosynthetic process (GO:0010189);; Cellular Component: integral component of membrane (GO:0016021);; Molecular Function: kinase activity (GO:0016301);; Biological Process: phosphorylation (GO:0016310);; Cellular Component: chloroplast membrane (GO:0031969);;	K15892|3.01058e-159|dosa:Os01t0832000-01|K15892 farnesol kinase [EC:2.7.1.-] | (RAP-DB) Os01g0832000; Phosphatidate cytidylyltransferase family protein.	Terpenoid backbone biosynthesis (ko00900)	[S]	Function unknown	--	Probable phytol kinase 2, chloroplastic OS=Oryza sativa subsp. japonica OX=39947 GN=Os01g0832000 PE=2 SV=3	I	Lipid transport and metabolism	unknown protein [Oryza sativa Japonica Group]
BGIOSGA000550	[P]	Inorganic ion transport and metabolism	Biological Process: MAPK cascade (GO:0000165);; Biological Process: response to molecule of bacterial origin (GO:0002237);; Cellular Component: plasma membrane (GO:0005886);; Biological Process: protein targeting to membrane (GO:0006612);; Biological Process: nucleotide transport (GO:0006862);; Biological Process: ER to Golgi vesicle-mediated transport (GO:0006888);; Biological Process: membrane …	--	--	[P]	Inorganic ion transport and metabolism	Ammonium Transporter Family	Ammonium transporter 2 member 2 OS=Oryza sativa subsp. japonica OX=39947 GN=AMT2-2 PE=2 SV=2	P	Inorganic ion transport and metabolism	putative ammonium transporter [Oryza sativa Japonica Group]
BGIOSGA000551	[P]	Inorganic ion transport and metabolism	Biological Process: MAPK cascade (GO:0000165);; Biological Process: response to molecule of bacterial origin (GO:0002237);; Cellular Component: plasma membrane (GO:0005886);; Biological Process: protein targeting to membrane (GO:0006612);; Biological Process: nucleotide transport (GO:0006862);; Biological Process: ER to Golgi vesicle-mediated transport (GO:0006888);; Biological Process: membrane …	--	--	[P]	Inorganic ion transport and metabolism	Ammonium Transporter Family	Ammonium transporter 2 member 3 OS=Oryza sativa subsp. japonica OX=39947 GN=AMT2-3 PE=2 SV=1	P	Inorganic ion transport and metabolism	PREDICTED: ammonium transporter 2 member 3 [Oryza sativa Japonica Group]
BGIOSGA000552	--	--	Molecular Function: zinc ion binding (GO:0008270);;	--	--	[O]	Posttranslational modification, protein turnover, chaperones	Ring finger domain;; RING-like zinc finger;; Zinc finger, C3HC4 type (RING finger);; RING-H2 zinc finger domain;; Zinc finger, C3HC4 type (RING finger);; RING-type zinc-finger	RING-H2 finger protein ATL66 OS=Arabidopsis thaliana OX=3702 GN=ATL66 PE=2 SV=1	O	Posttranslational modification, protein turnover, chaperones	hypothetical protein OsI_04302 [Oryza sativa Indica Group]
BGIOSGA000553	--	--	Cellular Component: mitochondrion (GO:0005739);; Cellular Component: plastid (GO:0009536);;	--	--	--	--	2OG-Fe(II) oxygenase superfamily	--	S	Function unknown	hypothetical protein OsI_04299 [Oryza sativa Indica Group]
BGIOSGA000554	--	--	Molecular Function: zinc ion binding (GO:0008270);;	K10666|0|osa:9270054|K10666 E3 ubiquitin-protein ligase RNF5 [EC:2.3.2.27] | (RefSeq) uncharacterized LOC9270054	--	[O]	Posttranslational modification, protein turnover, chaperones	Zinc finger, C3HC4 type (RING finger);; Zinc finger, C3HC4 type (RING finger);; Zinc finger, C3HC4 type (RING finger);; zinc-RING finger domain;; RING-type zinc-finger;; Ring finger domain;; Prokaryotic RING finger family 4	E3 ubiquitin-protein ligase RMA2 OS=Arabidopsis thaliana OX=3702 GN=RMA2 PE=1 SV=1	O	Posttranslational modification, protein turnover, chaperones	PREDICTED: uncharacterized protein LOC9270054 [Oryza sativa Japonica Group]
BGIOSGA000555	[O]	Posttranslational modification, protein turnover, chaperones	Biological Process: cellular iron ion homeostasis (GO:0006879);; Cellular Component: chloroplast (GO:0009507);; Biological Process: iron-sulfur cluster assembly (GO:0016226);; Biological Process: regulation of response to red or far red light (GO:2000030);;	--	--	--	--	Uncharacterized protein family (UPF0051)	UPF0051 protein ABCI8, chloroplastic OS=Arabidopsis thaliana OX=3702 GN=ABCI8 PE=2 SV=1	O	Posttranslational modification, protein turnover, chaperones	PREDICTED: UPF0051 protein slr0074 [Oryza sativa Japonica Group]
BGIOSGA000556	[S]	Function unknown	Cellular Component: integral component of membrane (GO:0016021);; Biological Process: transmembrane transport (GO:0055085);;	--	--	--	--	OPT oligopeptide transporter protein	Probable metal-nicotianamine transporter YSL18 OS=Oryza sativa subsp. japonica OX=39947 GN=YSL18 PE=2 SV=1	S	Function unknown	hypothetical protein OsI_04295 [Oryza sativa Indica Group]
BGIOSGA000557	--	--	--	--	--	--	--	Protein of unknown function (DUF688)	--	S	Function unknown	hypothetical protein OsI_04293 [Oryza sativa Indica Group]
BGIOSGA000558	--	--	Cellular Component: cytoplasmic vesicle (GO:0016023);;	--	--	--	--	--	--	S	Function unknown	hypothetical protein OsI_04292 [Oryza sativa Indica Group]
BGIOSGA000559	--	--	--	--	--	--	--	--	--	--	--	hypothetical protein OsI_04290 [Oryza sativa Indica Group]
BGIOSGA000560	[IR]	Lipid transport and metabolism;; General function prediction only	Biological Process: lipid metabolic process (GO:0006629);; Molecular Function: lipase activity (GO:0016298);;	--	--	--	--	GDSL-like Lipase/Acylhydrolase	GDSL esterase/lipase At1g58430 OS=Arabidopsis thaliana OX=3702 GN=At1g58430 PE=2 SV=1	--	--	hypothetical protein OsI_04284 [Oryza sativa Indica Group]
BGIOSGA000561	--	--	Cellular Component: endoplasmic reticulum (GO:0005783);; Cellular Component: plastid (GO:0009536);; Cellular Component: membrane (GO:0016020);; Biological Process: vesicle-mediated transport (GO:0016192);;	K20359|6.3491e-106|obr:102713688|K20359 PRA1 family protein 1 | (RefSeq) PRA1 family protein B2-like	--	[U]	Intracellular trafficking, secretion, and vesicular transport	PRA1 family protein	PRA1 family protein B1 OS=Arabidopsis thaliana OX=3702 GN=PRA1B1 PE=1 SV=1	U	Intracellular trafficking, secretion, and vesicular transport	hypothetical protein OsI_04281 [Oryza sativa Indica Group]
BGIOSGA000562	--	--	Cellular Component: mitochondrion (GO:0005739);; Biological Process: cell communication (GO:0007154);; Cellular Component: plastid (GO:0009536);; Molecular Function: phosphatidylinositol binding (GO:0035091);;	K17917|0|dosa:Os01t0827200-01|K17917 sorting nexin-1/2 | (RAP-DB) Os01g0827200; Phox-like domain containing protein.	Endocytosis (ko04144)	[U]	Intracellular trafficking, secretion, and vesicular transport	Vps5 C terminal like;; PX domain	Sorting nexin 2B OS=Arabidopsis thaliana OX=3702 GN=SNX2B PE=1 SV=1	S	Function unknown	hypothetical protein OsI_04279 [Oryza sativa Indica Group]
BGIOSGA000563	[S]	Function unknown	Cellular Component: chloroplast (GO:0009507);;	--	--	--	--	Protein RETICULATA-related;; Haem-binding uptake, Tiki superfamily, ChaN	Protein RETICULATA-RELATED 6, chloroplastic OS=Arabidopsis thaliana OX=3702 GN=RER6 PE=2 SV=1	S	Function unknown	PREDICTED: uncharacterized protein LOC4327520 [Oryza sativa Japonica Group]
BGIOSGA000564	--	--	--	--	--	--	--	Domain of unknown function (DUF4228)	--	S	Function unknown	PREDICTED: uncharacterized protein LOC4327519 [Oryza sativa Japonica Group]
BGIOSGA000565	--	--	Cellular Component: mitochondrion (GO:0005739);; Biological Process: proteolysis (GO:0006508);; Molecular Function: cysteine-type peptidase activity (GO:0008234);;	--	--	[O]	Posttranslational modification, protein turnover, chaperones	Ulp1 protease family, C-terminal catalytic domain	Ubiquitin-like-specific protease 1A OS=Arabidopsis thaliana OX=3702 GN=ULP1A PE=2 SV=2	--	--	hypothetical protein OsI_04276 [Oryza sativa Indica Group]
BGIOSGA000566	--	--	Cellular Component: integral component of membrane (GO:0016021);; Cellular Component: cytoplasmic vesicle (GO:0016023);;	--	--	[E]	Amino acid transport and metabolism	Transmembrane amino acid transporter protein;; Tryptophan/tyrosine permease family	Amino acid transporter AVT6C OS=Arabidopsis thaliana OX=3702 GN=AVT6C PE=2 SV=1	E	Amino acid transport and metabolism	hypothetical protein OsI_04271 [Oryza sativa Indica Group]
BGIOSGA000567	--	--	Cellular Component: intracellular (GO:0005622);; Biological Process: intracellular protein transport (GO:0006886);;	--	--	[U]	Intracellular trafficking, secretion, and vesicular transport	VHS domain;; GAT domain	TOM1-like protein 6 OS=Arabidopsis thaliana OX=3702 GN=TOL6 PE=1 SV=1	S	Function unknown	hypothetical protein OsI_04270 [Oryza sativa Indica Group]
BGIOSGA000568	--	--	Cellular Component: cytoplasmic vesicle (GO:0016023);; Molecular Function: carbohydrate binding (GO:0030246);; Biological Process: recognition of pollen (GO:0048544);;	--	--	--	--	D-mannose binding lectin;; PAN-like domain	EP1-like glycoprotein 3 OS=Arabidopsis thaliana OX=3702 GN=At1g78850 PE=1 SV=1	S	Function unknown	hypothetical protein OsI_04269 [Oryza sativa Indica Group]
BGIOSGA000569	--	--	Cellular Component: membrane (GO:0016020);;	--	--	--	--	Nodulin-like	Protein NUCLEAR FUSION DEFECTIVE 4 OS=Arabidopsis thaliana OX=3702 GN=NFD4 PE=3 SV=1	S	Function unknown	PREDICTED: protein NUCLEAR FUSION DEFECTIVE 4 [Oryza sativa Japonica Group]
BGIOSGA000570	--	--	--	--	--	--	--	--	--	--	--	hypothetical protein OsI_04259 [Oryza sativa Indica Group]
BGIOSGA000571	[L]	Replication, recombination and repair	Cellular Component: ubiquitin ligase complex (GO:0000151);; Molecular Function: ubiquitin-protein transferase activity (GO:0004842);; Cellular Component: plastid (GO:0009536);; Biological Process: protein ubiquitination (GO:0016567);;	--	--	[S]	Function unknown	U-box domain;; Armadillo/beta-catenin-like repeat	U-box domain-containing protein 16 OS=Arabidopsis thaliana OX=3702 GN=PUB16 PE=2 SV=1	S	Function unknown	hypothetical protein OsI_04258 [Oryza sativa Indica Group]
BGIOSGA000572	--	--	--	--	--	--	--	Plant protein of unknown function (DUF641)	Protein GRAVITROPIC IN THE LIGHT 1 OS=Arabidopsis thaliana OX=3702 GN=GIL1 PE=2 SV=1	S	Function unknown	hypothetical protein OsI_04256 [Oryza sativa Indica Group]
BGIOSGA000573	--	--	Molecular Function: DNA binding (GO:0003677);; Cellular Component: mitochondrion (GO:0005739);;	--	--	--	--	Transcriptional repressor, ovate;; DNA-binding domain	Transcription repressor OFP4 OS=Arabidopsis thaliana OX=3702 GN=OFP4 PE=1 SV=1	S	Function unknown	hypothetical protein OsI_04254 [Oryza sativa Indica Group]
BGIOSGA000574	--	--	Molecular Function: DNA binding (GO:0003677);; Cellular Component: mitochondrion (GO:0005739);;	--	--	--	--	Transcriptional repressor, ovate	Transcription repressor OFP2 OS=Arabidopsis thaliana OX=3702 GN=OFP2 PE=1 SV=1	S	Function unknown	PREDICTED: transcription repressor OFP1-like [Oryza brachyantha]
BGIOSGA000575	--	--	Cellular Component: plastid (GO:0009536);;	--	--	--	--	--	--	--	--	hypothetical protein OsI_04248 [Oryza sativa Indica Group]
BGIOSGA000576	--	--	Biological Process: lipid transport (GO:0006869);; Molecular Function: lipid binding (GO:0008289);; Cellular Component: cytoplasmic vesicle (GO:0016023);;	--	--	--	--	Protease inhibitor/seed storage/LTP family;; Probable lipid transfer	Non-specific lipid-transfer protein 6 OS=Lens culinaris OX=3864 PE=1 SV=1	U	Intracellular trafficking, secretion, and vesicular transport	PREDICTED: non-specific lipid-transfer protein 1 [Oryza sativa Japonica Group]
BGIOSGA000577	--	--	Molecular Function: zinc ion binding (GO:0008270);;	--	--	[O]	Posttranslational modification, protein turnover, chaperones	Ring finger domain;; RING-like zinc finger;; Zinc finger, C3HC4 type (RING finger);; RING-H2 zinc finger domain;; Zinc finger, C3HC4 type (RING finger)	RING-H2 finger protein ATL72 OS=Arabidopsis thaliana OX=3702 GN=ATL72 PE=2 SV=1	O	Posttranslational modification, protein turnover, chaperones	hypothetical protein OsI_04246 [Oryza sativa Indica Group]
BGIOSGA000578	--	--	Cellular Component: mitochondrion (GO:0005739);;	--	--	--	--	Protein of unknown function (DUF3678)	--	--	--	hypothetical protein OsI_04245 [Oryza sativa Indica Group]
BGIOSGA000579	[R]	General function prediction only	Molecular Function: protein kinase activity (GO:0004672);; Molecular Function: ATP binding (GO:0005524);; Biological Process: protein phosphorylation (GO:0006468);; Biological Process: autophagy (GO:0006914);;	--	--	[T]	Signal transduction mechanisms	Protein tyrosine kinase;; Protein kinase domain	Probable serine/threonine-protein kinase PBL15 OS=Arabidopsis thaliana OX=3702 GN=PBL15 PE=1 SV=1	T	Signal transduction mechanisms	PREDICTED: probable receptor-like protein kinase At3g55450 [Oryza sativa Japonica Group]
BGIOSGA000580	[K]	Transcription	Molecular Function: protein serine/threonine kinase activity (GO:0004674);; Molecular Function: protein tyrosine kinase activity (GO:0004713);; Molecular Function: ATP binding (GO:0005524);; Cellular Component: plasma membrane (GO:0005886);; Biological Process: protein phosphorylation (GO:0006468);; Cellular Component: integral component of membrane (GO:0016021);; Cellular Component: cytoplasmic …	--	--	--	--	Leucine rich repeat;; Protein tyrosine kinase;; Protein kinase domain;; Leucine Rich repeats (2 copies);; Leucine Rich Repeat;; Leucine Rich repeat;; Leucine rich repeat N-terminal domain	Probable LRR receptor-like serine/threonine-protein kinase IRK OS=Arabidopsis thaliana OX=3702 GN=IRK PE=1 SV=1	S	Function unknown	hypothetical protein OsI_04242 [Oryza sativa Indica Group]
BGIOSGA000581	[J]	Translation, ribosomal structure and biogenesis	Molecular Function: tRNA binding (GO:0000049);; Biological Process: mitotic G2 phase (GO:0000085);; Molecular Function: aminoacyl-tRNA ligase activity (GO:0004812);; Cellular Component: cytosol (GO:0005829);; Biological Process: pyrimidine ribonucleotide biosynthetic process (GO:0009220);; Cellular Component: plasmodesma (GO:0009506);; Biological Process: photomorphogenesis (GO:0009640);; Biologi…	K15437|0|osa:4327613|K15437 aminoacyl tRNA synthase complex-interacting multifunctional protein 1 | (RefSeq) methionine--tRNA ligase, cytoplasmic	--	[J]	Translation, ribosomal structure and biogenesis	Putative tRNA binding domain;; Glutathione S-transferase, C-terminal domain	Methionine--tRNA ligase, cytoplasmic OS=Arabidopsis thaliana OX=3702 GN=At4g13780 PE=2 SV=1	J	Translation, ribosomal structure and biogenesis	hypothetical protein OsI_04241 [Oryza sativa Indica Group]
BGIOSGA000582	--	--	Cellular Component: mitochondrion (GO:0005739);; Cellular Component: chloroplast inner membrane (GO:0009706);;	--	--	--	--	Transmembrane proteins 14C	Protein FATTY ACID EXPORT 3, chloroplastic OS=Arabidopsis thaliana OX=3702 GN=FAX3 PE=2 SV=2	S	Function unknown	hypothetical protein OsI_04240 [Oryza sativa Indica Group]
BGIOSGA000583	--	--	Molecular Function: transcription factor activity, sequence-specific DNA binding (GO:0003700);; Biological Process: regulation of transcription, DNA-templated (GO:0006355);; Molecular Function: sequence-specific DNA binding (GO:0043565);;	--	--	--	--	WRKY DNA -binding domain	Probable WRKY transcription factor 41 OS=Arabidopsis thaliana OX=3702 GN=WRKY41 PE=2 SV=2	K	Transcription	hypothetical protein OsI_04237 [Oryza sativa Indica Group]
BGIOSGA000584	--	--	--	--	--	--	--	No apical meristem-associated C-terminal domain	--	S	Function unknown	hypothetical protein OsI_04236 [Oryza sativa Indica Group]
BGIOSGA000585	--	--	--	--	--	--	--	--	--	--	--	hypothetical protein OsI_04234 [Oryza sativa Indica Group]
BGIOSGA000586	[QV]	Secondary metabolites biosynthesis, transport and catabolism;; Defense mechanisms	Molecular Function: iron ion binding (GO:0005506);; Cellular Component: endoplasmic reticulum (GO:0005783);; Cellular Component: plasma membrane (GO:0005886);; Molecular Function: electron carrier activity (GO:0009055);; Biological Process: response to light stimulus (GO:0009416);; Cellular Component: plant-type cell wall (GO:0009505);; Biological Process: pollen development (GO:0009555);; Biolog…	K00487|0|osa:9270590|K00487 trans-cinnamate 4-monooxygenase [EC:1.14.13.11] | (RefSeq) trans-cinnamate 4-monooxygenase	--	[Q]	Secondary metabolites biosynthesis, transport and catabolism	Cytochrome P450	Trans-cinnamate 4-monooxygenase OS=Catharanthus roseus OX=4058 GN=CYP73A4 PE=2 SV=1	Q	Secondary metabolites biosynthesis, transport and catabolism	hypothetical protein OsI_04230 [Oryza sativa Indica Group]
BGIOSGA000587	--	--	Molecular Function: tRNA binding (GO:0000049);; Biological Process: cytokinesis (GO:0000910);; Molecular Function: protein kinase activity (GO:0004672);; Molecular Function: ATP binding (GO:0005524);; Biological Process: tRNA export from nucleus (GO:0006409);; Biological Process: protein phosphorylation (GO:0006468);; Biological Process: microtubule-based process (GO:0007017);;	K08876|0|osa:4327606|K08876 SCY1-like protein 1 | (RefSeq) OJ1529_G03.21-1, OJ1529_G03.21-2; probable inactive serine/threonine-protein kinase scy1	--	[R]	General function prediction only	Protein kinase domain;; HEAT repeat;; Protein tyrosine kinase	--	S	Function unknown	hypothetical protein OsI_04229 [Oryza sativa Indica Group]
BGIOSGA000588	--	--	Biological Process: plasma membrane repair (GO:0001778);; Cellular Component: endosome (GO:0005768);; Cellular Component: vacuole (GO:0005773);; Cellular Component: plasma membrane (GO:0005886);; Biological Process: endocytosis (GO:0006897);; Biological Process: response to cold (GO:0009409);; Biological Process: response to virus (GO:0009615);; Cellular Component: cytoplasmic vesicle (GO:0016023…	--	--	[R]	General function prediction only	C2 domain;; Synaptotagmin-like mitochondrial-lipid-binding domain	Synaptotagmin-2 OS=Arabidopsis thaliana OX=3702 GN=SYT2 PE=2 SV=1	S	Function unknown	hypothetical protein OsI_04223 [Oryza sativa Indica Group]
BGIOSGA000590	--	--	Cellular Component: plastid (GO:0009536);;	--	--	--	--	--	--	--	--	unknown protein [Oryza sativa Japonica Group]
BGIOSGA000591	[T]	Signal transduction mechanisms	Molecular Function: protein serine/threonine kinase activity (GO:0004674);; Molecular Function: ATP binding (GO:0005524);; Cellular Component: plasma membrane (GO:0005886);; Biological Process: protein phosphorylation (GO:0006468);; Cellular Component: chloroplast (GO:0009507);; Cellular Component: integral component of membrane (GO:0016021);; Cellular Component: cytoplasmic vesicle (GO:0016023);;	--	--	--	--	Protein tyrosine kinase;; Protein kinase domain;; Leucine rich repeat;; Leucine Rich repeats (2 copies);; Leucine rich repeat N-terminal domain;; Leucine Rich Repeat	Probable LRR receptor-like serine/threonine-protein kinase At1g06840 OS=Arabidopsis thaliana OX=3702 GN=At1g06840 PE=2 SV=2	T	Signal transduction mechanisms	hypothetical protein OsI_04218 [Oryza sativa Indica Group]
BGIOSGA000592	--	--	Cellular Component: mitochondrion (GO:0005739);;	--	--	[R]	General function prediction only	PPR repeat family;; PPR repeat;; PPR repeat;; Pentatricopeptide repeat domain	Pentatricopeptide repeat-containing protein At3g14730 OS=Arabidopsis thaliana OX=3702 GN=PCMP-E31 PE=2 SV=1	S	Function unknown	PREDICTED: pentatricopeptide repeat-containing protein At3g14730 [Oryza sativa Japonica Group]
BGIOSGA000593	--	--	Cellular Component: plastid (GO:0009536);;	--	--	--	--	--	--	S	Function unknown	PREDICTED: uncharacterized protein LOC4327494 isoform X1 [Oryza sativa Japonica Group]
BGIOSGA000594	--	--	Cellular Component: integral component of membrane (GO:0016021);;	--	--	[TR]	Signal transduction mechanisms;; General function prediction only	TLC domain	--	U	Intracellular trafficking, secretion, and vesicular transport	hypothetical protein OsI_04209 [Oryza sativa Indica Group]
BGIOSGA000595	--	--	Cellular Component: mitochondrion (GO:0005739);;	K20858|1.33715e-167|osa:4327489|K20858 calcium uniporter protein, mitochondrial | (RefSeq) P0454H12.5; calcium uniporter protein 6, mitochondrial	--	[R]	General function prediction only	Mitochondrial calcium uniporter	Calcium uniporter protein 6, mitochondrial OS=Arabidopsis thaliana OX=3702 GN=At1g09575 PE=2 SV=1	S	Function unknown	PREDICTED: calcium uniporter protein 6, mitochondrial [Oryza sativa Japonica Group]
BGIOSGA000596	--	--	Cellular Component: cytoplasm (GO:0005737);; Cellular Component: microtubule (GO:0005874);; Biological Process: intracellular protein transport (GO:0006886);;	--	--	[Z]	Cytoskeleton	--	Protein MOR1 OS=Oryza sativa subsp. japonica OX=39947 GN=MOR1 PE=2 SV=1	S	Function unknown	hypothetical protein OsI_04205 [Oryza sativa Indica Group]
BGIOSGA000597	--	--	Cellular Component: cytoplasm (GO:0005737);; Cellular Component: microtubule (GO:0005874);; Biological Process: intracellular protein transport (GO:0006886);;	K16803|0|osa:4327486|K16803 cytoskeleton-associated protein 5 | (RefSeq) MOR1, OsJ_03864; protein MOR1	--	[Z]	Cytoskeleton	CLASP N terminal;; HEAT repeat;; HEAT repeats;; HEAT-like repeat	Protein MOR1 OS=Oryza sativa subsp. japonica OX=39947 GN=MOR1 PE=2 SV=1	S	Function unknown	hypothetical protein OsI_04204 [Oryza sativa Indica Group]
BGIOSGA000598	--	--	Molecular Function: DNA binding (GO:0003677);; Cellular Component: nucleus (GO:0005634);; Biological Process: regulation of transcription, DNA-templated (GO:0006355);;	--	--	--	--	No apical meristem (NAM) protein	NAC domain-containing protein 68 OS=Oryza sativa subsp. japonica OX=39947 GN=NAC068 PE=2 SV=1	K	Transcription	PREDICTED: NAC domain-containing protein 68 [Oryza sativa Japonica Group]
BGIOSGA000599	--	--	--	--	--	[R]	General function prediction only	PPR repeat;; PPR repeat family	Pentatricopeptide repeat-containing protein At4g18840 OS=Arabidopsis thaliana OX=3702 GN=PCMP-E101 PE=3 SV=2	S	Function unknown	hypothetical protein OsI_04201 [Oryza sativa Indica Group]
BGIOSGA000601	--	--	Cellular Component: cytoplasmic vesicle (GO:0016023);;	--	--	--	--	--	--	S	Function unknown	hypothetical protein OsI_04198 [Oryza sativa Indica Group]
BGIOSGA000602	--	--	Molecular Function: structural constituent of ribosome (GO:0003735);; Cellular Component: ribosome (GO:0005840);; Biological Process: translation (GO:0006412);; Cellular Component: cytoplasmic vesicle (GO:0016023);;	--	--	[R]	General function prediction only	--	Uncharacterized protein At5g19025 OS=Arabidopsis thaliana OX=3702 GN=At5g19025 PE=2 SV=3	S	Function unknown	hypothetical protein OsI_04197 [Oryza sativa Indica Group]
BGIOSGA000603	[C]	Energy production and conversion	Molecular Function: cytochrome-b5 reductase activity, acting on NAD(P)H (GO:0004128);; Cellular Component: endoplasmic reticulum (GO:0005783);; Cellular Component: plasma membrane (GO:0005886);; Cellular Component: plant-type cell wall (GO:0009505);; Cellular Component: cytoplasmic vesicle (GO:0016023);; Biological Process: electron transport chain (GO:0022900);;	K00326|0|osa:4327480|K00326 cytochrome-b5 reductase [EC:1.6.2.2] | (RefSeq) NADH--cytochrome b5 reductase 1	Amino sugar and nucleotide sugar metabolism (ko00520)	[HC]	Coenzyme transport and metabolism;; Energy production and conversion	Oxidoreductase FAD-binding domain;; Oxidoreductase NAD-binding domain	NADH--cytochrome b5 reductase 1 OS=Arabidopsis thaliana OX=3702 GN=CBR1 PE=1 SV=1	C	Energy production and conversion	PREDICTED: NADH--cytochrome b5 reductase 1 [Oryza sativa Japonica Group]
BGIOSGA000604	[E]	Amino acid transport and metabolism	Molecular Function: cysteine synthase activity (GO:0004124);; Biological Process: cysteine biosynthetic process from serine (GO:0006535);; Cellular Component: chloroplast (GO:0009507);; Biological Process: photosynthetic acclimation (GO:0009643);; Biological Process: regulation of hydrogen peroxide metabolic process (GO:0010310);; Biological Process: photosynthesis (GO:0015979);; Molecular Functi…	K01738|0|osa:4327479|K01738 cysteine synthase A [EC:2.5.1.47] | (RefSeq) cysteine synthase-like	Cysteine and methionine metabolism (ko00270);; Sulfur metabolism (ko00920);; Carbon metabolism (ko01200);; Biosynthesis of amino acids (ko01230)	[E]	Amino acid transport and metabolism	Pyridoxal-phosphate dependent enzyme	Probable S-sulfocysteine synthase, chloroplastic OS=Arabidopsis thaliana OX=3702 GN=At3g03630 PE=1 SV=1	E	Amino acid transport and metabolism	hypothetical protein OsI_04195 [Oryza sativa Indica Group]
BGIOSGA000605	--	--	--	--	--	--	--	F-box-like	F-box protein SKIP24 OS=Arabidopsis thaliana OX=3702 GN=SKIP24 PE=1 SV=2	S	Function unknown	hypothetical protein OsI_04194 [Oryza sativa Indica Group]
BGIOSGA000606	--	--	Biological Process: phosphatidylinositol dephosphorylation (GO:0046856);;	--	--	[U]	Intracellular trafficking, secretion, and vesicular transport	Endonuclease/Exonuclease/phosphatase family	Type I inositol polyphosphate 5-phosphatase 10 OS=Arabidopsis thaliana OX=3702 GN=IP5P10 PE=3 SV=1	T	Signal transduction mechanisms	hypothetical protein OsI_04192 [Oryza sativa Indica Group]
BGIOSGA000607	[G]	Carbohydrate transport and metabolism	Biological Process: carbohydrate metabolic process (GO:0005975);; Molecular Function: beta-glucosidase activity (GO:0008422);; Cellular Component: cytoplasmic vesicle (GO:0016023);;	--	--	[G]	Carbohydrate transport and metabolism	Glycosyl hydrolase family 1	Beta-glucosidase 3 OS=Oryza sativa subsp. japonica OX=39947 GN=BGLU3 PE=2 SV=2	G	Carbohydrate transport and metabolism	hypothetical protein OsI_04188 [Oryza sativa Indica Group]
BGIOSGA000608	[G]	Carbohydrate transport and metabolism	Biological Process: carbohydrate metabolic process (GO:0005975);; Molecular Function: beta-glucosidase activity (GO:0008422);; Cellular Component: cytoplasmic vesicle (GO:0016023);;	K01188|0|osa:9267759|K01188 beta-glucosidase [EC:3.2.1.21] | (RefSeq) BGLU2, Os1bglu2; beta-glucosidase 2	--	[G]	Carbohydrate transport and metabolism	Glycosyl hydrolase family 1	Beta-glucosidase 2 OS=Oryza sativa subsp. japonica OX=39947 GN=BGLU2 PE=2 SV=1	G	Carbohydrate transport and metabolism	hypothetical protein OsI_04187 [Oryza sativa Indica Group]
BGIOSGA000609	[G]	Carbohydrate transport and metabolism	Biological Process: carbohydrate metabolic process (GO:0005975);; Molecular Function: beta-glucosidase activity (GO:0008422);; Cellular Component: cytoplasmic vesicle (GO:0016023);;	--	--	[G]	Carbohydrate transport and metabolism	Glycosyl hydrolase family 1	Beta-glucosidase 3 OS=Oryza sativa subsp. japonica OX=39947 GN=BGLU3 PE=2 SV=2	G	Carbohydrate transport and metabolism	hypothetical protein OsI_04186 [Oryza sativa Indica Group]
BGIOSGA000610	[J]	Translation, ribosomal structure and biogenesis	Molecular Function: structural constituent of ribosome (GO:0003735);; Biological Process: translation (GO:0006412);; Cellular Component: cytosolic large ribosomal subunit (GO:0022625);;	K02908|1.16734e-45|osa:4327587|K02908 large subunit ribosomal protein L30e | (RefSeq) P0432B10.6; 60S ribosomal protein L30	Ribosome (ko03010)	[J]	Translation, ribosomal structure and biogenesis	Ribosomal protein L7Ae/L30e/S12e/Gadd45 family	60S ribosomal protein L30 OS=Lupinus luteus OX=3873 GN=RPL30 PE=3 SV=1	J	Translation, ribosomal structure and biogenesis	hypothetical protein OsI_04184 [Oryza sativa Indica Group]
BGIOSGA000611	--	--	--	--	--	--	--	Soluble NSF attachment protein, SNAP	--	--	--	hypothetical protein OsI_04183 [Oryza sativa Indica Group]
BGIOSGA000612	--	--	Cellular Component: ESCRT II complex (GO:0000814);; Molecular Function: transporter activity (GO:0005215);; Biological Process: vesicle-mediated transport (GO:0016192);; Molecular Function: phosphatidylinositol-3-phosphate binding (GO:0032266);; Molecular Function: ubiquitin binding (GO:0043130);;	K12190|0|osa:4327592|K12190 ESCRT-II complex subunit VPS36 | (RefSeq) vacuolar protein sorting-associated protein 36	Endocytosis (ko04144)	[U]	Intracellular trafficking, secretion, and vesicular transport	EAP30/Vps36 family	Vacuolar protein sorting-associated protein 36 OS=Arabidopsis thaliana OX=3702 GN=VPS36 PE=1 SV=1	U	Intracellular trafficking, secretion, and vesicular transport	hypothetical protein OsI_04182 [Oryza sativa Indica Group]
BGIOSGA000613	[FGR]	Nucleotide transport and metabolism;; Carbohydrate transport and metabolism;; General function prediction only	Molecular Function: transcription factor activity, sequence-specific DNA binding (GO:0003700);; Molecular Function: catalytic activity (GO:0003824);; Cellular Component: mitochondrion (GO:0005739);; Biological Process: regulation of transcription, DNA-templated (GO:0006355);; Molecular Function: sequence-specific DNA binding (GO:0043565);;	K14432|0|dosa:Os01t0813100-00|K14432 ABA responsive element binding factor | (RAP-DB) Os01g0813100; Similar to FD-like 2 protein (Fragment).	Plant hormone signal transduction (ko04075)	--	--	HIT domain;; bZIP transcription factor;; Basic region leucine zipper;; Scavenger mRNA decapping enzyme C-term binding	ABSCISIC ACID-INSENSITIVE 5-like protein 2 OS=Arabidopsis thaliana OX=3702 GN=DPBF3 PE=1 SV=1	K	Transcription	hypothetical protein OsI_04179 [Oryza sativa Indica Group]
BGIOSGA000614	--	--	Cellular Component: chloroplast envelope (GO:0009941);;	--	--	--	--	Protein RETICULATA-related	Protein RETICULATA-RELATED 3, chloroplastic OS=Arabidopsis thaliana OX=3702 GN=RER3 PE=1 SV=1	S	Function unknown	hypothetical protein OsI_04178 [Oryza sativa Indica Group]
BGIOSGA000615	[J]	Translation, ribosomal structure and biogenesis	Molecular Function: structural constituent of ribosome (GO:0003735);; Biological Process: translation (GO:0006412);; Cellular Component: cytosolic large ribosomal subunit (GO:0022625);;	K02908|2.43759e-76|osa:4327587|K02908 large subunit ribosomal protein L30e | (RefSeq) P0432B10.6; 60S ribosomal protein L30	Ribosome (ko03010)	[J]	Translation, ribosomal structure and biogenesis	Ribosomal protein L7Ae/L30e/S12e/Gadd45 family	60S ribosomal protein L30 OS=Zea mays OX=4577 GN=RPL30 PE=3 SV=1	J	Translation, ribosomal structure and biogenesis	PREDICTED: 60S ribosomal protein L30 [Oryza sativa Japonica Group]
BGIOSGA000616	--	--	--	--	--	--	--	Soluble NSF attachment protein, SNAP	--	--	--	hypothetical protein OsI_04176 [Oryza sativa Indica Group]
BGIOSGA000618	--	--	Molecular Function: catalytic activity (GO:0003824);; Cellular Component: mitochondrion (GO:0005739);; Biological Process: metabolic process (GO:0008152);; Cellular Component: membrane (GO:0016020);;	--	--	[GMW]	Carbohydrate transport and metabolism;; Cell wall/membrane/envelope biogenesis;; Extracellular structures	Exostosin family	Probable arabinosyltransferase ARAD1 OS=Arabidopsis thaliana OX=3702 GN=ARAD1 PE=1 SV=1	S	Function unknown	hypothetical protein OsI_04166 [Oryza sativa Indica Group]
BGIOSGA000619	[T]	Signal transduction mechanisms	Molecular Function: protein serine/threonine kinase activity (GO:0004674);; Molecular Function: ATP binding (GO:0005524);; Biological Process: protein phosphorylation (GO:0006468);; Cellular Component: cytoplasmic vesicle (GO:0016023);;	--	--	[T]	Signal transduction mechanisms	Carbohydrate-binding protein of the ER;; Protein tyrosine kinase;; Protein kinase domain	Probable LRR receptor-like serine/threonine-protein kinase At1g51880 OS=Arabidopsis thaliana OX=3702 GN=At1g51880 PE=2 SV=1	T	Signal transduction mechanisms	hypothetical protein OsI_04161 [Oryza sativa Indica Group]
BGIOSGA000620	[T]	Signal transduction mechanisms	Molecular Function: protein serine/threonine kinase activity (GO:0004674);; Molecular Function: ATP binding (GO:0005524);; Biological Process: protein phosphorylation (GO:0006468);; Cellular Component: cytoplasmic vesicle (GO:0016023);;	--	--	--	--	Carbohydrate-binding protein of the ER;; Protein tyrosine kinase;; Protein kinase domain	Senescence-induced receptor-like serine/threonine-protein kinase OS=Arabidopsis thaliana OX=3702 GN=SIRK PE=2 SV=1	T	Signal transduction mechanisms	hypothetical protein OsI_04160 [Oryza sativa Indica Group]
BGIOSGA000621	[T]	Signal transduction mechanisms	Molecular Function: protein serine/threonine kinase activity (GO:0004674);; Molecular Function: ATP binding (GO:0005524);; Biological Process: protein phosphorylation (GO:0006468);; Cellular Component: cytoplasmic vesicle (GO:0016023);;	--	--	--	--	Carbohydrate-binding protein of the ER;; Protein tyrosine kinase;; Protein kinase domain;; ABC1 family	Putative leucine-rich repeat receptor-like protein kinase At2g19210 OS=Arabidopsis thaliana OX=3702 GN=At2g19210 PE=3 SV=1	T	Signal transduction mechanisms	hypothetical protein OsI_04158 [Oryza sativa Indica Group]
BGIOSGA000622	--	--	Molecular Function: RNA binding (GO:0003723);; Molecular Function: ribonuclease III activity (GO:0004525);; Cellular Component: chloroplast (GO:0009507);; Biological Process: thylakoid membrane organization (GO:0010027);; Biological Process: production of ta-siRNAs involved in RNA interference (GO:0010267);; Biological Process: rRNA catabolic process (GO:0016075);; Biological Process: isopentenyl…	--	--	--	--	Ribonuclease III domain;; Ribonuclease-III-like	Ribonuclease III domain-containing protein RNC1, chloroplastic OS=Oryza sativa subsp. japonica OX=39947 GN=RNC1 PE=2 SV=1	S	Function unknown	hypothetical protein OsI_04153 [Oryza sativa Indica Group]
BGIOSGA000623	--	--	Biological Process: karyogamy (GO:0000741);; Cellular Component: nucleolus (GO:0005730);; Biological Process: rRNA processing (GO:0006364);; Biological Process: embryo sac egg cell differentiation (GO:0009560);; Cellular Component: small-subunit processome (GO:0032040);;	K14769|4.03685e-164|osa:4327566|K14769 U3 small nucleolar RNA-associated protein 11 | (RefSeq) probable U3 small nucleolar RNA-associated protein 11	--	[S]	Function unknown	Utp11 protein	Probable U3 small nucleolar RNA-associated protein 11 OS=Oryza sativa subsp. japonica OX=39947 GN=Os01g0810000 PE=2 SV=2	S	Function unknown	PREDICTED: probable U3 small nucleolar RNA-associated protein 11 isoform X1 [Oryza sativa Japonica Group]
BGIOSGA000624	--	--	Molecular Function: transcription factor activity, sequence-specific DNA binding (GO:0003700);; Cellular Component: nucleus (GO:0005634);; Biological Process: regulation of transcription, DNA-templated (GO:0006355);; Molecular Function: sequence-specific DNA binding (GO:0043565);;	K14431|0|osa:9266109|K14431 transcription factor TGA | (RefSeq) transcription factor HBP-1b(c1)	--	--	--	Seed dormancy control;; bZIP transcription factor;; Basic region leucine zipper	Transcription factor TGAL1 OS=Oryza sativa subsp. japonica OX=39947 GN=TGAL1 PE=1 SV=2	K	Transcription	bZIP transcription factor [Oryza sativa Japonica Group]
BGIOSGA000625	[R]	General function prediction only	Molecular Function: ATP binding (GO:0005524);; Biological Process: defense response (GO:0006952);; Cellular Component: cytoplasmic vesicle (GO:0016023);; Molecular Function: ADP binding (GO:0043531);;	--	--	[T]	Signal transduction mechanisms	NB-ARC domain;; Leucine Rich repeats (2 copies);; Leucine rich repeat	Putative disease resistance protein RGA4 OS=Solanum bulbocastanum OX=147425 GN=RGA4 PE=2 SV=1	S	Function unknown	hypothetical protein OsI_04140 [Oryza sativa Indica Group]
BGIOSGA000626	--	--	--	K16912|2.06098e-61|osa:4351697|K16912 ribosomal biogenesis protein LAS1 | (RefSeq) uncharacterized LOC4351697	--	--	--	--	--	--	--	hypothetical protein OsI_04138 [Oryza sativa Indica Group]
BGIOSGA000627	--	--	--	--	--	--	--	--	--	--	--	Os01g0807665 [Oryza sativa Japonica Group]
BGIOSGA000628	--	--	Cellular Component: cytoplasmic vesicle (GO:0016023);;	--	--	--	--	F-box domain	F-box protein At2g26850 OS=Arabidopsis thaliana OX=3702 GN=At2g26850 PE=2 SV=1	S	Function unknown	PREDICTED: F-box protein At2g26850 isoform X2 [Oryza sativa Japonica Group]
BGIOSGA000629	--	--	Molecular Function: serine-type endopeptidase activity (GO:0004252);; Cellular Component: integral component of membrane (GO:0016021);;	--	--	[S]	Function unknown	UBA/TS-N domain;; Rhomboid family	Rhomboid-like protein 20 OS=Arabidopsis thaliana OX=3702 GN=RBL20 PE=2 SV=1	S	Function unknown	hypothetical protein OsI_04130 [Oryza sativa Indica Group]
BGIOSGA000630	[K]	Transcription	Molecular Function: DNA binding (GO:0003677);; Molecular Function: DNA-directed 5'-3' RNA polymerase activity (GO:0003899);; Cellular Component: nucleus (GO:0005634);; Biological Process: transcription, DNA-templated (GO:0006351);;	K03013|4.78729e-151|osa:4327549|K03013 DNA-directed RNA polymerases I, II, and III subunit RPABC1 | (RefSeq) DNA-directed RNA polymerases II and IV subunit 5A	Purine metabolism (ko00230);; Pyrimidine metabolism (ko00240);; RNA polymerase (ko03020)	[K]	Transcription	RNA polymerase Rpb5, C-terminal domain;; RNA polymerase Rpb5, N-terminal domain	DNA-directed RNA polymerases II and IV subunit 5A OS=Arabidopsis thaliana OX=3702 GN=NRPB5A PE=1 SV=1	K	Transcription	PREDICTED: DNA-directed RNA polymerases II and IV subunit 5A [Oryza sativa Japonica Group]
BGIOSGA000631	--	--	Biological Process: regulation of cyclin-dependent protein serine/threonine kinase activity (GO:0000079);; Cellular Component: nucleus (GO:0005634);; Cellular Component: plasma membrane (GO:0005886);; Molecular Function: protein kinase binding (GO:0019901);; Biological Process: cell division (GO:0051301);;	--	--	--	--	Fused Ig-PH domain of plant-specific actin-binding protein;; Coiled-coil regions of plant-specific actin-binding protein;; Cyclin, N-terminal domain;; Cyclin, C-terminal domain;; Actin-binding domain of plant-specific actin-binding protein	Cyclin-B1-1 OS=Oryza sativa subsp. japonica OX=39947 GN=CYCB1-1 PE=2 SV=2	D	Cell cycle control, cell division, chromosome partitioning	hypothetical protein OsI_04127 [Oryza sativa Indica Group]
BGIOSGA000632	--	--	Biological Process: maltose metabolic process (GO:0000023);; Biological Process: pentose-phosphate shunt (GO:0006098);; Cellular Component: chloroplast thylakoid membrane (GO:0009535);; Biological Process: chloroplast relocation (GO:0009902);; Biological Process: thylakoid membrane organization (GO:0010027);; Biological Process: cytochrome b6f complex assembly (GO:0010190);; Biological Process: p…	--	--	--	--	Protein of unknown function (DUF3007)	--	S	Function unknown	hypothetical protein OsI_04123 [Oryza sativa Indica Group]
BGIOSGA000633	--	--	Molecular Function: structural constituent of ribosome (GO:0003735);; Cellular Component: ribosome (GO:0005840);; Biological Process: translation (GO:0006412);; Cellular Component: plastid (GO:0009536);; Biological Process: ribosome biogenesis (GO:0042254);;	K02914|5.61636e-62|osa:4327541|K02914 large subunit ribosomal protein L34 | (RefSeq) 50S ribosomal protein L34, chloroplastic	Ribosome (ko03010)	--	--	Ribosomal protein L34	50S ribosomal protein L34, chloroplastic OS=Spinacia oleracea OX=3562 GN=RPL34 PE=1 SV=1	J	Translation, ribosomal structure and biogenesis	PREDICTED: 50S ribosomal protein L34, chloroplastic [Oryza sativa Japonica Group]
BGIOSGA000634	--	--	Cellular Component: membrane (GO:0016020);; Cellular Component: cytoplasmic vesicle (GO:0016023);;	--	--	--	--	EamA-like transporter family	WAT1-related protein At5g07050 OS=Arabidopsis thaliana OX=3702 GN=At5g07050 PE=2 SV=1	--	--	hypothetical protein OsI_04119 [Oryza sativa Indica Group]
BGIOSGA000635	[GER]	Carbohydrate transport and metabolism;; Amino acid transport and metabolism;; General function prediction only	Cellular Component: membrane (GO:0016020);; Cellular Component: cytoplasmic vesicle (GO:0016023);;	--	--	--	--	EamA-like transporter family	WAT1-related protein At5g07050 OS=Arabidopsis thaliana OX=3702 GN=At5g07050 PE=2 SV=1	S	Function unknown	hypothetical protein OsI_04113 [Oryza sativa Indica Group]
BGIOSGA000636	--	--	Cellular Component: mitochondrion (GO:0005739);; Cellular Component: plastid (GO:0009536);;	--	--	--	--	--	--	--	--	hypothetical protein OsI_04112 [Oryza sativa Indica Group]
BGIOSGA000637	--	--	Cellular Component: mitochondrion (GO:0005739);;	--	--	--	--	--	--	--	--	hypothetical protein OsI_04111 [Oryza sativa Indica Group]
BGIOSGA000638	--	--	Cellular Component: integral component of membrane (GO:0016021);;	--	--	[GE]	Carbohydrate transport and metabolism;; Amino acid transport and metabolism	Triose-phosphate Transporter family	Probable sugar phosphate/phosphate translocator At2g25520 OS=Arabidopsis thaliana OX=3702 GN=At2g25520 PE=1 SV=1	S	Function unknown	hypothetical protein OsI_04109 [Oryza sativa Indica Group]
BGIOSGA000639	--	--	Biological Process: auxin-activated signaling pathway (GO:0009734);; Cellular Component: integral component of membrane (GO:0016021);; Biological Process: transmembrane transport (GO:0055085);;	K13947|0|osa:4327533|K13947 auxin efflux carrier family | (RefSeq) OsPIN5, PIN5; probable auxin efflux carrier component 5	--	--	--	Membrane transport protein	Probable auxin efflux carrier component 9 OS=Oryza sativa subsp. japonica OX=39947 GN=PIN9 PE=2 SV=1	S	Function unknown	hypothetical protein OsJ_03782 [Oryza sativa Japonica Group]
BGIOSGA000640	--	--	Cellular Component: plastid (GO:0009536);;	--	--	--	--	--	--	S	Function unknown	hypothetical protein OsI_04106 [Oryza sativa Indica Group]
BGIOSGA000641	--	--	Cellular Component: mitochondrion (GO:0005739);;	--	--	--	--	Mitochondrial ribosomal protein subunit L20;; Eukaryotic mitochondrial regulator protein	--	S	Function unknown	hypothetical protein OsI_04101 [Oryza sativa Indica Group]
BGIOSGA000642	[C]	Energy production and conversion	Molecular Function: glycerol-3-phosphate dehydrogenase [NAD+] activity (GO:0004367);; Cellular Component: cytosol (GO:0005829);; Biological Process: carbohydrate metabolic process (GO:0005975);; Cellular Component: glycerol-3-phosphate dehydrogenase complex (GO:0009331);; Biological Process: glycerol-3-phosphate catabolic process (GO:0046168);; Molecular Function: NAD binding (GO:0051287);; Biolo…	K00006|0|osa:4327964|K00006 glycerol-3-phosphate dehydrogenase (NAD+) [EC:1.1.1.8] | (RefSeq) OsJ_03778; probable glycerol-3-phosphate dehydrogenase [NAD(+)] 2, cytosolic	Glycerophospholipid metabolism (ko00564)	[C]	Energy production and conversion	NAD-dependent glycerol-3-phosphate dehydrogenase C-terminus;; NAD-dependent glycerol-3-phosphate dehydrogenase N-terminus	Probable glycerol-3-phosphate dehydrogenase [NAD(+)] 2, cytosolic OS=Oryza sativa subsp. japonica OX=39947 GN=Os01g0801600 PE=2 SV=1	C	Energy production and conversion	hypothetical protein OsI_04100 [Oryza sativa Indica Group]
BGIOSGA000643	--	--	Cellular Component: cell wall (GO:0005618);; Cellular Component: vacuole (GO:0005773);; Cellular Component: plasma membrane (GO:0005886);; Biological Process: carbohydrate metabolic process (GO:0005975);; Biological Process: response to cold (GO:0009409);; Biological Process: response to bacterium (GO:0009617);; Biological Process: response to salt stress (GO:0009651);; Biological Process: defens…	--	--	--	--	Glycosyl hydrolases family 17	Putative glucan endo-1,3-beta-glucosidase GVI (Fragment) OS=Hordeum vulgare OX=4513 PE=3 SV=1	G	Carbohydrate transport and metabolism	PREDICTED: putative glucan endo-1,3-beta-glucosidase GVI [Oryza sativa Japonica Group]
BGIOSGA000644	--	--	--	--	--	--	--	--	--	S	Function unknown	hypothetical protein OsI_04098 [Oryza sativa Indica Group]
BGIOSGA000645	--	--	Cellular Component: membrane (GO:0016020);;	--	--	--	--	--	--	S	Function unknown	hypothetical protein OsI_04089 [Oryza sativa Indica Group]
BGIOSGA000646	--	--	Cellular Component: cytoplasmic vesicle (GO:0016023);;	--	--	--	--	--	--	--	--	Os01g0800233 [Oryza sativa Japonica Group]
BGIOSGA000647	--	--	Cellular Component: cytoplasmic vesicle (GO:0016023);;	--	--	--	--	--	--	--	--	hypothetical protein OsI_04086 [Oryza sativa Indica Group]
BGIOSGA000648	--	--	Cellular Component: cytoplasmic vesicle (GO:0016023);;	--	--	--	--	--	--	S	Function unknown	hypothetical protein OsI_04085 [Oryza sativa Indica Group]
BGIOSGA000649	--	--	Molecular Function: ADP binding (GO:0043531);;	--	--	--	--	NB-ARC domain	Disease resistance RPP13-like protein 4 OS=Arabidopsis thaliana OX=3702 GN=RPP13L4 PE=1 SV=2	S	Function unknown	PREDICTED: disease resistance RPP13-like protein 4 [Oryza sativa Japonica Group]
BGIOSGA000650	--	--	Cellular Component: mitochondrion (GO:0005739);; Cellular Component: membrane (GO:0016020);; Cellular Component: cytoplasmic vesicle (GO:0016023);;	--	--	--	--	Domain of unknown function (DUF4220);; Protein of unknown function, DUF594	--	S	Function unknown	hypothetical protein OsI_04079 [Oryza sativa Indica Group]
BGIOSGA000651	--	--	--	--	--	--	--	--	--	S	Function unknown	hypothetical protein OsI_04078 [Oryza sativa Indica Group]
BGIOSGA000652	--	--	Cellular Component: cytoplasmic vesicle (GO:0016023);;	--	--	--	--	--	--	--	--	hypothetical protein OsI_04074 [Oryza sativa Indica Group]
BGIOSGA000653	--	--	--	--	--	--	--	--	--	--	--	Os01g0796950 [Oryza sativa Japonica Group]
BGIOSGA000654	--	--	Biological Process: protein methylation (GO:0006479);; Molecular Function: zinc ion binding (GO:0008270);; Molecular Function: protein methyltransferase activity (GO:0008276);; Cellular Component: plastid (GO:0009536);;	K10695|0|dosa:Os01t0796700-01|K10695 E3 ubiquitin-protein ligase RNF1/2 [EC:2.3.2.27] | (RAP-DB) Os01g0796700; Zinc finger, RING/FYVE/PHD-type domain containing protein.	--	[O]	Posttranslational modification, protein turnover, chaperones	Zinc finger, C3HC4 type (RING finger);; Zinc finger, C3HC4 type (RING finger);; Ring finger domain	Putative E3 ubiquitin-protein ligase RING1a OS=Arabidopsis thaliana OX=3702 GN=RING1A PE=1 SV=2	K	Transcription	hypothetical protein OsI_04070 [Oryza sativa Indica Group]
BGIOSGA000655	[R]	General function prediction only	Molecular Function: catalytic activity (GO:0003824);; Cellular Component: mitochondrion (GO:0005739);; Biological Process: metabolic process (GO:0008152);;	K01094|1.05344e-161|dosa:Os01t0796500-01|K01094 phosphatidylglycerophosphatase GEP4 [EC:3.1.3.27] | (RAP-DB) Os01g0796500; Similar to predicted protein.	Glycerophospholipid metabolism (ko00564)	[R]	General function prediction only	Mitochondrial PGP phosphatase	--	S	Function unknown	hypothetical protein OsI_04067 [Oryza sativa Indica Group]
BGIOSGA000656	--	--	Cellular Component: mitochondrion (GO:0005739);;	--	--	--	--	--	--	--	--	hypothetical protein OsI_04062 [Oryza sativa Indica Group]
BGIOSGA000657	--	--	Molecular Function: translation initiation factor activity (GO:0003743);; Cellular Component: nucleus (GO:0005634);; Biological Process: DNA repair (GO:0006281);; Biological Process: translational initiation (GO:0006413);; Biological Process: regulation of translation (GO:0006417);; Biological Process: virus induced gene silencing (GO:0009616);; Biological Process: vegetative phase change (GO:001…	K03113|1.77084e-79|dosa:Os01t0794500-00|K03113 translation initiation factor 1 | (RAP-DB) Os01g0794500; Translation initiation factor SUI1 domain containing protein.	RNA transport (ko03013)	[J]	Translation, ribosomal structure and biogenesis	Translation initiation factor SUI1	Protein translation factor SUI1 homolog OS=Oryza sativa subsp. japonica OX=39947 GN=GOS2 PE=3 SV=1	J	Translation, ribosomal structure and biogenesis	PREDICTED: protein translation factor SUI1 homolog isoform X2 [Oryza sativa Japonica Group]
BGIOSGA000658	--	--	--	--	--	--	--	--	--	S	Function unknown	hypothetical protein OsI_04054 [Oryza sativa Indica Group]
BGIOSGA000659	--	--	--	--	--	--	--	--	--	S	Function unknown	PREDICTED: uncharacterized protein LOC4324133 [Oryza sativa Japonica Group]
BGIOSGA000660	--	--	--	--	--	--	--	--	--	S	Function unknown	hypothetical protein OsI_04052 [Oryza sativa Indica Group]
BGIOSGA000662	--	--	Cellular Component: vacuole (GO:0005773);; Cellular Component: cytoplasmic vesicle (GO:0016023);;	--	--	--	--	--	--	S	Function unknown	hypothetical protein OsI_04050 [Oryza sativa Indica Group]
BGIOSGA000663	--	--	Cellular Component: vacuole (GO:0005773);; Cellular Component: cytoplasmic vesicle (GO:0016023);;	--	--	--	--	--	--	--	--	hypothetical protein OsI_04047 [Oryza sativa Indica Group]
BGIOSGA000665	--	--	Molecular Function: catechol oxidase activity (GO:0004097);; Cellular Component: cytoplasmic vesicle (GO:0016023);; Biological Process: pigment biosynthetic process (GO:0046148);; Molecular Function: metal ion binding (GO:0046872);; Biological Process: oxidation-reduction process (GO:0055114);;	--	--	--	--	Polyphenol oxidase middle domain;; Protein of unknown function (DUF_B2219)	Aureusidin synthase OS=Antirrhinum majus OX=4151 GN=AS1 PE=1 SV=1	--	--	hypothetical protein OsI_04045 [Oryza sativa Indica Group]
BGIOSGA000667	--	--	Molecular Function: catechol oxidase activity (GO:0004097);; Cellular Component: plastid (GO:0009536);; Molecular Function: metal ion binding (GO:0046872);; Biological Process: oxidation-reduction process (GO:0055114);;	K00422|0|bdi:100825713|K00422 polyphenol oxidase [EC:1.10.3.1] | (RefSeq) polyphenol oxidase I, chloroplastic-like	Tyrosine metabolism (ko00350);; Isoquinoline alkaloid biosynthesis (ko00950)	--	--	Protein of unknown function (DUF_B2219);; Common central domain of tyrosinase;; Polyphenol oxidase middle domain	Polyphenol oxidase, chloroplastic OS=Malus domestica OX=3750 PE=2 SV=1	S	Function unknown	hypothetical protein OsI_04042 [Oryza sativa Indica Group]
BGIOSGA000668	[I]	Lipid transport and metabolism	Cellular Component: mitochondrion (GO:0005739);; Biological Process: phospholipid biosynthetic process (GO:0008654);; Molecular Function: cardiolipin synthase activity (GO:0008808);; Cellular Component: membrane (GO:0016020);; Biological Process: calcium-mediated signaling (GO:0019722);;	K08744|5.46081e-174|osa:4325867|K08744 cardiolipin synthase (CMP-forming) [EC:2.7.8.41] | (RefSeq) P0557A01.8; CDP-diacylglycerol--glycerol-3-phosphate 3-phosphatidyltransferase 1, chloroplastic	Glycerophospholipid metabolism (ko00564)	[I]	Lipid transport and metabolism	CDP-alcohol phosphatidyltransferase	CDP-diacylglycerol--glycerol-3-phosphate 3-phosphatidyltransferase 1, chloroplastic OS=Oryza sativa subsp. japonica OX=39947 GN=Os01g0789100 PE=2 SV=1	I	Lipid transport and metabolism	hypothetical protein OsI_04040 [Oryza sativa Indica Group]
BGIOSGA000669	--	--	--	--	--	--	--	F-box domain	F-box/LRR-repeat protein At4g14103 OS=Arabidopsis thaliana OX=3702 GN=At4g14103 PE=2 SV=1	S	Function unknown	hypothetical protein OsI_04038 [Oryza sativa Indica Group]
BGIOSGA000670	[J]	Translation, ribosomal structure and biogenesis	Molecular Function: RNA binding (GO:0003723);; Biological Process: rRNA processing (GO:0006364);;	K11884|2.89843e-144|osa:107276702|K11884 RNA-binding protein PNO1 | (RefSeq) P0557A01.6; RNA-binding protein PNO1-like	--	[O]	Posttranslational modification, protein turnover, chaperones	KH domain	--	S	Function unknown	hypothetical protein OsI_04037 [Oryza sativa Indica Group]
BGIOSGA000671	--	--	Molecular Function: DNA binding (GO:0003677);; Molecular Function: protein dimerization activity (GO:0046983);;	--	--	--	--	--	--	--	--	hypothetical protein OsI_04036 [Oryza sativa Indica Group]
BGIOSGA000672	--	--	Cellular Component: mitochondrion (GO:0005739);;	--	--	--	--	PPR repeat family;; PPR repeat;; PPR repeat;; Pentatricopeptide repeat domain;; Pentacotripeptide-repeat region of PRORP	Pentatricopeptide repeat-containing protein At1g69290 OS=Arabidopsis thaliana OX=3702 GN=At1g69290 PE=2 SV=1	S	Function unknown	hypothetical protein OsI_04035 [Oryza sativa Indica Group]
BGIOSGA000673	--	--	Cellular Component: mitochondrion (GO:0005739);;	--	--	--	--	PPR repeat family;; PPR repeat;; PPR repeat;; Pentatricopeptide repeat domain;; Pentacotripeptide-repeat region of PRORP	Pentatricopeptide repeat-containing protein At1g69290 OS=Arabidopsis thaliana OX=3702 GN=At1g69290 PE=2 SV=1	S	Function unknown	PREDICTED: pentatricopeptide repeat-containing protein At1g69290 [Oryza sativa Japonica Group]
BGIOSGA000674	[K]	Transcription	Molecular Function: ATP binding (GO:0005524);; Biological Process: defense response (GO:0006952);; Molecular Function: nucleoside-triphosphatase activity (GO:0017111);; Molecular Function: ADP binding (GO:0043531);;	K13459|0|osa:4325862|K13459 disease resistance protein RPS2 | (RefSeq) disease resistance protein RPS2	Plant-pathogen interaction (ko04626)	[T]	Signal transduction mechanisms	NB-ARC domain;; Leucine rich repeat;; Leucine Rich repeats (2 copies)	Disease resistance protein RPS2 OS=Arabidopsis thaliana OX=3702 GN=RPS2 PE=1 SV=1	S	Function unknown	hypothetical protein OsI_04030 [Oryza sativa Indica Group]
BGIOSGA000675	--	--	Cellular Component: mitochondrion (GO:0005739);; Cellular Component: plastid (GO:0009536);; Cellular Component: membrane (GO:0016020);;	--	--	[R]	General function prediction only	zinc-binding in reverse transcriptase	--	S	Function unknown	hypothetical protein OsI_04026 [Oryza sativa Indica Group]
BGIOSGA000676	--	--	Cellular Component: cytosol (GO:0005829);; Biological Process: intracellular protein transport (GO:0006886);; Biological Process: Golgi organization (GO:0007030);; Biological Process: embryo development ending in seed dormancy (GO:0009793);; Biological Process: meristem structural organization (GO:0009933);; Biological Process: shoot system morphogenesis (GO:0010016);; Biological Process: cell gr…	K20294|7.08813e-28|bdi:100832310|K20294 conserved oligomeric Golgi complex subunit 7 | (RefSeq) conserved oligomeric Golgi complex subunit 7	--	[S]	Function unknown	--	--	--	--	hypothetical protein [Oryza sativa Japonica Group]
BGIOSGA000677	--	--	Molecular Function: peroxidase activity (GO:0004601);; Biological Process: response to oxidative stress (GO:0006979);; Cellular Component: cytoplasmic vesicle (GO:0016023);; Molecular Function: heme binding (GO:0020037);; Molecular Function: metal ion binding (GO:0046872);; Biological Process: oxidation-reduction process (GO:0055114);;	--	--	--	--	Peroxidase	Peroxidase 56 OS=Arabidopsis thaliana OX=3702 GN=PER56 PE=2 SV=1	S	Function unknown	hypothetical protein OsI_04022 [Oryza sativa Indica Group]
BGIOSGA000678	--	--	--	--	--	--	--	--	--	--	--	hypothetical protein OsI_04021 [Oryza sativa Indica Group]
BGIOSGA000679	--	--	Cellular Component: mitochondrion (GO:0005739);; Biological Process: cellular response to phosphate starvation (GO:0016036);; Biological Process: galactolipid biosynthetic process (GO:0019375);; Biological Process: cellular response to water deprivation (GO:0042631);;	--	--	[R]	General function prediction only	Breast carcinoma amplified sequence 3	Autophagy-related protein 18h OS=Arabidopsis thaliana OX=3702 GN=ATG18H PE=2 SV=1	S	Function unknown	hypothetical protein OsI_04020 [Oryza sativa Indica Group]
BGIOSGA000680	--	--	Cellular Component: integral component of membrane (GO:0016021);; Cellular Component: cytoplasmic vesicle (GO:0016023);;	--	--	--	--	Sulfite exporter TauE/SafE	Sulfite exporter TauE/SafE family protein 2 OS=Arabidopsis thaliana OX=3702 GN=At1g61740 PE=2 SV=1	S	Function unknown	hypothetical protein OsI_04019 [Oryza sativa Indica Group]
BGIOSGA000681	--	--	Cellular Component: integral component of membrane (GO:0016021);; Cellular Component: cytoplasmic vesicle (GO:0016023);;	--	--	--	--	Sulfite exporter TauE/SafE	Sulfite exporter TauE/SafE family protein 2 OS=Arabidopsis thaliana OX=3702 GN=At1g61740 PE=2 SV=1	S	Function unknown	hypothetical protein OsI_04018 [Oryza sativa Indica Group]
BGIOSGA000682	--	--	Molecular Function: copper ion binding (GO:0005507);; Molecular Function: electron carrier activity (GO:0009055);; Cellular Component: cytoplasmic vesicle (GO:0016023);; Biological Process: electron transport chain (GO:0022900);;	--	--	--	--	Plastocyanin-like domain	Uclacyanin 1 OS=Arabidopsis thaliana OX=3702 GN=UCC1 PE=1 SV=1	S	Function unknown	putative uclacyanin 3 [Oryza sativa Japonica Group]
BGIOSGA000683	[T]	Signal transduction mechanisms	Molecular Function: phosphoprotein phosphatase activity (GO:0004721);; Cellular Component: nucleus (GO:0005634);; Biological Process: metabolic process (GO:0008152);; Molecular Function: metal ion binding (GO:0046872);;	--	--	[T]	Signal transduction mechanisms	Protein phosphatase 2C	Probable protein phosphatase 2C 75 OS=Oryza sativa subsp. japonica OX=39947 GN=Os11g0417400 PE=2 SV=1	T	Signal transduction mechanisms	hypothetical protein OsI_04016 [Oryza sativa Indica Group]
BGIOSGA000684	--	--	Molecular Function: NAD+ ADP-ribosyltransferase activity (GO:0003950);; Molecular Function: metal ion binding (GO:0046872);;	--	--	--	--	--	--	S	Function unknown	hypothetical protein OsI_04015 [Oryza sativa Indica Group]
BGIOSGA000685	--	--	Molecular Function: methyltransferase activity (GO:0008168);; Biological Process: methylation (GO:0032259);;	--	--	--	--	Methyltransferase domain	--	S	Function unknown	hypothetical protein OsI_04013 [Oryza sativa Indica Group]
BGIOSGA000686	--	--	Cellular Component: nucleus (GO:0005634);; Molecular Function: protein dimerization activity (GO:0046983);;	--	--	--	--	--	Transcription factor bHLH123 OS=Arabidopsis thaliana OX=3702 GN=BHLH123 PE=1 SV=1	S	Function unknown	hypothetical protein OsI_04012 [Oryza sativa Indica Group]
BGIOSGA000687	--	--	Molecular Function: protein serine/threonine kinase activity (GO:0004674);; Molecular Function: ATP binding (GO:0005524);; Cellular Component: nucleus (GO:0005634);; Cellular Component: vacuole (GO:0005773);; Cellular Component: cytosol (GO:0005829);; Cellular Component: plasma membrane (GO:0005886);; Cellular Component: cytoplasmic vesicle (GO:0016023);; Molecular Function: carbohydrate binding …	--	--	--	--	S-locus glycoprotein domain;; D-mannose binding lectin;; PAN-like domain;; Domain of unknown function (DUF3403)	Receptor-like serine/threonine-protein kinase SD1-8 OS=Arabidopsis thaliana OX=3702 GN=SD18 PE=1 SV=1	T	Signal transduction mechanisms	hypothetical protein OsI_04010 [Oryza sativa Indica Group]
BGIOSGA000688	--	--	Cellular Component: cytoplasmic vesicle (GO:0016023);; Biological Process: cell wall macromolecule catabolic process (GO:0016998);;	--	--	--	--	LysM domain	--	S	Function unknown	PREDICTED: uncharacterized protein LOC107277049 isoform X2 [Oryza sativa Japonica Group]
BGIOSGA000689	--	--	Molecular Function: calcium ion binding (GO:0005509);; Biological Process: response to auxin (GO:0009733);; Biological Process: response to karrikin (GO:0080167);;	--	--	[ZD]	Cytoskeleton;; Cell cycle control, cell division, chromosome partitioning	EF-hand domain pair;; EF hand;; Cytoskeletal-regulatory complex EF hand	Calcium-binding protein PBP1 OS=Arabidopsis thaliana OX=3702 GN=PBP1 PE=1 SV=1	DTZ	Cell cycle control, cell division, chromosome partitioning;; Signal transduction mechanisms;; Cytoskeleton	hypothetical protein OsI_04003 [Oryza sativa Indica Group]
BGIOSGA000690	--	--	Cellular Component: cytosol (GO:0005829);; Cellular Component: plasma membrane (GO:0005886);; Biological Process: response to stress (GO:0006950);; Cellular Component: plastid (GO:0009536);;	--	--	--	--	Universal stress protein family	Universal stress protein PHOS34 OS=Arabidopsis thaliana OX=3702 GN=PHOS34 PE=1 SV=1	S	Function unknown	hypothetical protein OsI_04001 [Oryza sativa Indica Group]
BGIOSGA000692	--	--	Molecular Function: hydrolase activity (GO:0016787);;	K15341|0|osa:4327056|K15341 DNA cross-link repair 1B protein [EC:3.1.-.-] | (RefSeq) 5' exonuclease Apollo	--	[L]	Replication, recombination and repair	DNA repair metallo-beta-lactamase	DNA cross-link repair protein SNM1 OS=Arabidopsis thaliana OX=3702 GN=SNM1 PE=2 SV=1	J	Translation, ribosomal structure and biogenesis	hypothetical protein OsI_03999 [Oryza sativa Indica Group]
BGIOSGA000693	--	--	Molecular Function: diacylglycerol kinase activity (GO:0004143);; Cellular Component: mitochondrion (GO:0005739);; Biological Process: protein kinase C-activating G-protein coupled receptor signaling pathway (GO:0007205);; Cellular Component: chloroplast (GO:0009507);; Biological Process: phosphorylation (GO:0016310);;	--	--	[IT]	Lipid transport and metabolism;; Signal transduction mechanisms	Diacylglycerol kinase accessory domain;; Diacylglycerol kinase catalytic domain	Diacylglycerol kinase 5 OS=Arabidopsis thaliana OX=3702 GN=DGK5 PE=2 SV=1	I	Lipid transport and metabolism	hypothetical protein OsI_03998 [Oryza sativa Indica Group]
BGIOSGA000694	--	--	Cellular Component: cytoplasmic vesicle (GO:0016023);; Biological Process: cell wall macromolecule catabolic process (GO:0016998);;	--	--	[G]	Carbohydrate transport and metabolism	LysM domain	--	S	Function unknown	PREDICTED: uncharacterized protein LOC107278667 [Oryza sativa Japonica Group]
BGIOSGA000697	[T]	Signal transduction mechanisms	Molecular Function: cation channel activity (GO:0005261);; Molecular Function: calmodulin binding (GO:0005516);; Cellular Component: plastid (GO:0009536);; Biological Process: plant-type hypersensitive response (GO:0009626);; Cellular Component: integral component of membrane (GO:0016021);; Biological Process: cellular cation homeostasis (GO:0030003);; Molecular Function: cyclic nucleotide bindin…	--	--	[PT]	Inorganic ion transport and metabolism;; Signal transduction mechanisms	Ion transport protein;; Cyclic nucleotide-binding domain	Cyclic nucleotide-gated ion channel 4 OS=Arabidopsis thaliana OX=3702 GN=CNGC4 PE=2 SV=2	U	Intracellular trafficking, secretion, and vesicular transport	PREDICTED: cyclic nucleotide-gated ion channel 4 [Oryza sativa Japonica Group]
BGIOSGA000698	[I]	Lipid transport and metabolism	Biological Process: metabolic process (GO:0008152);; Cellular Component: plastid (GO:0009536);; Cellular Component: membrane (GO:0016020);; Cellular Component: cytoplasmic vesicle (GO:0016023);; Molecular Function: transferase activity, transferring acyl groups (GO:0016746);;	K13513|0|osa:4327848|K13513 lysocardiolipin and lysophospholipid acyltransferase [EC:2.3.1.- 2.3.1.51] | (RefSeq) probable 1-acyl-sn-glycerol-3-phosphate acyltransferase 5	Glycerolipid metabolism (ko00561);; Glycerophospholipid metabolism (ko00564)	[I]	Lipid transport and metabolism	Acyltransferase;; Acyltransferase C-terminus	Probable 1-acyl-sn-glycerol-3-phosphate acyltransferase 4 OS=Arabidopsis thaliana OX=3702 GN=LPAT4 PE=2 SV=1	I	Lipid transport and metabolism	hypothetical protein OsI_03992 [Oryza sativa Indica Group]
BGIOSGA000699	[IR]	Lipid transport and metabolism;; General function prediction only	Molecular Function: diacylglycerol kinase activity (GO:0004143);; Biological Process: protein kinase C-activating G-protein coupled receptor signaling pathway (GO:0007205);; Biological Process: phosphorylation (GO:0016310);;	K04718|0|dosa:Os01t0782200-01|K04718 sphingosine kinase [EC:2.7.1.91] | (RAP-DB) Os01g0782200; Diacylglycerol kinase, catalytic region domain containing protein.	Sphingolipid metabolism (ko00600)	[IT]	Lipid transport and metabolism;; Signal transduction mechanisms	Diacylglycerol kinase catalytic domain	Sphingosine kinase 2 OS=Arabidopsis thaliana OX=3702 GN=SPHK2 PE=1 SV=1	I	Lipid transport and metabolism	hypothetical protein OsI_03990 [Oryza sativa Indica Group]
BGIOSGA000702	--	--	Molecular Function: DNA binding (GO:0003677);; Cellular Component: nucleus (GO:0005634);; Cellular Component: cytosol (GO:0005829);; Biological Process: regulation of floral meristem growth (GO:0010080);; Biological Process: regulation of inflorescence meristem growth (GO:0010081);; Biological Process: floral meristem determinacy (GO:0010582);;	--	--	--	--	--	Protein ULTRAPETALA 1 OS=Arabidopsis thaliana OX=3702 GN=ULT1 PE=1 SV=1	K	Transcription	PREDICTED: protein ULTRAPETALA 1 [Oryza sativa Japonica Group]
BGIOSGA000703	--	--	Cellular Component: membrane (GO:0016020);;	--	--	--	--	NPH3 family;; BTB/POZ domain	BTB/POZ domain-containing protein At5g03250 OS=Arabidopsis thaliana OX=3702 GN=At5g03250 PE=2 SV=1	S	Function unknown	hypothetical protein OsI_03980 [Oryza sativa Indica Group]
BGIOSGA000704	--	--	Cellular Component: mitochondrion (GO:0005739);;	--	--	--	--	--	--	S	Function unknown	hypothetical protein OsI_03977 [Oryza sativa Indica Group]
BGIOSGA000705	--	--	--	--	--	--	--	--	--	--	--	hypothetical protein OsI_03976 [Oryza sativa Indica Group]
BGIOSGA000706	[S]	Function unknown	Molecular Function: DNA binding (GO:0003677);; Molecular Function: helicase activity (GO:0004386);; Molecular Function: ATP binding (GO:0005524);; Molecular Function: zinc ion binding (GO:0008270);; Biological Process: embryo sac development (GO:0009553);;	--	--	[KL]	Transcription;; Replication, recombination and repair	SNF2 family N-terminal domain;; Helicase conserved C-terminal domain;; Zinc finger, C3HC4 type (RING finger);; Zinc finger, C3HC4 type (RING finger);; Zinc finger, C3HC4 type (RING finger)	Helicase-like transcription factor CHR28 OS=Arabidopsis thaliana OX=3702 GN=CHR28 PE=1 SV=1	L	Replication, recombination and repair	hypothetical protein OsI_03975 [Oryza sativa Indica Group]
BGIOSGA000707	--	--	--	--	--	--	--	--	--	--	--	hypothetical protein OsI_03972 [Oryza sativa Indica Group]
BGIOSGA000708	--	--	--	--	--	--	--	--	--	--	--	hypothetical protein OsI_03966 [Oryza sativa Indica Group]
BGIOSGA000709	--	--	Cellular Component: cytoplasmic vesicle (GO:0016023);;	--	--	--	--	Plant transposase (Ptta/En/Spm family)	--	S	Function unknown	hypothetical protein OsI_03969 [Oryza sativa Indica Group]
BGIOSGA000710	--	--	--	--	--	--	--	--	--	--	--	hypothetical protein OsI_03968 [Oryza sativa Indica Group]
BGIOSGA000711	--	--	Cellular Component: cytoplasmic vesicle (GO:0016023);;	--	--	--	--	Plant transposase (Ptta/En/Spm family)	--	--	--	hypothetical protein OsI_03965 [Oryza sativa Indica Group]
BGIOSGA000712	--	--	--	--	--	--	--	--	--	--	--	hypothetical protein OsI_03964 [Oryza sativa Indica Group]
BGIOSGA000713	--	--	Cellular Component: plastid (GO:0009536);;	--	--	--	--	--	--	--	--	unknown protein [Oryza sativa Japonica Group]
BGIOSGA000714	[T]	Signal transduction mechanisms	Molecular Function: protein serine/threonine kinase activity (GO:0004674);; Molecular Function: protein tyrosine kinase activity (GO:0004713);; Molecular Function: calcium ion binding (GO:0005509);; Molecular Function: ATP binding (GO:0005524);; Biological Process: protein phosphorylation (GO:0006468);; Cellular Component: cytoplasmic vesicle (GO:0016023);; Molecular Function: polysaccharide bind…	--	--	--	--	Protein kinase domain;; Protein tyrosine kinase;; Wall-associated receptor kinase galacturonan-binding;; Complement Clr-like EGF-like	Wall-associated receptor kinase 2 OS=Arabidopsis thaliana OX=3702 GN=WAK2 PE=1 SV=1	T	Signal transduction mechanisms	hypothetical protein OsI_03959 [Oryza sativa Indica Group]
BGIOSGA000715	--	--	Cellular Component: mitochondrion (GO:0005739);;	--	--	--	--	--	--	S	Function unknown	hypothetical protein [Oryza sativa Japonica Group]
BGIOSGA000716	--	--	--	--	--	--	--	--	--	--	--	--
BGIOSGA000717	[DZ]	Cell cycle control, cell division, chromosome partitioning;; Cytoskeleton	Molecular Function: Ran GTPase binding (GO:0008536);;	--	--	[S]	Function unknown	Regulator of chromosome condensation (RCC1) repeat;; Regulator of chromosome condensation (RCC1) repeat	Ultraviolet-B receptor UVR8 OS=Arabidopsis thaliana OX=3702 GN=UVR8 PE=1 SV=1	DZ	Cell cycle control, cell division, chromosome partitioning;; Cytoskeleton	hypothetical protein OsI_03953 [Oryza sativa Indica Group]
BGIOSGA000718	--	--	Molecular Function: acid phosphatase activity (GO:0003993);; Molecular Function: ATP binding (GO:0005524);; Cellular Component: plasma membrane (GO:0005886);; Molecular Function: metal ion binding (GO:0046872);;	--	--	[Z]	Cytoskeleton	Histidine phosphatase superfamily (branch 2)	Inositol hexakisphosphate and diphosphoinositol-pentakisphosphate kinase VIP1 OS=Arabidopsis thaliana OX=3702 GN=VIP1 PE=1 SV=1	S	Function unknown	hypothetical protein OsI_03952 [Oryza sativa Indica Group]
BGIOSGA000719	--	--	Cellular Component: chloroplast envelope (GO:0009941);;	--	--	--	--	--	--	S	Function unknown	PREDICTED: uncharacterized protein LOC4327895 [Oryza sativa Japonica Group]
BGIOSGA000720	[T]	Signal transduction mechanisms	Molecular Function: acid phosphatase activity (GO:0003993);; Cellular Component: plant-type cell wall (GO:0009505);; Cellular Component: cytoplasmic vesicle (GO:0016023);; Biological Process: cellular response to phosphate starvation (GO:0016036);; Molecular Function: metal ion binding (GO:0046872);;	--	--	[G]	Carbohydrate transport and metabolism	Calcineurin-like phosphoesterase;; Purple acid Phosphatase, N-terminal domain;; Iron/zinc purple acid phosphatase-like protein C	Purple acid phosphatase 2 OS=Ipomoea batatas OX=4120 GN=PAP2 PE=1 SV=1	S	Function unknown	PREDICTED: purple acid phosphatase 2 [Oryza sativa Japonica Group]
BGIOSGA000721	[R]	General function prediction only	Molecular Function: nucleotide binding (GO:0000166);; Cellular Component: plastid (GO:0009536);;	--	--	[R]	General function prediction only	WD domain, G-beta repeat;; Anaphase-promoting complex subunit 4 WD40 domain	COMPASS-like H3K4 histone methylase component WDR5A OS=Arabidopsis thaliana OX=3702 GN=WDR5A PE=1 SV=1	S	Function unknown	hypothetical protein OsI_03943 [Oryza sativa Indica Group]
BGIOSGA000722	--	--	--	--	--	--	--	--	--	--	--	hypothetical protein OsI_03938 [Oryza sativa Indica Group]
BGIOSGA000723	--	--	Biological Process: proteolysis (GO:0006508);; Molecular Function: cysteine-type peptidase activity (GO:0008234);; Cellular Component: cytoplasmic vesicle (GO:0016023);;	--	--	--	--	Jacalin-like lectin domain;; CTLH/CRA C-terminal to LisH motif domain	Jacalin-related lectin 3 OS=Arabidopsis thaliana OX=3702 GN=JAL3 PE=2 SV=1	S	Function unknown	hypothetical protein OsI_03937 [Oryza sativa Indica Group]
BGIOSGA000724	[C]	Energy production and conversion	Cellular Component: extracellular space (GO:0005615);; Molecular Function: UDP-N-acetylmuramate dehydrogenase activity (GO:0008762);; Cellular Component: plastid (GO:0009536);; Biological Process: jasmonic acid metabolic process (GO:0009694);; Biological Process: response to jasmonic acid (GO:0009753);; Biological Process: cytokinin catabolic process (GO:0009823);; Cellular Component: cytoplasmic…	K00279|0|osa:4327887|K00279 cytokinin dehydrogenase [EC:1.5.99.12] | (RefSeq) CKX5, OsCKX5, P0413G02.1; cytokinin dehydrogenase 5	Zeatin biosynthesis (ko00908)	[C]	Energy production and conversion	Cytokinin dehydrogenase 1, FAD and cytokinin binding;; FAD binding domain	Cytokinin dehydrogenase 5 OS=Oryza sativa subsp. japonica OX=39947 GN=CKX5 PE=2 SV=1	C	Energy production and conversion	PREDICTED: cytokinin dehydrogenase 5 isoform X1 [Oryza sativa Japonica Group]
BGIOSGA000725	--	--	--	--	--	--	--	MATH domain	TNF receptor-associated factor homolog 1b OS=Arabidopsis thaliana OX=3702 GN=TRAF1B PE=1 SV=1	S	Function unknown	hypothetical protein OsI_03935 [Oryza sativa Indica Group]
BGIOSGA000726	--	--	Molecular Function: DNA binding (GO:0003677);; Cellular Component: nucleus (GO:0005634);; Biological Process: DNA-templated transcription, initiation (GO:0006352);; Biological Process: regulation of transcription, DNA-templated (GO:0006355);; Molecular Function: zinc ion binding (GO:0008270);; Biological Process: histone modification (GO:0016570);; Biological Process: growth (GO:0040007);;	--	--	--	--	Plus-3 domain	--	S	Function unknown	hypothetical protein OsI_03933 [Oryza sativa Indica Group]
BGIOSGA000727	--	--	Molecular Function: ATP binding (GO:0005524);; Cellular Component: membrane (GO:0016020);; Molecular Function: kinase activity (GO:0016301);; Biological Process: phosphorylation (GO:0016310);;	--	--	--	--	Zeta toxin	--	S	Function unknown	hypothetical protein OsI_03932 [Oryza sativa Indica Group]
BGIOSGA000728	--	--	Biological Process: rRNA processing (GO:0006364);; Cellular Component: photosystem II (GO:0009523);; Cellular Component: chloroplast thylakoid membrane (GO:0009535);; Biological Process: plastid organization (GO:0009657);; Biological Process: photosystem II assembly (GO:0010207);; Cellular Component: integral component of membrane (GO:0016021);; Biological Process: photosystem II stabilization (G…	K02721|7.22688e-17|osa:4327150|K02721 photosystem II PsbW protein | (RefSeq) PSBW; photosystem II reaction center W protein, chloroplastic	Photosynthesis (ko00195)	--	--	Photosystem II reaction centre W protein (PsbW)	Photosystem II reaction center W protein, chloroplastic OS=Oryza sativa subsp. japonica OX=39947 GN=PSBW PE=2 SV=1	S	Function unknown	PREDICTED: photosystem II reaction center W protein, chloroplastic [Oryza sativa Japonica Group]
BGIOSGA000729	--	--	Cellular Component: plastid (GO:0009536);;	--	--	--	--	--	--	--	--	hypothetical protein OsI_03923 [Oryza sativa Indica Group]
BGIOSGA000730	[J]	Translation, ribosomal structure and biogenesis	Biological Process: regulation of transcription, DNA-templated (GO:0006355);;	--	--	--	--	Cupin-like domain;; Cupin superfamily protein	Lysine-specific demethylase JMJ30 OS=Arabidopsis thaliana OX=3702 GN=JMJ30 PE=1 SV=1	S	Function unknown	hypothetical protein OsI_03919 [Oryza sativa Indica Group]
BGIOSGA000731	[J]	Translation, ribosomal structure and biogenesis	Biological Process: pseudouridine synthesis (GO:0001522);; Molecular Function: RNA binding (GO:0003723);; Cellular Component: mitochondrion (GO:0005739);; Cellular Component: plastid (GO:0009536);; Molecular Function: pseudouridine synthase activity (GO:0009982);;	K06176|0|sita:101756993|K06176 tRNA pseudouridine13 synthase [EC:5.4.99.27] | (RefSeq) pseudouridylate synthase 7 homolog	--	[S]	Function unknown	tRNA pseudouridine synthase D (TruD)	--	S	Function unknown	hypothetical protein OsI_03917 [Oryza sativa Indica Group]
BGIOSGA000732	[E]	Amino acid transport and metabolism	Biological Process: sulfur compound metabolic process (GO:0006790);; Biological Process: cellular amino acid biosynthetic process (GO:0008652);; Molecular Function: S-adenosylmethionine-homocysteine S-methyltransferase activity (GO:0008898);; Biological Process: methylation (GO:0032259);;	K00547|0|osa:4324713|K00547 homocysteine S-methyltransferase [EC:2.1.1.10] | (RefSeq) P0490D09.5; homocysteine S-methyltransferase 4	Cysteine and methionine metabolism (ko00270)	[E]	Amino acid transport and metabolism	Homocysteine S-methyltransferase	Homocysteine S-methyltransferase 4 OS=Zea mays OX=4577 GN=HMT-4 PE=2 SV=1	E	Amino acid transport and metabolism	PREDICTED: homocysteine S-methyltransferase 4 [Oryza sativa Japonica Group]
BGIOSGA000733	--	--	Molecular Function: acetylglucosaminyltransferase activity (GO:0008375);; Cellular Component: membrane (GO:0016020);; Cellular Component: cytoplasmic vesicle (GO:0016023);;	--	--	[G]	Carbohydrate transport and metabolism	Core-2/I-Branching enzyme	Beta-glucuronosyltransferase GlcAT14A OS=Arabidopsis thaliana OX=3702 GN=GLCAT14A PE=2 SV=1	S	Function unknown	glycosyltransferase family 14 protein-like [Oryza sativa Japonica Group]
BGIOSGA000734	--	--	Molecular Function: translation initiation factor activity (GO:0003743);; Molecular Function: ATP binding (GO:0005524);; Cellular Component: transcription factor TFIIF complex (GO:0005674);; Cellular Component: mitochondrion (GO:0005739);; Biological Process: transcription initiation from RNA polymerase II promoter (GO:0006367);; Biological Process: translational initiation (GO:0006413);; Molecul…	K03139|4.55914e-164|osa:9270266|K03139 transcription initiation factor TFIIF subunit beta [EC:3.6.4.12] | (RefSeq) transcription initiation factor IIF subunit beta	--	[K]	Transcription	Transcription initiation factor IIF, beta subunit	--	K	Transcription	hypothetical protein OsI_03910 [Oryza sativa Indica Group]
BGIOSGA000735	[R]	General function prediction only	Cellular Component: nucleus (GO:0005634);; Cellular Component: chromosome (GO:0005694);; Molecular Function: zinc ion binding (GO:0008270);; Molecular Function: histone-lysine N-methyltransferase activity (GO:0018024);; Biological Process: histone lysine methylation (GO:0034968);;	--	--	[BK]	Chromatin structure and dynamics;; Transcription	SET domain	Histone-lysine N-methyltransferase SUVR3 OS=Arabidopsis thaliana OX=3702 GN=SUVR3 PE=2 SV=4	S	Function unknown	hypothetical protein OsI_03909 [Oryza sativa Indica Group]
BGIOSGA000736	--	--	--	--	--	--	--	Lateral organ boundaries (LOB) domain	LOB domain-containing protein 20 OS=Arabidopsis thaliana OX=3702 GN=LBD20 PE=2 SV=1	S	Function unknown	hypothetical protein OsI_03908 [Oryza sativa Indica Group]
BGIOSGA000737	[G]	Carbohydrate transport and metabolism	Molecular Function: hydrolase activity, hydrolyzing O-glycosyl compounds (GO:0004553);; Cellular Component: mitochondrion (GO:0005739);; Cellular Component: plasma membrane (GO:0005886);; Biological Process: carbohydrate metabolic process (GO:0005975);; Cellular Component: plant-type cell wall (GO:0009505);; Cellular Component: cytoplasmic vesicle (GO:0016023);;	K05349|0|dosa:Os01t0771900-01|K05349 beta-glucosidase [EC:3.2.1.21] | (RAP-DB) Os01g0771900; Similar to Exo-beta-glucanase.	Cyanoamino acid metabolism (ko00460);; Starch and sucrose metabolism (ko00500);; Phenylpropanoid biosynthesis (ko00940)	--	--	Glycosyl hydrolase family 3 N terminal domain;; Double-stranded RNA binding motif;; Glycosyl hydrolase family 3 C-terminal domain;; double strand RNA binding domain from DEAD END PROTEIN 1	Double-stranded RNA-binding protein 1 OS=Oryza sativa subsp. japonica OX=39947 GN=DRB1 PE=2 SV=1	G	Carbohydrate transport and metabolism	hypothetical protein OsI_03907 [Oryza sativa Indica Group]
BGIOSGA000738	--	--	Molecular Function: obsolete ubiquitin thiolesterase activity (GO:0004221);; Biological Process: ubiquitin-dependent protein catabolic process (GO:0006511);; Molecular Function: cysteine-type peptidase activity (GO:0008234);;	K11838|0|osa:4324616|K11838 ubiquitin carboxyl-terminal hydrolase 7 [EC:3.4.19.12] | (RefSeq) P0695H10.3; ubiquitin carboxyl-terminal hydrolase 13	--	[O]	Posttranslational modification, protein turnover, chaperones	ICP0-binding domain of Ubiquitin-specific protease 7;; Ubiquitin-specific protease C-terminal;; Ubiquitin carboxyl-terminal hydrolase;; Ubiquitin carboxyl-terminal hydrolase;; MATH domain	Ubiquitin carboxyl-terminal hydrolase 13 OS=Arabidopsis thaliana OX=3702 GN=UBP13 PE=1 SV=1	O	Posttranslational modification, protein turnover, chaperones	hypothetical protein OsI_03906 [Oryza sativa Indica Group]
BGIOSGA000739	--	--	Cellular Component: mitochondrial matrix (GO:0005759);;	--	--	[C]	Energy production and conversion	Mitochondrial glycoprotein	--	S	Function unknown	PREDICTED: mitochondrial acidic protein mam33 isoform X2 [Oryza sativa Japonica Group]
BGIOSGA000740	[E]	Amino acid transport and metabolism	Biological Process: cellular amino acid metabolic process (GO:0006520);; Molecular Function: carboxy-lyase activity (GO:0016831);; Molecular Function: pyridoxal phosphate binding (GO:0030170);;	K01592|1.57945e-63|osa:4325604|K01592 tyrosine decarboxylase [EC:4.1.1.25] | (RefSeq) TDC; tyrosine decarboxylase 1	Tyrosine metabolism (ko00350);; Isoquinoline alkaloid biosynthesis (ko00950)	[E]	Amino acid transport and metabolism	--	Tyrosine/DOPA decarboxylase 1 OS=Papaver somniferum OX=3469 GN=TYDC1 PE=2 SV=1	S	Function unknown	hypothetical protein OsI_03903 [Oryza sativa Indica Group]
BGIOSGA000741	--	--	--	--	--	--	--	LURP-one-related	Protein LURP-one-related 12 OS=Arabidopsis thaliana OX=3702 GN=At3g15810 PE=2 SV=1	S	Function unknown	PREDICTED: protein LURP-one-related 5 [Oryza sativa Japonica Group]
BGIOSGA000742	[PR]	Inorganic ion transport and metabolism;; General function prediction only	Molecular Function: transporter activity (GO:0005215);; Molecular Function: ATP binding (GO:0005524);; Biological Process: obsolete ATP catabolic process (GO:0006200);; Biological Process: transport (GO:0006810);; Biological Process: embryo development ending in seed dormancy (GO:0009793);; Cellular Component: chloroplast envelope (GO:0009941);; Molecular Function: ATPase activity (GO:0016887);;	--	--	[Q]	Secondary metabolites biosynthesis, transport and catabolism	ABC transporter;; AAA domain, putative AbiEii toxin, Type IV TA system	ABC transporter I family member 10 OS=Arabidopsis thaliana OX=3702 GN=ABCI10 PE=2 SV=1	P	Inorganic ion transport and metabolism	hypothetical protein OsI_03899 [Oryza sativa Indica Group]
BGIOSGA000743	--	--	Molecular Function: ATP binding (GO:0005524);; Biological Process: obsolete ATP catabolic process (GO:0006200);; Cellular Component: plastid (GO:0009536);; Molecular Function: ATPase activity (GO:0016887);;	--	--	--	--	F-box-like;; F-box domain	F-box protein At5g46170 OS=Arabidopsis thaliana OX=3702 GN=At5g46170 PE=2 SV=1	S	Function unknown	hypothetical protein OsI_03898 [Oryza sativa Indica Group]
BGIOSGA000745	[Q]	Secondary metabolites biosynthesis, transport and catabolism	Molecular Function: diacylglycerol O-acyltransferase activity (GO:0004144);; Cellular Component: plastid (GO:0009536);; Biological Process: glycerolipid biosynthetic process (GO:0045017);;	--	--	--	--	Protein of unknown function (DUF1298);; Wax ester synthase-like Acyl-CoA acyltransferase domain	O-acyltransferase WSD1 OS=Arabidopsis thaliana OX=3702 GN=WSD1 PE=2 SV=1	S	Function unknown	hypothetical protein OsI_03896 [Oryza sativa Indica Group]
BGIOSGA000746	[Q]	Secondary metabolites biosynthesis, transport and catabolism	Molecular Function: diacylglycerol O-acyltransferase activity (GO:0004144);; Cellular Component: plastid (GO:0009536);; Biological Process: glycerolipid biosynthetic process (GO:0045017);;	--	--	--	--	Protein of unknown function (DUF1298);; Wax ester synthase-like Acyl-CoA acyltransferase domain	O-acyltransferase WSD1 OS=Arabidopsis thaliana OX=3702 GN=WSD1 PE=2 SV=1	S	Function unknown	hypothetical protein OsI_03895 [Oryza sativa Indica Group]
BGIOSGA000747	--	--	Cellular Component: integral component of membrane (GO:0016021);; Cellular Component: cytoplasmic vesicle (GO:0016023);;	--	--	[TR]	Signal transduction mechanisms;; General function prediction only	Auxin responsive protein	Uncharacterized protein At4g15545 OS=Arabidopsis thaliana OX=3702 GN=At4g15545 PE=1 SV=1	U	Intracellular trafficking, secretion, and vesicular transport	hypothetical protein OsI_03885 [Oryza sativa Indica Group]
BGIOSGA000748	--	--	--	--	--	--	--	--	--	--	--	hypothetical protein OsI_03884 [Oryza sativa Indica Group]
BGIOSGA000749	--	--	Cellular Component: exocyst (GO:0000145);; Biological Process: exocytosis (GO:0006887);;	--	--	--	--	Exo70 exocyst complex subunit	--	--	--	hypothetical protein OsI_03883 [Oryza sativa Indica Group]
BGIOSGA000750	--	--	Biological Process: RNA splicing, via endonucleolytic cleavage and ligation (GO:0000394);; Molecular Function: carboxypeptidase activity (GO:0004180);; Cellular Component: vacuole (GO:0005773);; Biological Process: proteolysis (GO:0006508);; Molecular Function: serine-type peptidase activity (GO:0008236);; Biological Process: methionine biosynthetic process (GO:0009086);; Cellular Component: chlo…	K01285|0|osa:4325498|K01285 lysosomal Pro-X carboxypeptidase [EC:3.4.16.2] | (RefSeq) B1143G03.2; lysosomal Pro-X carboxypeptidase	--	[OR]	Posttranslational modification, protein turnover, chaperones;; General function prediction only	Serine carboxypeptidase S28	Probable serine protease EDA2 OS=Arabidopsis thaliana OX=3702 GN=EDA2 PE=2 SV=2	S	Function unknown	hypothetical protein OsI_03875 [Oryza sativa Indica Group]
BGIOSGA000751	--	--	--	--	--	--	--	--	Protein CROWDED NUCLEI 4 OS=Arabidopsis thaliana OX=3702 GN=CRWN4 PE=1 SV=2	S	Function unknown	hypothetical protein OsI_03874 [Oryza sativa Indica Group]
BGIOSGA000752	[N]	Cell motility	Cellular Component: Golgi membrane (GO:0000139);; Cellular Component: integral component of membrane (GO:0016021);; Molecular Function: transferase activity, transferring glycosyl groups (GO:0016757);;	--	--	--	--	Glycosyltransferase like family 2;; Glycosyl transferase family group 2;; Glycosyl transferase family 2;; Glycosyl transferase family 21	Probable xyloglucan glycosyltransferase 1 OS=Oryza sativa subsp. japonica OX=39947 GN=CSLC1 PE=3 SV=1	M	Cell wall/membrane/envelope biogenesis	PREDICTED: probable xyloglucan glycosyltransferase 1 [Oryza sativa Japonica Group]
BGIOSGA000753	--	--	--	--	--	--	--	--	--	S	Function unknown	hypothetical protein OsI_03867 [Oryza sativa Indica Group]
BGIOSGA000754	--	--	Molecular Function: zinc ion binding (GO:0008270);; Cellular Component: plastid (GO:0009536);;	K10666|7.2292e-92|osa:4325492|K10666 E3 ubiquitin-protein ligase RNF5 [EC:2.3.2.27] | (RefSeq) E3 ubiquitin-protein ligase RNF5	Protein processing in endoplasmic reticulum (ko04141)	[O]	Posttranslational modification, protein turnover, chaperones	Zinc finger, C3HC4 type (RING finger);; Zinc finger, C3HC4 type (RING finger);; Zinc finger, C3HC4 type (RING finger);; Ring finger domain;; RING-type zinc-finger;; zinc-RING finger domain	E3 ubiquitin-protein ligase RMA3 OS=Arabidopsis thaliana OX=3702 GN=RMA3 PE=1 SV=1	O	Posttranslational modification, protein turnover, chaperones	hypothetical protein OsI_03866 [Oryza sativa Indica Group]
BGIOSGA000755	[V]	Defense mechanisms	Cellular Component: vacuole (GO:0005773);; Cellular Component: plasma membrane (GO:0005886);; Biological Process: drug transmembrane transport (GO:0006855);; Biological Process: response to nematode (GO:0009624);; Molecular Function: drug transmembrane transporter activity (GO:0015238);; Molecular Function: antiporter activity (GO:0015297);; Cellular Component: cytoplasmic vesicle (GO:0016023);;	--	--	[R]	General function prediction only	MatE	Protein DETOXIFICATION 29 OS=Arabidopsis thaliana OX=3702 GN=DTX29 PE=1 SV=1	V	Defense mechanisms	hypothetical protein OsI_03865 [Oryza sativa Indica Group]
BGIOSGA000756	--	--	Molecular Function: calcium ion binding (GO:0005509);; Cellular Component: plastid (GO:0009536);;	K13448|3.02663e-74|osa:4325488|K13448 calcium-binding protein CML | (RefSeq) probable calcium-binding protein CML41	Plant-pathogen interaction (ko04626)	[T]	Signal transduction mechanisms	EF-hand domain pair;; EF-hand domain;; EF hand;; EF-hand domain pair;; EF hand	Probable calcium-binding protein CML41 OS=Arabidopsis thaliana OX=3702 GN=CML41 PE=2 SV=2	DTZ	Cell cycle control, cell division, chromosome partitioning;; Signal transduction mechanisms;; Cytoskeleton	hypothetical protein OsI_03863 [Oryza sativa Indica Group]
BGIOSGA000757	--	--	--	--	--	--	--	--	--	S	Function unknown	hypothetical protein OsI_03862 [Oryza sativa Indica Group]
BGIOSGA000758	[O]	Posttranslational modification, protein turnover, chaperones	Molecular Function: serine-type endopeptidase inhibitor activity (GO:0004867);; Biological Process: negative regulation of endopeptidase activity (GO:0010951);; Biological Process: regulation of proteolysis (GO:0030162);;	K13963|0|osa:4326898|K13963 serpin B | (RefSeq) OrysaZ1, OsJ_003479; serpin-Z1	--	[V]	Defense mechanisms	Serpin (serine protease inhibitor)	Serpin-Z1 OS=Oryza sativa subsp. japonica OX=39947 GN=Os01g0765400 PE=1 SV=1	O	Posttranslational modification, protein turnover, chaperones	hypothetical protein OsI_03861 [Oryza sativa Indica Group]
BGIOSGA000759	[F]	Nucleotide transport and metabolism	Biological Process: metabolic process (GO:0008152);; Molecular Function: zinc ion binding (GO:0008270);; Cellular Component: cytoplasmic vesicle (GO:0016023);; Molecular Function: hydrolase activity (GO:0016787);;	K01493|2.79464e-160|osa:4326895|K01493 dCMP deaminase [EC:3.5.4.12] | (RefSeq) deoxycytidylate deaminase	Pyrimidine metabolism (ko00240)	[F]	Nucleotide transport and metabolism	Cytidine and deoxycytidylate deaminase zinc-binding region;; MafB19-like deaminase	--	F	Nucleotide transport and metabolism	hypothetical protein OsI_03859 [Oryza sativa Indica Group]
BGIOSGA000760	[C]	Energy production and conversion	Cellular Component: vacuole (GO:0005773);; Biological Process: metabolic process (GO:0008152);; Molecular Function: hydrolase activity, acting on carbon-nitrogen (but not peptide) bonds, in linear amides (GO:0016811);;	K01455|0|osa:4326894|K01455 formamidase [EC:3.5.1.49] | (RefSeq) uncharacterized LOC4326894	Cyanoamino acid metabolism (ko00460);; Glyoxylate and dicarboxylate metabolism (ko00630);; Nitrogen metabolism (ko00910);; Carbon metabolism (ko01200)	--	--	Acetamidase/Formamidase family;; PPR repeat family;; PPR repeat;; Pentatricopeptide repeat domain;; PPR repeat	Pentatricopeptide repeat-containing protein At5g56310 OS=Arabidopsis thaliana OX=3702 GN=PCMP-E13 PE=2 SV=1	S	Function unknown	hypothetical protein OsI_03858 [Oryza sativa Indica Group]
BGIOSGA000762	[C]	Energy production and conversion	Cellular Component: vacuole (GO:0005773);; Biological Process: metabolic process (GO:0008152);; Molecular Function: hydrolase activity, acting on carbon-nitrogen (but not peptide) bonds, in linear amides (GO:0016811);;	K01455|0|dosa:Os01t0764900-01|K01455 formamidase [EC:3.5.1.49] | (RAP-DB) Os01g0764900; Similar to Formamidase.	Cyanoamino acid metabolism (ko00460);; Glyoxylate and dicarboxylate metabolism (ko00630);; Nitrogen metabolism (ko00910);; Carbon metabolism (ko01200)	--	--	Acetamidase/Formamidase family;; Serpin (serine protease inhibitor)	Serpin-Z1 OS=Oryza sativa subsp. japonica OX=39947 GN=Os01g0765400 PE=1 SV=1	C	Energy production and conversion	hypothetical protein OsI_03855 [Oryza sativa Indica Group]
BGIOSGA000763	[I]	Lipid transport and metabolism	Biological Process: cellular amino acid biosynthetic process (GO:0008652);; Molecular Function: transferase activity (GO:0016740);;	--	--	--	--	Amino acid kinase family	--	S	Function unknown	hypothetical protein OsI_03853 [Oryza sativa Indica Group]
BGIOSGA000764	[O]	Posttranslational modification, protein turnover, chaperones	Molecular Function: DNA binding (GO:0003677);; Molecular Function: nuclease activity (GO:0004518);; Cellular Component: mitochondrion (GO:0005739);; Biological Process: nucleotide-excision repair (GO:0006289);; Cellular Component: chloroplast (GO:0009507);; Biological Process: nucleic acid phosphodiester bond hydrolysis (GO:0090305);;	--	--	--	--	Hemimethylated DNA-binding protein YccV like;; UvrB/uvrC motif	Clp protease adapter protein ClpF, chloroplastic OS=Arabidopsis thaliana OX=3702 GN=CLPF PE=1 SV=1	S	Function unknown	hypothetical protein OsI_03852 [Oryza sativa Indica Group]
BGIOSGA000765	--	--	Biological Process: tryptophan biosynthetic process (GO:0000162);; Molecular Function: chorismate mutase activity (GO:0004106);; Biological Process: response to biotic stimulus (GO:0009607);; Biological Process: chorismate metabolic process (GO:0046417);;	K01850|0|osa:4326889|K01850 chorismate mutase [EC:5.4.99.5] | (RefSeq) P0403C05.8; chorismate mutase 3, chloroplastic	Phenylalanine, tyrosine and tryptophan biosynthesis (ko00400);; Biosynthesis of amino acids (ko01230)	[E]	Amino acid transport and metabolism	--	Chorismate mutase 3, chloroplastic OS=Arabidopsis thaliana OX=3702 GN=CM3 PE=1 SV=1	E	Amino acid transport and metabolism	hypothetical protein OsI_03851 [Oryza sativa Indica Group]
BGIOSGA000766	[O]	Posttranslational modification, protein turnover, chaperones	Molecular Function: glutathione transferase activity (GO:0004364);;	K00799|1.20809e-143|osa:4326887|K00799 glutathione S-transferase [EC:2.5.1.18] | (RefSeq) GST-II, GSTF2, P0403C05.5; probable glutathione S-transferase GSTF2	Glutathione metabolism (ko00480)	[O]	Posttranslational modification, protein turnover, chaperones	Glutathione S-transferase, N-terminal domain;; Glutathione S-transferase, C-terminal domain;; Glutathione S-transferase, N-terminal domain;; Glutathione S-transferase, N-terminal domain;; Glutathione S-transferase, C-terminal domain	Probable glutathione S-transferase GSTF2 OS=Oryza sativa subsp. japonica OX=39947 GN=GSTF2 PE=1 SV=3	O	Posttranslational modification, protein turnover, chaperones	PREDICTED: probable glutathione S-transferase GSTF2 [Oryza sativa Japonica Group]
BGIOSGA000767	--	--	Cellular Component: cytoplasmic vesicle (GO:0016023);; Molecular Function: hydrolase activity (GO:0016787);;	--	--	--	--	X8 domain	PLASMODESMATA CALLOSE-BINDING PROTEIN 3 OS=Arabidopsis thaliana OX=3702 GN=PDCB3 PE=1 SV=1	S	Function unknown	hypothetical protein OsI_03847 [Oryza sativa Indica Group]
BGIOSGA000769	--	--	Cellular Component: mitochondrion (GO:0005739);; Cellular Component: plastid (GO:0009536);;	--	--	--	--	--	--	--	--	hypothetical protein OsI_03839 [Oryza sativa Indica Group]
BGIOSGA000770	--	--	--	--	--	--	--	TCP family transcription factor	Transcription factor TCP5 OS=Arabidopsis thaliana OX=3702 GN=TCP5 PE=1 SV=1	K	Transcription	PREDICTED: transcription factor PCF6-like [Oryza sativa Japonica Group]
BGIOSGA000771	--	--	Cellular Component: mitochondrion (GO:0005739);; Cellular Component: plastid (GO:0009536);;	--	--	--	--	--	--	--	--	hypothetical protein OsI_03839 [Oryza sativa Indica Group]
BGIOSGA000772	--	--	Biological Process: mRNA splicing, via spliceosome (GO:0000398);; Biological Process: RNA methylation (GO:0001510);; Biological Process: chromatin assembly or disassembly (GO:0006333);;	--	--	[S]	Function unknown	Uncharacterized conserved protein (DUF2039)	--	S	Function unknown	PREDICTED: uncharacterized protein C9orf85 homolog [Oryza sativa Japonica Group]
BGIOSGA000773	--	--	--	--	--	--	--	--	--	S	Function unknown	hypothetical protein OsI_03837 [Oryza sativa Indica Group]
BGIOSGA000774	--	--	Cellular Component: mitochondrial inner membrane presequence translocase complex (GO:0005744);; Biological Process: protein transport (GO:0015031);;	K17496|0|osa:4327028|K17496 mitochondrial import inner membrane translocase subunit TIM50 | (RefSeq) mitochondrial import inner membrane translocase subunit TIM50	--	[K]	Transcription	NLI interacting factor-like phosphatase	Mitochondrial import inner membrane translocase subunit TIM50 OS=Arabidopsis thaliana OX=3702 GN=TIM50 PE=1 SV=1	K	Transcription	hypothetical protein OsI_03834 [Oryza sativa Indica Group]
BGIOSGA000775	--	--	--	--	--	--	--	--	--	S	Function unknown	PREDICTED: uncharacterized protein LOC4327025 [Oryza sativa Japonica Group]
BGIOSGA000776	[R]	General function prediction only	Molecular Function: triglyceride lipase activity (GO:0004806);; Cellular Component: monolayer-surrounded lipid storage body (GO:0012511);; Biological Process: triglyceride catabolic process (GO:0019433);;	K14674|0|osa:4327023|K14674 TAG lipase / steryl ester hydrolase / phospholipase A2 / LPA acyltransferase [EC:3.1.1.3 3.1.1.13 3.1.1.4 2.3.1.51] | (RefSeq) triacylglycerol lipase SDP1	Steroid biosynthesis (ko00100);; Glycerolipid metabolism (ko00561);; Glycerophospholipid metabolism (ko00564);; Ether lipid metabolism (ko00565);; Arachidonic acid metabolism (ko00590);; Linoleic acid metabolism (ko00591);; alpha-Linolenic acid metabolism (ko00592)	[R]	General function prediction only	Domain of unknown function (DUF3336);; Patatin-like phospholipase	Triacylglycerol lipase SDP1 OS=Arabidopsis thaliana OX=3702 GN=SDP1 PE=1 SV=1	S	Function unknown	hypothetical protein OsI_03832 [Oryza sativa Indica Group]
BGIOSGA000778	[E]	Amino acid transport and metabolism	Molecular Function: transporter activity (GO:0005215);; Cellular Component: plasma membrane (GO:0005886);; Biological Process: oligopeptide transport (GO:0006857);; Cellular Component: integral component of membrane (GO:0016021);;	--	--	[E]	Amino acid transport and metabolism	POT family	Protein NRT1/ PTR FAMILY 1.2 OS=Arabidopsis thaliana OX=3702 GN=NPF1.2 PE=1 SV=1	E	Amino acid transport and metabolism	PREDICTED: protein NRT1/ PTR FAMILY 1.2 [Oryza sativa Japonica Group]
BGIOSGA000780	--	--	--	--	--	[P]	Inorganic ion transport and metabolism	Tesmin/TSO1-like CXC domain, cysteine-rich domain	Protein tesmin/TSO1-like CXC 5 OS=Arabidopsis thaliana OX=3702 GN=TCX5 PE=1 SV=1	S	Function unknown	hypothetical protein OsI_03825 [Oryza sativa Indica Group]
BGIOSGA000781	--	--	--	--	--	[TZ]	Signal transduction mechanisms;; Cytoskeleton	--	Probable protein ABIL5 OS=Oryza sativa subsp. japonica OX=39947 GN=Os01g0760900 PE=2 SV=1	S	Function unknown	hypothetical protein OsI_03823 [Oryza sativa Indica Group]
BGIOSGA000782	--	--	Molecular Function: transcription factor activity, sequence-specific DNA binding (GO:0003700);; Cellular Component: nucleus (GO:0005634);; Biological Process: regulation of transcription, DNA-templated (GO:0006355);; Biological Process: epidermal cell fate specification (GO:0009957);; Biological Process: negative regulation of trichoblast fate specification (GO:0010062);; Molecular Function: sequ…	K09338|0|osa:4325622|K09338 homeobox-leucine zipper protein | (RefSeq) GL2-9, Roc9; homeobox-leucine zipper protein ROC9	--	--	--	START domain;; Homeobox domain	Homeobox-leucine zipper protein ROC9 OS=Oryza sativa subsp. japonica OX=39947 GN=ROC9 PE=2 SV=1	K	Transcription	hypothetical protein OsI_03822 [Oryza sativa Indica Group]
BGIOSGA000783	[E]	Amino acid transport and metabolism	Molecular Function: L-aspartate:2-oxoglutarate aminotransferase activity (GO:0004069);; Cellular Component: peroxisome (GO:0005777);; Biological Process: tricarboxylic acid cycle (GO:0006099);; Biological Process: 2-oxoglutarate metabolic process (GO:0006103);; Biological Process: alanine metabolic process (GO:0006522);; Biological Process: aspartate metabolic process (GO:0006531);; Biological Pr…	K14454|0|osa:4325621|K14454 aspartate aminotransferase, cytoplasmic [EC:2.6.1.1] | (RefSeq) aspartate aminotransferase, cytoplasmic	Arginine biosynthesis (ko00220);; Alanine, aspartate and glutamate metabolism (ko00250);; Cysteine and methionine metabolism (ko00270);; Arginine and proline metabolism (ko00330);; Tyrosine metabolism (ko00350);; Phenylalanine metabolism (ko00360);; Phenylalanine, tyrosine and tryptophan biosynthesis (ko00400);; Carbon fixation in photosynthetic organisms (ko00710);; Isoquinoline alkaloid biosynt…	[E]	Amino acid transport and metabolism	Aminotransferase class I and II	Aspartate aminotransferase, cytoplasmic OS=Oryza sativa subsp. japonica OX=39947 GN=Os01g0760600 PE=2 SV=1	E	Amino acid transport and metabolism	PREDICTED: aspartate aminotransferase, cytoplasmic [Oryza sativa Japonica Group]
BGIOSGA000784	[R]	General function prediction only	Biological Process: polysaccharide biosynthetic process (GO:0000271);; Molecular Function: ATP binding (GO:0005524);; Cellular Component: plasma membrane (GO:0005886);; Biological Process: defense response (GO:0006952);; Biological Process: signal transduction (GO:0007165);; Cellular Component: plastid (GO:0009536);; Biological Process: gravitropism (GO:0009630);; Molecular Function: nucleoside-t…	--	--	--	--	NB-ARC domain;; TIR domain	--	S	Function unknown	hypothetical protein OsI_03819 [Oryza sativa Indica Group]
BGIOSGA000785	[T]	Signal transduction mechanisms	Molecular Function: protein serine/threonine kinase activity (GO:0004674);; Molecular Function: ATP binding (GO:0005524);; Biological Process: protein phosphorylation (GO:0006468);; Biological Process: signal transduction (GO:0007165);;	--	--	[T]	Signal transduction mechanisms	Protein kinase domain;; Protein tyrosine kinase;; NAF domain;; Kinase-like	CBL-interacting protein kinase 30 OS=Oryza sativa subsp. japonica OX=39947 GN=CIPK30 PE=2 SV=1	T	Signal transduction mechanisms	hypothetical protein OsI_03813 [Oryza sativa Indica Group]
BGIOSGA000786	[T]	Signal transduction mechanisms	Molecular Function: protein serine/threonine kinase activity (GO:0004674);; Molecular Function: ATP binding (GO:0005524);; Biological Process: protein phosphorylation (GO:0006468);; Biological Process: signal transduction (GO:0007165);; Cellular Component: plastid (GO:0009536);;	--	--	[T]	Signal transduction mechanisms	Protein kinase domain;; Protein tyrosine kinase;; NAF domain;; Kinase-like	CBL-interacting protein kinase 12 OS=Oryza sativa subsp. japonica OX=39947 GN=CIPK12 PE=1 SV=1	T	Signal transduction mechanisms	hypothetical protein OsI_03812 [Oryza sativa Indica Group]
BGIOSGA000787	[T]	Signal transduction mechanisms	Molecular Function: protein serine/threonine kinase activity (GO:0004674);; Molecular Function: ATP binding (GO:0005524);; Biological Process: protein phosphorylation (GO:0006468);; Biological Process: signal transduction (GO:0007165);;	--	--	[T]	Signal transduction mechanisms	Protein kinase domain;; Protein tyrosine kinase;; NAF domain;; Kinase-like	CBL-interacting protein kinase 30 OS=Oryza sativa subsp. japonica OX=39947 GN=CIPK30 PE=2 SV=1	T	Signal transduction mechanisms	hypothetical protein OsI_03811 [Oryza sativa Indica Group]
BGIOSGA000788	--	--	Molecular Function: DNA binding (GO:0003677);; Molecular Function: transposase activity (GO:0004803);; Cellular Component: mitochondrion (GO:0005739);; Biological Process: transposition, DNA-mediated (GO:0006313);; Molecular Function: zinc ion binding (GO:0008270);;	--	--	--	--	SWIM zinc finger	--	--	--	hypothetical protein OsI_03810 [Oryza sativa Indica Group]
BGIOSGA000789	--	--	--	--	--	[R]	General function prediction only	Tub family;; F-box domain;; F-box-like	Tubby-like F-box protein 2 OS=Oryza sativa subsp. japonica OX=39947 GN=TULP2 PE=2 SV=1	S	Function unknown	hypothetical protein OsI_03808 [Oryza sativa Indica Group]
BGIOSGA000790	--	--	Cellular Component: chloroplast (GO:0009507);;	--	--	--	--	Domain of unknown function (DUF4228)	--	S	Function unknown	hypothetical protein OsI_03805 [Oryza sativa Indica Group]
BGIOSGA000791	[R]	General function prediction only	Molecular Function: phosphatidate cytidylyltransferase activity (GO:0004605);; Cellular Component: integral component of membrane (GO:0016021);; Biological Process: CDP-diacylglycerol biosynthetic process (GO:0016024);;	K00981|0|dosa:Os01t0758400-01|K00981 phosphatidate cytidylyltransferase [EC:2.7.7.41] | (RAP-DB) Os01g0758400; Similar to Phosphatidate cytidylyltransferase.	Glycerophospholipid metabolism (ko00564);; Phosphatidylinositol signaling system (ko04070)	[I]	Lipid transport and metabolism	Cytidylyltransferase family	Phosphatidate cytidylyltransferase 1 OS=Arabidopsis thaliana OX=3702 GN=CDS1 PE=1 SV=1	I	Lipid transport and metabolism	hypothetical protein OsI_03804 [Oryza sativa Indica Group]
BGIOSGA000792	[C]	Energy production and conversion	Cellular Component: cytosol (GO:0005829);; Biological Process: tricarboxylic acid cycle (GO:0006099);; Molecular Function: phosphoenolpyruvate carboxylase activity (GO:0008964);; Biological Process: carbon fixation (GO:0015977);; Biological Process: photosynthesis (GO:0015979);; Cellular Component: apoplast (GO:0048046);;	K01595|0|osa:4325309|K01595 phosphoenolpyruvate carboxylase [EC:4.1.1.31] | (RefSeq) Osppc3; phosphoenolpyruvate carboxylase, housekeeping isozyme	Pyruvate metabolism (ko00620);; Carbon fixation in photosynthetic organisms (ko00710);; Carbon metabolism (ko01200)	--	--	Phosphoenolpyruvate carboxylase	Phosphoenolpyruvate carboxylase, housekeeping isozyme OS=Saccharum hybrid OX=15819 PE=3 SV=1	C	Energy production and conversion	hypothetical protein OsI_03803 [Oryza sativa Indica Group]
BGIOSGA000793	--	--	Molecular Function: DNA binding (GO:0003677);; Biological Process: regulation of transcription, DNA-templated (GO:0006355);;	--	--	--	--	Dof domain, zinc finger	Dof zinc finger protein 5 OS=Oryza sativa subsp. japonica OX=39947 GN=DOF5 PE=2 SV=1	K	Transcription	hypothetical protein OsI_03802 [Oryza sativa Indica Group]
BGIOSGA000794	--	--	--	--	--	--	--	--	--	--	--	hypothetical protein OsI_03801 [Oryza sativa Indica Group]
BGIOSGA000795	--	--	Biological Process: metal ion transport (GO:0030001);; Molecular Function: metal ion binding (GO:0046872);;	--	--	[P]	Inorganic ion transport and metabolism	Heavy-metal-associated domain	Heavy metal-associated isoprenylated plant protein 28 OS=Arabidopsis thaliana OX=3702 GN=HIPP28 PE=3 SV=1	S	Function unknown	hypothetical protein OsI_03800 [Oryza sativa Indica Group]
BGIOSGA000796	[GR]	Carbohydrate transport and metabolism;; General function prediction only	Molecular Function: riboflavin kinase activity (GO:0008531);; Biological Process: riboflavin biosynthetic process (GO:0009231);; Molecular Function: hydrolase activity (GO:0016787);;	K17623|0|osa:4325306|K17623 pseudouridine 5'-phosphatase [EC:3.1.3.96] | (RefSeq) bifunctional riboflavin kinase/FMN phosphatase	--	[R]	General function prediction only	Haloacid dehalogenase-like hydrolase;; haloacid dehalogenase-like hydrolase;; haloacid dehalogenase-like hydrolase;; HAD-hyrolase-like	Bifunctional riboflavin kinase/FMN phosphatase OS=Arabidopsis thaliana OX=3702 GN=FHY PE=1 SV=1	S	Function unknown	hypothetical protein OsI_03799 [Oryza sativa Indica Group]
BGIOSGA000797	--	--	Biological Process: embryo development ending in seed dormancy (GO:0009793);;	--	--	--	--	PPR repeat family;; PPR repeat	Pentatricopeptide repeat-containing protein At4g21190 OS=Arabidopsis thaliana OX=3702 GN=EMB1417 PE=2 SV=1	S	Function unknown	hypothetical protein OsI_03797 [Oryza sativa Indica Group]
BGIOSGA000798	--	--	Cellular Component: plastid (GO:0009536);;	--	--	--	--	--	Interactor of constitutive active ROPs 1 OS=Arabidopsis thaliana OX=3702 GN=ICR1 PE=1 SV=1	S	Function unknown	hypothetical protein OsI_03796 [Oryza sativa Indica Group]
BGIOSGA000799	--	--	Cellular Component: plasma membrane (GO:0005886);; Biological Process: protein folding (GO:0006457);; Biological Process: response to heat (GO:0009408);; Biological Process: response to high light intensity (GO:0009644);; Biological Process: response to endoplasmic reticulum stress (GO:0034976);; Biological Process: response to hydrogen peroxide (GO:0042542);;	K04507|6.47101e-123|osa:4325302|K04507 calcyclin binding protein | (RefSeq) OJ1414_E05.22; calcyclin-binding protein	--	[T]	Signal transduction mechanisms	CS domain;; Siah interacting protein, N terminal	--	S	Function unknown	hypothetical protein OsI_03795 [Oryza sativa Indica Group]
BGIOSGA000800	[M]	Cell wall/membrane/envelope biogenesis	Cellular Component: mitochondrion (GO:0005739);;	--	--	--	--	Glycosyltransferase family 92;; Glycosyl transferase family 2	Glycosyltransferase family 92 protein Os08g0121900 OS=Oryza sativa subsp. japonica OX=39947 GN=Os08g0121900 PE=2 SV=1	M	Cell wall/membrane/envelope biogenesis	hypothetical protein OsI_03792 [Oryza sativa Indica Group]
BGIOSGA000801	--	--	Molecular Function: nucleotide binding (GO:0000166);; Molecular Function: RNA binding (GO:0003723);; Cellular Component: nucleus (GO:0005634);; Biological Process: RNA processing (GO:0006396);; Biological Process: membrane fusion (GO:0006944);; Cellular Component: intracellular ribonucleoprotein complex (GO:0030529);; Biological Process: Golgi vesicle transport (GO:0048193);;	K15191|0|osa:4325141|K15191 La-related protein 7 | (RefSeq) OJ1414_E05.3; la-related protein 6A	--	[R]	General function prediction only	La domain;; RNA recognition motif. (a.k.a. RRM, RBD, or RNP domain)	La-related protein 6A OS=Arabidopsis thaliana OX=3702 GN=LARP6A PE=2 SV=1	S	Function unknown	PREDICTED: la-related protein 6A [Oryza sativa Japonica Group]
BGIOSGA000802	--	--	--	--	--	--	--	--	--	S	Function unknown	PREDICTED: uncharacterized protein LOC4325140 [Oryza sativa Japonica Group]
BGIOSGA000804	--	--	Cellular Component: mitochondrion (GO:0005739);;	--	--	--	--	--	--	S	Function unknown	hypothetical protein OsI_03784 [Oryza sativa Indica Group]
BGIOSGA000805	--	--	Cellular Component: mitochondrion (GO:0005739);;	--	--	--	--	--	--	S	Function unknown	hypothetical protein OsI_03781 [Oryza sativa Indica Group]
BGIOSGA000806	--	--	--	--	--	--	--	--	--	--	--	--
BGIOSGA000807	--	--	--	--	--	[R]	General function prediction only	PPR repeat family;; PPR repeat;; PPR repeat;; Pentatricopeptide repeat domain;; Pentacotripeptide-repeat region of PRORP;; Tetratricopeptide repeat	Pentatricopeptide repeat-containing protein At3g58590 OS=Arabidopsis thaliana OX=3702 GN=At3g58590 PE=2 SV=2	S	Function unknown	PREDICTED: pentatricopeptide repeat-containing protein At3g58590 [Oryza sativa Japonica Group]
BGIOSGA000808	--	--	--	--	--	--	--	--	--	--	--	hypothetical protein [Oryza sativa Japonica Group]
BGIOSGA000809	--	--	--	--	--	--	--	UBA-like domain (DUF1421)	--	S	Function unknown	PREDICTED: altered inheritance of mitochondria protein 3 isoform X1 [Oryza sativa Japonica Group]
BGIOSGA000810	--	--	Biological Process: reproduction (GO:0000003);; Cellular Component: 1,3-beta-D-glucan synthase complex (GO:0000148);; Molecular Function: 1,3-beta-D-glucan synthase activity (GO:0003843);; Biological Process: (1->3)-beta-D-glucan biosynthetic process (GO:0006075);; Biological Process: pollen development (GO:0009555);; Biological Process: response to fungus (GO:0009620);; Biological Process: salic…	K11000|0|osa:4325131|K11000 callose synthase [EC:2.4.1.-] | (RefSeq) callose synthase 12	--	[M]	Cell wall/membrane/envelope biogenesis	1,3-beta-glucan synthase component;; 1,3-beta-glucan synthase subunit FKS1, domain-1	Callose synthase 12 OS=Arabidopsis thaliana OX=3702 GN=CALS12 PE=2 SV=1	S	Function unknown	hypothetical protein OsI_03775 [Oryza sativa Indica Group]
BGIOSGA000811	[L]	Replication, recombination and repair	Molecular Function: DNA binding (GO:0003677);;	K07466|1.1202e-77|osa:4325130|K07466 replication factor A1 | (RefSeq) uncharacterized protein At4g28440	DNA replication (ko03030);; Nucleotide excision repair (ko03420);; Mismatch repair (ko03430);; Homologous recombination (ko03440)	--	--	--	Uncharacterized protein At4g28440 OS=Arabidopsis thaliana OX=3702 GN=At4g28440 PE=1 SV=1	S	Function unknown	hypothetical protein OsI_03774 [Oryza sativa Indica Group]
BGIOSGA000812	--	--	Molecular Function: DNA binding (GO:0003677);; Cellular Component: nucleus (GO:0005634);; Biological Process: regulation of transcription, DNA-templated (GO:0006355);; Biological Process: auxin-activated signaling pathway (GO:0009734);;	--	--	--	--	Auxin response factor;; B3 DNA binding domain	Auxin response factor 3 OS=Oryza sativa subsp. japonica OX=39947 GN=ARF3 PE=2 SV=1	K	Transcription	hypothetical protein OsI_03771 [Oryza sativa Indica Group]
BGIOSGA000814	--	--	--	--	--	[R]	General function prediction only	Optic atrophy 3 protein (OPA3)	--	S	Function unknown	hypothetical protein OsI_03765 [Oryza sativa Indica Group]
BGIOSGA000815	--	--	Cellular Component: mitochondrion (GO:0005739);;	--	--	--	--	--	Transcription factor VOZ1 OS=Arabidopsis thaliana OX=3702 GN=VOZ1 PE=1 SV=1	S	Function unknown	hypothetical protein OsI_03763 [Oryza sativa Indica Group]
BGIOSGA000816	--	--	--	--	--	[R]	General function prediction only	Casein kinase substrate phosphoprotein PP28	--	S	Function unknown	PREDICTED: 28 kDa heat- and acid-stable phosphoprotein [Oryza sativa Japonica Group]
BGIOSGA000817	[M]	Cell wall/membrane/envelope biogenesis	Cellular Component: mitochondrion (GO:0005739);; Molecular Function: lipid-A-disaccharide synthase activity (GO:0008915);; Biological Process: lipid A biosynthetic process (GO:0009245);; Biological Process: methylglyoxal catabolic process to D-lactate via S-lactoyl-glutathione (GO:0019243);; Biological Process: lipid X metabolic process (GO:2001289);;	K00748|0|osa:4327007|K00748 lipid-A-disaccharide synthase [EC:2.4.1.182] | (RefSeq) probable lipid-A-disaccharide synthase, mitochondrial	--	--	--	Lipid-A-disaccharide synthetase	Probable lipid-A-disaccharide synthase, mitochondrial OS=Arabidopsis thaliana OX=3702 GN=LPXB PE=2 SV=1	M	Cell wall/membrane/envelope biogenesis	hypothetical protein OsI_03760 [Oryza sativa Indica Group]
BGIOSGA000818	--	--	--	--	--	[T]	Signal transduction mechanisms	Glucosidase II beta subunit-like	Glucosidase 2 subunit beta OS=Arabidopsis thaliana OX=3702 GN=PSL4 PE=2 SV=1	O	Posttranslational modification, protein turnover, chaperones	hypothetical protein OsI_03758 [Oryza sativa Indica Group]
BGIOSGA000819	--	--	Molecular Function: structural constituent of ribosome (GO:0003735);; Cellular Component: plasma membrane (GO:0005886);; Biological Process: translation (GO:0006412);; Cellular Component: cytosolic large ribosomal subunit (GO:0022625);;	K02882|4.54079e-131|osa:4327004|K02882 large subunit ribosomal protein L18Ae | (RefSeq) OsJ_03475, RPL18A; 60S ribosomal protein L18a	Ribosome (ko03010)	[J]	Translation, ribosomal structure and biogenesis	Ribosomal proteins 50S-L18Ae/60S-L20/60S-L18A	60S ribosomal protein L18a OS=Oryza sativa subsp. japonica OX=39947 GN=RPL18A PE=1 SV=1	J	Translation, ribosomal structure and biogenesis	PREDICTED: 60S ribosomal protein L18a [Oryza brachyantha]
BGIOSGA000820	[I]	Lipid transport and metabolism	Molecular Function: 3-hydroxyisobutyryl-CoA hydrolase activity (GO:0003860);; Biological Process: fatty acid beta-oxidation (GO:0006635);; Biological Process: response to karrikin (GO:0080167);;	K05605|0|osa:4324637|K05605 3-hydroxyisobutyryl-CoA hydrolase [EC:3.1.2.4] | (RefSeq) 3-hydroxyisobutyryl-CoA hydrolase-like protein 5	Valine, leucine and isoleucine degradation (ko00280);; beta-Alanine metabolism (ko00410);; Propanoate metabolism (ko00640);; Carbon metabolism (ko01200)	--	--	Enoyl-CoA hydratase/isomerase;; Enoyl-CoA hydratase/isomerase	3-hydroxyisobutyryl-CoA hydrolase-like protein 5 OS=Arabidopsis thaliana OX=3702 GN=At1g06550 PE=1 SV=2	I	Lipid transport and metabolism	hypothetical protein OsI_03755 [Oryza sativa Indica Group]
BGIOSGA000821	--	--	Molecular Function: triglyceride lipase activity (GO:0004806);; Biological Process: lipid metabolic process (GO:0006629);;	--	--	--	--	Lipase (class 3)	GDSL esterase/lipase At4g10955 OS=Arabidopsis thaliana OX=3702 GN=At4g10955 PE=2 SV=1	S	Function unknown	hypothetical protein OsI_03753 [Oryza sativa Indica Group]
BGIOSGA000822	--	--	Cellular Component: mitochondrial respiratory chain complex I (GO:0005747);; Biological Process: photorespiration (GO:0009853);; Cellular Component: cytoplasmic vesicle (GO:0016023);;	--	--	--	--	--	--	S	Function unknown	hypothetical protein SETIT_004637mg, partial [Setaria italica]
BGIOSGA000823	[M]	Cell wall/membrane/envelope biogenesis	Molecular Function: protein serine/threonine kinase activity (GO:0004674);; Molecular Function: structural constituent of cell wall (GO:0005199);; Molecular Function: ATP binding (GO:0005524);; Cellular Component: mitochondrion (GO:0005739);; Biological Process: protein phosphorylation (GO:0006468);; Cellular Component: plastid (GO:0009536);;	--	--	[T]	Signal transduction mechanisms	Protein tyrosine kinase;; Protein kinase domain	Proline-rich receptor-like protein kinase PERK1 OS=Arabidopsis thaliana OX=3702 GN=PERK1 PE=1 SV=1	T	Signal transduction mechanisms	hypothetical protein OsI_03745 [Oryza sativa Indica Group]
BGIOSGA000824	--	--	Cellular Component: cytoplasm (GO:0005737);; Biological Process: protein targeting to vacuole (GO:0006623);; Biological Process: vesicle-mediated transport (GO:0016192);;	--	--	[R]	General function prediction only	Domain of unknown function (DUF814)	--	S	Function unknown	hypothetical protein OsI_03744 [Oryza sativa Indica Group]
BGIOSGA000825	[K]	Transcription	Cellular Component: plasma membrane (GO:0005886);; Cellular Component: plastid (GO:0009536);;	--	--	[R]	General function prediction only	Leucine rich repeat;; Leucine Rich repeats (2 copies);; Leucine Rich Repeat;; Leucine Rich repeat	Receptor-like protein 51 OS=Arabidopsis thaliana OX=3702 GN=RLP51 PE=1 SV=1	S	Function unknown	hypothetical protein OsI_03743 [Oryza sativa Indica Group]
BGIOSGA000826	--	--	Molecular Function: transcription factor activity, sequence-specific DNA binding (GO:0003700);; Biological Process: regulation of transcription, DNA-templated (GO:0006355);; Biological Process: brassinosteroid biosynthetic process (GO:0016132);; Molecular Function: sequence-specific DNA binding (GO:0043565);;	--	--	--	--	WRKY DNA -binding domain	Probable WRKY transcription factor 65 OS=Arabidopsis thaliana OX=3702 GN=WRKY65 PE=2 SV=1	K	Transcription	hypothetical protein OsI_03741 [Oryza sativa Indica Group]
BGIOSGA000827	[G]	Carbohydrate transport and metabolism	Molecular Function: catalytic activity (GO:0003824);; Biological Process: trehalose biosynthetic process (GO:0005992);;	K16055|0|osa:4324621|K16055 trehalose 6-phosphate synthase/phosphatase [EC:2.4.1.15 3.1.3.12] | (RefSeq) probable alpha,alpha-trehalose-phosphate synthase [UDP-forming] 7	Starch and sucrose metabolism (ko00500)	[G]	Carbohydrate transport and metabolism	Glycosyltransferase family 20;; Trehalose-phosphatase;; haloacid dehalogenase-like hydrolase	Probable alpha,alpha-trehalose-phosphate synthase [UDP-forming] 7 OS=Arabidopsis thaliana OX=3702 GN=TPS7 PE=1 SV=1	G	Carbohydrate transport and metabolism	hypothetical protein OsI_03737 [Oryza sativa Indica Group]
BGIOSGA000828	[T]	Signal transduction mechanisms	Molecular Function: protein serine/threonine kinase activity (GO:0004674);; Molecular Function: ATP binding (GO:0005524);; Cellular Component: nucleus (GO:0005634);; Cellular Component: cytoplasm (GO:0005737);; Cellular Component: plasma membrane (GO:0005886);; Biological Process: protein phosphorylation (GO:0006468);; Biological Process: regulation of signal transduction (GO:0009966);;	--	--	[T]	Signal transduction mechanisms	Protein tyrosine kinase;; Protein kinase domain	Integrin-linked protein kinase 1 OS=Arabidopsis thaliana OX=3702 GN=ILK1 PE=1 SV=1	T	Signal transduction mechanisms	PREDICTED: serine/threonine-protein kinase HT1 [Oryza sativa Japonica Group]
BGIOSGA000829	--	--	--	--	--	--	--	--	--	S	Function unknown	hypothetical protein OsI_03728 [Oryza sativa Indica Group]
BGIOSGA000830	--	--	--	--	--	--	--	Senescence regulator	--	S	Function unknown	PREDICTED: uncharacterized protein LOC4325548 [Oryza sativa Japonica Group]
BGIOSGA000831	--	--	--	--	--	--	--	--	--	S	Function unknown	hypothetical protein OsI_03726 [Oryza sativa Indica Group]
BGIOSGA000832	--	--	Molecular Function: copper ion binding (GO:0005507);; Cellular Component: vacuole (GO:0005773);; Molecular Function: electron carrier activity (GO:0009055);; Cellular Component: anchored component of membrane (GO:0031225);; Cellular Component: aleurone grain membrane (GO:0032578);;	--	--	--	--	Plastocyanin-like domain	Early nodulin-like protein 1 OS=Oryza sativa subsp. japonica OX=39947 GN=ENODL1 PE=1 SV=1	S	Function unknown	hypothetical protein OsI_03725 [Oryza sativa Indica Group]
BGIOSGA000833	--	--	Biological Process: nuclear division (GO:0000280);; Biological Process: cytokinesis by cell plate formation (GO:0000911);; Molecular Function: GTPase activity (GO:0003924);; Molecular Function: GTP binding (GO:0005525);; Biological Process: obsolete GTP catabolic process (GO:0006184);; Biological Process: DNA replication initiation (GO:0006270);; Biological Process: regulation of DNA replication …	--	--	[UR]	Intracellular trafficking, secretion, and vesicular transport;; General function prediction only	Dynamin family;; 50S ribosome-binding GTPase	Dynamin-related protein 5A OS=Arabidopsis thaliana OX=3702 GN=DRP5A PE=2 SV=1	S	Function unknown	hypothetical protein OsI_03724 [Oryza sativa Indica Group]
BGIOSGA000834	--	--	Molecular Function: DNA binding (GO:0003677);; Cellular Component: plastid (GO:0009536);;	--	--	--	--	--	VQ motif-containing protein 4 OS=Arabidopsis thaliana OX=3702 GN=VQ4 PE=1 SV=1	--	--	hypothetical protein OsI_03723 [Oryza sativa Indica Group]
BGIOSGA000835	--	--	Cellular Component: mitochondrion (GO:0005739);;	--	--	[R]	General function prediction only	PPR repeat family;; PPR repeat;; PPR repeat;; Pentacotripeptide-repeat region of PRORP;; Pentatricopeptide repeat domain	Pentatricopeptide repeat-containing protein At2g27800, mitochondrial OS=Arabidopsis thaliana OX=3702 GN=At2g27800 PE=3 SV=2	S	Function unknown	hypothetical protein OsI_03721 [Oryza sativa Indica Group]
BGIOSGA000836	--		Molecular Function: protein serine/threonine kinase activity (GO:0004674);; Molecular Function: ATP binding (GO:0005524);; Biological Process: protein phosphorylation (GO:0006468);;	--	--	[T]	Signal transduction mechanisms	Protein tyrosine kinase;; Protein kinase domain	Serine/threonine-protein kinase HT1 OS=Arabidopsis thaliana OX=3702 GN=HT1 PE=1 SV=1	T	Signal transduction mechanisms	hypothetical protein OsI_03719 [Oryza sativa Indica Group]
BGIOSGA000837	[G]	Carbohydrate transport and metabolism	Cellular Component: extracellular region (GO:0005576);; Biological Process: carbohydrate metabolic process (GO:0005975);; Cellular Component: cytoplasmic vesicle (GO:0016023);; Molecular Function: mannan endo-1,4-beta-mannosidase activity (GO:0016985);;	K19355|0|osa:4326178|K19355 mannan endo-1,4-beta-mannosidase [EC:3.2.1.78] | (RefSeq) MAN2, OsMAN2, P0481E12.1; mannan endo-1,4-beta-mannosidase 2	Fructose and mannose metabolism (ko00051)	--	--	Cellulase (glycosyl hydrolase family 5)	Mannan endo-1,4-beta-mannosidase 2 OS=Oryza sativa subsp. japonica OX=39947 GN=MAN2 PE=2 SV=2	G	Carbohydrate transport and metabolism	hypothetical protein OsI_03716 [Oryza sativa Indica Group]
BGIOSGA000839	[Q]	Secondary metabolites biosynthesis, transport and catabolism	Cellular Component: chloroplast stroma (GO:0009570);; Biological Process: response to auxin (GO:0009733);; Biological Process: cell wall modification involved in abscission (GO:0009830);; Biological Process: auxin polar transport (GO:0009926);; Biological Process: leaf morphogenesis (GO:0009965);; Biological Process: secondary shoot formation (GO:0010223);; Biological Process: carotene catabolic …	K17913|0|osa:4326177|K17913 carlactone synthase / all-trans-10'-apo-beta-carotenal 13,14-cleaving dioxygenase [EC:1.13.11.69 1.13.11.70] | (RefSeq) CCD8B, D10, OsCCD8b; carotenoid cleavage dioxygenase 8 homolog B, chloroplastic	Carotenoid biosynthesis (ko00906)	[Q]	Secondary metabolites biosynthesis, transport and catabolism	Retinal pigment epithelial membrane protein	Carotenoid cleavage dioxygenase 8 homolog B, chloroplastic OS=Oryza sativa subsp. japonica OX=39947 GN=CCD8B PE=1 SV=1	Q	Secondary metabolites biosynthesis, transport and catabolism	hypothetical protein OsI_03714 [Oryza sativa Indica Group]
BGIOSGA000840	--	--	Molecular Function: transcription factor activity, sequence-specific DNA binding (GO:0003700);; Biological Process: regulation of transcription, DNA-templated (GO:0006355);; Molecular Function: zinc ion binding (GO:0008270);; Molecular Function: sequence-specific DNA binding (GO:0043565);;	--	--	[K]	Transcription	GATA zinc finger	GATA transcription factor 12 OS=Arabidopsis thaliana OX=3702 GN=GATA12 PE=2 SV=1	K	Transcription	hypothetical protein OsI_03711 [Oryza sativa Indica Group]
BGIOSGA000841	--	--	Cellular Component: mitochondrion (GO:0005739);;	--	--	--	--	Protein of unknown function (DUF1677)	--	--	--	PREDICTED: uncharacterized protein LOC107278323 [Oryza sativa Japonica Group]
BGIOSGA000842	--	--	Cellular Component: mitochondrion (GO:0005739);;	--	--	--	--	Protein of unknown function (DUF1677)	--	--	--	PREDICTED: uncharacterized protein LOC107277855 [Oryza sativa Japonica Group]
BGIOSGA000843	--	--	Cellular Component: Golgi membrane (GO:0000139);; Biological Process: nuclear-transcribed mRNA catabolic process (GO:0000956);; Cellular Component: integral component of membrane (GO:0016021);;	--	--	--	--	Golgin subfamily A member 5	Golgin-84 OS=Oryza sativa subsp. japonica OX=39947 GN=Os01g0744400 PE=2 SV=1	U	Intracellular trafficking, secretion, and vesicular transport	hypothetical protein OsI_03707 [Oryza sativa Indica Group]
BGIOSGA000844	[R]	General function prediction only	Molecular Function: protein serine/threonine kinase activity (GO:0004674);; Molecular Function: ATP binding (GO:0005524);; Cellular Component: mitochondrion (GO:0005739);; Biological Process: protein phosphorylation (GO:0006468);; Cellular Component: plastid (GO:0009536);;	--	--	[T]	Signal transduction mechanisms	Protein kinase domain;; Protein tyrosine kinase	Casein kinase 1-like protein HD16 OS=Oryza sativa subsp. japonica OX=39947 GN=HD16 PE=1 SV=1	T	Signal transduction mechanisms	hypothetical protein OsI_03705 [Oryza sativa Indica Group]
BGIOSGA000845	[S]	Function unknown	Molecular Function: ATP-dependent peptidase activity (GO:0004176);; Biological Process: proteolysis (GO:0006508);;	--	--	[R]	General function prediction only	ATP-dependent protease La (LON) substrate-binding domain	--	O	Posttranslational modification, protein turnover, chaperones	hypothetical protein OsI_03699 [Oryza sativa Indica Group]
BGIOSGA000846	[J]	Translation, ribosomal structure and biogenesis	Molecular Function: tryptophan-tRNA ligase activity (GO:0004830);; Molecular Function: ATP binding (GO:0005524);; Cellular Component: mitochondrion (GO:0005739);; Biological Process: tryptophanyl-tRNA aminoacylation (GO:0006436);; Cellular Component: chloroplast stroma (GO:0009570);; Biological Process: chloroplast organization (GO:0009658);; Biological Process: embryo development ending in seed …	K01867|0|osa:4326551|K01867 tryptophanyl-tRNA synthetase [EC:6.1.1.2] | (RefSeq) tryptophan--tRNA ligase, chloroplastic/mitochondrial	Aminoacyl-tRNA biosynthesis (ko00970)	[J]	Translation, ribosomal structure and biogenesis	tRNA synthetases class I (W and Y)	Tryptophan--tRNA ligase, chloroplastic/mitochondrial OS=Arabidopsis thaliana OX=3702 GN=OVA4 PE=1 SV=1	J	Translation, ribosomal structure and biogenesis	PREDICTED: tryptophan--tRNA ligase, chloroplastic/mitochondrial isoform X1 [Oryza sativa Japonica Group]
BGIOSGA000847	[GI]	Carbohydrate transport and metabolism;; Lipid transport and metabolism	Cellular Component: cell wall (GO:0005618);; Cellular Component: cytoplasmic vesicle (GO:0016023);; Molecular Function: pectinesterase activity (GO:0030599);; Biological Process: cell wall modification (GO:0042545);; Molecular Function: aspartyl esterase activity (GO:0045330);;	K01051|0|osa:4326549|K01051 pectinesterase [EC:3.1.1.11] | (RefSeq) probable pectinesterase 53	Pentose and glucuronate interconversions (ko00040);; Starch and sucrose metabolism (ko00500)	--	--	Pectinesterase	Probable pectinesterase 53 OS=Arabidopsis thaliana OX=3702 GN=PME53 PE=2 SV=1	G	Carbohydrate transport and metabolism	PREDICTED: probable pectinesterase 53 [Oryza sativa Japonica Group]
BGIOSGA000848	--	--	Cellular Component: plastid (GO:0009536);;	--	--	--	--	SOSS complex subunit C	--	S	Function unknown	hypothetical protein OsI_03692 [Oryza sativa Indica Group]
BGIOSGA000849	[G]	Carbohydrate transport and metabolism	Molecular Function: glucokinase activity (GO:0004340);; Molecular Function: ATP binding (GO:0005524);; Cellular Component: nucleus (GO:0005634);; Cellular Component: mitochondrion (GO:0005739);; Cellular Component: vacuole (GO:0005773);; Cellular Component: plasma membrane (GO:0005886);; Biological Process: glycolytic process (GO:0006096);; Molecular Function: zinc ion binding (GO:0008270);; Mole…	K00844|0|osa:4326547|K00844 hexokinase [EC:2.7.1.1] | (RefSeq) HXK2, HXK6; hexokinase-6	Glycolysis / Gluconeogenesis (ko00010);; Fructose and mannose metabolism (ko00051);; Galactose metabolism (ko00052);; Starch and sucrose metabolism (ko00500);; Amino sugar and nucleotide sugar metabolism (ko00520);; Carbon metabolism (ko01200)	[G]	Carbohydrate transport and metabolism	Hexokinase;; Hexokinase	Hexokinase-6 OS=Oryza sativa subsp. japonica OX=39947 GN=HXK6 PE=2 SV=1	G	Carbohydrate transport and metabolism	PREDICTED: hexokinase-6 [Oryza sativa Japonica Group]
BGIOSGA000850	[I]	Lipid transport and metabolism	Molecular Function: nucleotide binding (GO:0000166);; Molecular Function: phosphogluconate dehydrogenase (decarboxylating) activity (GO:0004616);; Cellular Component: cytosol (GO:0005829);; Biological Process: pentose-phosphate shunt (GO:0006098);; Molecular Function: coenzyme binding (GO:0050662);;	--	--	[R]	General function prediction only	NAD binding domain of 6-phosphogluconate dehydrogenase;; NAD-binding of NADP-dependent 3-hydroxyisobutyrate dehydrogenase;; NADP oxidoreductase coenzyme F420-dependent;; Shikimate / quinate 5-dehydrogenase	Probable 3-hydroxyisobutyrate dehydrogenase-like 1, mitochondrial OS=Arabidopsis thaliana OX=3702 GN=At4g29120 PE=1 SV=1	I	Lipid transport and metabolism	putative D-threonine dehydrogenase [Oryza sativa Japonica Group]
BGIOSGA000851	[J]	Translation, ribosomal structure and biogenesis	Biological Process: RNA methylation (GO:0001510);; Molecular Function: RNA binding (GO:0003723);; Biological Process: RNA processing (GO:0006396);; Molecular Function: RNA methyltransferase activity (GO:0008173);; Cellular Component: chloroplast (GO:0009507);;	K15507|0|osa:4326542|K15507 21S rRNA (GM2251-2'-O)-methyltransferase [EC:2.1.1.-] | (RefSeq) uncharacterized tRNA/rRNA methyltransferase MRA_3618	--	[A]	RNA processing and modification	SpoU rRNA Methylase family;; RNA 2'-O ribose methyltransferase substrate binding	--	J	Translation, ribosomal structure and biogenesis	hypothetical protein OsI_03687 [Oryza sativa Indica Group]
BGIOSGA000852	--	--	--	--	--	--	--	--	--	--	--	hypothetical protein OsI_03684 [Oryza sativa Indica Group]
BGIOSGA000853	[T]	Signal transduction mechanisms	Molecular Function: protein serine/threonine kinase activity (GO:0004674);; Molecular Function: protein tyrosine kinase activity (GO:0004713);; Molecular Function: ATP binding (GO:0005524);; Biological Process: protein phosphorylation (GO:0006468);; Biological Process: microtubule nucleation (GO:0007020);; Cellular Component: cytoplasmic vesicle (GO:0016023);; Biological Process: cell wall macrom…	--	--	--	--	Protein tyrosine kinase;; Protein kinase domain	LysM domain receptor-like kinase 3 OS=Arabidopsis thaliana OX=3702 GN=LYK3 PE=2 SV=1	T	Signal transduction mechanisms	hypothetical protein OsI_03683 [Oryza sativa Indica Group]
BGIOSGA000854	[O]	Posttranslational modification, protein turnover, chaperones	Molecular Function: carboxypeptidase activity (GO:0004180);; Cellular Component: vacuole (GO:0005773);; Biological Process: proteolysis (GO:0006508);;	K01301|0|osa:4327208|K01301 N-acetylated-alpha-linked acidic dipeptidase [EC:3.4.17.21] | (RefSeq) probable glutamate carboxypeptidase 2	--	[OPR]	Posttranslational modification, protein turnover, chaperones;; Inorganic ion transport and metabolism;; General function prediction only	Transferrin receptor-like dimerisation domain;; Peptidase family M28	Probable glutamate carboxypeptidase LAMP1 OS=Arabidopsis thaliana OX=3702 GN=LAMP1 PE=2 SV=1	S	Function unknown	hypothetical protein OsI_03680 [Oryza sativa Indica Group]
BGIOSGA000855	[O]	Posttranslational modification, protein turnover, chaperones	Molecular Function: carboxypeptidase activity (GO:0004180);; Cellular Component: vacuole (GO:0005773);; Biological Process: proteolysis (GO:0006508);;	K01301|0|dosa:Os01t0740500-00|K01301 N-acetylated-alpha-linked acidic dipeptidase [EC:3.4.17.21] | (RAP-DB) Os01g0740500; Similar to glutamate carboxypeptidase 2.	--	[OPR]	Posttranslational modification, protein turnover, chaperones;; Inorganic ion transport and metabolism;; General function prediction only	Transferrin receptor-like dimerisation domain;; Peptidase family M28;; PA domain	Probable glutamate carboxypeptidase LAMP1 OS=Arabidopsis thaliana OX=3702 GN=LAMP1 PE=2 SV=1	S	Function unknown	hypothetical protein OsI_03679 [Oryza sativa Indica Group]
BGIOSGA000856	--	--	--	--	--	[K]	Transcription	--	--	S	Function unknown	hypothetical protein OsI_03675 [Oryza sativa Indica Group]
BGIOSGA000857	--	--	--	--	--	--	--	--	--	--	--	hypothetical protein OsI_03672 [Oryza sativa Indica Group]
BGIOSGA000858	[R]	General function prediction only	Molecular Function: metalloendopeptidase activity (GO:0004222);; Molecular Function: ATP binding (GO:0005524);; Cellular Component: mitochondrial outer membrane (GO:0005741);; Cellular Component: mitochondrial respiratory chain complex III (GO:0005750);; Cellular Component: mitochondrial intermembrane space (GO:0005758);; Cellular Component: mitochondrial matrix (GO:0005759);; Cellular Component:…	K01412|0|osa:4327198|K01412 mitochondrial-processing peptidase subunit alpha [EC:3.4.24.64] | (RefSeq) mitochondrial-processing peptidase subunit alpha	--	[O]	Posttranslational modification, protein turnover, chaperones	Insulinase (Peptidase family M16);; Peptidase M16 inactive domain	Mitochondrial-processing peptidase subunit alpha OS=Solanum tuberosum OX=4113 GN=MPP PE=1 SV=1	O	Posttranslational modification, protein turnover, chaperones	hypothetical protein OsI_03671 [Oryza sativa Indica Group]
BGIOSGA000859	[G]	Carbohydrate transport and metabolism	Molecular Function: 6-phosphofructokinase activity (GO:0003872);; Molecular Function: ATP binding (GO:0005524);; Cellular Component: plasma membrane (GO:0005886);; Cellular Component: 6-phosphofructokinase complex (GO:0005945);; Biological Process: fructose 6-phosphate metabolic process (GO:0006002);; Biological Process: glycolytic process (GO:0006096);; Biological Process: phosphorylation (GO:00…	K00850|0|obr:102706889|K00850 6-phosphofructokinase 1 [EC:2.7.1.11] | (RefSeq) ATP-dependent 6-phosphofructokinase 6-like	Glycolysis / Gluconeogenesis (ko00010);; Pentose phosphate pathway (ko00030);; Fructose and mannose metabolism (ko00051);; Galactose metabolism (ko00052);; Carbon metabolism (ko01200);; Biosynthesis of amino acids (ko01230);; RNA degradation (ko03018)	[G]	Carbohydrate transport and metabolism	Phosphofructokinase	ATP-dependent 6-phosphofructokinase 3 OS=Arabidopsis thaliana OX=3702 GN=PFK3 PE=1 SV=1	G	Carbohydrate transport and metabolism	hypothetical protein OsI_03669 [Oryza sativa Indica Group]
BGIOSGA000860	--	--	Biological Process: proteolysis (GO:0006508);; Molecular Function: cysteine-type peptidase activity (GO:0008234);;	K16287|0|osa:4327883|K16287 ubiquitin-like-specific protease 1C/D [EC:3.4.22.68] | (RefSeq) ubiquitin-like-specific protease 1D	--	[O]	Posttranslational modification, protein turnover, chaperones	Ulp1 protease family, C-terminal catalytic domain	Ubiquitin-like-specific protease 1D OS=Arabidopsis thaliana OX=3702 GN=ULP1D PE=1 SV=1	O	Posttranslational modification, protein turnover, chaperones	hypothetical protein OsI_03664 [Oryza sativa Indica Group]
BGIOSGA000861	--	--	Molecular Function: farnesyltranstransferase activity (GO:0004311);; Molecular Function: protein farnesyltransferase activity (GO:0004660);; Cellular Component: mitochondrion (GO:0005739);; Cellular Component: protein farnesyltransferase complex (GO:0005965);; Biological Process: fatty acid beta-oxidation (GO:0006635);; Biological Process: response to water deprivation (GO:0009414);; Biological P…	K05954|0|osa:4327880|K05954 protein farnesyltransferase subunit beta [EC:2.5.1.58] | (RefSeq) protein farnesyltransferase subunit beta	Terpenoid backbone biosynthesis (ko00900)	[O]	Posttranslational modification, protein turnover, chaperones	Prenyltransferase and squalene oxidase repeat	Protein farnesyltransferase subunit beta OS=Pisum sativum OX=3888 GN=FTB PE=1 SV=1	O	Posttranslational modification, protein turnover, chaperones	PREDICTED: protein farnesyltransferase subunit beta isoform X1 [Oryza sativa Japonica Group]
BGIOSGA000862	--	--	--	--	--	--	--	--	--	S	Function unknown	hypothetical protein OsI_03656 [Oryza sativa Indica Group]
BGIOSGA000863	--	--	Molecular Function: zinc ion binding (GO:0008270);;	--	--	[O]	Posttranslational modification, protein turnover, chaperones	Ring finger domain;; Zinc finger, C3HC4 type (RING finger);; RING-like zinc finger;; RING-H2 zinc finger domain;; Zinc finger, C3HC4 type (RING finger);; Zinc finger, C3HC4 type (RING finger);; RING-type zinc-finger	RING-H2 finger protein ATL68 OS=Arabidopsis thaliana OX=3702 GN=ATL68 PE=2 SV=1	O	Posttranslational modification, protein turnover, chaperones	hypothetical protein OsI_03653 [Oryza sativa Indica Group]
BGIOSGA000864	[G]	Carbohydrate transport and metabolism	Biological Process: metabolic process (GO:0008152);; Molecular Function: transferase activity, transferring hexosyl groups (GO:0016758);;	--	--	[GC]	Carbohydrate transport and metabolism;; Energy production and conversion	UDP-glucoronosyl and UDP-glucosyl transferase	Anthocyanidin 5,3-O-glucosyltransferase OS=Rosa hybrid cultivar OX=128735 GN=RhGT1 PE=2 SV=1	S	Function unknown	hypothetical protein OsI_03651 [Oryza sativa Indica Group]
BGIOSGA000865	--	--	Biological Process: metabolic process (GO:0008152);; Molecular Function: transferase activity, transferring hexosyl groups (GO:0016758);;	--	--	[GC]	Carbohydrate transport and metabolism;; Energy production and conversion	UDP-glucoronosyl and UDP-glucosyl transferase	UDP-glycosyltransferase 88B1 OS=Stevia rebaudiana OX=55670 GN=UGT88B1 PE=2 SV=1	S	Function unknown	hypothetical protein OsI_03650 [Oryza sativa Indica Group]
BGIOSGA000866	--	--	--	--	--	--	--	--	--	--	--	hypothetical protein [Oryza sativa Japonica Group]
BGIOSGA000867	[P]	Inorganic ion transport and metabolism	Biological Process: mitotic G2 phase (GO:0000085);; Biological Process: double-strand break repair via homologous recombination (GO:0000724);; Molecular Function: iron ion binding (GO:0005506);; Molecular Function: protein binding (GO:0005515);; Cellular Component: nucleus (GO:0005634);; Cellular Component: cytoplasm (GO:0005737);; Biological Process: photomorphogenesis (GO:0009640);; Biological …	--	--	[C]	Energy production and conversion	FAD binding domain;; Flavodoxin;; Oxidoreductase NAD-binding domain	NADPH-dependent diflavin oxidoreductase 1 OS=Arabidopsis thaliana OX=3702 GN=ATR3 PE=1 SV=1	P	Inorganic ion transport and metabolism	hypothetical protein OsI_03638 [Oryza sativa Indica Group]
BGIOSGA000868	--	--	Cellular Component: mitochondrial outer membrane translocase complex (GO:0005742);; Biological Process: protein import into mitochondrial matrix (GO:0030150);;	K17771|2.38822e-17|osa:4324434|K17771 mitochondrial import receptor subunit TOM7 | (RefSeq) mitochondrial import receptor subunit TOM7-1	--	--	--	TOM7 family	Mitochondrial import receptor subunit TOM7-1 OS=Solanum tuberosum OX=4113 GN=TOM7-1 PE=3 SV=3	U	Intracellular trafficking, secretion, and vesicular transport	PREDICTED: mitochondrial import receptor subunit TOM7-1 [Oryza sativa Japonica Group]
BGIOSGA000869	[R]	General function prediction only	--	--	--	--	--	--	Pathogen-related protein OS=Hordeum vulgare OX=4513 PE=2 SV=2	S	Function unknown	PREDICTED: pathogen-related protein-like [Oryza sativa Japonica Group]
BGIOSGA000870	[R]	General function prediction only	--	--	--	--	--	--	Pathogen-related protein OS=Hordeum vulgare OX=4513 PE=2 SV=2	S	Function unknown	PREDICTED: pathogen-related protein [Oryza sativa Japonica Group]
BGIOSGA000871	--	--	--	--	--	[S]	Function unknown	Ubiquitin-binding domain	--	O	Posttranslational modification, protein turnover, chaperones	PREDICTED: ubiquitin domain-containing protein 1 [Oryza sativa Japonica Group]
BGIOSGA000872	[L]	Replication, recombination and repair	Molecular Function: DNA binding (GO:0003677);; Molecular Function: DNA-directed DNA polymerase activity (GO:0003887);; Molecular Function: ATP binding (GO:0005524);; Cellular Component: plasma membrane (GO:0005886);; Biological Process: DNA replication (GO:0006260);; Cellular Component: DNA polymerase III complex (GO:0009360);; Cellular Component: plastid (GO:0009536);; Molecular Function: nucleo…	--	--	[L]	Replication, recombination and repair	DNA polymerase III, delta subunit;; DNA polymerase III subunits gamma and tau domain III;; ATPase family associated with various cellular activities (AAA)	Protein STICHEL-like 3 OS=Arabidopsis thaliana OX=3702 GN=At4g18820 PE=3 SV=1	L	Replication, recombination and repair	hypothetical protein OsI_03625 [Oryza sativa Indica Group]
BGIOSGA000873	--	--	Molecular Function: transcription factor activity, sequence-specific DNA binding (GO:0003700);; Biological Process: regulation of transcription, DNA-templated (GO:0006355);; Biological Process: iron ion transport (GO:0006826);; Biological Process: cellular response to iron ion starvation (GO:0010106);; Biological Process: response to nitrate (GO:0010167);; Biological Process: nitrate transport (G…	--	--	--	--	WRKY DNA -binding domain	Probable WRKY transcription factor 65 OS=Arabidopsis thaliana OX=3702 GN=WRKY65 PE=2 SV=1	K	Transcription	hypothetical protein OsI_03623 [Oryza sativa Indica Group]
BGIOSGA000874	--	--	--	--	--	--	--	--	--	S	Function unknown	Os01g0730600 [Oryza sativa Japonica Group]
BGIOSGA000875	--	--	--	--	--	--	--	--	--	--	--	Os01g0730400, partial [Oryza sativa Japonica Group]
BGIOSGA000876	--	--	Cellular Component: plastid (GO:0009536);;	--	--	--	--	F-box domain;; F-box-like;; FBD	Putative F-box/LRR-repeat protein At5g54820 OS=Arabidopsis thaliana OX=3702 GN=At5g54820 PE=4 SV=1	S	Function unknown	hypothetical protein OsI_03614 [Oryza sativa Indica Group]
BGIOSGA000877	--	--	Molecular Function: lyase activity (GO:0016829);;	--	--	--	--	FBD	F-box/LRR-repeat protein At3g59200 OS=Arabidopsis thaliana OX=3702 GN=At3g59200 PE=2 SV=1	S	Function unknown	hypothetical protein OsI_03613 [Oryza sativa Indica Group]
BGIOSGA000878	[E]	Amino acid transport and metabolism	Biological Process: metabolic process (GO:0008152);; Molecular Function: transaminase activity (GO:0008483);; Molecular Function: pyridoxal phosphate binding (GO:0030170);;	--	--	[R]	General function prediction only	Aminotransferase class-V	--	E	Amino acid transport and metabolism	hypothetical protein OsI_03610 [Oryza sativa Indica Group]
BGIOSGA000879	--	--	Cellular Component: cytoplasmic vesicle (GO:0016023);;	--	--	--	--	--	--	S	Function unknown	PREDICTED: uncharacterized protein LOC4323928 [Oryza sativa Japonica Group]
BGIOSGA000880	--	--	Cellular Component: plastid (GO:0009536);;	--	--	--	--	--	--	--	--	hypothetical protein OsI_03605 [Oryza sativa Indica Group]
BGIOSGA000881	--	--	Cellular Component: plastid (GO:0009536);;	--	--	--	--	Protein of unknown function (DUF1264)	Oil body-associated protein 2B OS=Zea mays OX=4577 GN=OBAP2B PE=2 SV=1	S	Function unknown	hypothetical protein OsI_03604 [Oryza sativa Indica Group]
BGIOSGA000883	[QV]	Secondary metabolites biosynthesis, transport and catabolism;; Defense mechanisms	Molecular Function: monooxygenase activity (GO:0004497);; Molecular Function: iron ion binding (GO:0005506);; Cellular Component: endoplasmic reticulum (GO:0005783);; Molecular Function: electron carrier activity (GO:0009055);; Biological Process: response to light stimulus (GO:0009416);; Biological Process: unidimensional cell growth (GO:0009826);; Cellular Component: cytoplasmic vesicle (GO:001…	--	--	[QI]	Secondary metabolites biosynthesis, transport and catabolism;; Lipid transport and metabolism	Cytochrome P450	Cytochrome P450 72A14 OS=Arabidopsis thaliana OX=3702 GN=CYP72A14 PE=2 SV=1	Q	Secondary metabolites biosynthesis, transport and catabolism	hypothetical protein OsI_03601 [Oryza sativa Indica Group]
BGIOSGA000884	--	--	Cellular Component: mitochondrion (GO:0005739);;	--	--	--	--	--	--	U	Intracellular trafficking, secretion, and vesicular transport	hypothetical protein OsI_03600 [Oryza sativa Indica Group]
BGIOSGA000885	--	--	Cellular Component: membrane (GO:0016020);;	--	--	[U]	Intracellular trafficking, secretion, and vesicular transport	TB2/DP1, HVA22 family	HVA22-like protein f OS=Arabidopsis thaliana OX=3702 GN=HVA22F PE=2 SV=1	U	Intracellular trafficking, secretion, and vesicular transport	PREDICTED: HVA22-like protein f [Oryza sativa Japonica Group]
BGIOSGA000886	[O]	Posttranslational modification, protein turnover, chaperones	Molecular Function: serine-type endopeptidase activity (GO:0004252);; Biological Process: proteolysis (GO:0006508);; Cellular Component: cytoplasmic vesicle (GO:0016023);; Molecular Function: identical protein binding (GO:0042802);; Biological Process: negative regulation of catalytic activity (GO:0043086);;	--	--	--	--	Subtilase family;; Peptidase inhibitor I9;; PA domain	Subtilisin-like protease SBT5.6 OS=Arabidopsis thaliana OX=3702 GN=SBT5.6 PE=2 SV=1	O	Posttranslational modification, protein turnover, chaperones	hypothetical protein OsI_03596 [Oryza sativa Indica Group]
BGIOSGA000888	--	--	--	--	--	--	--	Senescence regulator	--	S	Function unknown	hypothetical protein OsI_03594 [Oryza sativa Indica Group]
BGIOSGA000889	--	--	Molecular Function: transferase activity, transferring glycosyl groups (GO:0016757);;	--	--	--	--	--	--	--	--	hypothetical protein OsI_03592 [Oryza sativa Indica Group]
BGIOSGA000890	--	--	--	--	--	--	--	--	--	--	--	hypothetical protein OsI_03590 [Oryza sativa Indica Group]
BGIOSGA000892	--	--	Molecular Function: DNA binding (GO:0003677);; Molecular Function: transcription factor activity, sequence-specific DNA binding (GO:0003700);; Cellular Component: nucleus (GO:0005634);; Biological Process: regulation of transcription, DNA-templated (GO:0006355);; Molecular Function: protein dimerization activity (GO:0046983);;	--	--	[K]	Transcription	SRF-type transcription factor (DNA-binding and dimerisation domain);; K-box region	MADS-box transcription factor 32 OS=Oryza sativa subsp. japonica OX=39947 GN=MADS32 PE=2 SV=1	K	Transcription	PREDICTED: MADS-box transcription factor 32 [Oryza sativa Japonica Group]
BGIOSGA000893	--	--	Molecular Function: structural constituent of cell wall (GO:0005199);; Cellular Component: cytoplasmic vesicle (GO:0016023);;	--	--	--	--	Pollen proteins Ole e I like	Non-classical arabinogalactan protein 31 OS=Arabidopsis thaliana OX=3702 GN=AGP31 PE=1 SV=1	S	Function unknown	PREDICTED: non-classical arabinogalactan protein 30 [Oryza sativa Japonica Group]
BGIOSGA000894	--	--	Cellular Component: cytoplasmic vesicle (GO:0016023);;	--	--	--	--	Pollen proteins Ole e I like	Non-classical arabinogalactan protein 31 OS=Arabidopsis thaliana OX=3702 GN=AGP31 PE=1 SV=1	S	Function unknown	Os01g0725900, partial [Oryza sativa Japonica Group]
BGIOSGA000895	--	--	Molecular Function: RNA binding (GO:0003723);; Molecular Function: RNA-directed DNA polymerase activity (GO:0003964);; Cellular Component: mitochondrion (GO:0005739);; Biological Process: RNA-dependent DNA biosynthetic process (GO:0006278);; Molecular Function: zinc ion binding (GO:0008270);; Molecular Function: electron carrier activity (GO:0009055);; Cellular Component: plastid (GO:0009536);; B…	--	--	--	--	Domain of unknown function (DUF4283)	CASP-like protein 3A1 OS=Oryza sativa subsp. japonica OX=39947 GN=Os01g0725400 PE=2 SV=1	--	--	hypothetical protein OsI_03582 [Oryza sativa Indica Group]
BGIOSGA000896	[V]	Defense mechanisms	Molecular Function: ATP binding (GO:0005524);; Cellular Component: plasma membrane (GO:0005886);; Biological Process: obsolete ATP catabolic process (GO:0006200);; Molecular Function: xenobiotic-transporting ATPase activity (GO:0008559);; Cellular Component: plastid (GO:0009536);; Biological Process: auxin efflux (GO:0010315);; Molecular Function: auxin efflux transmembrane transporter activity (…	K05658|0|osa:4324720|K05658 ATP-binding cassette, subfamily B (MDR/TAP), member 1 [EC:3.6.3.44] | (RefSeq) mdr17; putative ABC transporter B family member 8	ABC transporters (ko02010)	[Q]	Secondary metabolites biosynthesis, transport and catabolism	ABC transporter transmembrane region;; ABC transporter;; RecF/RecN/SMC N terminal domain;; AAA domain;; P-loop containing region of AAA domain;; ATPase family associated with various cellular activities (AAA);; Zeta toxin	Putative ABC transporter B family member 8 OS=Arabidopsis thaliana OX=3702 GN=ABCB8 PE=5 SV=1	V	Defense mechanisms	hypothetical protein OsI_03576 [Oryza sativa Indica Group]
BGIOSGA000897	[J]	Translation, ribosomal structure and biogenesis	Molecular Function: nucleotide binding (GO:0000166);; Molecular Function: structural constituent of ribosome (GO:0003735);; Cellular Component: cell wall (GO:0005618);; Cellular Component: nucleolus (GO:0005730);; Cellular Component: plasma membrane (GO:0005886);; Biological Process: translation (GO:0006412);; Cellular Component: chloroplast (GO:0009507);; Cellular Component: cytosolic small ribo…	K02974|1.7485e-77|osa:4324671|K02974 small subunit ribosomal protein S24e | (RefSeq) 40S ribosomal protein S24-1	Ribosome (ko03010)	[J]	Translation, ribosomal structure and biogenesis	Ribosomal protein S24e	40S ribosomal protein S24-2 OS=Arabidopsis thaliana OX=3702 GN=RPS24B PE=2 SV=2	J	Translation, ribosomal structure and biogenesis	PREDICTED: 40S ribosomal protein S24-1 [Oryza sativa Japonica Group]
BGIOSGA000898	[J]	Translation, ribosomal structure and biogenesis	Molecular Function: translation elongation factor activity (GO:0003746);; Molecular Function: GTPase activity (GO:0003924);; Molecular Function: copper ion binding (GO:0005507);; Molecular Function: GTP binding (GO:0005525);; Cellular Component: nucleolus (GO:0005730);; Cellular Component: cytosol (GO:0005829);; Cellular Component: plasma membrane (GO:0005886);; Biological Process: obsolete GTP c…	K03234|0|osa:4324669|K03234 elongation factor 2 | (RefSeq) elongation factor 2	--	[J]	Translation, ribosomal structure and biogenesis	Elongation factor Tu GTP binding domain;; Elongation factor G, domain IV;; Elongation factor G C-terminus;; Elongation factor Tu domain 2;; Elongation Factor G, domain II	Elongation factor 2 OS=Arabidopsis thaliana OX=3702 GN=LOS1 PE=1 SV=1	J	Translation, ribosomal structure and biogenesis	PREDICTED: elongation factor 2 [Oryza sativa Japonica Group]
BGIOSGA000899	--	--	Cellular Component: nucleus (GO:0005634);; Cellular Component: mitochondrion (GO:0005739);; Cellular Component: peroxisome (GO:0005777);; Cellular Component: plasma membrane (GO:0005886);;	K13199|1.55399e-100|osa:4324661|K13199 plasminogen activator inhibitor 1 RNA-binding protein | (RefSeq) eukaryotic translation initiation factor 3 subunit A	--	[R]	General function prediction only	Hyaluronan / mRNA binding family	RGG repeats nuclear RNA binding protein A (Fragment) OS=Nicotiana tabacum OX=4097 GN=RggA PE=2 SV=1	S	Function unknown	hypothetical protein OsI_03559 [Oryza sativa Indica Group]
[truncated: 37,919 more rows]
