# Supplementary material for: Genome-wide identification and characterization of long non-coding RNAs involved in flag leaf senescence of rice
Source: Plant Mol Biol. 2021 Feb 11;105(6):655–84. doi: 10.1007/s11103-021-01121-3 (PMC7985109; doi:10.1007/s11103-021-01121-3)
Supplement: Supplementary file 2 — Supplementary file2 (XLSX 179 KB) Table S2 The identified 38757 mRNAs during flag leaf senescence in rice. [file 11103_2021_1121_MOESM2_ESM.xlsx]

## Sheet: The 3953 identified lncRNAs
#lncRNA ID	Chromosome	Start	End	Strand	lncRNA_type
MSTRG.12.1	1	27427	27888	-	lincRNA
MSTRG.12.4	1	27428	27886	-	lincRNA
MSTRG.12.2	1	27428	27886	-	lincRNA
MSTRG.12.5	1	27428	27886	-	lincRNA
MSTRG.12.3	1	27428	27886	-	lincRNA
MSTRG.12.6	1	27428	27886	-	lincRNA
MSTRG.12.7	1	27429	27886	-	lincRNA
MSTRG.12.9	1	27452	27886	-	lincRNA
MSTRG.12.8	1	27452	28128	-	lincRNA
MSTRG.21.1	1	64792	65041	-	antisense_lncRNA
MSTRG.98.2	1	328390	328890	-	lincRNA
MSTRG.101.2	1	339315	340422	-	antisense_lncRNA
MSTRG.179.1	1	612370	616992	-	antisense_lncRNA
MSTRG.194.1	1	647143	647889	+	lincRNA
MSTRG.197.3	1	659228	663571	-	sense_lncRNA
MSTRG.203.1	1	676332	677913	-	antisense_lncRNA
MSTRG.267.1	1	890309	890780	+	lincRNA
MSTRG.276.3	1	910670	913332	-	antisense_lncRNA
MSTRG.282.2	1	930582	931038	+	antisense_lncRNA
MSTRG.289.1	1	984946	987590	+	lincRNA
MSTRG.289.4	1	984946	986840	+	lincRNA
MSTRG.289.2	1	984946	987590	+	lincRNA
MSTRG.289.3	1	984946	987357	+	lincRNA
MSTRG.289.5	1	984946	987235	+	lincRNA
MSTRG.294.1	1	1033498	1033862	-	antisense_lncRNA
MSTRG.302.1	1	1072842	1073347	-	lincRNA
MSTRG.319.1	1	1131198	1131723	+	antisense_lncRNA
MSTRG.319.2	1	1131378	1131723	+	antisense_lncRNA
MSTRG.420.1	1	1447710	1448104	-	antisense_lncRNA
MSTRG.416.6	1	1486391	1487796	-	lincRNA
MSTRG.416.7	1	1486398	1486872	-	lincRNA
MSTRG.429.1	1	1493982	1494655	+	antisense_lncRNA
MSTRG.552.1	1	1881870	1882831	-	antisense_lncRNA
MSTRG.562.2	1	1921127	1922404	+	lincRNA
MSTRG.767.1	1	2482308	2497576	+	lincRNA
MSTRG.782.3	1	2552496	2554605	-	lincRNA
MSTRG.807.2	1	2648177	2648602	-	antisense_lncRNA
MSTRG.862.5	1	2861744	2864998	+	sense_lncRNA
MSTRG.862.7	1	2863376	2865033	+	sense_lncRNA
MSTRG.876.2	1	2898093	2899313	+	lincRNA
MSTRG.921.1	1	3046991	3047640	+	antisense_lncRNA
MSTRG.926.2	1	3077572	3078928	-	lincRNA
MSTRG.945.1	1	3169317	3170157	+	antisense_lncRNA
MSTRG.961.1	1	3251986	3252647	-	antisense_lncRNA
MSTRG.977.3	1	3315298	3316671	-	antisense_lncRNA
MSTRG.1008.1	1	3443192	3446187	+	antisense_lncRNA
MSTRG.1008.2	1	3443207	3444898	+	lincRNA
MSTRG.1039.2	1	3511968	3515218	-	sense_lncRNA
MSTRG.1114.1	1	3698526	3701733	+	lincRNA
MSTRG.1114.2	1	3698660	3701258	+	lincRNA
MSTRG.1114.3	1	3700352	3701188	+	lincRNA
MSTRG.1120.12	1	3717420	3721269	-	antisense_lncRNA
MSTRG.1120.15	1	3717657	3721190	-	antisense_lncRNA
MSTRG.1120.16	1	3717693	3721239	-	antisense_lncRNA
MSTRG.1120.17	1	3717693	3721239	-	antisense_lncRNA
MSTRG.1120.19	1	3717895	3721218	-	antisense_lncRNA
MSTRG.1120.23	1	3717902	3721224	-	antisense_lncRNA
MSTRG.1136.1	1	3785464	3787278	+	antisense_lncRNA
MSTRG.1136.2	1	3785610	3786798	+	lincRNA
MSTRG.1136.3	1	3785610	3786798	+	lincRNA
MSTRG.1137.1	1	3790280	3790566	+	antisense_lncRNA
MSTRG.1173.1	1	3889623	3890436	+	antisense_lncRNA
MSTRG.1182.1	1	3931199	3932323	-	lincRNA
MSTRG.1218.35	1	4081900	4087608	+	lincRNA
MSTRG.1229.1	1	4129134	4129664	+	antisense_lncRNA
MSTRG.1246.1	1	4190843	4191520	+	lincRNA
MSTRG.1248.2	1	4196101	4201360	-	antisense_lncRNA
MSTRG.1248.3	1	4196104	4201273	-	antisense_lncRNA
MSTRG.1334.10	1	4631446	4631734	+	antisense_lncRNA
MSTRG.1400.1	1	5141061	5142580	+	antisense_lncRNA
MSTRG.1416.1	1	5255953	5256426	+	antisense_lncRNA
MSTRG.1441.1	1	5458254	5468342	+	antisense_lncRNA
MSTRG.1445.1	1	5500957	5501501	+	lincRNA
MSTRG.1445.2	1	5500973	5519754	+	antisense_lncRNA
MSTRG.1465.1	1	5732361	5732705	+	antisense_lncRNA
MSTRG.1880.1	1	9145943	9159402	-	sense_lncRNA
MSTRG.1934.1	1	9562150	9562985	+	lincRNA
MSTRG.1940.2	1	9582306	9583429	+	lincRNA
MSTRG.1942.2	1	9587653	9592589	+	antisense_lncRNA
MSTRG.1980.1	1	9860191	9892224	+	sense_lncRNA
MSTRG.1992.1	1	9959703	9960950	+	lincRNA
MSTRG.2006.2	1	10071764	10072251	+	lincRNA
MSTRG.2015.1	1	10117438	10118559	+	intronic_lncRNA
MSTRG.2061.1	1	10546912	10547927	+	antisense_lncRNA
MSTRG.2064.1	1	10575448	10575957	+	antisense_lncRNA
MSTRG.2065.1	1	10576601	10577338	+	antisense_lncRNA
MSTRG.2068.1	1	10588231	10592056	+	lincRNA
MSTRG.2086.1	1	10724988	10726321	+	lincRNA
MSTRG.2181.1	1	11520868	11521183	+	antisense_lncRNA
MSTRG.2190.2	1	11546963	11549018	+	antisense_lncRNA
MSTRG.2190.5	1	11547282	11549015	+	antisense_lncRNA
MSTRG.2296.1	1	11927005	11927916	-	lincRNA
MSTRG.2312.2	1	11988740	11989146	-	intronic_lncRNA
MSTRG.2317.1	1	12003553	12004444	+	lincRNA
MSTRG.2317.2	1	12003570	12003902	+	lincRNA
MSTRG.2321.1	1	12012414	12012818	+	lincRNA
MSTRG.2351.1	1	12076253	12076998	+	lincRNA
MSTRG.2352.1	1	12077611	12078313	+	lincRNA
MSTRG.2550.1	1	12647617	12650498	-	antisense_lncRNA
MSTRG.2550.2	1	12648079	12650519	-	antisense_lncRNA
MSTRG.2550.3	1	12649649	12650342	-	antisense_lncRNA
MSTRG.2551.1	1	12651033	12652661	-	antisense_lncRNA
MSTRG.2569.10	1	12717635	12718169	+	lincRNA
MSTRG.2623.1	1	12865234	12866163	-	lincRNA
MSTRG.2623.2	1	12865321	12866280	-	lincRNA
MSTRG.2650.1	1	12926002	12936344	+	antisense_lncRNA
MSTRG.2700.1	1	13078881	13081871	-	antisense_lncRNA
MSTRG.2700.2	1	13080343	13081871	-	lincRNA
MSTRG.2767.1	1	13314063	13314700	+	intronic_lncRNA
MSTRG.2873.1	1	13893409	13919536	+	sense_lncRNA
MSTRG.2919.1	1	14401860	14404139	+	lincRNA
MSTRG.2930.6	1	14530397	14535789	+	lincRNA
MSTRG.2953.2	1	14790505	14808212	+	antisense_lncRNA
MSTRG.2953.4	1	14790598	14799009	+	antisense_lncRNA
MSTRG.2962.3	1	14876899	14879315	+	lincRNA
MSTRG.2995.1	1	15250721	15251111	+	antisense_lncRNA
MSTRG.2996.7	1	15251945	15254367	+	lincRNA
MSTRG.3014.1	1	15380806	15389503	+	lincRNA
MSTRG.3014.2	1	15381110	15382124	+	lincRNA
MSTRG.3014.3	1	15381160	15382127	+	lincRNA
MSTRG.3014.4	1	15388079	15389325	+	lincRNA
MSTRG.3014.5	1	15388090	15389748	+	lincRNA
MSTRG.3046.6	1	15807763	15809733	+	sense_lncRNA
MSTRG.3079.1	1	16087042	16087581	+	lincRNA
MSTRG.3087.5	1	16160796	16162238	+	lincRNA
MSTRG.3101.1	1	16318449	16319533	+	antisense_lncRNA
MSTRG.3101.2	1	16318452	16318756	+	antisense_lncRNA
MSTRG.3101.3	1	16318457	16319531	+	antisense_lncRNA
MSTRG.3101.4	1	16318458	16319533	+	antisense_lncRNA
MSTRG.3101.5	1	16318479	16319526	+	antisense_lncRNA
MSTRG.3103.9	1	16327446	16333945	+	sense_lncRNA
MSTRG.3105.1	1	16329195	16335420	+	sense_lncRNA
MSTRG.3106.1	1	16329829	16336435	+	sense_lncRNA
MSTRG.3165.2	1	16804655	16805051	+	antisense_lncRNA
MSTRG.3174.3	1	16900842	16903762	+	lincRNA
MSTRG.3174.4	1	16900871	16903762	+	lincRNA
MSTRG.3184.6	1	17005197	17007556	+	lincRNA
MSTRG.3210.1	1	17272331	17275911	+	lincRNA
MSTRG.3212.2	1	17329838	17330998	+	lincRNA
MSTRG.3212.9	1	17329904	17342079	+	lincRNA
MSTRG.3263.2	1	18056004	18059909	+	lincRNA
MSTRG.3263.1	1	18056004	18060081	+	lincRNA
MSTRG.3263.3	1	18056004	18059594	+	lincRNA
MSTRG.3263.4	1	18056067	18059909	+	lincRNA
MSTRG.3263.6	1	18056136	18059383	+	lincRNA
MSTRG.3263.7	1	18056156	18059909	+	lincRNA
MSTRG.3263.8	1	18056157	18059418	+	lincRNA
MSTRG.3272.1	1	18321369	18324370	+	lincRNA
MSTRG.3301.1	1	19003924	19019479	-	lincRNA
MSTRG.3320.1	1	19231499	19231955	+	intronic_lncRNA
MSTRG.3324.1	1	19246521	19254207	+	lincRNA
MSTRG.3374.1	1	19979301	19979681	-	lincRNA
MSTRG.3377.8	1	20013164	20016500	-	lincRNA
MSTRG.3386.1	1	20092149	20098989	+	antisense_lncRNA
MSTRG.3404.1	1	20309853	20313595	-	lincRNA
MSTRG.3405.1	1	20310423	20315890	+	lincRNA
MSTRG.3406.1	1	20310766	20314476	-	lincRNA
MSTRG.3429.1	1	20492513	20505268	+	sense_lncRNA
MSTRG.3461.1	1	20915873	20916233	-	intronic_lncRNA
MSTRG.3473.1	1	21035916	21052897	-	antisense_lncRNA
MSTRG.3473.2	1	21036251	21052887	-	antisense_lncRNA
MSTRG.3473.3	1	21036309	21052878	-	antisense_lncRNA
MSTRG.3476.1	1	21048461	21048841	-	antisense_lncRNA
MSTRG.3483.1	1	21153147	21156205	-	lincRNA
MSTRG.3487.1	1	21203045	21207560	+	lincRNA
MSTRG.3500.1	1	21378363	21383418	-	antisense_lncRNA
MSTRG.3539.2	1	21949509	21958510	+	antisense_lncRNA
MSTRG.3569.1	1	22387739	22389852	+	lincRNA
MSTRG.3571.2	1	22401936	22404987	+	antisense_lncRNA
MSTRG.3571.1	1	22401936	22405034	+	antisense_lncRNA
MSTRG.3617.1	1	22891484	22940342	-	sense_lncRNA
MSTRG.3625.3	1	22973501	22973907	+	antisense_lncRNA
MSTRG.3652.1	1	23257726	23292821	-	antisense_lncRNA
MSTRG.3651.2	1	23257726	23259134	+	lincRNA
MSTRG.3654.1	1	23274184	23274628	+	lincRNA
MSTRG.3666.2	1	23382569	23383042	+	lincRNA
MSTRG.3694.1	1	23578059	23585640	+	sense_lncRNA
MSTRG.3700.1	1	23593807	23594361	+	lincRNA
MSTRG.3726.1	1	23943126	23948072	+	antisense_lncRNA
MSTRG.3755.2	1	24190885	24196670	-	sense_lncRNA
MSTRG.3756.1	1	24193399	24199399	+	antisense_lncRNA
MSTRG.3757.1	1	24194304	24199962	+	antisense_lncRNA
MSTRG.3758.1	1	24194714	24200373	+	antisense_lncRNA
MSTRG.3758.2	1	24194845	24200434	+	antisense_lncRNA
MSTRG.3760.1	1	24234729	24238166	+	sense_lncRNA
MSTRG.3794.1	1	24564779	24567836	+	lincRNA
MSTRG.3899.11	1	25600354	25601667	+	lincRNA
MSTRG.3944.1	1	25937171	25958027	+	sense_lncRNA
MSTRG.3951.2	1	25962843	25963576	+	lincRNA
MSTRG.3984.1	1	26248429	26251719	-	lincRNA
MSTRG.3984.2	1	26248429	26251697	-	lincRNA
MSTRG.3984.3	1	26248545	26251703	-	lincRNA
MSTRG.3984.4	1	26248568	26251719	-	lincRNA
MSTRG.3984.6	1	26248568	26251712	-	lincRNA
MSTRG.3984.5	1	26248568	26251712	-	lincRNA
MSTRG.3999.1	1	26370603	26371315	+	antisense_lncRNA
MSTRG.4058.2	1	26804493	26806340	+	lincRNA
MSTRG.4058.3	1	26804556	26806577	+	lincRNA
MSTRG.4077.5	1	26963421	26966521	+	lincRNA
MSTRG.4085.1	1	27052407	27066130	+	antisense_lncRNA
MSTRG.4186.1	1	27580800	27605563	+	antisense_lncRNA
MSTRG.4227.3	1	27746397	27747610	+	sense_lncRNA
MSTRG.4227.4	1	27746833	27750858	+	sense_lncRNA
MSTRG.4302.1	1	28024506	28058365	-	sense_lncRNA
MSTRG.4321.1	1	28096811	28097252	-	intronic_lncRNA
MSTRG.4339.1	1	28152109	28160967	+	antisense_lncRNA
MSTRG.4344.1	1	28168292	28168721	+	antisense_lncRNA
MSTRG.4351.1	1	28183057	28187860	-	antisense_lncRNA
MSTRG.4357.1	1	28228796	28234612	+	lincRNA
MSTRG.4357.2	1	28229828	28234422	+	lincRNA
MSTRG.4357.3	1	28230721	28233219	+	lincRNA
MSTRG.4417.1	1	28446421	28446905	-	antisense_lncRNA
MSTRG.4419.11	1	28456928	28463214	+	lincRNA
MSTRG.4419.14	1	28458373	28463153	+	lincRNA
MSTRG.4494.1	1	28751672	28751932	-	antisense_lncRNA
MSTRG.4506.1	1	28771362	28774407	-	antisense_lncRNA
MSTRG.4629.2	1	29206479	29207424	-	sense_lncRNA
MSTRG.4640.1	1	29247925	29250325	+	antisense_lncRNA
MSTRG.4649.1	1	29265990	29268939	+	lincRNA
MSTRG.4655.1	1	29291743	29292121	-	antisense_lncRNA
MSTRG.4707.3	1	29494043	29494851	+	lincRNA
MSTRG.4736.1	1	29577946	29578441	+	lincRNA
MSTRG.4818.2	1	29789568	29789916	+	antisense_lncRNA
MSTRG.4843.1	1	29868562	29884692	+	antisense_lncRNA
MSTRG.4851.2	1	29898634	29899250	+	sense_lncRNA
MSTRG.4875.1	1	29938857	29975665	+	antisense_lncRNA
MSTRG.4876.1	1	29955473	29987091	+	antisense_lncRNA
MSTRG.4886.1	1	30006566	30028226	-	antisense_lncRNA
MSTRG.4928.1	1	30145550	30147078	+	lincRNA
MSTRG.4953.1	1	30235654	30241038	+	antisense_lncRNA
MSTRG.4957.1	1	30249379	30253057	+	antisense_lncRNA
MSTRG.4972.1	1	30294533	30298533	+	antisense_lncRNA
MSTRG.4975.5	1	30306617	30310360	-	lincRNA
MSTRG.5015.1	1	30437461	30437781	-	lincRNA
MSTRG.5047.1	1	30533685	30533979	-	intronic_lncRNA
MSTRG.5055.1	1	30553409	30553789	-	lincRNA
MSTRG.5104.2	1	30710477	30711259	-	antisense_lncRNA
MSTRG.5106.2	1	30713188	30715282	-	antisense_lncRNA
MSTRG.5106.7	1	30713194	30715254	-	antisense_lncRNA
MSTRG.5106.6	1	30713194	30715254	-	antisense_lncRNA
MSTRG.5106.8	1	30713217	30715248	-	antisense_lncRNA
MSTRG.5106.10	1	30713390	30714947	-	lincRNA
MSTRG.5180.1	1	30944357	30997457	+	sense_lncRNA
MSTRG.5213.1	1	31073517	31079331	-	lincRNA
MSTRG.5330.1	1	31368460	31368804	+	antisense_lncRNA
MSTRG.5358.2	1	31471416	31471809	-	lincRNA
MSTRG.5421.2	1	31674185	31674550	-	lincRNA
MSTRG.5469.1	1	31860806	31875799	+	lincRNA
MSTRG.5495.2	1	31929942	31930269	+	antisense_lncRNA
MSTRG.5514.1	1	31966970	31967488	+	antisense_lncRNA
MSTRG.5525.4	1	31991570	31992546	-	lincRNA
MSTRG.5543.1	1	32092865	32094215	-	lincRNA
MSTRG.5586.2	1	32180019	32180595	+	antisense_lncRNA
MSTRG.5586.1	1	32180019	32180595	+	antisense_lncRNA
MSTRG.5586.3	1	32180022	32180609	+	antisense_lncRNA
MSTRG.5586.4	1	32180112	32180515	+	antisense_lncRNA
MSTRG.5648.1	1	32387825	32388271	+	lincRNA
MSTRG.5698.1	1	32503432	32505202	-	antisense_lncRNA
MSTRG.5714.1	1	32578866	32579265	+	antisense_lncRNA
MSTRG.5794.1	1	32843770	32844212	+	antisense_lncRNA
MSTRG.5813.9	1	32924276	32928605	-	antisense_lncRNA
MSTRG.5813.10	1	32924321	32928642	-	antisense_lncRNA
MSTRG.5908.2	1	33195615	33197688	+	antisense_lncRNA
MSTRG.6027.2	1	33528331	33528733	+	sense_lncRNA
MSTRG.6048.4	1	33595147	33599079	+	lincRNA
MSTRG.6048.5	1	33596743	33600466	+	lincRNA
MSTRG.6054.1	1	33616328	33617088	+	antisense_lncRNA
MSTRG.6062.3	1	33640493	33644034	-	antisense_lncRNA
MSTRG.6062.4	1	33640493	33644030	-	antisense_lncRNA
MSTRG.6062.5	1	33640496	33644030	-	antisense_lncRNA
MSTRG.6062.11	1	33641221	33644030	-	antisense_lncRNA
MSTRG.6062.13	1	33641946	33644034	-	antisense_lncRNA
MSTRG.6062.14	1	33642565	33644020	-	lincRNA
MSTRG.6132.2	1	33861690	33867894	-	lincRNA
MSTRG.6132.4	1	33861737	33867894	-	lincRNA
MSTRG.6132.6	1	33862400	33867884	-	lincRNA
MSTRG.6326.1	1	34460271	34460631	+	antisense_lncRNA
MSTRG.6369.22	1	34602674	34605265	+	lincRNA
MSTRG.6384.1	1	34633898	34634977	-	lincRNA
MSTRG.6436.2	1	34831159	34831516	+	lincRNA
MSTRG.6579.1	1	35234897	35235197	+	lincRNA
MSTRG.6585.2	1	35272272	35272922	-	lincRNA
MSTRG.6725.1	1	35743697	35743928	-	antisense_lncRNA
MSTRG.6741.1	1	35815383	35816084	+	lincRNA
MSTRG.6782.1	1	35986902	35987694	-	lincRNA
MSTRG.6888.1	1	36414796	36415776	+	antisense_lncRNA
MSTRG.6912.1	1	36493841	36494178	-	lincRNA
MSTRG.6948.1	1	36663957	36714484	-	sense_lncRNA
MSTRG.7011.1	1	36860125	36863165	-	lincRNA
MSTRG.7057.3	1	37004325	37006635	-	lincRNA
MSTRG.7057.4	1	37004338	37006635	-	lincRNA
MSTRG.7066.1	1	37078095	37080393	-	antisense_lncRNA
MSTRG.7066.5	1	37081381	37082624	-	antisense_lncRNA
MSTRG.7067.1	1	37084662	37087547	-	antisense_lncRNA
MSTRG.7067.3	1	37086501	37087530	-	antisense_lncRNA
MSTRG.7106.1	1	37311750	37325747	-	antisense_lncRNA
MSTRG.7119.1	1	37385852	37387396	-	antisense_lncRNA
MSTRG.7181.1	1	37918184	37920323	-	lincRNA
MSTRG.7203.1	1	38074094	38074502	-	antisense_lncRNA
MSTRG.7220.1	1	38208304	38210196	-	lincRNA
MSTRG.7220.2	1	38208356	38218028	-	antisense_lncRNA
MSTRG.7220.3	1	38208367	38210195	-	lincRNA
MSTRG.7220.4	1	38208671	38217874	-	antisense_lncRNA
MSTRG.7220.5	1	38210256	38217872	-	antisense_lncRNA
MSTRG.7220.7	1	38210268	38217918	-	antisense_lncRNA
MSTRG.7333.1	1	39083716	39084030	-	lincRNA
MSTRG.7343.2	1	39181313	39186545	-	lincRNA
MSTRG.7343.3	1	39181326	39186566	-	lincRNA
MSTRG.7343.4	1	39181509	39186545	-	lincRNA
MSTRG.7343.5	1	39181752	39186545	-	lincRNA
MSTRG.7355.1	1	39255694	39256589	-	lincRNA
MSTRG.7357.2	1	39265391	39265829	-	lincRNA
MSTRG.7370.1	1	39314123	39317076	-	lincRNA
MSTRG.7405.1	1	39415813	39417966	+	lincRNA
MSTRG.7405.2	1	39416328	39418372	+	lincRNA
MSTRG.7519.1	1	39776945	39781930	-	lincRNA
MSTRG.7519.2	1	39777040	39781758	-	lincRNA
MSTRG.7519.3	1	39777212	39781754	-	lincRNA
MSTRG.7531.1	1	39860794	39861393	-	lincRNA
MSTRG.7636.1	1	40217760	40220557	+	antisense_lncRNA
MSTRG.7677.4	1	40358393	40359611	-	lincRNA
MSTRG.7688.1	1	40387319	40390854	-	lincRNA
MSTRG.7704.1	1	40438231	40438589	+	lincRNA
MSTRG.7839.11	1	40947381	40947937	-	sense_lncRNA
MSTRG.7905.1	1	41223653	41223955	+	antisense_lncRNA
MSTRG.7935.4	1	41346854	41347844	-	lincRNA
MSTRG.7956.1	1	41438284	41439060	-	antisense_lncRNA
MSTRG.7977.1	1	41510411	41512261	+	lincRNA
MSTRG.8017.1	1	41636418	41639336	-	antisense_lncRNA
MSTRG.8017.2	1	41636418	41639271	-	antisense_lncRNA
MSTRG.8017.3	1	41636420	41639271	-	lincRNA
MSTRG.8020.4	1	41647845	41655346	-	antisense_lncRNA
MSTRG.8020.5	1	41647930	41649384	-	lincRNA
MSTRG.8020.6	1	41650446	41655301	-	antisense_lncRNA
MSTRG.8028.29	1	41687523	41691636	-	antisense_lncRNA
MSTRG.8028.31	1	41687528	41691706	-	antisense_lncRNA
MSTRG.8028.32	1	41687745	41691632	-	antisense_lncRNA
MSTRG.8050.1	1	41772302	41774505	-	antisense_lncRNA
MSTRG.8086.1	1	41881174	41890795	-	antisense_lncRNA
MSTRG.8095.1	1	41908950	41911540	+	lincRNA
MSTRG.8133.1	1	42019672	42020648	+	antisense_lncRNA
MSTRG.8152.4	1	42079132	42081225	-	lincRNA
MSTRG.8238.1	1	42339346	42363432	-	sense_lncRNA
MSTRG.8240.4	1	42345017	42421097	-	sense_lncRNA
MSTRG.8249.1	1	42405228	42407870	+	antisense_lncRNA
MSTRG.8251.1	1	42409415	42409785	+	antisense_lncRNA
MSTRG.8252.1	1	42411297	42411923	+	lincRNA
MSTRG.8255.2	1	42427325	42428652	+	sense_lncRNA
MSTRG.8293.1	1	42530513	42530838	-	lincRNA
MSTRG.8334.1	1	42649783	42651076	+	antisense_lncRNA
MSTRG.8334.2	1	42649793	42651090	+	antisense_lncRNA
MSTRG.8334.3	1	42649846	42650370	+	lincRNA
MSTRG.8336.1	1	42652170	42652785	+	antisense_lncRNA
MSTRG.8371.3	1	42779446	42781266	-	lincRNA
MSTRG.8371.2	1	42779446	42781273	-	lincRNA
MSTRG.8371.1	1	42779446	42781273	-	lincRNA
MSTRG.8381.1	1	42801358	42801701	+	antisense_lncRNA
MSTRG.8431.1	1	42943523	42945294	+	antisense_lncRNA
MSTRG.8453.1	1	43009443	43010164	-	intronic_lncRNA
MSTRG.8514.1	1	43247290	43247543	+	antisense_lncRNA
MSTRG.8551.2	1	43372101	43372572	+	antisense_lncRNA
MSTRG.8551.1	1	43372101	43393710	+	sense_lncRNA
MSTRG.8551.3	1	43372105	43393710	+	sense_lncRNA
MSTRG.8551.5	1	43372133	43372572	+	antisense_lncRNA
MSTRG.8615.2	1	43548018	43551388	-	antisense_lncRNA
MSTRG.8660.3	1	43712475	43714160	+	lincRNA
MSTRG.8660.4	1	43712580	43713927	+	lincRNA
MSTRG.8749.1	1	44024929	44025254	-	antisense_lncRNA
MSTRG.8763.1	1	44072950	44077252	-	lincRNA
MSTRG.8767.1	1	44079094	44079993	-	antisense_lncRNA
MSTRG.8878.1	1	44423453	44424047	+	intronic_lncRNA
MSTRG.8889.2	1	44520183	44520657	-	lincRNA
MSTRG.8897.1	1	44551716	44551939	-	antisense_lncRNA
MSTRG.8931.1	1	44673230	44673508	+	lincRNA
MSTRG.8940.1	1	44696080	44698790	+	lincRNA
MSTRG.8971.1	1	44783462	44784402	+	lincRNA
MSTRG.8993.5	1	44878027	44883376	+	lincRNA
MSTRG.8993.6	1	44878030	44885814	+	antisense_lncRNA
MSTRG.9015.2	1	44948258	44952420	+	antisense_lncRNA
MSTRG.9016.21	1	44957618	44959978	-	lincRNA
MSTRG.9016.22	1	44957705	44959956	-	lincRNA
MSTRG.9016.23	1	44957954	44959958	-	lincRNA
MSTRG.9044.2	1	45053386	45055558	+	lincRNA
MSTRG.9044.3	1	45053512	45055621	+	lincRNA
MSTRG.9115.1	1	45281169	45283704	+	antisense_lncRNA
MSTRG.9236.1	1	45853343	45853667	-	lincRNA
MSTRG.9339.1	1	46220275	46220677	+	lincRNA
MSTRG.9383.1	1	46391321	46399100	+	sense_lncRNA
MSTRG.9399.1	1	46453634	46454072	-	antisense_lncRNA
MSTRG.9517.2	1	46861754	46862791	+	antisense_lncRNA
MSTRG.9539.1	1	46912031	46927248	+	sense_lncRNA
MSTRG.9574.1	1	47070359	47092715	-	sense_lncRNA
MSTRG.9581.1	1	47101073	47160618	+	sense_lncRNA
MSTRG.9581.3	1	47101085	47160584	+	sense_lncRNA
MSTRG.9581.4	1	47101085	47160584	+	sense_lncRNA
MSTRG.9581.5	1	47101455	47101856	+	lincRNA
MSTRG.9597.3	1	47219993	47223281	+	lincRNA
MSTRG.9597.4	1	47219994	47223271	+	lincRNA
MSTRG.9597.5	1	47219996	47223281	+	lincRNA
MSTRG.23113.1	2	14915	15246	-	antisense_lncRNA
MSTRG.23157.6	2	157840	160482	+	lincRNA
MSTRG.23157.4	2	157840	160861	+	lincRNA
MSTRG.23157.2	2	157840	160343	+	lincRNA
MSTRG.23157.8	2	157840	160423	+	lincRNA
MSTRG.23157.11	2	157850	160315	+	lincRNA
MSTRG.23157.10	2	157850	160315	+	lincRNA
MSTRG.23157.14	2	157855	160638	+	lincRNA
MSTRG.23157.16	2	157867	160586	+	lincRNA
MSTRG.23214.2	2	340780	341917	-	lincRNA
MSTRG.23218.1	2	348508	356037	-	antisense_lncRNA
MSTRG.23226.7	2	389482	394118	-	sense_lncRNA
MSTRG.23306.2	2	657554	658912	-	lincRNA
MSTRG.23306.3	2	657565	658977	-	lincRNA
MSTRG.23306.5	2	657607	658915	-	lincRNA
MSTRG.23373.1	2	916269	934100	+	sense_lncRNA
MSTRG.23394.1	2	1007340	1008569	+	antisense_lncRNA
MSTRG.23413.3	2	1094311	1120204	-	sense_lncRNA
MSTRG.23413.5	2	1094615	1094970	-	lincRNA
MSTRG.23413.8	2	1119307	1119817	-	lincRNA
MSTRG.23430.1	2	1191077	1191586	+	intronic_lncRNA
MSTRG.23447.1	2	1270064	1270560	+	antisense_lncRNA
MSTRG.23463.1	2	1326180	1327147	+	lincRNA
MSTRG.23500.1	2	1432997	1433303	-	antisense_lncRNA
MSTRG.23508.2	2	1453450	1454006	+	lincRNA
MSTRG.23558.52	2	1614984	1615560	+	sense_lncRNA
MSTRG.23603.1	2	1799011	1800482	-	lincRNA
MSTRG.23604.2	2	1801856	1804608	-	antisense_lncRNA
MSTRG.23606.1	2	1806846	1807221	-	antisense_lncRNA
MSTRG.23607.2	2	1807552	1807982	-	antisense_lncRNA
MSTRG.23608.1	2	1808728	1809152	-	antisense_lncRNA
MSTRG.23608.2	2	1808757	1809334	-	antisense_lncRNA
MSTRG.23610.1	2	1810536	1810791	-	antisense_lncRNA
MSTRG.23620.1	2	1851873	1852963	-	lincRNA
MSTRG.23620.2	2	1852033	1852769	-	lincRNA
MSTRG.23629.1	2	1901514	1901857	+	antisense_lncRNA
MSTRG.23646.4	2	1950896	1957059	-	sense_lncRNA
MSTRG.23703.1	2	2133395	2136256	+	lincRNA
MSTRG.23751.1	2	2330627	2335136	+	antisense_lncRNA
MSTRG.23789.1	2	2479923	2480675	+	lincRNA
MSTRG.23808.1	2	2645626	2647144	-	antisense_lncRNA
MSTRG.23817.1	2	2700938	2702577	+	lincRNA
MSTRG.23821.2	2	2858149	2861295	-	lincRNA
MSTRG.23825.2	2	2908488	2910058	-	sense_lncRNA
MSTRG.23835.1	2	2992363	3030856	-	sense_lncRNA
MSTRG.23836.1	2	2995983	3034724	-	sense_lncRNA
MSTRG.23836.2	2	2996099	3034932	-	sense_lncRNA
MSTRG.23836.3	2	2996100	3035138	-	sense_lncRNA
MSTRG.23854.1	2	3088803	3089134	-	antisense_lncRNA
MSTRG.23893.2	2	3271831	3332643	+	sense_lncRNA
MSTRG.23916.1	2	3391019	3391980	+	antisense_lncRNA
MSTRG.23924.1	2	3429848	3431046	+	antisense_lncRNA
MSTRG.23926.2	2	3434032	3435620	+	lincRNA
MSTRG.23929.1	2	3437744	3438146	+	antisense_lncRNA
MSTRG.23930.1	2	3438254	3438635	+	antisense_lncRNA
MSTRG.23939.1	2	3459971	3460605	+	lincRNA
MSTRG.23940.2	2	3466204	3466994	+	antisense_lncRNA
MSTRG.23944.8	2	3479326	3480418	+	lincRNA
MSTRG.23944.9	2	3479328	3480421	+	lincRNA
MSTRG.23952.1	2	3594613	3597040	+	antisense_lncRNA
MSTRG.23959.2	2	3613308	3614004	+	antisense_lncRNA
MSTRG.23959.1	2	3613308	3614976	+	antisense_lncRNA
MSTRG.23959.3	2	3613310	3616918	+	antisense_lncRNA
MSTRG.23966.1	2	3634233	3636006	+	antisense_lncRNA
MSTRG.23966.2	2	3634486	3635922	+	antisense_lncRNA
MSTRG.23969.1	2	3636446	3636780	+	antisense_lncRNA
MSTRG.23982.1	2	3671469	3671900	+	antisense_lncRNA
MSTRG.23989.1	2	3682483	3684353	+	antisense_lncRNA
MSTRG.23989.2	2	3682488	3683896	+	antisense_lncRNA
MSTRG.23989.3	2	3682596	3683372	+	antisense_lncRNA
MSTRG.24055.1	2	3900327	3907642	-	antisense_lncRNA
MSTRG.24087.1	2	4077719	4078348	+	intronic_lncRNA
MSTRG.24137.3	2	4221038	4227274	+	sense_lncRNA
MSTRG.24137.2	2	4221038	4227052	+	sense_lncRNA
MSTRG.24138.1	2	4221166	4223139	-	lincRNA
MSTRG.24140.1	2	4231373	4239436	+	antisense_lncRNA
MSTRG.24174.3	2	4347569	4347878	+	antisense_lncRNA
MSTRG.24197.38	2	4471075	4474599	+	lincRNA
MSTRG.24226.1	2	4572401	4581412	+	lincRNA
MSTRG.24226.3	2	4572827	4579127	+	lincRNA
MSTRG.24226.6	2	4573056	4581342	+	lincRNA
MSTRG.24226.11	2	4573095	4581412	+	lincRNA
MSTRG.24226.12	2	4573096	4581412	+	lincRNA
MSTRG.24226.16	2	4573895	4579024	+	lincRNA
MSTRG.24273.1	2	4682920	4684891	+	antisense_lncRNA
MSTRG.24276.1	2	4692720	4699077	-	lincRNA
MSTRG.24292.1	2	4747378	4747808	+	lincRNA
MSTRG.24299.1	2	4776808	4790771	-	antisense_lncRNA
MSTRG.24299.2	2	4776859	4777404	-	lincRNA
MSTRG.24317.1	2	4863334	4864842	-	lincRNA
MSTRG.24358.4	2	5209497	5224408	-	lincRNA
MSTRG.24358.1	2	5209497	5224337	-	lincRNA
MSTRG.24358.2	2	5209497	5224408	-	lincRNA
MSTRG.24358.11	2	5209502	5224302	-	lincRNA
MSTRG.24358.14	2	5209505	5224408	-	lincRNA
MSTRG.24358.15	2	5209505	5224408	-	lincRNA
MSTRG.24358.16	2	5209514	5224337	-	lincRNA
MSTRG.24358.19	2	5209516	5223966	-	lincRNA
MSTRG.24358.21	2	5209519	5223981	-	lincRNA
MSTRG.24358.24	2	5217830	5224337	-	lincRNA
MSTRG.24358.23	2	5217830	5224159	-	lincRNA
MSTRG.24358.26	2	5218161	5224408	-	lincRNA
MSTRG.24358.27	2	5219053	5223964	-	lincRNA
MSTRG.24375.1	2	5392255	5395669	+	antisense_lncRNA
MSTRG.24415.1	2	5584956	5589746	+	lincRNA
MSTRG.24427.1	2	5626567	5627160	+	antisense_lncRNA
MSTRG.24465.2	2	5744096	5746592	-	lincRNA
MSTRG.24485.1	2	5801390	5804510	+	antisense_lncRNA
MSTRG.24485.2	2	5801391	5806900	+	antisense_lncRNA
MSTRG.24485.5	2	5801395	5806126	+	antisense_lncRNA
MSTRG.24512.2	2	5898568	5903442	+	antisense_lncRNA
MSTRG.24542.2	2	5972112	5973922	+	sense_lncRNA
MSTRG.24555.1	2	6023218	6023624	-	antisense_lncRNA
MSTRG.24599.1	2	6189579	6189889	+	intronic_lncRNA
MSTRG.24715.2	2	6577248	6584125	-	antisense_lncRNA
MSTRG.24715.3	2	6580598	6584092	-	antisense_lncRNA
MSTRG.24715.4	2	6580598	6584092	-	antisense_lncRNA
MSTRG.24745.2	2	6717698	6719975	-	lincRNA
MSTRG.24745.3	2	6717840	6719778	-	lincRNA
MSTRG.24767.1	2	6820210	6822186	+	lincRNA
MSTRG.24773.1	2	6840640	6840937	+	antisense_lncRNA
MSTRG.24781.2	2	6861496	6896239	-	sense_lncRNA
MSTRG.24807.1	2	6978850	6980804	-	antisense_lncRNA
MSTRG.24808.2	2	6981362	7002377	-	sense_lncRNA
MSTRG.24809.1	2	6982197	7002430	+	sense_lncRNA
MSTRG.24826.1	2	7060418	7061829	+	intronic_lncRNA
MSTRG.24867.1	2	7231360	7233041	-	lincRNA
MSTRG.24878.1	2	7259565	7260251	-	lincRNA
MSTRG.24878.2	2	7259565	7260119	-	lincRNA
MSTRG.24879.1	2	7272540	7274191	-	lincRNA
MSTRG.24928.1	2	7406702	7407017	-	lincRNA
MSTRG.24938.2	2	7440608	7441408	-	antisense_lncRNA
MSTRG.24939.2	2	7442640	7444660	-	antisense_lncRNA
MSTRG.24939.7	2	7443225	7444666	-	antisense_lncRNA
MSTRG.24945.1	2	7462457	7462816	-	antisense_lncRNA
MSTRG.24963.1	2	7512705	7513512	-	lincRNA
MSTRG.24996.7	2	7662983	7667965	-	lincRNA
MSTRG.25005.1	2	7692301	7692763	+	lincRNA
MSTRG.25013.3	2	7724844	7726757	-	antisense_lncRNA
MSTRG.25123.3	2	8163673	8168696	-	lincRNA
MSTRG.25134.3	2	8218419	8218796	-	sense_lncRNA
MSTRG.25147.4	2	8251815	8253743	+	antisense_lncRNA
MSTRG.25147.6	2	8252819	8253761	+	lincRNA
MSTRG.25179.1	2	8380748	8387467	+	lincRNA
MSTRG.25179.2	2	8380782	8387467	+	lincRNA
MSTRG.25179.3	2	8380823	8385869	+	lincRNA
MSTRG.25179.4	2	8380842	8387467	+	lincRNA
MSTRG.25180.1	2	8380878	8387414	-	lincRNA
MSTRG.25222.2	2	8548563	8548888	-	antisense_lncRNA
MSTRG.25223.20	2	8550449	8557148	-	antisense_lncRNA
MSTRG.25223.21	2	8555390	8557324	-	antisense_lncRNA
MSTRG.25294.1	2	8795192	8841240	+	lincRNA
MSTRG.25325.2	2	8882342	8883431	-	antisense_lncRNA
MSTRG.25436.2	2	9255362	9255756	+	lincRNA
MSTRG.25493.42	2	9481461	9498723	+	lincRNA
MSTRG.25546.1	2	9705407	9705686	+	antisense_lncRNA
MSTRG.25566.2	2	9770476	9775949	+	lincRNA
MSTRG.25566.1	2	9770476	9775949	+	lincRNA
MSTRG.25566.3	2	9770476	9775949	+	lincRNA
MSTRG.25579.1	2	9810616	9810971	-	antisense_lncRNA
MSTRG.25632.1	2	9987230	9989826	-	antisense_lncRNA
MSTRG.25678.1	2	10142445	10150085	+	lincRNA
MSTRG.25686.1	2	10171956	10172735	-	lincRNA
MSTRG.25686.2	2	10172005	10172881	-	lincRNA
MSTRG.25689.1	2	10180776	10182282	-	antisense_lncRNA
MSTRG.25689.2	2	10180782	10182649	-	lincRNA
MSTRG.25702.1	2	10208222	10228433	-	lincRNA
MSTRG.25757.2	2	10407319	10409263	+	antisense_lncRNA
MSTRG.25811.1	2	10559569	10565326	-	lincRNA
MSTRG.25887.1	2	10804714	10806149	-	antisense_lncRNA
MSTRG.25891.1	2	10827653	10828758	-	lincRNA
MSTRG.25966.7	2	11080183	11081023	-	lincRNA
MSTRG.25976.1	2	11120389	11128072	-	lincRNA
MSTRG.25999.1	2	11183270	11183659	-	lincRNA
MSTRG.26043.5	2	11325867	11327204	+	lincRNA
MSTRG.26044.1	2	11328831	11329741	-	lincRNA
MSTRG.26072.2	2	11431829	11434496	+	lincRNA
MSTRG.26072.1	2	11431829	11434496	+	lincRNA
MSTRG.26072.4	2	11431829	11434011	+	lincRNA
MSTRG.26072.7	2	11431849	11434398	+	lincRNA
MSTRG.26072.13	2	11431851	11434032	+	lincRNA
MSTRG.26072.11	2	11431851	11434051	+	lincRNA
MSTRG.26072.12	2	11431851	11434398	+	lincRNA
MSTRG.26072.14	2	11431851	11434051	+	lincRNA
MSTRG.26115.1	2	11577894	11578217	+	lincRNA
MSTRG.26123.2	2	11594477	11600343	+	lincRNA
MSTRG.26124.1	2	11595554	11600343	-	lincRNA
MSTRG.26124.3	2	11597068	11599586	-	lincRNA
MSTRG.26224.1	2	11904968	11905727	-	lincRNA
MSTRG.26239.1	2	11953895	11965225	+	antisense_lncRNA
MSTRG.26261.1	2	12028463	12029416	-	lincRNA
MSTRG.26273.1	2	12054666	12057159	-	lincRNA
MSTRG.26279.1	2	12068152	12069350	-	lincRNA
MSTRG.26288.1	2	12095001	12097292	+	lincRNA
MSTRG.26361.1	2	12281636	12282439	-	lincRNA
MSTRG.26459.11	2	12545236	12547783	-	antisense_lncRNA
MSTRG.26478.3	2	12597419	12602222	-	lincRNA
MSTRG.26478.4	2	12597419	12602222	-	lincRNA
MSTRG.26478.9	2	12597691	12602216	-	lincRNA
MSTRG.26478.8	2	12597691	12602216	-	lincRNA
MSTRG.26586.1	2	12897814	12901161	-	antisense_lncRNA
MSTRG.26791.1	2	13513688	13515281	+	lincRNA
MSTRG.26812.1	2	13568386	13569135	-	lincRNA
MSTRG.26820.1	2	13592971	13593460	+	antisense_lncRNA
MSTRG.26861.64	2	13712904	13719616	+	lincRNA
MSTRG.26916.2	2	13830128	13833146	+	lincRNA
MSTRG.26916.1	2	13830128	13833348	+	lincRNA
MSTRG.26916.3	2	13830139	13832931	+	lincRNA
MSTRG.26916.6	2	13830155	13833146	+	lincRNA
MSTRG.26916.4	2	13830155	13833146	+	lincRNA
MSTRG.26916.5	2	13830155	13833048	+	lincRNA
MSTRG.26916.8	2	13830156	13832978	+	lincRNA
MSTRG.26916.9	2	13830157	13832843	+	lincRNA
MSTRG.26916.11	2	13830173	13832898	+	lincRNA
MSTRG.26916.10	2	13830173	13832898	+	lincRNA
MSTRG.26934.3	2	13874131	13876673	+	lincRNA
MSTRG.27077.11	2	14394190	14396254	-	antisense_lncRNA
MSTRG.27075.2	2	14462187	14511446	+	lincRNA
MSTRG.27089.1	2	14539863	14541858	-	antisense_lncRNA
MSTRG.27124.2	2	14653263	14654708	+	antisense_lncRNA
MSTRG.27124.3	2	14653264	14654915	+	antisense_lncRNA
MSTRG.27124.5	2	14653289	14655312	+	antisense_lncRNA
MSTRG.27124.7	2	14653426	14654850	+	lincRNA
MSTRG.27137.3	2	14783338	14789249	-	lincRNA
MSTRG.27137.2	2	14783338	14789256	-	lincRNA
MSTRG.27137.5	2	14783937	14789225	-	lincRNA
MSTRG.27138.1	2	14789357	14789862	-	lincRNA
MSTRG.27139.1	2	14795856	14804421	-	lincRNA
MSTRG.27143.1	2	14864876	14865456	-	antisense_lncRNA
MSTRG.27145.1	2	14867311	14876169	-	antisense_lncRNA
MSTRG.27156.5	2	14899468	14907093	+	lincRNA
MSTRG.27198.1	2	15093511	15093940	+	lincRNA
MSTRG.27260.1	2	15276381	15279055	-	lincRNA
MSTRG.27260.2	2	15276434	15278904	-	lincRNA
MSTRG.27317.1	2	15442611	15484430	-	sense_lncRNA
MSTRG.27317.2	2	15465809	15484430	-	antisense_lncRNA
MSTRG.27355.1	2	15604069	15604758	+	lincRNA
MSTRG.27442.1	2	15863699	15869401	+	sense_lncRNA
MSTRG.27455.2	2	15894653	15898428	+	lincRNA
MSTRG.27455.3	2	15894694	15898077	+	lincRNA
MSTRG.27483.13	2	15969024	15975773	-	lincRNA
MSTRG.27498.1	2	16031281	16035776	-	lincRNA
MSTRG.27498.2	2	16031281	16035769	-	lincRNA
MSTRG.27498.3	2	16031322	16035773	-	lincRNA
MSTRG.27498.4	2	16031322	16033080	-	lincRNA
MSTRG.27498.5	2	16031450	16035776	-	lincRNA
MSTRG.27498.6	2	16031531	16035775	-	lincRNA
MSTRG.27499.1	2	16031589	16033080	+	lincRNA
MSTRG.27504.3	2	16062841	16064427	+	lincRNA
MSTRG.27504.4	2	16062959	16064633	+	lincRNA
MSTRG.27530.1	2	16143836	16144752	-	lincRNA
MSTRG.27577.1	2	16277680	16279535	+	lincRNA
MSTRG.27578.1	2	16282420	16284057	+	lincRNA
MSTRG.27578.2	2	16283082	16284057	+	lincRNA
MSTRG.27683.2	2	16581448	16582661	+	antisense_lncRNA
MSTRG.27705.11	2	16644918	16646352	+	intronic_lncRNA
MSTRG.27720.8	2	16696101	16697409	+	lincRNA
MSTRG.27720.9	2	16696194	16696891	+	lincRNA
MSTRG.27785.5	2	16890799	16893602	-	sense_lncRNA
MSTRG.27794.3	2	16929834	16955745	+	lincRNA
MSTRG.27794.11	2	16941759	16960961	+	lincRNA
MSTRG.27794.10	2	16941759	16960664	+	lincRNA
MSTRG.27794.18	2	16941775	16960972	+	lincRNA
MSTRG.27813.2	2	17031988	17034886	+	lincRNA
MSTRG.27819.12	2	17073604	17073980	+	intronic_lncRNA
MSTRG.27918.1	2	17419258	17420221	+	lincRNA
MSTRG.28055.7	2	17860691	17862392	+	sense_lncRNA
MSTRG.28055.6	2	17860691	17862666	+	sense_lncRNA
MSTRG.28062.5	2	17887787	17891353	+	lincRNA
MSTRG.28093.1	2	18099528	18101019	-	lincRNA
MSTRG.28164.1	2	18311860	18313279	+	intronic_lncRNA
MSTRG.28255.1	2	18579736	18580071	-	antisense_lncRNA
MSTRG.28316.1	2	18814232	18819486	-	lincRNA
MSTRG.28333.8	2	18871868	18872960	-	lincRNA
MSTRG.28357.1	2	18959567	18965131	+	lincRNA
MSTRG.28444.2	2	19206910	19207334	+	lincRNA
MSTRG.28458.1	2	19246292	19247317	+	lincRNA
MSTRG.28472.1	2	19292845	19293551	+	intronic_lncRNA
MSTRG.28484.1	2	19321100	19321442	-	lincRNA
MSTRG.28498.1	2	19369831	19370687	-	lincRNA
MSTRG.28672.6	2	19926353	19927786	-	lincRNA
MSTRG.28770.3	2	20212283	20213839	+	antisense_lncRNA
MSTRG.28795.1	2	20312949	20313424	+	lincRNA
MSTRG.28811.1	2	20362440	20362877	+	antisense_lncRNA
MSTRG.28895.4	2	20639913	20642205	+	lincRNA
MSTRG.28895.5	2	20641614	20642124	+	lincRNA
MSTRG.28951.1	2	20875482	20877368	-	lincRNA
MSTRG.29070.2	2	22291254	22295985	-	lincRNA
MSTRG.29093.40	2	22368578	22368974	-	antisense_lncRNA
MSTRG.29110.1	2	22442145	22443002	+	lincRNA
MSTRG.29148.2	2	22604218	22606836	-	lincRNA
MSTRG.29155.1	2	22634769	22635197	+	antisense_lncRNA
MSTRG.29200.1	2	22786778	22787410	-	antisense_lncRNA
MSTRG.29212.1	2	22825420	22826214	+	intronic_lncRNA
MSTRG.29213.1	2	22828857	22833316	-	lincRNA
MSTRG.29213.3	2	22829409	22833119	-	lincRNA
MSTRG.29262.5	2	22972721	22973795	+	lincRNA
MSTRG.29354.1	2	23249623	23253439	-	antisense_lncRNA
MSTRG.29376.1	2	23324688	23324951	+	antisense_lncRNA
MSTRG.29474.6	2	23583189	23586082	-	sense_lncRNA
MSTRG.29547.2	2	23800544	23804461	+	sense_lncRNA
MSTRG.29554.2	2	23821661	23822057	-	antisense_lncRNA
MSTRG.29554.3	2	23821668	23822074	-	antisense_lncRNA
MSTRG.29554.4	2	23821714	23822075	-	antisense_lncRNA
MSTRG.29583.5	2	23920233	23924225	+	lincRNA
MSTRG.29626.4	2	24042269	24050887	-	antisense_lncRNA
MSTRG.29626.6	2	24043826	24050874	-	antisense_lncRNA
MSTRG.29626.7	2	24043896	24050885	-	antisense_lncRNA
MSTRG.29626.8	2	24043996	24050885	-	antisense_lncRNA
MSTRG.29626.9	2	24044161	24050886	-	antisense_lncRNA
MSTRG.29626.10	2	24047199	24050885	-	lincRNA
MSTRG.29626.11	2	24047199	24050885	-	lincRNA
MSTRG.29635.2	2	24083252	24083746	-	antisense_lncRNA
MSTRG.29647.1	2	24118553	24119234	+	antisense_lncRNA
MSTRG.29664.4	2	24198582	24198979	-	lincRNA
MSTRG.29772.2	2	24516684	24518466	+	lincRNA
MSTRG.29772.4	2	24519165	24521312	+	antisense_lncRNA
MSTRG.29775.2	2	24523972	24527662	+	lincRNA
MSTRG.29777.15	2	24533291	24537794	+	lincRNA
MSTRG.29777.17	2	24533314	24537510	+	lincRNA
MSTRG.29822.1	2	24678946	24680406	-	antisense_lncRNA
MSTRG.29832.1	2	24713133	24716154	-	lincRNA
MSTRG.29856.2	2	24824223	24824622	-	antisense_lncRNA
MSTRG.29900.1	2	24969747	24972708	-	antisense_lncRNA
MSTRG.29980.1	2	25278917	25279265	-	antisense_lncRNA
MSTRG.29981.25	2	25284704	25289139	+	lincRNA
MSTRG.29985.4	2	25302301	25304072	+	lincRNA
MSTRG.30138.1	2	25742220	25743408	-	antisense_lncRNA
MSTRG.30183.4	2	25969981	25973704	-	antisense_lncRNA
MSTRG.30183.17	2	25970316	25973704	-	antisense_lncRNA
MSTRG.30183.19	2	25970318	25973722	-	antisense_lncRNA
MSTRG.30183.20	2	25970318	25973729	-	antisense_lncRNA
MSTRG.30183.26	2	25970367	25973724	-	antisense_lncRNA
MSTRG.30241.3	2	26210402	26211587	-	lincRNA
MSTRG.30264.1	2	26315524	26316637	+	lincRNA
MSTRG.30293.1	2	26379023	26387196	+	lincRNA
MSTRG.30349.1	2	26552116	26553827	+	lincRNA
MSTRG.30351.1	2	26567425	26568385	-	lincRNA
MSTRG.30393.1	2	26694088	26694887	+	antisense_lncRNA
MSTRG.30434.1	2	26820498	26820948	-	antisense_lncRNA
MSTRG.30526.1	2	27141341	27142429	+	lincRNA
MSTRG.30527.1	2	27143305	27143750	+	lincRNA
MSTRG.30528.1	2	27144342	27145737	+	lincRNA
MSTRG.30656.1	2	27486850	27488385	-	intronic_lncRNA
MSTRG.30731.3	2	27707510	27755044	+	sense_lncRNA
MSTRG.30777.1	2	27881278	27882736	+	lincRNA
MSTRG.30802.2	2	27961257	27965334	+	lincRNA
MSTRG.30848.2	2	28084945	28088359	-	lincRNA
MSTRG.30867.1	2	28130382	28131666	-	lincRNA
MSTRG.31002.1	2	28501088	28510500	-	lincRNA
MSTRG.31013.1	2	28537632	28541242	+	lincRNA
MSTRG.31014.21	2	28545450	28549968	+	lincRNA
MSTRG.31014.36	2	28545465	28549772	+	lincRNA
MSTRG.31014.30	2	28545465	28550637	+	lincRNA
MSTRG.31014.39	2	28545466	28549656	+	lincRNA
MSTRG.31014.42	2	28545467	28549327	+	lincRNA
MSTRG.31064.2	2	28772616	28774591	-	antisense_lncRNA
MSTRG.31064.1	2	28772616	28775424	-	antisense_lncRNA
MSTRG.31064.3	2	28772635	28773934	-	antisense_lncRNA
MSTRG.31064.4	2	28774913	28775375	-	antisense_lncRNA
MSTRG.31073.1	2	28797342	28798251	+	lincRNA
MSTRG.31117.1	2	28906244	28910013	+	lincRNA
MSTRG.31117.2	2	28906248	28910014	+	lincRNA
MSTRG.31153.1	2	29011861	29012855	-	lincRNA
MSTRG.31153.2	2	29011871	29012819	-	lincRNA
MSTRG.31153.4	2	29012050	29012819	-	lincRNA
MSTRG.31153.3	2	29012050	29012799	-	lincRNA
MSTRG.31262.1	2	29348519	29348896	+	lincRNA
MSTRG.31316.1	2	29501914	29502223	-	intronic_lncRNA
MSTRG.31397.1	2	29726431	29726888	+	lincRNA
MSTRG.31435.1	2	29825672	29826232	-	antisense_lncRNA
MSTRG.31437.26	2	29835453	29836738	-	antisense_lncRNA
MSTRG.31603.7	2	30269979	30271758	+	antisense_lncRNA
MSTRG.31603.6	2	30269979	30271936	+	antisense_lncRNA
MSTRG.31603.9	2	30269982	30271984	+	antisense_lncRNA
MSTRG.31603.12	2	30269989	30272018	+	antisense_lncRNA
MSTRG.31603.11	2	30269989	30272018	+	antisense_lncRNA
MSTRG.31603.13	2	30269994	30272001	+	antisense_lncRNA
MSTRG.31603.15	2	30269997	30271950	+	antisense_lncRNA
MSTRG.31610.1	2	30292470	30293194	+	lincRNA
MSTRG.31625.2	2	30328649	30329099	+	lincRNA
MSTRG.31638.13	2	30370985	30376783	+	lincRNA
MSTRG.31638.14	2	30370985	30376351	+	lincRNA
MSTRG.31638.15	2	30370989	30376783	+	lincRNA
MSTRG.31638.17	2	30371009	30376832	+	lincRNA
MSTRG.31638.18	2	30371024	30376780	+	lincRNA
MSTRG.31638.20	2	30371043	30376666	+	lincRNA
MSTRG.31638.22	2	30371043	30376666	+	lincRNA
MSTRG.31638.21	2	30371043	30376666	+	lincRNA
MSTRG.31702.1	2	30559361	30561458	-	antisense_lncRNA
MSTRG.31724.1	2	30603580	30604191	-	antisense_lncRNA
MSTRG.31770.1	2	30750065	30750409	-	antisense_lncRNA
MSTRG.31773.1	2	30752370	30762044	+	antisense_lncRNA
MSTRG.31832.6	2	30901450	30901754	+	antisense_lncRNA
MSTRG.31854.1	2	30984154	30984457	+	antisense_lncRNA
MSTRG.31862.1	2	31002195	31003105	+	antisense_lncRNA
MSTRG.31875.1	2	31058481	31060447	-	sense_lncRNA
MSTRG.31877.1	2	31061285	31062702	+	antisense_lncRNA
MSTRG.31935.1	2	31299383	31300813	-	lincRNA
MSTRG.31972.2	2	31421945	31422319	-	intronic_lncRNA
MSTRG.31996.7	2	31493002	31494294	-	sense_lncRNA
MSTRG.32071.1	2	31768177	31768582	-	lincRNA
MSTRG.32121.1	2	31938035	31943035	+	lincRNA
MSTRG.32121.2	2	31938144	31942629	+	lincRNA
MSTRG.32121.3	2	31939114	31942630	+	lincRNA
MSTRG.32121.4	2	31940302	31940733	+	lincRNA
MSTRG.32223.1	2	32215617	32218646	+	lincRNA
MSTRG.32223.2	2	32215636	32218647	+	lincRNA
MSTRG.32247.2	2	32303433	32303824	-	lincRNA
MSTRG.32281.1	2	32405272	32414428	-	antisense_lncRNA
MSTRG.32281.2	2	32410464	32414495	-	antisense_lncRNA
MSTRG.32281.3	2	32410464	32414495	-	antisense_lncRNA
MSTRG.32281.4	2	32410464	32414495	-	antisense_lncRNA
MSTRG.32324.3	2	32556807	32559967	+	antisense_lncRNA
MSTRG.32324.2	2	32556807	32559967	+	antisense_lncRNA
MSTRG.32324.1	2	32556807	32559744	+	antisense_lncRNA
MSTRG.32324.4	2	32556808	32559967	+	antisense_lncRNA
MSTRG.32324.5	2	32556814	32559543	+	lincRNA
MSTRG.32381.1	2	32742115	32742677	-	antisense_lncRNA
MSTRG.32382.3	2	32742763	32743996	-	antisense_lncRNA
MSTRG.32389.1	2	32758728	32764499	-	antisense_lncRNA
MSTRG.32391.1	2	32764180	32772463	+	sense_lncRNA
MSTRG.32487.1	2	33081156	33089342	+	lincRNA
MSTRG.32487.5	2	33088922	33089342	+	lincRNA
MSTRG.32488.1	2	33087584	33087999	+	lincRNA
MSTRG.32507.1	2	33174466	33176427	-	intronic_lncRNA
MSTRG.32528.1	2	33211124	33211425	-	antisense_lncRNA
MSTRG.32548.1	2	33271540	33271943	+	antisense_lncRNA
MSTRG.32552.1	2	33282818	33283203	-	antisense_lncRNA
MSTRG.32577.1	2	33356701	33357251	-	lincRNA
MSTRG.32626.2	2	33490473	33491127	+	lincRNA
MSTRG.32840.1	2	34175404	34176281	-	lincRNA
MSTRG.32841.1	2	34176407	34177142	-	lincRNA
MSTRG.32887.2	2	34318083	34321637	+	antisense_lncRNA
MSTRG.32918.2	2	34405355	34408392	-	lincRNA
MSTRG.32965.2	2	34567414	34569920	-	lincRNA
MSTRG.33128.2	2	35091507	35093714	-	antisense_lncRNA
MSTRG.33231.1	2	35419495	35419911	+	lincRNA
MSTRG.33306.1	2	35620812	35621371	+	antisense_lncRNA
MSTRG.33386.1	2	35865049	35865973	+	antisense_lncRNA
MSTRG.33474.1	2	36197665	36202526	+	lincRNA
MSTRG.33474.2	2	36197665	36201979	+	lincRNA
MSTRG.33474.6	2	36197674	36201810	+	lincRNA
MSTRG.33474.8	2	36197684	36200471	+	lincRNA
MSTRG.33474.10	2	36197686	36202090	+	lincRNA
MSTRG.33478.1	2	36212666	36213275	-	lincRNA
MSTRG.33479.1	2	36213071	36214004	+	lincRNA
MSTRG.33480.1	2	36214118	36214923	+	lincRNA
MSTRG.33611.1	2	36683308	36683798	+	lincRNA
MSTRG.33635.1	2	36759325	36759728	-	antisense_lncRNA
MSTRG.33635.2	2	36759364	36759803	-	antisense_lncRNA
MSTRG.33638.1	2	36767349	36783852	-	antisense_lncRNA
MSTRG.33682.3	2	36928167	36929771	-	antisense_lncRNA
MSTRG.33682.4	2	36928167	36929771	-	antisense_lncRNA
MSTRG.33684.1	2	36938353	36940963	-	lincRNA
MSTRG.33717.1	2	37108450	37109894	+	antisense_lncRNA
MSTRG.33719.4	2	37111142	37113478	+	lincRNA
MSTRG.33724.1	2	37140227	37143381	-	antisense_lncRNA
MSTRG.33815.3	2	37535214	37537000	-	antisense_lncRNA
MSTRG.33815.2	2	37535214	37537016	-	antisense_lncRNA
MSTRG.33815.4	2	37535214	37537011	-	antisense_lncRNA
MSTRG.33880.1	2	37797653	37797944	+	antisense_lncRNA
MSTRG.33906.1	2	37890672	37891780	-	lincRNA
MSTRG.33922.1	2	37940553	37941139	-	intronic_lncRNA
MSTRG.33928.1	2	37965547	37966020	-	antisense_lncRNA
MSTRG.33962.1	2	38095547	38096117	-	lincRNA
MSTRG.34044.1	3	367313	367979	+	lincRNA
MSTRG.34051.1	3	391054	391509	-	lincRNA
MSTRG.34058.5	3	427137	430406	+	lincRNA
MSTRG.34159.1	3	706010	715533	+	sense_lncRNA
MSTRG.34183.1	3	768493	769036	+	lincRNA
MSTRG.34222.1	3	906581	910531	+	intronic_lncRNA
MSTRG.34227.1	3	945960	946358	-	antisense_lncRNA
MSTRG.34261.1	3	1035133	1035624	-	antisense_lncRNA
MSTRG.34309.3	3	1178394	1180027	+	antisense_lncRNA
MSTRG.34324.2	3	1218782	1219343	-	antisense_lncRNA
MSTRG.34350.1	3	1306460	1309107	+	lincRNA
MSTRG.34351.1	3	1309114	1310243	+	lincRNA
MSTRG.34369.7	3	1356110	1357176	-	lincRNA
MSTRG.34438.4	3	1608489	1610914	+	lincRNA
MSTRG.34481.1	3	1727918	1730446	-	lincRNA
MSTRG.34550.14	3	1973038	1976350	-	lincRNA
MSTRG.34560.1	3	2027656	2028239	-	lincRNA
MSTRG.34703.1	3	2572945	2573769	-	lincRNA
MSTRG.34889.1	3	3267226	3268123	-	antisense_lncRNA
MSTRG.34916.3	3	3392605	3394400	-	lincRNA
MSTRG.34989.4	3	3626344	3626657	-	lincRNA
MSTRG.35009.1	3	3700153	3702830	-	lincRNA
MSTRG.35041.2	3	3800476	3802839	+	lincRNA
MSTRG.35041.3	3	3800662	3801408	+	lincRNA
MSTRG.35113.1	3	4046024	4052368	-	lincRNA
MSTRG.35114.1	3	4046643	4053086	+	lincRNA
MSTRG.35117.2	3	4058376	4059262	+	lincRNA
MSTRG.35124.1	3	4082127	4082453	+	antisense_lncRNA
MSTRG.35154.1	3	4176747	4179155	+	antisense_lncRNA
MSTRG.35173.1	3	4228992	4229256	+	antisense_lncRNA
MSTRG.35296.1	3	4592780	4593701	-	antisense_lncRNA
MSTRG.35296.2	3	4592790	4593617	-	intronic_lncRNA
MSTRG.35296.3	3	4592792	4593634	-	antisense_lncRNA
MSTRG.35296.4	3	4592838	4593671	-	antisense_lncRNA
MSTRG.35337.1	3	4746625	4747497	+	lincRNA
MSTRG.35397.1	3	4915395	4915808	+	antisense_lncRNA
MSTRG.35510.1	3	5293182	5293649	+	sense_lncRNA
MSTRG.35516.3	3	5311915	5313391	-	lincRNA
MSTRG.35516.4	3	5312039	5312686	-	lincRNA
MSTRG.35516.5	3	5312041	5312388	-	lincRNA
MSTRG.35516.6	3	5312711	5313307	-	lincRNA
MSTRG.35563.3	3	5443826	5444528	-	lincRNA
MSTRG.35566.1	3	5450845	5451225	-	antisense_lncRNA
MSTRG.35616.1	3	5556580	5557613	-	antisense_lncRNA
MSTRG.35621.2	3	5566056	5566856	-	lincRNA
MSTRG.35621.3	3	5566329	5566704	-	lincRNA
MSTRG.35650.1	3	5632403	5633685	-	lincRNA
MSTRG.35650.2	3	5632536	5633685	-	lincRNA
MSTRG.35791.2	3	6084955	6085608	-	antisense_lncRNA
MSTRG.35796.27	3	6107069	6111498	-	lincRNA
MSTRG.35796.26	3	6107069	6111498	-	lincRNA
MSTRG.35874.4	3	6380307	6380760	-	sense_lncRNA
MSTRG.35897.1	3	6473859	6474279	-	antisense_lncRNA
MSTRG.35897.2	3	6473859	6474279	-	antisense_lncRNA
MSTRG.35933.5	3	6603374	6606055	+	lincRNA
MSTRG.35933.7	3	6607514	6610398	+	antisense_lncRNA
MSTRG.35933.8	3	6607530	6610398	+	antisense_lncRNA
MSTRG.35938.4	3	6624328	6625371	+	lincRNA
MSTRG.35999.1	3	6782636	6786104	-	sense_lncRNA
MSTRG.35999.2	3	6783462	6786135	-	sense_lncRNA
MSTRG.36055.1	3	7008541	7009670	+	lincRNA
MSTRG.36084.1	3	7091469	7091886	+	lincRNA
MSTRG.36125.1	3	7219426	7224244	+	lincRNA
MSTRG.36125.2	3	7219426	7224244	+	lincRNA
MSTRG.36258.1	3	7577548	7578309	-	lincRNA
MSTRG.36260.2	3	7580069	7580786	-	antisense_lncRNA
MSTRG.36419.1	3	8042535	8044611	-	lincRNA
MSTRG.36505.1	3	8312712	8316489	+	lincRNA
MSTRG.36505.2	3	8312715	8316581	+	lincRNA
MSTRG.36506.1	3	8312712	8316440	-	lincRNA
MSTRG.36514.1	3	8350497	8350889	-	lincRNA
MSTRG.36594.3	3	8570963	8573556	+	lincRNA
MSTRG.36653.2	3	8761057	8761842	+	antisense_lncRNA
MSTRG.36653.3	3	8761057	8761610	+	antisense_lncRNA
MSTRG.36653.4	3	8761066	8761546	+	antisense_lncRNA
MSTRG.36837.1	3	9304567	9304919	-	antisense_lncRNA
MSTRG.36961.1	3	9694752	9696485	+	antisense_lncRNA
MSTRG.36975.1	3	9739229	9739733	+	lincRNA
MSTRG.37069.1	3	10006235	10006982	-	lincRNA
MSTRG.37075.1	3	10014985	10021406	-	antisense_lncRNA
MSTRG.37075.2	3	10014986	10022529	-	antisense_lncRNA
MSTRG.37141.2	3	10209728	10211436	-	lincRNA
MSTRG.37141.3	3	10210061	10211510	-	lincRNA
MSTRG.37147.2	3	10231107	10232033	+	antisense_lncRNA
MSTRG.37153.3	3	10255036	10272924	-	sense_lncRNA
MSTRG.37167.3	3	10305175	10321096	+	sense_lncRNA
MSTRG.37173.1	3	10335153	10337599	-	antisense_lncRNA
MSTRG.37213.1	3	10482331	10495894	+	sense_lncRNA
MSTRG.37234.1	3	10545331	10545754	+	antisense_lncRNA
MSTRG.37246.1	3	10575045	10583336	+	sense_lncRNA
MSTRG.37253.1	3	10599557	10600136	+	antisense_lncRNA
MSTRG.37286.5	3	10860894	10864460	+	antisense_lncRNA
MSTRG.37286.6	3	10860894	10864460	+	antisense_lncRNA
MSTRG.37286.9	3	10860898	10864024	+	antisense_lncRNA
MSTRG.37286.8	3	10860898	10864592	+	antisense_lncRNA
MSTRG.37286.12	3	10860899	10864362	+	antisense_lncRNA
MSTRG.37286.11	3	10860899	10864362	+	antisense_lncRNA
MSTRG.37286.18	3	10860909	10864197	+	antisense_lncRNA
MSTRG.37286.19	3	10860909	10864197	+	antisense_lncRNA
MSTRG.37286.22	3	10860911	10863978	+	antisense_lncRNA
MSTRG.37286.23	3	10860918	10863971	+	antisense_lncRNA
MSTRG.37299.1	3	10968602	10977122	+	antisense_lncRNA
MSTRG.37324.2	3	11186333	11187043	-	lincRNA
MSTRG.37324.3	3	11186333	11187037	-	lincRNA
MSTRG.37324.1	3	11186333	11187044	-	lincRNA
MSTRG.37324.4	3	11186430	11187041	-	lincRNA
MSTRG.37254.32	3	11209651	11215695	-	lincRNA
MSTRG.37254.34	3	11209787	11215679	-	lincRNA
MSTRG.37254.47	3	11209829	11215678	-	lincRNA
MSTRG.37254.41	3	11209829	11215664	-	lincRNA
MSTRG.37254.44	3	11209829	11215660	-	lincRNA
MSTRG.37254.40	3	11209829	11215678	-	lincRNA
MSTRG.37254.38	3	11209829	11215683	-	lincRNA
MSTRG.37254.46	3	11209829	11215660	-	lincRNA
MSTRG.37254.50	3	11209829	11215678	-	lincRNA
MSTRG.37254.53	3	11209839	11215671	-	lincRNA
MSTRG.37254.57	3	11209840	11215699	-	lincRNA
MSTRG.37254.56	3	11209840	11215665	-	lincRNA
MSTRG.37254.69	3	11209846	11215679	-	lincRNA
MSTRG.37254.70	3	11209933	11215664	-	lincRNA
MSTRG.37352.1	3	11370255	11374730	-	antisense_lncRNA
MSTRG.37366.1	3	11495593	11495868	-	antisense_lncRNA
MSTRG.37403.1	3	11761962	11762741	-	lincRNA
MSTRG.37470.1	3	12186690	12197045	+	lincRNA
MSTRG.37489.1	3	12255274	12255778	-	antisense_lncRNA
MSTRG.37490.1	3	12256667	12261180	-	sense_lncRNA
MSTRG.37490.3	3	12256668	12261200	-	sense_lncRNA
MSTRG.37490.2	3	12256668	12260790	-	sense_lncRNA
MSTRG.37497.2	3	12282038	12300315	-	sense_lncRNA
MSTRG.37552.1	3	12528395	12528737	+	antisense_lncRNA
MSTRG.37553.1	3	12529394	12530014	-	lincRNA
MSTRG.37595.1	3	12674691	12680887	-	sense_lncRNA
MSTRG.37601.1	3	12700634	12701518	-	antisense_lncRNA
MSTRG.37692.2	3	12961414	12962145	-	lincRNA
MSTRG.37709.1	3	13037010	13037334	-	antisense_lncRNA
MSTRG.37720.1	3	13058616	13060275	-	lincRNA
MSTRG.37741.1	3	13113187	13113601	+	lincRNA
MSTRG.37779.5	3	13216005	13218292	-	antisense_lncRNA
MSTRG.37816.1	3	13339337	13341195	-	lincRNA
MSTRG.37917.1	3	13739534	13740814	-	antisense_lncRNA
MSTRG.37922.1	3	13773931	13774246	-	antisense_lncRNA
MSTRG.37957.7	3	13921540	13922044	+	lincRNA
MSTRG.37992.1	3	13994937	14002517	-	antisense_lncRNA
MSTRG.37994.13	3	13999171	14008483	-	sense_lncRNA
MSTRG.37994.14	3	13999572	14008682	-	sense_lncRNA
MSTRG.38005.1	3	14051840	14055681	+	lincRNA
MSTRG.38005.2	3	14051876	14055628	+	lincRNA
MSTRG.38010.1	3	14088629	14088930	+	intronic_lncRNA
MSTRG.38055.1	3	14223546	14229964	+	antisense_lncRNA
MSTRG.38087.1	3	14331101	14331663	-	antisense_lncRNA
MSTRG.38170.2	3	14671571	14673875	-	lincRNA
MSTRG.38170.3	3	14672151	14673898	-	lincRNA
MSTRG.38241.1	3	14844218	14846828	-	antisense_lncRNA
MSTRG.38245.1	3	14859129	14865686	-	antisense_lncRNA
MSTRG.38246.1	3	14859549	14866401	-	antisense_lncRNA
MSTRG.38246.2	3	14859550	14866384	-	antisense_lncRNA
MSTRG.38353.1	3	15246590	15247066	-	antisense_lncRNA
MSTRG.38399.1	3	15370247	15374596	+	lincRNA
MSTRG.38419.1	3	15421207	15452216	+	antisense_lncRNA
MSTRG.38442.1	3	15500777	15505203	-	antisense_lncRNA
MSTRG.38442.2	3	15500777	15504715	-	antisense_lncRNA
MSTRG.38444.2	3	15502675	15505203	+	lincRNA
MSTRG.38444.3	3	15502682	15505203	+	lincRNA
MSTRG.38483.1	3	15642978	15666799	-	sense_lncRNA
MSTRG.38489.1	3	15668676	15669133	-	lincRNA
MSTRG.38580.3	3	15986461	15990592	-	sense_lncRNA
MSTRG.38704.26	3	16381456	16386405	+	lincRNA
MSTRG.38718.4	3	16431798	16433418	+	lincRNA
MSTRG.38719.1	3	16444248	16445064	+	lincRNA
MSTRG.38750.1	3	16560328	16560875	+	antisense_lncRNA
MSTRG.38816.1	3	16767018	16770805	+	lincRNA
MSTRG.38940.1	3	17134499	17136551	-	lincRNA
MSTRG.38952.2	3	17189864	17194383	+	antisense_lncRNA
MSTRG.38952.3	3	17189929	17194775	+	antisense_lncRNA
MSTRG.38952.4	3	17190012	17194539	+	antisense_lncRNA
MSTRG.38963.1	3	17232678	17236404	+	sense_lncRNA
MSTRG.39170.1	3	17804602	17812378	-	sense_lncRNA
MSTRG.39255.1	3	18084475	18085114	-	lincRNA
MSTRG.39261.1	3	18096835	18097243	-	antisense_lncRNA
MSTRG.39261.2	3	18096837	18097332	-	antisense_lncRNA
MSTRG.39310.1	3	18245675	18246480	-	antisense_lncRNA
MSTRG.39453.1	3	18668007	18672065	-	lincRNA
MSTRG.39730.1	3	19488572	19490828	+	sense_lncRNA
MSTRG.39746.3	3	19543023	19543491	-	lincRNA
MSTRG.39843.1	3	19891813	19928732	-	sense_lncRNA
MSTRG.39846.1	3	19910814	19929575	-	sense_lncRNA
MSTRG.39840.8	3	19922652	19924341	+	lincRNA
MSTRG.39862.1	3	19980297	19992601	+	antisense_lncRNA
MSTRG.39862.2	3	19981143	19992086	+	antisense_lncRNA
MSTRG.39865.4	3	20001512	20003064	-	lincRNA
MSTRG.39925.1	3	20218824	20257138	+	sense_lncRNA
MSTRG.39947.1	3	20306387	20310293	+	lincRNA
MSTRG.39990.2	3	20473844	20474486	-	sense_lncRNA
MSTRG.40086.13	3	20749140	20750090	+	lincRNA
MSTRG.40094.1	3	20779660	20783799	+	lincRNA
MSTRG.40097.3	3	20787422	20796467	-	sense_lncRNA
MSTRG.40134.1	3	20890485	20895423	+	lincRNA
MSTRG.40135.1	3	20890786	20895935	-	lincRNA
MSTRG.40139.2	3	20903474	20904085	+	lincRNA
MSTRG.40148.1	3	20937030	20972275	-	antisense_lncRNA
MSTRG.40148.2	3	20937032	20972273	-	antisense_lncRNA
MSTRG.40148.4	3	20969635	20976175	-	lincRNA
MSTRG.40203.1	3	21143066	21148037	-	lincRNA
MSTRG.40208.5	3	21160222	21162630	-	lincRNA
MSTRG.40526.4	3	22206702	22219232	-	lincRNA
MSTRG.40526.6	3	22214976	22219178	-	lincRNA
MSTRG.40553.5	3	22319307	22325357	+	lincRNA
MSTRG.40553.9	3	22323544	22372366	+	antisense_lncRNA
MSTRG.40557.2	3	22353442	22355151	-	lincRNA
MSTRG.40579.1	3	22412529	22419588	+	sense_lncRNA
MSTRG.40613.1	3	22549536	22580881	+	antisense_lncRNA
MSTRG.40652.1	3	22735839	22744969	+	sense_lncRNA
MSTRG.40690.1	3	22900630	22951420	-	antisense_lncRNA
MSTRG.40692.1	3	22914081	22914634	-	antisense_lncRNA
MSTRG.40700.1	3	22966233	22967305	-	lincRNA
MSTRG.40788.1	3	23316537	23393441	+	antisense_lncRNA
MSTRG.40795.1	3	23398243	23399074	-	lincRNA
MSTRG.40827.2	3	23810307	23813728	-	lincRNA
MSTRG.40829.1	3	23843847	23844962	-	lincRNA
MSTRG.40841.1	3	24017790	24020759	-	lincRNA
MSTRG.40854.2	3	24116272	24117006	-	lincRNA
MSTRG.40860.1	3	24176808	24179927	+	sense_lncRNA
MSTRG.40861.2	3	24179354	24182238	-	lincRNA
MSTRG.40868.1	3	24226885	24228426	-	lincRNA
MSTRG.40868.2	3	24226885	24228426	-	lincRNA
MSTRG.40868.4	3	24226944	24228365	-	lincRNA
MSTRG.40868.5	3	24226963	24228395	-	lincRNA
MSTRG.40870.1	3	24228491	24229316	-	antisense_lncRNA
MSTRG.40882.1	3	24336018	24336681	-	intronic_lncRNA
MSTRG.40884.1	3	24343346	24367205	-	sense_lncRNA
MSTRG.40919.2	3	24713451	24716254	-	antisense_lncRNA
MSTRG.40956.1	3	25157004	25161805	+	intronic_lncRNA
MSTRG.40957.1	3	25177345	25188925	+	lincRNA
MSTRG.40966.1	3	25209024	25220835	-	antisense_lncRNA
MSTRG.40966.3	3	25209030	25220835	-	antisense_lncRNA
MSTRG.40966.5	3	25216613	25218909	-	lincRNA
MSTRG.40966.6	3	25216625	25220835	-	antisense_lncRNA
MSTRG.40966.7	3	25216892	25220835	-	antisense_lncRNA
MSTRG.40997.34	3	25297872	25301800	+	lincRNA
MSTRG.41030.4	3	25408224	25410161	-	lincRNA
MSTRG.41030.5	3	25414563	25416249	-	lincRNA
MSTRG.41030.6	3	25415257	25416119	-	lincRNA
MSTRG.41100.2	3	25627200	25631701	-	lincRNA
MSTRG.41100.6	3	25627370	25631701	-	lincRNA
MSTRG.41100.8	3	25628372	25631701	-	lincRNA
MSTRG.41107.1	3	25664562	25665253	-	lincRNA
MSTRG.41181.1	3	25939808	25940750	-	antisense_lncRNA
MSTRG.41183.2	3	25942039	25947359	-	antisense_lncRNA
MSTRG.41183.3	3	25942057	25947359	-	antisense_lncRNA
MSTRG.41183.5	3	25942151	25947335	-	lincRNA
MSTRG.41199.2	3	26009745	26012106	-	lincRNA
MSTRG.41247.2	3	26183913	26184394	-	lincRNA
MSTRG.41340.1	3	26475826	26484155	+	lincRNA
MSTRG.41349.1	3	26532000	26577362	-	sense_lncRNA
MSTRG.41354.2	3	26567533	26570198	+	lincRNA
MSTRG.41356.2	3	26576292	26576961	+	sense_lncRNA
MSTRG.41402.1	3	26744360	26744942	+	lincRNA
MSTRG.41432.1	3	26829248	26833672	+	lincRNA
MSTRG.41438.2	3	26845537	26846834	+	lincRNA
MSTRG.41479.2	3	26970627	26971446	+	sense_lncRNA
MSTRG.41500.1	3	27073501	27078561	+	lincRNA
MSTRG.41556.1	3	27278453	27280947	+	lincRNA
MSTRG.41557.1	3	27282479	27283714	-	lincRNA
MSTRG.41592.1	3	27380147	27382389	-	lincRNA
MSTRG.41591.3	3	27380147	27381117	+	lincRNA
MSTRG.41591.5	3	27380147	27382389	+	lincRNA
MSTRG.41591.1	3	27380147	27382389	+	lincRNA
MSTRG.41591.4	3	27380147	27382389	+	lincRNA
MSTRG.41591.2	3	27380147	27382389	+	lincRNA
MSTRG.41618.1	3	27457520	27473032	+	lincRNA
MSTRG.41619.1	3	27457746	27473703	+	lincRNA
MSTRG.41654.1	3	27571934	27576707	+	sense_lncRNA
MSTRG.41660.1	3	27586790	27593519	+	sense_lncRNA
MSTRG.41686.1	3	27672605	27673969	-	lincRNA
MSTRG.41806.2	3	28071033	28071610	-	lincRNA
MSTRG.41888.2	3	28325232	28325710	+	lincRNA
MSTRG.41919.9	3	28427617	28430463	+	sense_lncRNA
MSTRG.41943.1	3	28503665	28505495	+	antisense_lncRNA
MSTRG.41943.2	3	28503701	28505495	+	antisense_lncRNA
MSTRG.41943.3	3	28503701	28505495	+	antisense_lncRNA
MSTRG.41947.1	3	28513285	28517497	+	antisense_lncRNA
MSTRG.41972.1	3	28602484	28607261	+	lincRNA
MSTRG.41980.3	3	28624148	28625517	+	lincRNA
MSTRG.42176.1	3	29251014	29252676	+	lincRNA
MSTRG.42225.1	3	29370690	29371062	+	lincRNA
MSTRG.42227.6	3	29377222	29378359	-	lincRNA
MSTRG.42455.1	3	30003721	30006566	-	lincRNA
MSTRG.42470.1	3	30059370	30066582	-	lincRNA
MSTRG.42470.4	3	30063140	30065688	-	lincRNA
MSTRG.42534.9	3	30277379	30281994	+	lincRNA
MSTRG.42534.10	3	30277615	30281619	+	lincRNA
MSTRG.42534.11	3	30278430	30281424	+	lincRNA
MSTRG.42534.12	3	30279400	30281750	+	lincRNA
MSTRG.42534.13	3	30279561	30282028	+	lincRNA
MSTRG.42534.14	3	30279779	30282028	+	lincRNA
MSTRG.42652.1	3	30644383	30644999	-	antisense_lncRNA
MSTRG.42651.3	3	30645082	30666170	+	sense_lncRNA
MSTRG.42706.1	3	30796320	30810759	+	antisense_lncRNA
MSTRG.42751.1	3	30894001	30894672	+	lincRNA
MSTRG.42781.1	3	30969464	30969914	-	lincRNA
MSTRG.42824.1	3	31170749	31171717	-	lincRNA
MSTRG.42844.2	3	31230041	31232197	+	lincRNA
MSTRG.42844.4	3	31230045	31232187	+	lincRNA
MSTRG.42844.5	3	31230045	31232197	+	lincRNA
MSTRG.42846.6	3	31236645	31238132	-	lincRNA
MSTRG.42950.1	3	31703745	31708348	+	lincRNA
MSTRG.42965.1	3	31838398	31846146	+	antisense_lncRNA
MSTRG.43006.1	3	32160736	32162609	-	antisense_lncRNA
MSTRG.43008.1	3	32162781	32163174	-	antisense_lncRNA
MSTRG.43020.1	3	32262478	32262851	-	antisense_lncRNA
MSTRG.43042.1	3	32409483	32409852	+	antisense_lncRNA
MSTRG.43126.1	3	32703530	32704064	+	lincRNA
MSTRG.43158.1	3	32782030	32782483	+	antisense_lncRNA
MSTRG.43208.1	3	33040156	33043682	+	antisense_lncRNA
MSTRG.43209.1	3	33040902	33044329	+	antisense_lncRNA
MSTRG.43330.1	3	33421114	33421417	+	antisense_lncRNA
MSTRG.43341.1	3	33455130	33457927	-	intronic_lncRNA
MSTRG.43360.1	3	33547778	33548483	-	antisense_lncRNA
MSTRG.43372.22	3	33600998	33603745	-	lincRNA
MSTRG.43372.21	3	33600998	33603745	-	lincRNA
MSTRG.43372.23	3	33600999	33603733	-	lincRNA
MSTRG.43405.2	3	33719164	33719482	+	lincRNA
MSTRG.43448.1	3	34165989	34166505	+	antisense_lncRNA
MSTRG.43455.1	3	34239204	34241677	+	lincRNA
MSTRG.43485.1	3	34417162	34419635	+	antisense_lncRNA
MSTRG.43517.3	3	34740184	34741101	+	sense_lncRNA
MSTRG.43519.2	3	34743226	34748492	+	antisense_lncRNA
MSTRG.43519.7	3	34743230	34748492	+	antisense_lncRNA
MSTRG.43519.10	3	34743232	34748139	+	antisense_lncRNA
MSTRG.43519.11	3	34743532	34747814	+	lincRNA
MSTRG.43533.1	3	34835794	34839315	+	antisense_lncRNA
MSTRG.43557.1	3	34970473	34973287	+	antisense_lncRNA
MSTRG.43598.1	3	35282077	35285783	+	antisense_lncRNA
MSTRG.43600.1	3	35283416	35286396	+	antisense_lncRNA
MSTRG.43600.2	3	35283419	35286171	+	antisense_lncRNA
MSTRG.43607.1	3	35301227	35302864	+	lincRNA
MSTRG.43609.3	3	35313232	35317261	+	lincRNA
MSTRG.43609.4	3	35313250	35317243	+	lincRNA
MSTRG.43609.5	3	35313250	35316397	+	lincRNA
MSTRG.43609.6	3	35313260	35317232	+	lincRNA
MSTRG.43619.1	3	35407831	35408500	+	antisense_lncRNA
MSTRG.43732.1	3	36273621	36274198	+	lincRNA
MSTRG.43734.1	3	36286386	36291792	+	lincRNA
MSTRG.43757.5	3	36467176	36468265	+	lincRNA
MSTRG.43775.9	3	36563769	36565884	+	sense_lncRNA
MSTRG.43827.1	3	36879170	36880198	-	lincRNA
MSTRG.43843.1	3	36936463	36946532	-	sense_lncRNA
MSTRG.43843.2	3	36936478	36946016	-	sense_lncRNA
MSTRG.43843.3	3	36936512	36946527	-	sense_lncRNA
MSTRG.43869.1	3	37009615	37010716	-	lincRNA
MSTRG.43877.1	3	37036502	37036785	+	lincRNA
MSTRG.43884.1	3	37051193	37051538	-	antisense_lncRNA
MSTRG.43885.3	3	37058501	37061312	-	lincRNA
MSTRG.43885.4	3	37058639	37061250	-	lincRNA
MSTRG.43887.11	3	37062867	37066443	-	lincRNA
MSTRG.43952.11	3	37417610	37418634	-	sense_lncRNA
MSTRG.43974.1	3	37597196	37597522	-	antisense_lncRNA
MSTRG.43982.1	3	37626328	37626694	-	antisense_lncRNA
MSTRG.43997.1	3	37725390	37725858	-	antisense_lncRNA
MSTRG.44006.1	3	37807116	37818780	+	lincRNA
MSTRG.44063.1	3	38135942	38136210	-	antisense_lncRNA
MSTRG.44064.1	3	38138581	38139051	-	antisense_lncRNA
MSTRG.44071.1	3	38172207	38173317	-	lincRNA
MSTRG.44078.1	3	38217504	38218105	-	lincRNA
MSTRG.44098.1	3	38355430	38356077	-	antisense_lncRNA
MSTRG.44103.1	3	38392956	38399592	+	lincRNA
MSTRG.44103.2	3	38392979	38399472	+	lincRNA
MSTRG.44103.3	3	38392982	38399592	+	lincRNA
MSTRG.44121.3	3	38506202	38506525	-	antisense_lncRNA
MSTRG.44141.2	3	38650008	38651114	-	lincRNA
MSTRG.44235.1	3	39220389	39282435	-	sense_lncRNA
MSTRG.44302.1	3	39573741	39574080	-	antisense_lncRNA
MSTRG.44310.2	3	39602180	39603549	-	lincRNA
MSTRG.44318.1	3	39658702	39668263	+	antisense_lncRNA
MSTRG.44365.2	3	39926807	39931961	-	antisense_lncRNA
MSTRG.44365.7	3	39929114	39931981	-	lincRNA
MSTRG.44376.1	3	39984933	39985514	-	lincRNA
MSTRG.44405.2	3	40200611	40210296	-	sense_lncRNA
MSTRG.44405.4	3	40200640	40210306	-	sense_lncRNA
MSTRG.44490.2	3	40736366	40740397	-	lincRNA
MSTRG.44519.1	3	41108596	41112354	-	lincRNA
MSTRG.44531.1	3	41227224	41227589	-	lincRNA
MSTRG.44553.1	3	41314769	41315100	-	antisense_lncRNA
MSTRG.44580.1	3	41400324	41400765	-	intronic_lncRNA
MSTRG.44662.1	3	41662601	41670668	+	lincRNA
MSTRG.44797.1	4	326339	332107	-	intronic_lncRNA
MSTRG.44798.1	4	337613	338589	-	lincRNA
MSTRG.44861.3	4	542441	564223	+	lincRNA
MSTRG.44950.1	4	868061	887864	-	sense_lncRNA
MSTRG.44950.9	4	886287	887843	-	lincRNA
MSTRG.44970.1	4	962776	966747	+	antisense_lncRNA
MSTRG.44971.1	4	963159	967131	+	antisense_lncRNA
MSTRG.44972.1	4	963382	967647	+	antisense_lncRNA
MSTRG.44975.1	4	972595	976289	-	sense_lncRNA
MSTRG.45053.2	4	1251508	1251908	+	lincRNA
MSTRG.45186.3	4	1766021	1770107	+	lincRNA
MSTRG.45186.2	4	1766021	1770794	+	lincRNA
MSTRG.45186.4	4	1766075	1769441	+	lincRNA
MSTRG.45186.5	4	1766075	1769441	+	lincRNA
MSTRG.45186.7	4	1766084	1769166	+	lincRNA
MSTRG.45204.1	4	1840101	1853445	+	lincRNA
MSTRG.45207.1	4	1846847	1852300	-	lincRNA
MSTRG.45208.1	4	1853044	1858058	-	lincRNA
MSTRG.45235.1	4	1975471	1976161	-	antisense_lncRNA
MSTRG.45274.3	4	2096989	2097421	-	lincRNA
MSTRG.45278.2	4	2112390	2113703	-	lincRNA
MSTRG.45278.3	4	2112390	2112867	-	lincRNA
MSTRG.45292.1	4	2157395	2165521	-	antisense_lncRNA
MSTRG.45480.3	4	2677201	2679288	-	lincRNA
MSTRG.45481.2	4	2680325	2681417	-	lincRNA
MSTRG.45507.4	4	2747807	2754869	-	lincRNA
MSTRG.45512.6	4	2763592	2765635	-	lincRNA
MSTRG.45512.7	4	2763593	2765621	-	lincRNA
MSTRG.45572.1	4	2959885	2967439	+	lincRNA
MSTRG.45587.1	4	2989779	2992022	-	lincRNA
MSTRG.45588.2	4	2990942	2997104	-	lincRNA
MSTRG.45858.1	4	3731878	3736424	+	lincRNA
MSTRG.45858.2	4	3733622	3735830	+	lincRNA
MSTRG.45877.1	4	3773407	3776619	-	sense_lncRNA
MSTRG.45883.1	4	3788126	3788406	+	antisense_lncRNA
MSTRG.45895.58	4	3817866	3823926	+	sense_lncRNA
MSTRG.45967.1	4	4034996	4041555	+	lincRNA
MSTRG.46001.2	4	4138223	4141391	+	antisense_lncRNA
MSTRG.46001.4	4	4138233	4141700	+	antisense_lncRNA
MSTRG.46001.5	4	4138444	4141042	+	lincRNA
MSTRG.46003.1	4	4156374	4156882	-	lincRNA
MSTRG.46107.2	4	4426659	4427025	+	lincRNA
MSTRG.46119.12	4	4495273	4503463	+	sense_lncRNA
MSTRG.46137.1	4	4547157	4548631	+	lincRNA
MSTRG.46139.3	4	4548803	4551384	+	lincRNA
MSTRG.46139.6	4	4548804	4551384	+	lincRNA
MSTRG.46139.7	4	4548808	4551199	+	lincRNA
MSTRG.46139.9	4	4548812	4551171	+	lincRNA
MSTRG.46139.10	4	4548829	4551127	+	lincRNA
MSTRG.46142.1	4	4563144	4629976	+	sense_lncRNA
MSTRG.46170.1	4	4695408	4696905	+	lincRNA
MSTRG.46170.2	4	4695491	4854913	+	sense_lncRNA
MSTRG.46170.6	4	4849389	4854913	+	lincRNA
MSTRG.46170.8	4	4849394	4854913	+	lincRNA
MSTRG.46175.2	4	4762373	4763616	+	lincRNA
MSTRG.46177.1	4	4776090	4776545	-	lincRNA
MSTRG.46222.1	4	4993461	5098374	-	sense_lncRNA
MSTRG.46269.1	4	5240233	5244905	+	lincRNA
MSTRG.46275.1	4	5263359	5264514	+	lincRNA
MSTRG.46275.2	4	5263359	5264514	+	lincRNA
MSTRG.46280.2	4	5271436	5273213	+	lincRNA
MSTRG.46282.1	4	5279336	5284221	+	lincRNA
MSTRG.46369.1	4	5506465	5508103	+	antisense_lncRNA
MSTRG.46439.1	4	5701411	5704624	+	antisense_lncRNA
MSTRG.46523.1	4	5901725	5902730	+	lincRNA
MSTRG.46615.1	4	6142373	6142670	-	lincRNA
MSTRG.46826.1	4	6718056	6721078	-	lincRNA
MSTRG.46849.6	4	6769730	6771472	+	antisense_lncRNA
MSTRG.46849.8	4	6769756	6771465	+	lincRNA
MSTRG.46849.7	4	6769756	6771465	+	lincRNA
MSTRG.46849.9	4	6769820	6771442	+	lincRNA
MSTRG.46852.1	4	6774484	6779569	+	antisense_lncRNA
MSTRG.46852.3	4	6774518	6778368	+	lincRNA
MSTRG.46924.1	4	6952651	6953451	+	lincRNA
MSTRG.46972.1	4	7113417	7128168	-	antisense_lncRNA
MSTRG.47054.2	4	7416671	7417399	+	lincRNA
MSTRG.47075.2	4	7515347	7525117	+	antisense_lncRNA
MSTRG.47075.3	4	7515361	7516490	+	lincRNA
MSTRG.47075.4	4	7515725	7516405	+	lincRNA
MSTRG.47081.1	4	7553810	7561985	+	antisense_lncRNA
MSTRG.47111.1	4	7669887	7670112	-	antisense_lncRNA
MSTRG.47189.1	4	7903804	7904647	+	lincRNA
MSTRG.47276.1	4	8253093	8260740	+	antisense_lncRNA
MSTRG.47326.2	4	8384765	8385785	+	lincRNA
MSTRG.47444.1	4	8792168	8792606	-	antisense_lncRNA
MSTRG.47448.1	4	8807057	8816067	-	lincRNA
MSTRG.47450.1	4	8811188	8814889	+	lincRNA
MSTRG.47450.3	4	8811188	8814887	+	lincRNA
MSTRG.47450.4	4	8811252	8814889	+	lincRNA
MSTRG.47450.6	4	8811391	8814883	+	lincRNA
MSTRG.47450.8	4	8811401	8814886	+	lincRNA
MSTRG.47450.9	4	8811410	8814871	+	lincRNA
MSTRG.47450.11	4	8811415	8814883	+	lincRNA
MSTRG.47450.12	4	8811426	8814889	+	lincRNA
MSTRG.47450.13	4	8811426	8814889	+	lincRNA
MSTRG.47450.15	4	8825691	8826727	+	lincRNA
MSTRG.47450.17	4	8825707	8826441	+	lincRNA
MSTRG.47450.19	4	8827014	8830395	+	lincRNA
MSTRG.47447.13	4	8820491	8825160	+	lincRNA
MSTRG.47447.16	4	8820499	8825261	+	lincRNA
MSTRG.47447.18	4	8820507	8824878	+	lincRNA
MSTRG.47447.21	4	8821874	8824709	+	lincRNA
MSTRG.47493.1	4	8973772	8984272	+	lincRNA
MSTRG.47535.2	4	9125824	9130068	-	lincRNA
MSTRG.47535.3	4	9126040	9130056	-	lincRNA
MSTRG.47538.1	4	9141682	9142509	+	lincRNA
MSTRG.47543.3	4	9168360	9172422	-	lincRNA
MSTRG.47543.8	4	9168375	9172422	-	lincRNA
MSTRG.47543.12	4	9168375	9172422	-	lincRNA
MSTRG.47543.6	4	9168375	9172422	-	lincRNA
MSTRG.47543.7	4	9168375	9172422	-	lincRNA
MSTRG.47543.18	4	9168375	9172414	-	lincRNA
MSTRG.47543.4	4	9168375	9172422	-	lincRNA
MSTRG.47543.15	4	9168375	9172422	-	lincRNA
MSTRG.47543.24	4	9168376	9172422	-	lincRNA
MSTRG.47543.22	4	9168376	9172422	-	lincRNA
MSTRG.47548.2	4	9183788	9185249	-	antisense_lncRNA
MSTRG.47548.4	4	9183788	9184485	-	antisense_lncRNA
MSTRG.47548.5	4	9183788	9184485	-	antisense_lncRNA
MSTRG.47548.3	4	9183788	9184982	-	antisense_lncRNA
MSTRG.47676.1	4	9648092	9654190	+	antisense_lncRNA
MSTRG.47694.1	4	9714488	9737378	-	sense_lncRNA
MSTRG.47699.1	4	9730898	9732125	+	lincRNA
MSTRG.47741.4	4	9857608	9868145	-	lincRNA
MSTRG.47741.3	4	9857608	9868135	-	lincRNA
MSTRG.47741.1	4	9857608	9868152	-	lincRNA
MSTRG.47741.2	4	9857608	9868209	-	lincRNA
MSTRG.47741.5	4	9857839	9868160	-	lincRNA
MSTRG.47741.6	4	9857839	9868207	-	lincRNA
MSTRG.47741.7	4	9857839	9868141	-	lincRNA
MSTRG.47741.8	4	9857892	9868145	-	lincRNA
MSTRG.47741.11	4	9857906	9868142	-	lincRNA
MSTRG.47741.12	4	9857906	9868142	-	lincRNA
MSTRG.47741.13	4	9857906	9868142	-	lincRNA
MSTRG.47741.16	4	9867594	9868141	-	lincRNA
MSTRG.47836.1	4	10224021	10224665	+	lincRNA
MSTRG.47854.2	4	10281365	10281853	-	lincRNA
MSTRG.47949.1	4	10722952	10725655	-	antisense_lncRNA
MSTRG.47949.2	4	10724777	10725578	-	lincRNA
MSTRG.47969.2	4	10775499	10776123	-	antisense_lncRNA
MSTRG.47970.1	4	10777036	10777342	-	antisense_lncRNA
MSTRG.47977.1	4	10791632	10795227	+	lincRNA
MSTRG.47977.12	4	10792254	10795575	+	lincRNA
MSTRG.47977.14	4	10792259	10795127	+	lincRNA
MSTRG.47988.1	4	10823138	10830437	+	antisense_lncRNA
MSTRG.47988.3	4	10824667	10830436	+	antisense_lncRNA
MSTRG.47989.1	4	10830769	10832035	+	lincRNA
MSTRG.47989.2	4	10830776	10832042	+	lincRNA
MSTRG.47989.3	4	10830778	10831936	+	lincRNA
MSTRG.48121.32	4	11309406	11310192	-	lincRNA
MSTRG.48121.33	4	11315818	11316647	-	lincRNA
MSTRG.48121.34	4	11316238	11354235	-	lincRNA
MSTRG.48121.35	4	11344797	11345198	-	lincRNA
MSTRG.48150.3	4	11443826	11444230	-	lincRNA
MSTRG.48165.2	4	11514202	11515571	-	lincRNA
MSTRG.48182.5	4	11569042	11571972	-	antisense_lncRNA
MSTRG.48186.2	4	11586016	11589500	+	antisense_lncRNA
MSTRG.48227.1	4	11702267	11708831	+	antisense_lncRNA
MSTRG.48227.2	4	11702500	11708831	+	antisense_lncRNA
MSTRG.48243.6	4	11767129	11772703	+	lincRNA
MSTRG.48257.1	4	11820439	13022963	-	sense_lncRNA
MSTRG.48264.1	4	11882027	11900159	+	antisense_lncRNA
MSTRG.48265.1	4	11884264	11885201	+	antisense_lncRNA
MSTRG.48265.2	4	11884283	11885201	+	antisense_lncRNA
MSTRG.48280.1	4	11978378	12697931	-	sense_lncRNA
MSTRG.48281.6	4	12011793	12017273	+	lincRNA
MSTRG.48281.13	4	12016483	12017030	+	lincRNA
MSTRG.48282.3	4	12012620	12016718	-	lincRNA
MSTRG.48284.1	4	12047371	12051961	+	antisense_lncRNA
MSTRG.48298.3	4	12239406	12240588	-	lincRNA
MSTRG.48321.1	4	12585576	12586447	-	lincRNA
MSTRG.48323.2	4	12615403	12618532	-	lincRNA
MSTRG.48323.3	4	12615403	12618532	-	lincRNA
MSTRG.48323.6	4	12615472	12618554	-	lincRNA
MSTRG.48323.9	4	12615654	12618497	-	lincRNA
MSTRG.48323.14	4	12615948	12618498	-	lincRNA
MSTRG.48323.15	4	12615962	12618501	-	lincRNA
MSTRG.48323.17	4	12615965	12618528	-	lincRNA
MSTRG.48323.18	4	12615975	12618515	-	lincRNA
MSTRG.48323.19	4	12615978	12618528	-	lincRNA
MSTRG.48323.20	4	12616008	12618482	-	lincRNA
MSTRG.48323.22	4	12616045	12618454	-	lincRNA
MSTRG.48324.1	4	12652562	12675453	-	sense_lncRNA
MSTRG.48373.1	4	13421601	13430350	-	antisense_lncRNA
MSTRG.48405.1	4	13542974	13545654	+	lincRNA
MSTRG.48527.1	4	13853109	13858510	-	sense_lncRNA
MSTRG.48534.1	4	13866061	13884191	-	antisense_lncRNA
MSTRG.48538.1	4	13891733	13894032	-	intronic_lncRNA
MSTRG.48576.1	4	13990613	13990853	-	antisense_lncRNA
MSTRG.48669.1	4	14308179	14315382	+	antisense_lncRNA
MSTRG.48748.2	4	14548301	14550240	+	lincRNA
MSTRG.48751.1	4	14556912	14557234	+	lincRNA
MSTRG.48996.1	4	15412663	15417012	-	antisense_lncRNA
MSTRG.48999.2	4	15439125	15451969	+	lincRNA
MSTRG.49031.1	4	15624822	15626161	+	antisense_lncRNA
MSTRG.49096.1	4	15882077	15887139	-	sense_lncRNA
MSTRG.49096.2	4	15882123	15887127	-	sense_lncRNA
MSTRG.49127.1	4	15989366	15997620	-	antisense_lncRNA
MSTRG.49128.4	4	16011832	16012511	+	antisense_lncRNA
MSTRG.49128.42	4	16017307	16020369	+	sense_lncRNA
MSTRG.49140.1	4	16038357	16048217	+	sense_lncRNA
MSTRG.49147.2	4	16064875	16069665	+	lincRNA
MSTRG.49147.4	4	16064900	16069763	+	lincRNA
MSTRG.49147.8	4	16064912	16069881	+	lincRNA
MSTRG.49179.1	4	16208258	16219602	+	antisense_lncRNA
MSTRG.49237.3	4	16411422	16412605	-	lincRNA
MSTRG.49237.4	4	16411470	16412605	-	lincRNA
MSTRG.49275.1	4	16514820	16515187	-	antisense_lncRNA
MSTRG.49280.2	4	16529167	16529799	-	lincRNA
MSTRG.49303.5	4	16616511	16618209	-	antisense_lncRNA
MSTRG.49331.1	4	16695055	16695685	+	intronic_lncRNA
MSTRG.49432.1	4	17022460	17025190	+	lincRNA
MSTRG.49433.1	4	17023302	17025494	+	lincRNA
MSTRG.49435.8	4	17030089	17059096	-	lincRNA
MSTRG.49435.6	4	17030089	17059096	-	lincRNA
MSTRG.49435.11	4	17043715	17059193	-	lincRNA
MSTRG.49435.13	4	17043721	17059096	-	lincRNA
MSTRG.49439.1	4	17053641	17060940	+	lincRNA
MSTRG.49445.2	4	17077401	17078541	+	lincRNA
MSTRG.49452.4	4	17095810	17099970	+	lincRNA
MSTRG.49459.1	4	17125898	17127970	+	lincRNA
MSTRG.49578.1	4	17551335	17552750	+	lincRNA
MSTRG.49678.1	4	17844278	17844675	-	antisense_lncRNA
MSTRG.49702.1	4	17917093	17928918	+	antisense_lncRNA
MSTRG.49744.1	4	18032398	18033031	+	lincRNA
MSTRG.49751.1	4	18072842	18077793	-	antisense_lncRNA
MSTRG.49763.1	4	18110913	18119089	+	lincRNA
MSTRG.49782.1	4	18167745	18175466	-	antisense_lncRNA
MSTRG.49788.1	4	18184246	18184846	-	antisense_lncRNA
MSTRG.49795.3	4	18204058	18206846	-	lincRNA
MSTRG.50274.2	4	22103878	22110147	+	antisense_lncRNA
MSTRG.50274.3	4	22105409	22111462	+	antisense_lncRNA
MSTRG.50274.11	4	22109059	22111466	+	antisense_lncRNA
MSTRG.50277.1	4	22135276	22136069	-	lincRNA
MSTRG.50283.3	4	22163046	22163914	-	antisense_lncRNA
MSTRG.50319.1	4	22283368	22288129	+	antisense_lncRNA
MSTRG.50332.8	4	22326944	22331302	-	sense_lncRNA
MSTRG.50344.35	4	22390340	22393851	-	sense_lncRNA
MSTRG.50369.1	4	22465365	22470130	-	antisense_lncRNA
MSTRG.50413.1	4	22594672	22594971	+	antisense_lncRNA
MSTRG.50428.1	4	22635614	22637080	-	lincRNA
MSTRG.50466.1	4	22746106	22746438	+	lincRNA
MSTRG.50493.3	4	22820443	22822564	+	antisense_lncRNA
MSTRG.50553.1	4	23057937	23121213	-	antisense_lncRNA
MSTRG.50564.1	4	23146949	23147659	+	lincRNA
MSTRG.50597.1	4	23250350	23261016	+	antisense_lncRNA
MSTRG.50603.2	4	23261447	23261950	+	antisense_lncRNA
MSTRG.50650.1	4	23444846	23445124	+	intronic_lncRNA
MSTRG.50671.1	4	23511370	23512001	-	lincRNA
MSTRG.50691.3	4	23580025	23581186	-	lincRNA
MSTRG.50719.1	4	23701509	23707323	+	lincRNA
MSTRG.50773.1	4	23911715	23912499	+	antisense_lncRNA
MSTRG.50779.1	4	23924003	23924278	-	lincRNA
MSTRG.50796.1	4	23995314	23997408	+	antisense_lncRNA
MSTRG.50806.1	4	24005442	24008851	+	antisense_lncRNA
MSTRG.50813.1	4	24035865	24037330	+	lincRNA
MSTRG.50832.1	4	24107029	24107619	+	intronic_lncRNA
MSTRG.50834.1	4	24111946	24117518	+	lincRNA
MSTRG.50930.1	4	24440180	24442415	-	lincRNA
MSTRG.50943.1	4	24485917	24486324	-	lincRNA
MSTRG.50943.2	4	24485928	24486323	-	lincRNA
MSTRG.50948.1	4	24496346	24498755	-	lincRNA
MSTRG.51208.1	4	25325648	25346649	-	sense_lncRNA
MSTRG.51210.1	4	25332320	25332744	+	antisense_lncRNA
MSTRG.51229.1	4	25368033	25368386	-	antisense_lncRNA
MSTRG.51255.1	4	25533243	25557434	-	antisense_lncRNA
MSTRG.51255.2	4	25538267	25557418	-	antisense_lncRNA
MSTRG.51284.1	4	25765935	25766323	-	antisense_lncRNA
MSTRG.51288.2	4	25804398	25808983	-	antisense_lncRNA
MSTRG.51288.5	4	25804398	25807573	-	antisense_lncRNA
MSTRG.51288.3	4	25804398	25808984	-	antisense_lncRNA
MSTRG.51288.1	4	25804398	25812459	-	antisense_lncRNA
MSTRG.51288.4	4	25804398	25808424	-	antisense_lncRNA
MSTRG.51288.7	4	25804404	25808983	-	antisense_lncRNA
MSTRG.51288.9	4	25804414	25808432	-	antisense_lncRNA
MSTRG.51288.11	4	25804431	25807544	-	antisense_lncRNA
MSTRG.51288.12	4	25804432	25808017	-	antisense_lncRNA
MSTRG.51288.13	4	25804432	25808431	-	antisense_lncRNA
MSTRG.51288.14	4	25804490	25808047	-	antisense_lncRNA
MSTRG.51288.15	4	25804490	25808432	-	antisense_lncRNA
MSTRG.51288.16	4	25809298	25812826	-	lincRNA
MSTRG.51288.17	4	25809307	25812432	-	lincRNA
MSTRG.51303.1	4	25942186	25955765	-	antisense_lncRNA
MSTRG.51357.1	4	26304492	26304855	-	lincRNA
MSTRG.51442.1	4	26883418	26884746	-	antisense_lncRNA
MSTRG.51442.2	4	26884137	26884683	-	antisense_lncRNA
MSTRG.51446.1	4	26893428	26893840	-	antisense_lncRNA
MSTRG.51516.4	4	27183463	27184027	-	sense_lncRNA
MSTRG.51517.1	4	27197786	27199527	+	lincRNA
MSTRG.51521.1	4	27214769	27215054	-	antisense_lncRNA
MSTRG.51562.2	4	27694881	27696347	-	lincRNA
MSTRG.51584.1	4	27895279	27900020	-	antisense_lncRNA
MSTRG.51584.2	4	27899639	27900735	-	antisense_lncRNA
MSTRG.51649.1	4	28218748	28224806	+	sense_lncRNA
MSTRG.51676.7	4	28307344	28310333	-	antisense_lncRNA
MSTRG.51771.8	4	28552938	28553489	-	lincRNA
MSTRG.51902.1	4	28934155	28934483	+	antisense_lncRNA
MSTRG.52000.1	4	29220137	29226676	-	antisense_lncRNA
MSTRG.52017.1	4	29300444	29301760	-	lincRNA
MSTRG.52065.2	4	29458864	29459158	-	lincRNA
MSTRG.52107.1	4	29719794	29723102	+	lincRNA
MSTRG.52144.1	4	29968135	29968739	+	antisense_lncRNA
MSTRG.52144.2	4	29968175	29968739	+	antisense_lncRNA
MSTRG.52154.1	4	30028873	30041488	+	sense_lncRNA
MSTRG.52217.1	4	30459454	30460027	-	antisense_lncRNA
MSTRG.52241.5	4	30679910	30682055	-	sense_lncRNA
MSTRG.52299.3	4	31038157	31038605	-	lincRNA
MSTRG.52301.1	4	31046086	31048214	+	lincRNA
MSTRG.52315.1	4	31170924	31173686	+	antisense_lncRNA
MSTRG.52340.1	4	31304140	31304439	+	antisense_lncRNA
MSTRG.52354.1	4	31413720	31415082	-	lincRNA
MSTRG.52369.1	4	31539436	31539841	-	antisense_lncRNA
MSTRG.52404.1	4	31809340	31816797	-	antisense_lncRNA
MSTRG.52405.1	4	31809622	31817489	-	antisense_lncRNA
MSTRG.52406.1	4	31809972	31818275	-	antisense_lncRNA
MSTRG.52420.3	4	31902212	31904375	+	lincRNA
MSTRG.52420.2	4	31902212	31906000	+	lincRNA
MSTRG.52429.1	4	31957377	31960880	-	antisense_lncRNA
MSTRG.52429.2	4	31957378	31957796	-	antisense_lncRNA
MSTRG.52443.1	4	32077739	32078603	-	lincRNA
MSTRG.52456.2	4	32149010	32149348	-	lincRNA
MSTRG.52530.1	4	32604517	32605054	+	lincRNA
MSTRG.52537.1	4	32625547	32626021	-	antisense_lncRNA
MSTRG.52539.5	4	32638977	32640357	+	lincRNA
MSTRG.52539.6	4	32638977	32640357	+	lincRNA
MSTRG.52539.7	4	32639090	32640377	+	lincRNA
MSTRG.52630.1	4	32985375	32987175	+	lincRNA
MSTRG.52709.1	4	33181267	33181815	-	antisense_lncRNA
MSTRG.52721.1	4	33211524	33212460	-	lincRNA
MSTRG.52748.2	4	33320037	33320471	-	antisense_lncRNA
MSTRG.52775.1	4	33414734	33415461	+	antisense_lncRNA
MSTRG.52775.2	4	33414764	33415138	+	antisense_lncRNA
MSTRG.52805.6	4	33496633	33500161	+	antisense_lncRNA
MSTRG.52815.1	4	33525462	33526302	-	lincRNA
MSTRG.52827.1	4	33566044	33566308	+	lincRNA
MSTRG.52834.2	4	33609253	33609837	-	lincRNA
MSTRG.52834.3	4	33609412	33609899	-	lincRNA
MSTRG.52844.1	4	33627425	33629997	-	lincRNA
MSTRG.52852.1	4	33652585	33652884	-	antisense_lncRNA
MSTRG.52891.1	4	33764980	33765369	+	lincRNA
MSTRG.52891.2	4	33764982	33765556	+	lincRNA
MSTRG.52908.1	4	33808820	33809211	-	antisense_lncRNA
MSTRG.52942.1	4	33908150	33908463	-	antisense_lncRNA
MSTRG.52947.1	4	33922256	33924412	-	antisense_lncRNA
MSTRG.52947.2	4	33922324	33922878	-	lincRNA
MSTRG.52991.1	4	34068596	34070073	+	lincRNA
MSTRG.53005.3	4	34109071	34109409	+	antisense_lncRNA
MSTRG.53015.1	4	34147642	34150059	-	antisense_lncRNA
MSTRG.53016.1	4	34148690	34150818	-	antisense_lncRNA
MSTRG.53165.2	4	34658554	34713621	+	sense_lncRNA
MSTRG.53175.1	4	34718066	34718335	+	lincRNA
MSTRG.53176.1	5	1	1621	-	lincRNA
MSTRG.53187.1	5	48267	48808	-	lincRNA
MSTRG.53188.2	5	52897	92343	-	sense_lncRNA
MSTRG.53206.2	5	139323	140455	-	lincRNA
MSTRG.53248.1	5	314402	318163	+	antisense_lncRNA
MSTRG.53248.2	5	314409	318163	+	antisense_lncRNA
MSTRG.53249.1	5	316316	316572	+	antisense_lncRNA
MSTRG.53258.2	5	368631	371261	-	lincRNA
MSTRG.53258.3	5	369310	370857	-	lincRNA
MSTRG.53312.5	5	568194	569284	+	lincRNA
MSTRG.53312.6	5	568209	569250	+	lincRNA
MSTRG.53390.2	5	819099	819596	-	lincRNA
MSTRG.53420.1	5	924794	925123	-	intronic_lncRNA
MSTRG.53446.1	5	1005849	1006132	-	antisense_lncRNA
MSTRG.53490.1	5	1154730	1155345	-	antisense_lncRNA
MSTRG.53512.1	5	1222961	1223355	+	antisense_lncRNA
MSTRG.53615.1	5	1742539	1743909	+	antisense_lncRNA
MSTRG.53621.1	5	1754374	1756405	-	intronic_lncRNA
MSTRG.53628.3	5	1781642	1791453	-	sense_lncRNA
MSTRG.53628.4	5	1782225	1790371	-	sense_lncRNA
MSTRG.53628.5	5	1782325	1791373	-	sense_lncRNA
MSTRG.53648.1	5	1867505	1870762	-	lincRNA
MSTRG.53648.2	5	1867510	1870540	-	lincRNA
MSTRG.53672.3	5	1960928	1961904	+	lincRNA
MSTRG.53690.1	5	2021356	2026003	+	antisense_lncRNA
MSTRG.53700.2	5	2056064	2056822	+	sense_lncRNA
MSTRG.53703.5	5	2073420	2076972	+	antisense_lncRNA
MSTRG.53703.6	5	2077142	2077941	+	intronic_lncRNA
MSTRG.53703.7	5	2077178	2082430	+	antisense_lncRNA
MSTRG.53735.3	5	2247796	2249166	+	lincRNA
MSTRG.53735.2	5	2247796	2249247	+	lincRNA
MSTRG.53754.1	5	2432301	2439921	-	antisense_lncRNA
MSTRG.53759.3	5	2467681	2473135	+	sense_lncRNA
MSTRG.53785.4	5	2655221	2660869	+	lincRNA
MSTRG.53822.4	5	2888342	2891840	+	lincRNA
MSTRG.53822.5	5	2888342	2891274	+	lincRNA
MSTRG.53822.3	5	2888342	2891470	+	lincRNA
MSTRG.53822.9	5	2888396	2891470	+	lincRNA
MSTRG.53822.11	5	2888401	2891469	+	lincRNA
MSTRG.53822.12	5	2888429	2891440	+	lincRNA
MSTRG.53859.1	5	3129004	3129399	+	antisense_lncRNA
MSTRG.53860.2	5	3130561	3131184	+	antisense_lncRNA
MSTRG.53869.1	5	3218355	3223110	+	lincRNA
MSTRG.53876.1	5	3247761	3250022	+	lincRNA
MSTRG.53878.2	5	3261048	3265662	-	lincRNA
MSTRG.53938.1	5	3719887	3724288	+	lincRNA
MSTRG.53938.2	5	3719890	3722888	+	lincRNA
MSTRG.53953.1	5	3841856	3843665	+	lincRNA
MSTRG.53980.2	5	4058947	4063242	+	antisense_lncRNA
MSTRG.54003.8	5	4302791	4309104	+	lincRNA
MSTRG.54003.10	5	4302791	4309104	+	lincRNA
MSTRG.54007.1	5	4323360	4323787	+	lincRNA
MSTRG.54021.1	5	4434987	4435954	+	lincRNA
MSTRG.54024.1	5	4457958	4463771	+	antisense_lncRNA
MSTRG.54028.1	5	4496274	4498385	+	lincRNA
MSTRG.54029.10	5	4521836	4526272	+	lincRNA
MSTRG.54034.1	5	4595168	4610536	+	lincRNA
MSTRG.54035.1	5	4595443	4602255	+	lincRNA
MSTRG.54036.1	5	4596497	4606229	+	lincRNA
MSTRG.54053.1	5	4831351	4831696	+	antisense_lncRNA
MSTRG.54054.1	5	4832542	4835219	+	lincRNA
MSTRG.54068.1	5	4961696	4963258	+	lincRNA
MSTRG.54076.1	5	5043054	5057045	+	antisense_lncRNA
MSTRG.54097.1	5	5235805	5237485	-	lincRNA
MSTRG.54113.1	5	5353059	5357262	-	antisense_lncRNA
MSTRG.54113.2	5	5353059	5357304	-	antisense_lncRNA
MSTRG.54113.3	5	5353059	5357262	-	antisense_lncRNA
MSTRG.54113.4	5	5353061	5357261	-	antisense_lncRNA
MSTRG.54123.2	5	5405681	5406210	+	antisense_lncRNA
MSTRG.54166.6	5	5980559	5983480	+	lincRNA
MSTRG.54172.1	5	6037889	6041503	+	lincRNA
MSTRG.54175.1	5	6068042	6068438	+	antisense_lncRNA
MSTRG.54181.5	5	6160965	6163418	-	antisense_lncRNA
MSTRG.54206.2	5	6447985	6450192	+	lincRNA
MSTRG.54214.1	5	6524240	6525341	+	lincRNA
MSTRG.54221.1	5	6585771	6591152	+	antisense_lncRNA
MSTRG.54222.1	5	6587037	6592424	+	antisense_lncRNA
MSTRG.54223.1	5	6610466	6612907	-	lincRNA
MSTRG.54223.2	5	6610560	6612907	-	lincRNA
MSTRG.54223.3	5	6610566	6612907	-	lincRNA
MSTRG.54277.4	5	6797923	6799633	+	lincRNA
MSTRG.54281.1	5	6816153	6828800	+	antisense_lncRNA
MSTRG.54290.10	5	6876282	6880008	+	sense_lncRNA
MSTRG.54441.2	5	7417105	7417929	+	lincRNA
MSTRG.54566.1	5	7788026	7802141	-	sense_lncRNA
MSTRG.54569.1	5	7801841	7802141	+	lincRNA
MSTRG.54667.1	5	8315126	8326798	-	lincRNA
MSTRG.54673.2	5	8345854	8346324	+	lincRNA
MSTRG.54674.1	5	8346854	8347516	+	lincRNA
MSTRG.54708.1	5	8444272	8444583	+	antisense_lncRNA
MSTRG.54710.1	5	8450209	8512690	+	antisense_lncRNA
MSTRG.54714.3	5	8526922	8532021	-	lincRNA
MSTRG.54727.1	5	8582200	8585591	-	lincRNA
MSTRG.54815.2	5	8876834	8877222	-	sense_lncRNA
MSTRG.54863.1	5	9045204	9047777	-	lincRNA
MSTRG.54863.2	5	9045209	9047789	-	lincRNA
MSTRG.54863.3	5	9045214	9047767	-	lincRNA
MSTRG.54863.4	5	9045215	9046265	-	lincRNA
MSTRG.54896.1	5	9142991	9143760	+	intronic_lncRNA
MSTRG.54934.1	5	9237266	9296029	+	sense_lncRNA
MSTRG.54958.2	5	9304470	9307145	-	lincRNA
MSTRG.54958.1	5	9304470	9307279	-	lincRNA
MSTRG.54958.3	5	9304609	9307145	-	lincRNA
MSTRG.55044.1	5	9567005	9570204	-	lincRNA
MSTRG.55384.1	5	14253133	14256063	+	antisense_lncRNA
MSTRG.55429.1	5	14782119	14794603	+	sense_lncRNA
MSTRG.55431.1	5	14795651	14800953	+	antisense_lncRNA
MSTRG.55445.1	5	15014250	15016413	+	lincRNA
MSTRG.55452.14	5	15123374	15124421	+	antisense_lncRNA
MSTRG.55545.1	5	15685390	15687087	+	lincRNA
MSTRG.55556.1	5	15717978	15720386	-	lincRNA
MSTRG.55562.1	5	15730637	15736319	+	antisense_lncRNA
MSTRG.55660.1	5	16031357	16031803	-	lincRNA
MSTRG.55671.8	5	16067567	16070372	+	lincRNA
MSTRG.55703.1	5	16152211	16156573	-	lincRNA
MSTRG.55724.1	5	16219133	16219645	+	antisense_lncRNA
MSTRG.55726.1	5	16222843	16223235	-	lincRNA
MSTRG.55731.1	5	16228285	16300086	+	antisense_lncRNA
MSTRG.55739.1	5	16291036	16582367	+	sense_lncRNA
MSTRG.55740.1	5	16291921	16571143	+	sense_lncRNA
MSTRG.55742.1	5	16300653	16301242	+	lincRNA
MSTRG.55733.49	5	16311190	16313927	-	lincRNA
MSTRG.55753.1	5	16464750	16467868	-	lincRNA
MSTRG.55753.2	5	16464772	16467876	-	lincRNA
MSTRG.55760.1	5	16524285	16527016	+	lincRNA
MSTRG.55762.1	5	16572619	16593242	+	antisense_lncRNA
MSTRG.55769.1	5	16625200	16752705	-	sense_lncRNA
MSTRG.55780.1	5	16832511	16832952	-	antisense_lncRNA
MSTRG.55783.1	5	16850655	16851626	-	lincRNA
MSTRG.55814.3	5	17267717	17270496	-	lincRNA
MSTRG.55824.2	5	17358855	17365554	+	sense_lncRNA
MSTRG.55877.1	5	17682753	17683150	+	lincRNA
MSTRG.55897.1	5	17738356	17738722	+	antisense_lncRNA
MSTRG.55952.12	5	17879681	17883215	-	lincRNA
MSTRG.56004.1	5	18039559	18047409	-	lincRNA
MSTRG.56004.2	5	18040018	18047360	-	lincRNA
MSTRG.56004.4	5	18044321	18047409	-	lincRNA
MSTRG.56004.6	5	18044634	18047360	-	lincRNA
MSTRG.56004.7	5	18044634	18047360	-	lincRNA
MSTRG.56004.8	5	18044713	18047363	-	lincRNA
MSTRG.56004.9	5	18044831	18047357	-	lincRNA
MSTRG.56027.1	5	18099450	18099739	-	lincRNA
MSTRG.56066.1	5	18354296	18369913	-	sense_lncRNA
MSTRG.56076.1	5	18524560	18529677	-	sense_lncRNA
MSTRG.56076.2	5	18524589	18529533	-	sense_lncRNA
MSTRG.56087.2	5	18604433	18611890	-	antisense_lncRNA
MSTRG.56123.1	5	18933079	18935140	-	antisense_lncRNA
MSTRG.56125.1	5	18946376	18946914	-	lincRNA
MSTRG.56134.1	5	19014129	19015058	-	lincRNA
MSTRG.56136.1	5	19024907	19026071	-	intronic_lncRNA
MSTRG.56460.2	5	22238096	22238916	-	lincRNA
MSTRG.56513.5	5	22769384	22771021	-	lincRNA
MSTRG.56579.1	5	23441599	23442782	-	antisense_lncRNA
MSTRG.56579.6	5	23441628	23442789	-	antisense_lncRNA
MSTRG.56579.9	5	23441972	23442786	-	antisense_lncRNA
MSTRG.56584.1	5	23483922	23484264	-	antisense_lncRNA
MSTRG.56678.1	5	24318856	24319995	-	antisense_lncRNA
MSTRG.56679.5	5	24322958	24326015	-	lincRNA
MSTRG.56680.3	5	24331166	24335226	-	lincRNA
MSTRG.56729.9	5	24723306	24727660	-	lincRNA
MSTRG.56729.12	5	24723306	24727660	-	lincRNA
MSTRG.56729.14	5	24723306	24727581	-	lincRNA
MSTRG.56729.11	5	24723306	24727647	-	lincRNA
MSTRG.56729.10	5	24723306	24727660	-	lincRNA
MSTRG.56729.15	5	24723306	24727624	-	lincRNA
MSTRG.56765.1	5	25000236	25008678	-	lincRNA
MSTRG.56778.1	5	25068691	25069952	-	lincRNA
MSTRG.56778.2	5	25068722	25069952	-	lincRNA
MSTRG.56778.3	5	25068785	25070635	-	lincRNA
MSTRG.56782.1	5	25084990	25085737	-	antisense_lncRNA
MSTRG.56861.3	5	25653653	25655340	-	antisense_lncRNA
MSTRG.56861.15	5	25660122	25662041	-	antisense_lncRNA
MSTRG.56892.2	5	25904364	25909858	+	lincRNA
MSTRG.56943.1	5	26206948	26207330	+	lincRNA
MSTRG.56959.1	5	26383285	26385146	+	lincRNA
MSTRG.56998.2	5	26739056	26739676	+	lincRNA
MSTRG.57121.4	5	27607299	27609994	+	lincRNA
MSTRG.57121.5	5	27607675	27609737	+	lincRNA
MSTRG.57195.1	5	27826407	27827015	+	lincRNA
MSTRG.57200.2	5	27835523	27836434	+	antisense_lncRNA
MSTRG.57213.1	5	27877932	27878252	-	antisense_lncRNA
MSTRG.57234.1	5	27931456	27932734	-	antisense_lncRNA
MSTRG.57234.2	5	27931456	27932670	-	antisense_lncRNA
MSTRG.57234.3	5	27931457	27932739	-	antisense_lncRNA
MSTRG.57234.4	5	27931464	27932739	-	antisense_lncRNA
MSTRG.57234.7	5	27931471	27932697	-	antisense_lncRNA
MSTRG.57234.6	5	27931471	27932732	-	antisense_lncRNA
MSTRG.57233.70	5	27939128	27941144	+	lincRNA
MSTRG.57233.69	5	27939128	27941144	+	lincRNA
MSTRG.57247.1	5	27977568	27978731	+	antisense_lncRNA
MSTRG.57263.1	5	28037469	28037854	+	lincRNA
MSTRG.57311.8	5	28223044	28224031	-	lincRNA
MSTRG.57335.1	5	28290224	28293387	+	antisense_lncRNA
MSTRG.57335.3	5	28290248	28293045	+	antisense_lncRNA
MSTRG.57335.4	5	28290436	28293045	+	antisense_lncRNA
MSTRG.57335.5	5	28290445	28293387	+	antisense_lncRNA
MSTRG.57335.6	5	28290457	28292907	+	antisense_lncRNA
MSTRG.57335.9	5	28290462	28292908	+	antisense_lncRNA
MSTRG.57335.10	5	28290462	28292907	+	antisense_lncRNA
MSTRG.57335.8	5	28290462	28292907	+	antisense_lncRNA
MSTRG.57335.7	5	28290462	28293133	+	antisense_lncRNA
MSTRG.57337.2	5	28300009	28300408	-	lincRNA
MSTRG.57342.1	5	28328062	28328309	-	antisense_lncRNA
MSTRG.57387.1	5	28619752	28621495	+	antisense_lncRNA
MSTRG.57387.2	5	28620038	28621491	+	antisense_lncRNA
MSTRG.57418.1	5	28838299	28839368	-	antisense_lncRNA
MSTRG.57423.9	5	28868255	28868876	-	lincRNA
MSTRG.57464.1	5	29152001	29153605	+	lincRNA
MSTRG.57495.1	5	29378336	29379118	-	antisense_lncRNA
MSTRG.57497.14	5	29386390	29388545	+	lincRNA
MSTRG.57609.1	5	30083196	30084062	+	antisense_lncRNA
MSTRG.57637.1	5	30258057	30263595	-	sense_lncRNA
MSTRG.57637.2	5	30258116	30263595	-	sense_lncRNA
MSTRG.57639.12	5	30278802	30280041	-	lincRNA
MSTRG.57639.14	5	30278846	30280128	-	lincRNA
MSTRG.57639.15	5	30278846	30280036	-	lincRNA
MSTRG.57682.2	5	30554435	30556206	-	lincRNA
MSTRG.57682.1	5	30554435	30556431	-	lincRNA
MSTRG.57682.3	5	30554579	30556209	-	lincRNA
MSTRG.57682.4	5	30554581	30556177	-	lincRNA
MSTRG.57682.5	5	30554683	30556176	-	lincRNA
MSTRG.57707.1	5	30709831	30710280	-	antisense_lncRNA
MSTRG.57728.1	5	30875132	30875428	+	antisense_lncRNA
MSTRG.57729.1	5	30878613	30880008	+	lincRNA
MSTRG.57733.1	5	30899062	30899408	+	antisense_lncRNA
MSTRG.57738.1	5	30928950	30933592	+	antisense_lncRNA
MSTRG.57743.1	5	30937029	30937331	+	antisense_lncRNA
MSTRG.57746.2	5	30948778	30949524	+	lincRNA
MSTRG.57764.1	5	31024297	31024662	-	lincRNA
MSTRG.57828.1	5	31216886	31219363	-	lincRNA
MSTRG.57828.3	5	31218696	31219287	-	lincRNA
MSTRG.57828.4	5	31220419	31236951	-	lincRNA
MSTRG.57829.1	5	31236165	31237308	-	lincRNA
MSTRG.57850.1	6	175450	178004	+	antisense_lncRNA
MSTRG.57866.1	6	219476	221780	-	antisense_lncRNA
MSTRG.57881.17	6	291798	293543	-	antisense_lncRNA
MSTRG.57889.1	6	315748	316245	-	lincRNA
MSTRG.57990.1	6	758336	759887	+	lincRNA
MSTRG.57991.1	6	763339	764668	+	antisense_lncRNA
MSTRG.58032.1	6	946807	952747	-	lincRNA
MSTRG.58032.2	6	949693	952719	-	lincRNA
MSTRG.58034.1	6	953066	955337	-	lincRNA
MSTRG.58034.2	6	953082	955468	-	lincRNA
MSTRG.58034.3	6	953082	955316	-	lincRNA
MSTRG.58034.4	6	953082	955020	-	lincRNA
MSTRG.58034.5	6	953088	955020	-	lincRNA
MSTRG.58038.3	6	960082	960955	+	lincRNA
MSTRG.58044.1	6	987339	987871	+	antisense_lncRNA
MSTRG.58065.1	6	1038686	1039172	+	antisense_lncRNA
MSTRG.58092.1	6	1138813	1143603	+	antisense_lncRNA
MSTRG.58191.1	6	1362960	1413214	-	sense_lncRNA
MSTRG.58191.2	6	1363030	1413214	-	sense_lncRNA
MSTRG.58191.3	6	1365030	1413204	-	sense_lncRNA
MSTRG.58191.5	6	1365116	1413214	-	sense_lncRNA
MSTRG.58191.4	6	1365116	1413214	-	sense_lncRNA
MSTRG.58191.6	6	1365782	1413151	-	sense_lncRNA
MSTRG.58191.8	6	1411494	1413118	-	lincRNA
MSTRG.58193.1	6	1365113	1413434	+	sense_lncRNA
MSTRG.58197.1	6	1383550	1388134	+	lincRNA
MSTRG.58197.2	6	1383907	1388134	+	lincRNA
MSTRG.58265.10	6	1626221	1626792	-	antisense_lncRNA
MSTRG.58272.1	6	1635737	1637419	-	antisense_lncRNA
MSTRG.58276.3	6	1641442	1642745	-	antisense_lncRNA
MSTRG.58276.6	6	1641486	1642741	-	antisense_lncRNA
MSTRG.58334.1	6	1933552	1933976	-	antisense_lncRNA
MSTRG.58334.2	6	1933565	1935147	-	antisense_lncRNA
MSTRG.58334.3	6	1933589	1935000	-	antisense_lncRNA
MSTRG.58334.6	6	1934211	1935181	-	antisense_lncRNA
MSTRG.58357.1	6	2060230	2060763	+	lincRNA
MSTRG.58383.1	6	2204134	2204934	-	antisense_lncRNA
MSTRG.58428.1	6	2454773	2455316	+	antisense_lncRNA
MSTRG.58468.2	6	2731990	2734801	-	sense_lncRNA
MSTRG.58469.1	6	2733335	2733750	+	antisense_lncRNA
MSTRG.58479.3	6	2821259	2821967	+	sense_lncRNA
MSTRG.58483.1	6	2833263	2837645	-	antisense_lncRNA
MSTRG.58508.1	6	3013031	3015128	+	sense_lncRNA
MSTRG.58521.1	6	3118075	3160920	+	sense_lncRNA
MSTRG.58538.1	6	3261562	3262690	+	antisense_lncRNA
MSTRG.58538.2	6	3261573	3262688	+	lincRNA
MSTRG.58540.2	6	3262791	3266095	+	antisense_lncRNA
MSTRG.58540.1	6	3262791	3266119	+	antisense_lncRNA
MSTRG.58540.5	6	3262828	3265006	+	antisense_lncRNA
MSTRG.58540.3	6	3262828	3268214	+	antisense_lncRNA
MSTRG.58540.4	6	3262828	3266093	+	antisense_lncRNA
MSTRG.58540.6	6	3262884	3266088	+	antisense_lncRNA
MSTRG.58544.2	6	3304641	3306177	+	lincRNA
MSTRG.58548.14	6	3339676	3350901	+	sense_lncRNA
MSTRG.58551.1	6	3352524	3353682	+	intronic_lncRNA
MSTRG.58551.2	6	3352591	3353724	+	antisense_lncRNA
MSTRG.58553.2	6	3364390	3366878	+	lincRNA
MSTRG.58591.2	6	3498290	3501072	-	antisense_lncRNA
MSTRG.58627.1	6	3634508	3635614	+	lincRNA
MSTRG.58632.4	6	3641318	3642183	+	lincRNA
MSTRG.58634.1	6	3649629	3652903	+	lincRNA
MSTRG.58634.2	6	3651626	3695386	+	sense_lncRNA
MSTRG.58639.1	6	3668833	3671065	+	antisense_lncRNA
MSTRG.58642.1	6	3687440	3690306	+	lincRNA
MSTRG.58656.1	6	3729347	3729676	+	antisense_lncRNA
MSTRG.58680.3	6	3833583	3834454	-	lincRNA
MSTRG.58707.3	6	3940231	3941385	+	lincRNA
MSTRG.58749.1	6	4141116	4144272	+	antisense_lncRNA
MSTRG.58812.1	6	4503127	4503614	+	lincRNA
MSTRG.58837.1	6	4611894	7718097	-	sense_lncRNA
MSTRG.58935.1	6	5461561	5465396	+	antisense_lncRNA
MSTRG.59008.6	6	6128133	6129011	+	intronic_lncRNA
MSTRG.59037.1	6	6413600	6414267	+	lincRNA
MSTRG.59039.3	6	6426361	6428069	+	lincRNA
MSTRG.59069.1	6	6655125	6659490	+	antisense_lncRNA
MSTRG.59105.1	6	6980424	7021296	+	antisense_lncRNA
MSTRG.59110.1	6	7038259	7038903	+	antisense_lncRNA
MSTRG.59114.1	6	7093132	7095781	+	lincRNA
MSTRG.59138.3	6	7304133	7312779	+	antisense_lncRNA
MSTRG.59138.10	6	7304430	7309111	+	antisense_lncRNA
MSTRG.59138.8	6	7304430	7312775	+	antisense_lncRNA
MSTRG.59138.12	6	7304445	7312774	+	antisense_lncRNA
MSTRG.59159.1	6	7480445	7482404	-	antisense_lncRNA
MSTRG.59182.2	6	7678655	7679125	+	antisense_lncRNA
MSTRG.59208.2	6	7809105	7812537	+	antisense_lncRNA
MSTRG.59210.1	6	7815605	7816238	-	lincRNA
MSTRG.59224.1	6	7844795	7845217	+	antisense_lncRNA
MSTRG.59251.2	6	7945021	7947078	-	lincRNA
MSTRG.59251.4	6	7945560	7946965	-	lincRNA
MSTRG.59251.6	6	7945806	7947723	-	lincRNA
MSTRG.59337.1	6	8190165	8191316	+	antisense_lncRNA
MSTRG.59406.1	6	8355160	8356251	-	lincRNA
MSTRG.59566.1	6	8858505	8860254	-	lincRNA
MSTRG.59594.1	6	8932188	8932489	-	intronic_lncRNA
MSTRG.59655.1	6	9089051	9089432	+	lincRNA
MSTRG.59662.2	6	9108057	9109689	+	lincRNA
MSTRG.59731.8	6	9313124	9314242	-	lincRNA
MSTRG.59731.9	6	9313156	9314538	-	lincRNA
MSTRG.59731.12	6	9316373	9323922	-	lincRNA
MSTRG.59735.4	6	9330458	9332083	-	lincRNA
MSTRG.59882.1	6	9798393	9798730	-	antisense_lncRNA
MSTRG.59896.1	6	9845169	9846043	-	antisense_lncRNA
MSTRG.59898.1	6	9846332	9848653	-	antisense_lncRNA
MSTRG.59898.3	6	9846739	9851392	-	lincRNA
MSTRG.59903.4	6	9866637	9871206	+	lincRNA
MSTRG.59903.10	6	9866681	9870894	+	lincRNA
MSTRG.59903.13	6	9866694	9871155	+	lincRNA
MSTRG.59948.1	6	9989356	9992460	-	antisense_lncRNA
MSTRG.59961.3	6	10028623	10029795	+	antisense_lncRNA
MSTRG.59961.2	6	10028623	10030904	+	antisense_lncRNA
MSTRG.60023.1	6	10198369	10199193	-	antisense_lncRNA
MSTRG.60055.1	6	10448389	10449092	+	lincRNA
MSTRG.60063.1	6	10764689	10768886	+	sense_lncRNA
MSTRG.60038.2	6	10771698	10772953	-	lincRNA
MSTRG.60067.4	6	10800140	10806782	+	antisense_lncRNA
MSTRG.60067.3	6	10800140	10806784	+	antisense_lncRNA
MSTRG.60087.1	6	10885613	10907339	-	antisense_lncRNA
MSTRG.60091.1	6	10895034	10897221	-	lincRNA
MSTRG.60199.1	6	11281525	11297505	-	sense_lncRNA
MSTRG.60199.2	6	11297104	11297505	-	antisense_lncRNA
MSTRG.60200.1	6	11282514	11296586	-	sense_lncRNA
MSTRG.60232.1	6	11386702	11390145	+	lincRNA
MSTRG.60249.4	6	11443107	11444104	+	lincRNA
MSTRG.60322.2	6	11692282	11696067	+	lincRNA
MSTRG.60322.1	6	11692282	11696082	+	lincRNA
MSTRG.60322.3	6	11692301	11696073	+	lincRNA
MSTRG.60321.2	6	11692282	11696082	-	lincRNA
MSTRG.60321.1	6	11692282	11695382	-	lincRNA
MSTRG.60323.12	6	11714849	11719244	-	antisense_lncRNA
MSTRG.60324.16	6	11719414	11722398	+	sense_lncRNA
MSTRG.60330.3	6	11730146	11732604	-	lincRNA
MSTRG.60330.4	6	11730686	11732491	-	lincRNA
MSTRG.60362.1	6	11851406	11853615	-	lincRNA
MSTRG.60425.1	6	12080890	12081485	-	antisense_lncRNA
MSTRG.60495.3	6	12318374	12319122	+	lincRNA
MSTRG.60497.1	6	12333719	12345053	+	sense_lncRNA
MSTRG.60497.3	6	12344210	12344813	+	lincRNA
MSTRG.60527.1	6	12431241	12431582	-	lincRNA
MSTRG.60623.5	6	12849886	12851160	-	lincRNA
MSTRG.60725.1	6	13164826	13165547	-	intronic_lncRNA
MSTRG.60740.4	6	13198608	13198959	-	antisense_lncRNA
MSTRG.60740.5	6	13198637	13199063	-	antisense_lncRNA
MSTRG.60746.2	6	13224290	13229882	-	lincRNA
MSTRG.60746.1	6	13224290	13230288	-	lincRNA
MSTRG.60746.3	6	13224290	13229944	-	lincRNA
MSTRG.60746.4	6	13224295	13229963	-	lincRNA
MSTRG.60746.5	6	13226032	13230260	-	lincRNA
MSTRG.60746.6	6	13226033	13229963	-	lincRNA
MSTRG.60746.7	6	13226038	13229944	-	lincRNA
MSTRG.60747.1	6	13224290	13229744	+	lincRNA
MSTRG.60747.4	6	13224295	13229744	+	lincRNA
MSTRG.60747.2	6	13224295	13229744	+	lincRNA
MSTRG.60747.3	6	13224295	13229744	+	lincRNA
MSTRG.60747.5	6	13224318	13229734	+	lincRNA
MSTRG.60747.7	6	13226033	13229595	+	lincRNA
MSTRG.60747.8	6	13226133	13229730	+	lincRNA
MSTRG.60776.1	6	13579791	13580618	-	lincRNA
MSTRG.60785.14	6	13718030	13719637	-	lincRNA
MSTRG.60816.2	6	14098967	14103217	-	antisense_lncRNA
MSTRG.60816.4	6	14099012	14103182	-	antisense_lncRNA
MSTRG.60816.5	6	14099012	14103202	-	antisense_lncRNA
MSTRG.60816.6	6	14099466	14103212	-	antisense_lncRNA
MSTRG.60816.8	6	14099528	14102959	-	antisense_lncRNA
MSTRG.60816.9	6	14099618	14103217	-	antisense_lncRNA
MSTRG.60855.1	6	14516480	14522116	+	lincRNA
[truncated: 1,954 more rows]
