# Supplementary material for: Genome-wide identification and characterization of long non-coding RNAs involved in flag leaf senescence of rice
Source: Plant Mol Biol. 2021 Feb 11;105(6):655–84. doi: 10.1007/s11103-021-01121-3 (PMC7985109; doi:10.1007/s11103-021-01121-3)
Supplement: Supplementary file 3 — Supplementary file3 (XLSX 93 KB) Table S3 The identified 3953 lncRNAs during flag leaf senescence in rice. [file 11103_2021_1121_MOESM3_ESM.xlsx]

## Sheet: Brachypodium_distachyon
The conservation analysis of lncRNAs in Oryza Sativa compared with that of Brachypodium_distachyon
lncRNA in Oryza Sativa	lncRNA in Brachypodium_distachyon	identity(%)	Alignment length	query start	query end	subject start	subject end	E value	score
MSTRG.79278.1	lcl|Bdistachyon_Bradi1g02635.1	96.43	28	187	214	844	871	3e-08	48.1

## Sheet: Sorghum_bicolor
The conservation analysis of lncRNAs in Oryza Sativa compared with that of Sorghum_bicolor
lncRNA in Oryza Sativa	lncRNA in Sorghum_bicolor	identity(%)	Alignment length	query start	query end	subject start	subject end	E value	score
MSTRG.29148.2	lcl|Sbicolor_Sobic.001G042301.1	100	22	88	109	176	197	1e-06	44.1
MSTRG.44405.4	lcl|Sbicolor_Sobic.001G004700.1	85.23	88	2160	2247	2320	2407	2e-14	71.9
MSTRG.44405.4	lcl|Sbicolor_Sobic.001G018550.1	92.86	42	2160	2201	129	170	8e-11	60
MSTRG.44405.4	lcl|Sbicolor_Sobic.001G032900.1	89.47	38	2209	2246	1896	1933	5e-06	44.1
MSTRG.29213.3	lcl|Sbicolor_Sobic.001G004700.1	88.37	43	2969	3011	2397	2439	2e-06	46.1
MSTRG.10394.2	lcl|Sbicolor_Sobic.001G001800.1	100	27	579	605	871	897	4e-09	54
MSTRG.10394.2	lcl|Sbicolor_Sobic.001G001800.1	100	27	579	605	896	870	4e-09	54
MSTRG.10394.2	lcl|Sbicolor_Sobic.001G001800.1	100	27	579	605	869	895	4e-09	54
MSTRG.10394.2	lcl|Sbicolor_Sobic.001G001800.1	100	27	579	605	894	868	4e-09	54
MSTRG.10394.2	lcl|Sbicolor_Sobic.001G001800.1	100	27	579	605	867	893	4e-09	54
MSTRG.10394.2	lcl|Sbicolor_Sobic.001G001800.1	100	27	579	605	892	866	4e-09	54
MSTRG.10394.2	lcl|Sbicolor_Sobic.001G001800.1	100	27	579	605	865	891	4e-09	54
MSTRG.10394.2	lcl|Sbicolor_Sobic.001G001800.1	100	27	579	605	890	864	4e-09	54
MSTRG.10394.2	lcl|Sbicolor_Sobic.001G001800.1	100	27	579	605	863	889	4e-09	54
MSTRG.10394.2	lcl|Sbicolor_Sobic.001G001800.1	100	27	579	605	888	862	4e-09	54
MSTRG.10394.2	lcl|Sbicolor_Sobic.001G001800.1	100	27	579	605	861	887	4e-09	54
MSTRG.10394.2	lcl|Sbicolor_Sobic.001G001800.1	100	27	579	605	886	860	4e-09	54
MSTRG.10394.2	lcl|Sbicolor_Sobic.001G001800.1	100	27	579	605	859	885	4e-09	54
MSTRG.10394.2	lcl|Sbicolor_Sobic.001G001800.1	100	27	579	605	884	858	4e-09	54
MSTRG.10394.2	lcl|Sbicolor_Sobic.001G001800.1	100	27	579	605	857	883	4e-09	54
MSTRG.10394.2	lcl|Sbicolor_Sobic.001G001800.1	100	27	579	605	882	856	4e-09	54
MSTRG.10394.2	lcl|Sbicolor_Sobic.001G001800.1	100	27	579	605	855	881	4e-09	54
MSTRG.10394.2	lcl|Sbicolor_Sobic.001G001800.1	100	27	579	605	880	854	4e-09	54
MSTRG.10394.2	lcl|Sbicolor_Sobic.001G001800.1	100	27	579	605	853	879	4e-09	54
MSTRG.10394.2	lcl|Sbicolor_Sobic.001G001800.1	100	27	579	605	878	852	4e-09	54
MSTRG.10394.2	lcl|Sbicolor_Sobic.001G001800.1	100	27	579	605	851	877	4e-09	54
MSTRG.10394.2	lcl|Sbicolor_Sobic.001G001800.1	100	27	579	605	876	850	4e-09	54
MSTRG.10394.2	lcl|Sbicolor_Sobic.001G001800.1	100	27	579	605	849	875	4e-09	54
MSTRG.10394.2	lcl|Sbicolor_Sobic.001G001800.1	100	27	579	605	874	848	4e-09	54
MSTRG.10394.2	lcl|Sbicolor_Sobic.001G001800.1	100	27	579	605	847	873	4e-09	54
MSTRG.10394.2	lcl|Sbicolor_Sobic.001G001800.1	100	27	579	605	872	846	4e-09	54
MSTRG.10394.2	lcl|Sbicolor_Sobic.001G001800.1	100	27	579	605	845	871	4e-09	54
MSTRG.10394.2	lcl|Sbicolor_Sobic.001G001800.1	100	27	579	605	870	844	4e-09	54
MSTRG.10394.2	lcl|Sbicolor_Sobic.001G001800.1	100	27	579	605	843	869	4e-09	54
MSTRG.10394.2	lcl|Sbicolor_Sobic.001G001800.1	100	27	579	605	868	842	4e-09	54
MSTRG.10394.2	lcl|Sbicolor_Sobic.001G001800.1	100	27	579	605	841	867	4e-09	54
MSTRG.10394.2	lcl|Sbicolor_Sobic.001G001800.1	100	27	579	605	866	840	4e-09	54
MSTRG.10394.2	lcl|Sbicolor_Sobic.001G001800.1	100	27	579	605	839	865	4e-09	54
MSTRG.10394.2	lcl|Sbicolor_Sobic.001G001800.1	100	27	579	605	864	838	4e-09	54
MSTRG.10394.2	lcl|Sbicolor_Sobic.001G001800.1	100	27	579	605	837	863	4e-09	54
MSTRG.10394.2	lcl|Sbicolor_Sobic.001G001800.1	100	26	580	605	897	872	1e-08	52
MSTRG.10394.2	lcl|Sbicolor_Sobic.001G001800.1	100	26	579	604	862	837	1e-08	52
MSTRG.5180.1	lcl|Sbicolor_Sobic.001G032900.1	90	50	766	812	93	44	8e-10	56
MSTRG.5180.1	lcl|Sbicolor_Sobic.001G004700.1	87.27	55	741	795	2441	2389	2e-07	48.1
MSTRG.64167.1	lcl|Sbicolor_Sobic.001G022100.3	96.3	27	78	104	91	65	9e-07	46.1
MSTRG.64167.1	lcl|Sbicolor_Sobic.001G022100.2	96.3	27	78	104	99	73	9e-07	46.1
MSTRG.64167.1	lcl|Sbicolor_Sobic.001G022100.1	96.3	27	78	104	91	65	9e-07	46.1
MSTRG.60725.1	lcl|Sbicolor_Sobic.001G001800.1	96.77	31	456	485	898	868	4e-07	46.1
MSTRG.60725.1	lcl|Sbicolor_Sobic.001G001800.1	96.67	30	457	485	868	897	1e-06	44.1
MSTRG.60725.1	lcl|Sbicolor_Sobic.001G001800.1	96.67	30	457	485	895	866	1e-06	44.1
MSTRG.60725.1	lcl|Sbicolor_Sobic.001G001800.1	96.67	30	457	485	893	864	1e-06	44.1
MSTRG.60725.1	lcl|Sbicolor_Sobic.001G001800.1	96.67	30	457	485	891	862	1e-06	44.1
MSTRG.60725.1	lcl|Sbicolor_Sobic.001G001800.1	96.67	30	457	485	889	860	1e-06	44.1
MSTRG.60725.1	lcl|Sbicolor_Sobic.001G001800.1	96.67	30	457	485	887	858	1e-06	44.1
MSTRG.60725.1	lcl|Sbicolor_Sobic.001G001800.1	96.67	30	457	485	856	885	1e-06	44.1
MSTRG.60725.1	lcl|Sbicolor_Sobic.001G001800.1	96.67	30	457	485	885	856	1e-06	44.1
MSTRG.60725.1	lcl|Sbicolor_Sobic.001G001800.1	96.67	30	457	485	883	854	1e-06	44.1
MSTRG.60725.1	lcl|Sbicolor_Sobic.001G001800.1	96.67	30	457	485	881	852	1e-06	44.1
MSTRG.60725.1	lcl|Sbicolor_Sobic.001G001800.1	96.67	30	457	485	879	850	1e-06	44.1
MSTRG.60725.1	lcl|Sbicolor_Sobic.001G001800.1	96.67	30	457	485	877	848	1e-06	44.1
MSTRG.60725.1	lcl|Sbicolor_Sobic.001G001800.1	96.67	30	457	485	875	846	1e-06	44.1
MSTRG.60725.1	lcl|Sbicolor_Sobic.001G001800.1	96.67	30	457	485	844	873	1e-06	44.1
MSTRG.60725.1	lcl|Sbicolor_Sobic.001G001800.1	96.67	30	457	485	873	844	1e-06	44.1
MSTRG.60725.1	lcl|Sbicolor_Sobic.001G001800.1	96.67	30	457	485	871	842	1e-06	44.1
MSTRG.60725.1	lcl|Sbicolor_Sobic.001G001800.1	96.67	30	457	485	869	840	1e-06	44.1
MSTRG.60725.1	lcl|Sbicolor_Sobic.001G001800.1	96.67	30	457	485	867	838	1e-06	44.1
MSTRG.60725.1	lcl|Sbicolor_Sobic.001G001800.1	96.55	29	457	484	865	837	6e-06	42.1
MSTRG.8028.29	lcl|Sbicolor_Sobic.001G001800.1	100	24	1514	1537	901	878	4e-07	48.1
MSTRG.63946.4	lcl|Sbicolor_Sobic.001G032900.1	85	80	1039	1117	18	97	1e-09	56
MSTRG.63946.4	lcl|Sbicolor_Sobic.001G018550.1	88.64	44	1018	1061	129	172	2e-07	48.1
MSTRG.63946.4	lcl|Sbicolor_Sobic.001G004700.1	83.33	72	1065	1133	2367	2438	4e-06	44.1
MSTRG.49452.4	lcl|Sbicolor_Sobic.001G023700.1	100	23	144	166	245	223	3e-07	46.1
MSTRG.63946.6	lcl|Sbicolor_Sobic.001G032900.1	85	80	1023	1101	18	97	1e-09	56
MSTRG.63946.6	lcl|Sbicolor_Sobic.001G018550.1	88.64	44	1002	1045	129	172	2e-07	48.1
MSTRG.63946.6	lcl|Sbicolor_Sobic.001G004700.1	83.33	72	1049	1117	2367	2438	4e-06	44.1
MSTRG.13902.1	lcl|Sbicolor_Sobic.001G004700.1	88	100	2343	2440	2439	2341	1e-16	79.8
MSTRG.13902.1	lcl|Sbicolor_Sobic.001G032900.1	84.71	85	2363	2447	1945	1864	3e-11	61.9
MSTRG.13902.1	lcl|Sbicolor_Sobic.001G018550.1	88.1	42	2420	2461	170	129	6e-06	44.1
MSTRG.38399.1	lcl|Sbicolor_Sobic.001G001800.1	100	23	2185	2207	875	897	2e-06	46.1
MSTRG.38399.1	lcl|Sbicolor_Sobic.001G001800.1	100	23	2185	2207	896	874	2e-06	46.1
MSTRG.38399.1	lcl|Sbicolor_Sobic.001G001800.1	100	23	2185	2207	873	895	2e-06	46.1
MSTRG.38399.1	lcl|Sbicolor_Sobic.001G001800.1	100	23	2185	2207	894	872	2e-06	46.1
MSTRG.38399.1	lcl|Sbicolor_Sobic.001G001800.1	100	23	2185	2207	871	893	2e-06	46.1
MSTRG.38399.1	lcl|Sbicolor_Sobic.001G001800.1	100	23	2185	2207	892	870	2e-06	46.1
MSTRG.38399.1	lcl|Sbicolor_Sobic.001G001800.1	100	23	2185	2207	869	891	2e-06	46.1
MSTRG.38399.1	lcl|Sbicolor_Sobic.001G001800.1	100	23	2185	2207	890	868	2e-06	46.1
MSTRG.38399.1	lcl|Sbicolor_Sobic.001G001800.1	100	23	2185	2207	867	889	2e-06	46.1
MSTRG.38399.1	lcl|Sbicolor_Sobic.001G001800.1	100	23	2185	2207	888	866	2e-06	46.1
MSTRG.38399.1	lcl|Sbicolor_Sobic.001G001800.1	100	23	2185	2207	865	887	2e-06	46.1
MSTRG.38399.1	lcl|Sbicolor_Sobic.001G001800.1	100	23	2185	2207	886	864	2e-06	46.1
MSTRG.38399.1	lcl|Sbicolor_Sobic.001G001800.1	100	23	2185	2207	863	885	2e-06	46.1
MSTRG.38399.1	lcl|Sbicolor_Sobic.001G001800.1	100	23	2185	2207	884	862	2e-06	46.1
MSTRG.38399.1	lcl|Sbicolor_Sobic.001G001800.1	100	23	2185	2207	861	883	2e-06	46.1
MSTRG.38399.1	lcl|Sbicolor_Sobic.001G001800.1	100	23	2185	2207	882	860	2e-06	46.1
MSTRG.38399.1	lcl|Sbicolor_Sobic.001G001800.1	100	23	2185	2207	859	881	2e-06	46.1
MSTRG.38399.1	lcl|Sbicolor_Sobic.001G001800.1	100	23	2185	2207	880	858	2e-06	46.1
MSTRG.38399.1	lcl|Sbicolor_Sobic.001G001800.1	100	23	2185	2207	857	879	2e-06	46.1
MSTRG.38399.1	lcl|Sbicolor_Sobic.001G001800.1	100	23	2185	2207	878	856	2e-06	46.1
MSTRG.38399.1	lcl|Sbicolor_Sobic.001G001800.1	100	23	2185	2207	855	877	2e-06	46.1
MSTRG.38399.1	lcl|Sbicolor_Sobic.001G001800.1	100	23	2185	2207	876	854	2e-06	46.1
MSTRG.38399.1	lcl|Sbicolor_Sobic.001G001800.1	100	23	2185	2207	853	875	2e-06	46.1
MSTRG.38399.1	lcl|Sbicolor_Sobic.001G001800.1	100	23	2185	2207	874	852	2e-06	46.1
MSTRG.38399.1	lcl|Sbicolor_Sobic.001G001800.1	100	23	2185	2207	851	873	2e-06	46.1
MSTRG.38399.1	lcl|Sbicolor_Sobic.001G001800.1	100	23	2185	2207	872	850	2e-06	46.1
MSTRG.38399.1	lcl|Sbicolor_Sobic.001G001800.1	100	23	2185	2207	849	871	2e-06	46.1
MSTRG.38399.1	lcl|Sbicolor_Sobic.001G001800.1	100	23	2185	2207	870	848	2e-06	46.1
MSTRG.38399.1	lcl|Sbicolor_Sobic.001G001800.1	100	23	2185	2207	847	869	2e-06	46.1
MSTRG.38399.1	lcl|Sbicolor_Sobic.001G001800.1	100	23	2185	2207	868	846	2e-06	46.1
MSTRG.38399.1	lcl|Sbicolor_Sobic.001G001800.1	100	23	2185	2207	845	867	2e-06	46.1
MSTRG.38399.1	lcl|Sbicolor_Sobic.001G001800.1	100	23	2185	2207	866	844	2e-06	46.1
MSTRG.38399.1	lcl|Sbicolor_Sobic.001G001800.1	100	23	2185	2207	843	865	2e-06	46.1
MSTRG.38399.1	lcl|Sbicolor_Sobic.001G001800.1	100	23	2185	2207	864	842	2e-06	46.1
MSTRG.38399.1	lcl|Sbicolor_Sobic.001G001800.1	100	23	2185	2207	841	863	2e-06	46.1
MSTRG.38399.1	lcl|Sbicolor_Sobic.001G001800.1	100	23	2185	2207	862	840	2e-06	46.1
MSTRG.38399.1	lcl|Sbicolor_Sobic.001G001800.1	100	23	2185	2207	839	861	2e-06	46.1
MSTRG.38399.1	lcl|Sbicolor_Sobic.001G001800.1	100	23	2185	2207	860	838	2e-06	46.1
MSTRG.38399.1	lcl|Sbicolor_Sobic.001G001800.1	100	23	2185	2207	837	859	2e-06	46.1
MSTRG.38399.1	lcl|Sbicolor_Sobic.001G001800.1	100	22	2186	2207	897	876	9e-06	44.1
MSTRG.38399.1	lcl|Sbicolor_Sobic.001G001800.1	100	22	2185	2206	858	837	9e-06	44.1
MSTRG.25632.1	lcl|Sbicolor_Sobic.001G023700.1	100	22	1048	1069	241	220	3e-06	44.1
MSTRG.27498.3	lcl|Sbicolor_Sobic.001G032900.1	94.12	34	1961	1993	48	81	5e-06	44.1
MSTRG.8028.31	lcl|Sbicolor_Sobic.001G001800.1	100	24	1584	1607	901	878	4e-07	48.1
MSTRG.82180.2	lcl|Sbicolor_Sobic.001G004700.1	94.59	37	2672	2708	2402	2438	5e-10	58
MSTRG.82180.2	lcl|Sbicolor_Sobic.001G018550.1	88.64	44	2592	2635	129	172	5e-07	48.1
MSTRG.63946.3	lcl|Sbicolor_Sobic.001G032900.1	85	80	1370	1448	18	97	1e-09	56
MSTRG.63946.3	lcl|Sbicolor_Sobic.001G018550.1	88.64	44	1349	1392	129	172	3e-07	48.1
MSTRG.63946.3	lcl|Sbicolor_Sobic.001G004700.1	83.33	72	1396	1464	2367	2438	4e-06	44.1
MSTRG.60495.3	lcl|Sbicolor_Sobic.001G001800.2	100	25	158	182	996	972	2e-08	50.1
MSTRG.60495.3	lcl|Sbicolor_Sobic.001G001800.2	96.3	27	156	182	996	970	4e-07	46.1
MSTRG.60495.3	lcl|Sbicolor_Sobic.001G001800.2	93.1	29	154	182	996	968	6e-06	42.1
MSTRG.62419.1	lcl|Sbicolor_Sobic.001G022100.3	96	25	28	52	69	93	3e-06	42.1
MSTRG.62419.1	lcl|Sbicolor_Sobic.001G022100.2	96	25	28	52	77	101	3e-06	42.1
MSTRG.62419.1	lcl|Sbicolor_Sobic.001G022100.1	96	25	28	52	69	93	3e-06	42.1
MSTRG.3473.1	lcl|Sbicolor_Sobic.001G023700.1	100	21	181	201	241	221	7e-06	42.1
MSTRG.27498.5	lcl|Sbicolor_Sobic.001G032900.1	94.12	34	1645	1677	48	81	4e-06	44.1
MSTRG.27498.2	lcl|Sbicolor_Sobic.001G032900.1	94.12	34	1658	1690	48	81	5e-06	44.1
MSTRG.75220.2	lcl|Sbicolor_Sobic.001G001800.1	100	22	132	153	897	876	2e-06	44.1
MSTRG.75220.2	lcl|Sbicolor_Sobic.001G001800.1	100	22	132	153	876	897	2e-06	44.1
MSTRG.75220.2	lcl|Sbicolor_Sobic.001G001800.1	100	22	132	153	895	874	2e-06	44.1
MSTRG.75220.2	lcl|Sbicolor_Sobic.001G001800.1	100	22	132	153	874	895	2e-06	44.1
MSTRG.75220.2	lcl|Sbicolor_Sobic.001G001800.1	100	22	132	153	893	872	2e-06	44.1
MSTRG.75220.2	lcl|Sbicolor_Sobic.001G001800.1	100	22	132	153	872	893	2e-06	44.1
MSTRG.75220.2	lcl|Sbicolor_Sobic.001G001800.1	100	22	132	153	891	870	2e-06	44.1
MSTRG.75220.2	lcl|Sbicolor_Sobic.001G001800.1	100	22	132	153	870	891	2e-06	44.1
MSTRG.75220.2	lcl|Sbicolor_Sobic.001G001800.1	100	22	132	153	889	868	2e-06	44.1
MSTRG.75220.2	lcl|Sbicolor_Sobic.001G001800.1	100	22	132	153	868	889	2e-06	44.1
MSTRG.75220.2	lcl|Sbicolor_Sobic.001G001800.1	100	22	132	153	887	866	2e-06	44.1
MSTRG.75220.2	lcl|Sbicolor_Sobic.001G001800.1	100	22	132	153	866	887	2e-06	44.1
MSTRG.75220.2	lcl|Sbicolor_Sobic.001G001800.1	100	22	132	153	885	864	2e-06	44.1
MSTRG.75220.2	lcl|Sbicolor_Sobic.001G001800.1	100	22	132	153	864	885	2e-06	44.1
MSTRG.75220.2	lcl|Sbicolor_Sobic.001G001800.1	100	22	132	153	883	862	2e-06	44.1
MSTRG.75220.2	lcl|Sbicolor_Sobic.001G001800.1	100	22	132	153	862	883	2e-06	44.1
MSTRG.75220.2	lcl|Sbicolor_Sobic.001G001800.1	100	22	132	153	881	860	2e-06	44.1
MSTRG.75220.2	lcl|Sbicolor_Sobic.001G001800.1	100	22	132	153	860	881	2e-06	44.1
MSTRG.75220.2	lcl|Sbicolor_Sobic.001G001800.1	100	22	132	153	879	858	2e-06	44.1
MSTRG.75220.2	lcl|Sbicolor_Sobic.001G001800.1	100	22	132	153	858	879	2e-06	44.1
MSTRG.75220.2	lcl|Sbicolor_Sobic.001G001800.1	100	22	132	153	877	856	2e-06	44.1
MSTRG.75220.2	lcl|Sbicolor_Sobic.001G001800.1	100	22	132	153	856	877	2e-06	44.1
MSTRG.75220.2	lcl|Sbicolor_Sobic.001G001800.1	100	22	132	153	875	854	2e-06	44.1
MSTRG.75220.2	lcl|Sbicolor_Sobic.001G001800.1	100	22	132	153	854	875	2e-06	44.1
MSTRG.75220.2	lcl|Sbicolor_Sobic.001G001800.1	100	22	132	153	873	852	2e-06	44.1
MSTRG.75220.2	lcl|Sbicolor_Sobic.001G001800.1	100	22	132	153	852	873	2e-06	44.1
MSTRG.75220.2	lcl|Sbicolor_Sobic.001G001800.1	100	22	132	153	871	850	2e-06	44.1
MSTRG.75220.2	lcl|Sbicolor_Sobic.001G001800.1	100	22	132	153	850	871	2e-06	44.1
MSTRG.75220.2	lcl|Sbicolor_Sobic.001G001800.1	100	22	132	153	869	848	2e-06	44.1
MSTRG.75220.2	lcl|Sbicolor_Sobic.001G001800.1	100	22	132	153	848	869	2e-06	44.1
MSTRG.75220.2	lcl|Sbicolor_Sobic.001G001800.1	100	22	132	153	867	846	2e-06	44.1
MSTRG.75220.2	lcl|Sbicolor_Sobic.001G001800.1	100	22	132	153	846	867	2e-06	44.1
MSTRG.75220.2	lcl|Sbicolor_Sobic.001G001800.1	100	22	132	153	865	844	2e-06	44.1
MSTRG.75220.2	lcl|Sbicolor_Sobic.001G001800.1	100	22	132	153	844	865	2e-06	44.1
MSTRG.75220.2	lcl|Sbicolor_Sobic.001G001800.1	100	22	132	153	863	842	2e-06	44.1
MSTRG.75220.2	lcl|Sbicolor_Sobic.001G001800.1	100	22	132	153	842	863	2e-06	44.1
MSTRG.75220.2	lcl|Sbicolor_Sobic.001G001800.1	100	22	132	153	861	840	2e-06	44.1
MSTRG.75220.2	lcl|Sbicolor_Sobic.001G001800.1	100	22	132	153	840	861	2e-06	44.1
MSTRG.75220.2	lcl|Sbicolor_Sobic.001G001800.1	100	22	132	153	859	838	2e-06	44.1
MSTRG.75220.2	lcl|Sbicolor_Sobic.001G001800.1	100	22	132	153	838	859	2e-06	44.1
MSTRG.75220.2	lcl|Sbicolor_Sobic.001G001800.1	100	21	132	152	857	837	7e-06	42.1
MSTRG.75220.2	lcl|Sbicolor_Sobic.001G001800.1	100	21	133	153	837	857	7e-06	42.1
MSTRG.76934.1	lcl|Sbicolor_Sobic.001G004700.1	90.2	51	3552	3602	2421	2371	4e-11	61.9
tmpseq_2114	lcl|Sbicolor_Sobic.001G032900.1	87.5	40	49	88	1944	1905	8e-06	40.1
MSTRG.29213.1	lcl|Sbicolor_Sobic.001G004700.1	88.37	43	3242	3284	2397	2439	2e-06	46.1
MSTRG.16839.1	lcl|Sbicolor_Sobic.001G004700.1	84.29	70	321	388	2369	2438	6e-07	46.1
MSTRG.27499.1	lcl|Sbicolor_Sobic.001G032900.1	94.12	34	225	257	81	48	3e-06	44.1
MSTRG.3473.3	lcl|Sbicolor_Sobic.001G023700.1	100	21	75	95	241	221	2e-06	42.1
MSTRG.4227.4	lcl|Sbicolor_Sobic.001G004700.1	86.76	68	2954	3018	2371	2438	1e-10	60
MSTRG.3473.2	lcl|Sbicolor_Sobic.001G023700.1	100	21	86	106	241	221	3e-06	42.1
MSTRG.76934.4	lcl|Sbicolor_Sobic.001G004700.1	90.2	51	2652	2702	2421	2371	3e-11	61.9
MSTRG.47450.19	lcl|Sbicolor_Sobic.001G032900.1	89.13	46	2883	2928	61	106	3e-08	52
MSTRG.47450.19	lcl|Sbicolor_Sobic.001G004700.1	89.13	46	2892	2937	2395	2440	3e-08	52
MSTRG.47450.19	lcl|Sbicolor_Sobic.001G004700.1	96.15	26	2945	2970	2462	2487	7e-06	44.1
MSTRG.24358.19	lcl|Sbicolor_Sobic.001G004700.1	85.48	62	3458	3519	2377	2438	4e-08	52
MSTRG.24358.19	lcl|Sbicolor_Sobic.001G032900.1	88.89	45	3455	3499	1901	1945	1e-07	50.1
MSTRG.27498.4	lcl|Sbicolor_Sobic.001G032900.1	94.12	34	1142	1174	48	81	4e-06	44.1
MSTRG.81906.1	lcl|Sbicolor_Sobic.001G001800.2	100	31	838	868	966	996	9e-12	61.9
MSTRG.81906.1	lcl|Sbicolor_Sobic.001G001800.2	96.97	33	838	870	964	996	1e-10	58
MSTRG.81906.1	lcl|Sbicolor_Sobic.001G001800.2	94.12	34	838	871	962	995	9e-09	52
MSTRG.81906.1	lcl|Sbicolor_Sobic.001G001800.2	91.18	34	838	871	960	993	2e-06	44.1
MSTRG.27498.6	lcl|Sbicolor_Sobic.001G032900.1	94.12	34	1650	1682	48	81	4e-06	44.1
MSTRG.21872.1	lcl|Sbicolor_Sobic.001G001800.1	100	21	306	326	903	923	8e-06	42.1
MSTRG.21872.1	lcl|Sbicolor_Sobic.001G001800.1	100	21	304	324	895	915	8e-06	42.1
MSTRG.24358.15	lcl|Sbicolor_Sobic.001G004700.1	85.48	62	3900	3961	2377	2438	4e-08	52
MSTRG.24358.15	lcl|Sbicolor_Sobic.001G032900.1	88.89	45	3897	3941	1901	1945	1e-07	50.1
MSTRG.76934.10	lcl|Sbicolor_Sobic.001G004700.1	90.2	51	2878	2928	2421	2371	4e-11	61.9
MSTRG.27498.1	lcl|Sbicolor_Sobic.001G032900.1	94.12	34	1257	1289	48	81	4e-06	44.1
tmpseq_3485	lcl|Sbicolor_Sobic.001G004700.1	90.2	51	157	207	2421	2371	1e-11	61.9
MSTRG.24358.27	lcl|Sbicolor_Sobic.001G004700.1	85.48	62	4010	4071	2377	2438	4e-08	52
MSTRG.24358.27	lcl|Sbicolor_Sobic.001G032900.1	88.89	45	4007	4051	1901	1945	1e-07	50.1
MSTRG.40956.1	lcl|Sbicolor_Sobic.001G001800.2	100	23	2823	2845	953	975	2e-06	46.1
MSTRG.40956.1	lcl|Sbicolor_Sobic.001G001800.2	100	22	2824	2845	956	977	7e-06	44.1
MSTRG.40956.1	lcl|Sbicolor_Sobic.001G001800.1	100	22	2824	2845	900	921	7e-06	44.1
MSTRG.40956.1	lcl|Sbicolor_Sobic.001G001800.1	100	22	2824	2845	898	919	7e-06	44.1
MSTRG.25689.1	lcl|Sbicolor_Sobic.001G018550.1	86.67	45	6	50	120	164	8e-06	42.1
MSTRG.76934.8	lcl|Sbicolor_Sobic.001G004700.1	90.2	51	2004	2054	2421	2371	3e-11	61.9
MSTRG.44405.2	lcl|Sbicolor_Sobic.001G004700.1	85.23	88	1828	1915	2320	2407	2e-14	71.9
MSTRG.44405.2	lcl|Sbicolor_Sobic.001G018550.1	92.86	42	1828	1869	129	170	7e-11	60
MSTRG.44405.2	lcl|Sbicolor_Sobic.001G032900.1	89.47	38	1877	1914	1896	1933	4e-06	44.1
MSTRG.13889.1	lcl|Sbicolor_Sobic.001G001800.1	91.18	34	848	881	918	885	2e-06	44.1
MSTRG.76934.5	lcl|Sbicolor_Sobic.001G004700.1	90.2	51	1928	1978	2421	2371	3e-11	61.9
MSTRG.76934.11	lcl|Sbicolor_Sobic.001G004700.1	90.2	51	3225	3275	2421	2371	4e-11	61.9
MSTRG.76934.14	lcl|Sbicolor_Sobic.001G004700.1	90.2	51	1826	1876	2421	2371	2e-11	61.9
MSTRG.32528.1	lcl|Sbicolor_Sobic.001G023700.1	92.86	28	65	92	250	223	9e-06	40.1
MSTRG.63946.5	lcl|Sbicolor_Sobic.001G032900.1	85	80	1039	1117	18	97	1e-09	56
MSTRG.63946.5	lcl|Sbicolor_Sobic.001G018550.1	88.64	44	1018	1061	129	172	2e-07	48.1
MSTRG.63946.5	lcl|Sbicolor_Sobic.001G004700.1	83.33	72	1065	1133	2367	2438	4e-06	44.1
MSTRG.76289.1	lcl|Sbicolor_Sobic.001G001800.2	100	20	75	94	997	978	7e-06	40.1
MSTRG.54054.1	lcl|Sbicolor_Sobic.001G018550.1	90.48	42	1612	1653	170	129	2e-08	52
MSTRG.54054.1	lcl|Sbicolor_Sobic.001G004700.1	96.55	29	1498	1526	2487	2459	7e-08	50.1
MSTRG.54054.1	lcl|Sbicolor_Sobic.001G004700.1	82.22	90	1568	1653	2409	2320	7e-08	50.1
MSTRG.76934.13	lcl|Sbicolor_Sobic.001G004700.1	90.2	51	1511	1561	2421	2371	3e-11	61.9

## Sheet: Triticum_aestivum
The conservation analysis of lncRNAs in Oryza Sativa compared with that of Triticum_aestivum
lncRNA in Oryza Sativa	lncRNA in Triticum_aestivum	identity(%)	Alignment length	query start	query end	subject start	subject end	E value	score
MSTRG.46852.1	lcl|Taestivum_Traes_1AL_08D8D344F.27	95.35	43	977	1019	901	859	8e-14	69.9
MSTRG.46852.1	lcl|Taestivum_Traes_1AL_08D8D344F.27	79.85	263	1593	1853	362	107	8e-14	69.9
MSTRG.46852.1	lcl|Taestivum_Traes_1AL_08D8D344F.27	82.19	146	416	557	1262	1118	5e-12	63.9
MSTRG.46852.1	lcl|Taestivum_Traes_1AL_08D8D344F.27	90	50	122	170	1403	1354	2e-08	52
MSTRG.76464.5	lcl|Taestivum_Traes_1AL_091936B3A.1	100	20	132	151	143	124	5e-06	40.1
MSTRG.76464.5	lcl|Taestivum_Traes_1AL_091936B3A.1	100	20	135	154	143	124	5e-06	40.1
MSTRG.76464.5	lcl|Taestivum_Traes_1AL_091936B3A.1	100	20	138	157	143	124	5e-06	40.1
MSTRG.75655.1	lcl|Taestivum_Traes_1AL_091936B3A.1	100	20	8	27	143	124	6e-06	40.1
MSTRG.60740.4	lcl|Taestivum_Traes_1AL_091936B3A.1	100	20	218	237	124	143	8e-06	40.1
MSTRG.76464.1	lcl|Taestivum_Traes_1AL_091936B3A.1	100	20	136	155	143	124	6e-06	40.1
MSTRG.76464.1	lcl|Taestivum_Traes_1AL_091936B3A.1	100	20	139	158	143	124	6e-06	40.1
MSTRG.76464.2	lcl|Taestivum_Traes_1AL_091936B3A.1	100	20	136	155	143	124	5e-06	40.1
MSTRG.17064.5	lcl|Taestivum_Traes_1AL_0A7711D82.2	96.3	27	60	86	616	642	1e-06	46.1
MSTRG.44302.1	lcl|Taestivum_Traes_1AL_091936B3A.1	100	20	151	170	143	124	6e-06	40.1
MSTRG.46852.3	lcl|Taestivum_Traes_1AL_08D8D344F.27	95.35	43	943	985	901	859	8e-14	69.9
MSTRG.46852.3	lcl|Taestivum_Traes_1AL_08D8D344F.27	79.85	263	1559	1819	362	107	8e-14	69.9
MSTRG.46852.3	lcl|Taestivum_Traes_1AL_08D8D344F.27	82.19	146	382	523	1262	1118	5e-12	63.9
MSTRG.46852.3	lcl|Taestivum_Traes_1AL_08D8D344F.27	90	50	88	136	1403	1354	2e-08	52
MSTRG.56087.2	lcl|Taestivum_Traes_1AL_01E24503F.2	100	20	62	81	450	469	7e-06	40.1
MSTRG.43485.1	lcl|Taestivum_Traes_1AL_091936B3A.1	96	25	138	162	143	119	3e-06	42.1

## Sheet: Zea_mays
The conservation analysis of lncRNAs in Oryza Sativa compared with that of Zea_mays
lncRNA in Oryza Sativa	lncRNA in Zea_mays	identity(%)	Alignment length	query start	query end	subject start	subject end	E value	score
MSTRG.26239.1	lcl|Zmays_AC155434.2_FGT008	95.65	23	12	34	18	40	1e-05	38.2
MSTRG.41181.1	lcl|Zmays_AC177926.2_FGT017	90.63	32	161	192	59	28	3e-06	40.1
MSTRG.46119.12	lcl|Zmays_AC182440.4_FGT002	100	21	243	263	106	86	7e-06	42.1
MSTRG.23043.2	lcl|Zmays_AC177926.2_FGT017	100	21	137	157	45	25	1e-06	42.1

## Sheet: Setaria_italica
The conservation analysis of lncRNAs in Oryza Sativa compared with that of Setaria_italica
lncRNA in Oryza Sativa	lncRNA in Setaria_italica	identity(%)	Alignment length	query start	query end	subject start	subject end	E value	score
MSTRG.24809.1	lcl|Sitalica_Seita.1G040900.1	85.53	76	91	166	191	116	6e-13	63.9
MSTRG.16300.1	lcl|Sitalica_Seita.1G027500.1	100	21	312	332	545	525	4e-06	42.1
MSTRG.16300.1	lcl|Sitalica_Seita.1G027500.2	100	21	312	332	478	458	4e-06	42.1
MSTRG.29213.3	lcl|Sitalica_Seita.1G020000.1	100	23	2902	2924	332	310	2e-06	46.1
MSTRG.5180.1	lcl|Sitalica_Seita.1G020000.1	84.48	58	792	849	272	329	2e-06	44.1
MSTRG.25632.1	lcl|Sitalica_Seita.1G012600.1	92.81	167	861	1027	292	126	3e-64	236
MSTRG.25632.1	lcl|Sitalica_Seita.1G012600.1	96.15	26	1049	1074	122	97	2e-06	44.1
MSTRG.16300.2	lcl|Sitalica_Seita.1G027500.1	100	21	312	332	545	525	4e-06	42.1
MSTRG.16300.2	lcl|Sitalica_Seita.1G027500.2	100	21	312	332	478	458	4e-06	42.1
MSTRG.29213.1	lcl|Sitalica_Seita.1G020000.1	100	23	3175	3197	332	310	2e-06	46.1
MSTRG.24808.2	lcl|Sitalica_Seita.1G040900.1	92.77	83	451	533	197	279	2e-28	117
MSTRG.24808.2	lcl|Sitalica_Seita.1G040900.1	85.53	76	115	190	116	191	2e-12	63.9
MSTRG.9044.3	lcl|Sitalica_Seita.1G044400.2	100	22	621	642	1209	1188	1e-06	44.1
MSTRG.25436.2	lcl|Sitalica_Seita.1G020000.1	88.89	45	218	262	1	45	8e-09	50.1
MSTRG.32528.1	lcl|Sitalica_Seita.1G012600.1	100	20	63	82	125	106	7e-06	40.1

## Sheet: Arabidopsis_thaliana
The conservation analysis of lncRNAs in Oryza Sativa compared with that of Arabidopsis_thaliana
lncRNA in Oryza Sativa	lncRNA in Arabidopsis_thaliana	identity(%)	Alignment length	query start	query end	subject start	subject end	E value	score
MSTRG.58540.5	lcl|Athaliana_AT1G06475.1	100	23	268	290	87	109	7e-07	46.1
MSTRG.58540.4	lcl|Athaliana_AT1G06475.1	100	23	910	932	87	109	5e-07	46.1
MSTRG.44103.3	lcl|Athaliana_AT1G06475.1	100	22	44	65	85	106	8e-06	44.1
MSTRG.12963.5	lcl|Athaliana_AT1G06475.1	100	21	231	251	104	84	1e-05	42.1
MSTRG.13156.1	lcl|Athaliana_AT1G06475.1	100	21	296	316	87	107	3e-06	42.1
MSTRG.44103.2	lcl|Athaliana_AT1G06475.1	100	22	47	68	85	106	8e-06	44.1
MSTRG.37324.2	lcl|Athaliana_AT1G06475.1	100	22	359	380	107	86	1e-06	44.1
MSTRG.72099.1	lcl|Athaliana_AT1G06475.1	100	20	50	69	87	106	7e-06	40.1
MSTRG.72099.1	lcl|Athaliana_AT1G06475.1	100	20	48	67	87	106	7e-06	40.1
MSTRG.44103.1	lcl|Athaliana_AT1G06475.1	100	22	70	91	85	106	8e-06	44.1
MSTRG.58540.3	lcl|Athaliana_AT1G06475.1	100	23	924	946	87	109	7e-07	46.1
MSTRG.58540.2	lcl|Athaliana_AT1G06475.1	100	23	961	983	87	109	6e-07	46.1
MSTRG.79293.1	lcl|Athaliana_AT1G06475.1	100	21	211	231	106	86	2e-06	42.1
MSTRG.79293.1	lcl|Athaliana_AT1G06475.1	100	20	203	222	106	87	8e-06	40.1
MSTRG.79293.1	lcl|Athaliana_AT1G06475.1	100	20	205	224	106	87	8e-06	40.1
MSTRG.79293.1	lcl|Athaliana_AT1G06475.1	100	20	207	226	106	87	8e-06	40.1
MSTRG.79293.1	lcl|Athaliana_AT1G06475.1	100	20	209	228	106	87	8e-06	40.1
MSTRG.58540.6	lcl|Athaliana_AT1G06475.1	100	23	870	892	87	109	5e-07	46.1
MSTRG.81559.11	lcl|Athaliana_AT1G06148.1	100	21	446	466	826	846	6e-06	42.1
MSTRG.81559.11	lcl|Athaliana_AT1G06148.1	100	21	445	465	826	846	6e-06	42.1
MSTRG.81559.11	lcl|Athaliana_AT1G06148.1	100	21	444	464	826	846	6e-06	42.1
MSTRG.81559.11	lcl|Athaliana_AT1G06148.1	100	21	443	463	826	846	6e-06	42.1
MSTRG.81559.11	lcl|Athaliana_AT1G06148.1	100	21	442	462	826	846	6e-06	42.1
MSTRG.81559.11	lcl|Athaliana_AT1G06148.1	100	21	441	461	826	846	6e-06	42.1
MSTRG.81559.11	lcl|Athaliana_AT1G06148.1	100	21	440	460	826	846	6e-06	42.1
MSTRG.81559.11	lcl|Athaliana_AT1G06148.1	100	21	439	459	826	846	6e-06	42.1
MSTRG.81559.11	lcl|Athaliana_AT1G06148.1	100	21	438	458	826	846	6e-06	42.1
MSTRG.81559.11	lcl|Athaliana_AT1G06148.1	100	21	437	457	826	846	6e-06	42.1
MSTRG.81559.11	lcl|Athaliana_AT1G06148.1	100	21	436	456	826	846	6e-06	42.1
MSTRG.81559.11	lcl|Athaliana_AT1G06148.1	100	21	435	455	826	846	6e-06	42.1
MSTRG.81559.11	lcl|Athaliana_AT1G06148.1	100	21	434	454	826	846	6e-06	42.1
MSTRG.81559.11	lcl|Athaliana_AT1G06148.1	100	21	433	453	826	846	6e-06	42.1
MSTRG.81559.11	lcl|Athaliana_AT1G06148.1	100	21	432	452	826	846	6e-06	42.1
MSTRG.37720.1	lcl|Athaliana_AT1G06475.1	100	21	433	453	87	107	5e-06	42.1
MSTRG.76289.1	lcl|Athaliana_AT1G06475.1	100	20	76	95	106	87	6e-06	40.1
MSTRG.76289.1	lcl|Athaliana_AT1G06475.1	100	20	78	97	106	87	6e-06	40.1
MSTRG.12963.8	lcl|Athaliana_AT1G06475.1	100	21	229	249	104	84	9e-06	42.1
MSTRG.58540.1	lcl|Athaliana_AT1G06475.1	100	23	961	983	87	109	6e-07	46.1

## Sheet: Medicago truncatula
The conservation analysis of lncRNAs in Oryza Sativa compared with that of Medicago truncatula
lncRNA in Oryza Sativa	lncRNA in Medicago truncatula	identity(%)	Alignment length	query start	query end	subject start	subject end	E value	score
MSTRG.94079.1	lcl|Mtruncatula_Medtr0009s0500.1	96.43	28	186	213	102	75	2e-08	48.1
MSTRG.94079.1	lcl|Mtruncatula_Medtr0009s0500.1	96.3	27	186	212	108	82	6e-08	46.1
MSTRG.94079.1	lcl|Mtruncatula_Medtr0009s0500.1	96.3	27	186	212	105	79	6e-08	46.1
MSTRG.94079.1	lcl|Mtruncatula_Medtr0009s0500.1	100	22	191	212	109	88	2e-07	44.1
MSTRG.92909.4	lcl|Mtruncatula_Medtr0002s0670.1	82.14	140	850	980	140	5	5e-19	85.7
MSTRG.92909.4	lcl|Mtruncatula_Medtr0002s0670.1	88.1	42	544	585	225	184	2e-06	44.1
MSTRG.22255.1	lcl|Mtruncatula_Medtr0009s0500.1	100	20	67	86	108	89	4e-06	40.1
MSTRG.22255.1	lcl|Mtruncatula_Medtr0009s0500.1	100	20	67	86	105	86	4e-06	40.1
MSTRG.22255.1	lcl|Mtruncatula_Medtr0009s0500.1	100	20	67	86	102	83	4e-06	40.1
MSTRG.22255.1	lcl|Mtruncatula_Medtr0009s0500.1	100	20	67	86	99	80	4e-06	40.1
MSTRG.22255.1	lcl|Mtruncatula_Medtr0009s0500.1	100	20	67	86	96	77	4e-06	40.1

## Sheet: Cucumis_sativus
The conservation analysis of lncRNAs in Oryza Sativa compared with that of Cucumis_sativus
lncRNA in Oryza Sativa	lncRNA in Cucumis_sativus	identity(%)	Alignment length	query start	query end	subject start	subject end	E value	score
MSTRG.2190.2	lcl|Csativus_Cucsa.007270.1	96.3	27	597	623	381	407	6e-07	46.1
MSTRG.2190.2	lcl|Csativus_Cucsa.007270.1	96.3	27	597	623	378	404	6e-07	46.1
MSTRG.79384.1	lcl|Csativus_Cucsa.007270.1	100	20	178	197	413	394	5e-06	40.1
MSTRG.81559.14	lcl|Csativus_Cucsa.010940.1	100	26	1374	1399	562	537	1e-08	52
MSTRG.81559.14	lcl|Csativus_Cucsa.010940.1	100	26	1387	1412	560	535	1e-08	52
MSTRG.81559.14	lcl|Csativus_Cucsa.010940.1	100	24	1377	1400	560	537	2e-07	48.1
MSTRG.81559.14	lcl|Csativus_Cucsa.010940.1	100	24	1378	1401	560	537	2e-07	48.1
MSTRG.81559.14	lcl|Csativus_Cucsa.010940.1	100	24	1379	1402	560	537	2e-07	48.1
MSTRG.81559.14	lcl|Csativus_Cucsa.010940.1	100	24	1380	1403	560	537	2e-07	48.1
MSTRG.81559.14	lcl|Csativus_Cucsa.010940.1	100	24	1381	1404	560	537	2e-07	48.1
MSTRG.81559.14	lcl|Csativus_Cucsa.010940.1	100	24	1382	1405	560	537	2e-07	48.1
MSTRG.81559.14	lcl|Csativus_Cucsa.010940.1	100	24	1383	1406	560	537	2e-07	48.1
MSTRG.81559.14	lcl|Csativus_Cucsa.010940.1	100	24	1384	1407	560	537	2e-07	48.1
MSTRG.81559.14	lcl|Csativus_Cucsa.010940.1	100	24	1385	1408	560	537	2e-07	48.1
MSTRG.81559.14	lcl|Csativus_Cucsa.010940.1	100	24	1386	1409	560	537	2e-07	48.1
MSTRG.61101.1	lcl|Csativus_Cucsa.012190.1	100	25	2058	2082	345	369	9e-08	50.1
MSTRG.61101.1	lcl|Csativus_Cucsa.012190.1	100	23	2060	2082	344	366	1e-06	46.1
MSTRG.61101.1	lcl|Csativus_Cucsa.007270.1	100	25	2058	2082	370	394	9e-08	50.1
MSTRG.61101.1	lcl|Csativus_Cucsa.007270.1	100	25	2058	2082	367	391	9e-08	50.1
MSTRG.61101.1	lcl|Csativus_Cucsa.007270.1	100	25	2058	2082	364	388	9e-08	50.1
MSTRG.61101.1	lcl|Csativus_Cucsa.007270.1	100	25	2058	2082	361	385	9e-08	50.1
MSTRG.61101.1	lcl|Csativus_Cucsa.007270.1	100	24	2059	2082	359	382	3e-07	48.1
MSTRG.61101.1	lcl|Csativus_Cucsa.007270.1	100	23	2058	2080	373	395	1e-06	46.1
MSTRG.63995.2	lcl|Csativus_Cucsa.005570.1	100	21	237	257	34	54	4e-06	42.1
MSTRG.64167.1	lcl|Csativus_Cucsa.007270.1	100	36	63	98	360	395	1e-14	71.9
MSTRG.64167.1	lcl|Csativus_Cucsa.007270.1	100	36	65	100	359	394	1e-14	71.9
MSTRG.64167.1	lcl|Csativus_Cucsa.007270.1	97.3	37	56	92	359	395	6e-13	65.9
MSTRG.64167.1	lcl|Csativus_Cucsa.007270.1	97.3	37	53	89	359	395	6e-13	65.9
MSTRG.64167.1	lcl|Csativus_Cucsa.007270.1	97.3	37	50	86	359	395	6e-13	65.9
MSTRG.64167.1	lcl|Csativus_Cucsa.007270.1	97.3	37	47	83	359	395	6e-13	65.9
MSTRG.64167.1	lcl|Csativus_Cucsa.007270.1	97.3	37	44	80	359	395	6e-13	65.9
MSTRG.64167.1	lcl|Csativus_Cucsa.007270.1	97.3	37	41	77	359	395	6e-13	65.9
MSTRG.64167.1	lcl|Csativus_Cucsa.007270.1	97.3	37	38	74	359	395	6e-13	65.9
MSTRG.64167.1	lcl|Csativus_Cucsa.007270.1	97.22	36	36	71	360	395	2e-12	63.9
MSTRG.64167.1	lcl|Csativus_Cucsa.007270.1	97.14	35	27	61	360	394	1e-11	61.9
MSTRG.64167.1	lcl|Csativus_Cucsa.007270.1	96.97	33	27	59	363	395	1e-10	58
MSTRG.64167.1	lcl|Csativus_Cucsa.007270.1	96.97	33	29	61	359	391	1e-10	58
MSTRG.64167.1	lcl|Csativus_Cucsa.012190.1	100	28	35	62	343	370	6e-10	56
MSTRG.64167.1	lcl|Csativus_Cucsa.012190.1	100	27	75	101	344	370	2e-09	54
MSTRG.64167.1	lcl|Csativus_Cucsa.012190.1	100	27	62	88	343	369	2e-09	54
MSTRG.64167.1	lcl|Csativus_Cucsa.012190.1	100	26	72	97	344	369	9e-09	52
MSTRG.64167.1	lcl|Csativus_Cucsa.012190.1	100	26	69	94	344	369	9e-09	52
MSTRG.64167.1	lcl|Csativus_Cucsa.012190.1	100	26	66	91	344	369	9e-09	52
MSTRG.64167.1	lcl|Csativus_Cucsa.012190.1	96.3	27	26	52	343	369	6e-07	46.1
MSTRG.64167.1	lcl|Csativus_Cucsa.012190.1	96.15	26	57	82	344	369	2e-06	44.1
MSTRG.64167.1	lcl|Csativus_Cucsa.012190.1	96.15	26	54	79	344	369	2e-06	44.1
MSTRG.64167.1	lcl|Csativus_Cucsa.012190.1	96.15	26	51	76	344	369	2e-06	44.1
MSTRG.64167.1	lcl|Csativus_Cucsa.012190.1	96.15	26	48	73	344	369	2e-06	44.1
MSTRG.64167.1	lcl|Csativus_Cucsa.012190.1	96.15	26	45	70	344	369	2e-06	44.1
MSTRG.64167.1	lcl|Csativus_Cucsa.012190.1	96.15	26	42	67	344	369	2e-06	44.1
MSTRG.64167.1	lcl|Csativus_Cucsa.012190.1	96.15	26	30	55	344	369	2e-06	44.1
MSTRG.12677.2	lcl|Csativus_Cucsa.007270.1	97.62	42	388	429	400	359	6e-16	75.8
MSTRG.12677.2	lcl|Csativus_Cucsa.007270.1	100	37	396	432	395	359	2e-15	73.8
MSTRG.12677.2	lcl|Csativus_Cucsa.007270.1	100	35	399	433	395	361	4e-14	69.9
MSTRG.12677.2	lcl|Csativus_Cucsa.007270.1	91.67	36	411	446	395	360	1e-07	48.1
MSTRG.12677.2	lcl|Csativus_Cucsa.007270.1	89.19	37	417	453	395	359	9e-06	42.1
MSTRG.12677.2	lcl|Csativus_Cucsa.012190.1	100	26	391	416	369	344	9e-09	52
MSTRG.12677.2	lcl|Csativus_Cucsa.012190.1	100	26	394	419	369	344	9e-09	52
MSTRG.12677.2	lcl|Csativus_Cucsa.012190.1	100	26	397	422	369	344	9e-09	52
MSTRG.12677.2	lcl|Csativus_Cucsa.012190.1	100	26	400	425	369	344	9e-09	52
MSTRG.12677.2	lcl|Csativus_Cucsa.012190.1	100	26	403	428	369	344	9e-09	52
MSTRG.12677.2	lcl|Csativus_Cucsa.012190.1	100	26	406	431	369	344	9e-09	52
MSTRG.12677.2	lcl|Csativus_Cucsa.012190.1	100	25	409	433	369	345	4e-08	50.1
MSTRG.12677.2	lcl|Csativus_Cucsa.012190.1	100	24	390	413	367	344	1e-07	48.1
MSTRG.19565.1	lcl|Csativus_Cucsa.012190.1	100	20	283	302	369	350	6e-06	40.1
MSTRG.19565.1	lcl|Csativus_Cucsa.012190.1	100	20	283	302	366	347	6e-06	40.1
MSTRG.19565.1	lcl|Csativus_Cucsa.012190.1	100	20	283	302	363	344	6e-06	40.1
MSTRG.19565.1	lcl|Csativus_Cucsa.007270.1	100	20	283	302	394	375	6e-06	40.1
MSTRG.19565.1	lcl|Csativus_Cucsa.007270.1	100	20	283	302	391	372	6e-06	40.1
MSTRG.19565.1	lcl|Csativus_Cucsa.007270.1	100	20	283	302	388	369	6e-06	40.1
MSTRG.19565.1	lcl|Csativus_Cucsa.007270.1	100	20	283	302	385	366	6e-06	40.1
MSTRG.19565.1	lcl|Csativus_Cucsa.007270.1	100	20	283	302	382	363	6e-06	40.1
MSTRG.19565.1	lcl|Csativus_Cucsa.007270.1	100	20	283	302	379	360	6e-06	40.1
MSTRG.14532.1	lcl|Csativus_Cucsa.012190.1	100	26	802	827	342	367	2e-08	52
MSTRG.14532.1	lcl|Csativus_Cucsa.012190.1	100	23	804	826	347	369	1e-06	46.1
MSTRG.14532.1	lcl|Csativus_Cucsa.007270.1	100	24	804	827	372	395	4e-07	48.1
MSTRG.14532.1	lcl|Csativus_Cucsa.007270.1	100	24	804	827	369	392	4e-07	48.1
MSTRG.14532.1	lcl|Csativus_Cucsa.007270.1	100	24	804	827	366	389	4e-07	48.1
MSTRG.14532.1	lcl|Csativus_Cucsa.007270.1	100	24	804	827	363	386	4e-07	48.1
MSTRG.14532.1	lcl|Csativus_Cucsa.007270.1	100	24	804	827	360	383	4e-07	48.1
MSTRG.14532.1	lcl|Csativus_Cucsa.007270.1	100	22	806	827	359	380	6e-06	44.1
MSTRG.12677.1	lcl|Csativus_Cucsa.007270.1	97.62	42	725	766	400	359	9e-16	75.8
MSTRG.12677.1	lcl|Csativus_Cucsa.007270.1	100	37	733	769	395	359	4e-15	73.8
MSTRG.12677.1	lcl|Csativus_Cucsa.007270.1	100	35	736	770	395	361	6e-14	69.9
MSTRG.12677.1	lcl|Csativus_Cucsa.007270.1	91.67	36	748	783	395	360	2e-07	48.1
MSTRG.12677.1	lcl|Csativus_Cucsa.012190.1	100	26	728	753	369	344	1e-08	52
MSTRG.12677.1	lcl|Csativus_Cucsa.012190.1	100	26	731	756	369	344	1e-08	52
MSTRG.12677.1	lcl|Csativus_Cucsa.012190.1	100	26	734	759	369	344	1e-08	52
MSTRG.12677.1	lcl|Csativus_Cucsa.012190.1	100	26	737	762	369	344	1e-08	52
MSTRG.12677.1	lcl|Csativus_Cucsa.012190.1	100	26	740	765	369	344	1e-08	52
MSTRG.12677.1	lcl|Csativus_Cucsa.012190.1	100	26	743	768	369	344	1e-08	52
MSTRG.12677.1	lcl|Csativus_Cucsa.012190.1	100	25	746	770	369	345	5e-08	50.1
MSTRG.12677.1	lcl|Csativus_Cucsa.012190.1	100	24	727	750	367	344	2e-07	48.1
MSTRG.12677.3	lcl|Csativus_Cucsa.007270.1	97.62	42	388	429	400	359	3e-16	75.8
MSTRG.12677.3	lcl|Csativus_Cucsa.007270.1	100	37	396	432	395	359	1e-15	73.8
MSTRG.12677.3	lcl|Csativus_Cucsa.007270.1	100	35	399	433	395	361	2e-14	69.9
MSTRG.12677.3	lcl|Csativus_Cucsa.007270.1	91.67	36	411	446	395	360	7e-08	48.1
MSTRG.12677.3	lcl|Csativus_Cucsa.007270.1	89.19	37	417	453	395	359	5e-06	42.1
MSTRG.12677.3	lcl|Csativus_Cucsa.012190.1	100	26	391	416	369	344	5e-09	52
MSTRG.12677.3	lcl|Csativus_Cucsa.012190.1	100	26	394	419	369	344	5e-09	52
MSTRG.12677.3	lcl|Csativus_Cucsa.012190.1	100	26	397	422	369	344	5e-09	52
MSTRG.12677.3	lcl|Csativus_Cucsa.012190.1	100	26	400	425	369	344	5e-09	52
MSTRG.12677.3	lcl|Csativus_Cucsa.012190.1	100	26	403	428	369	344	5e-09	52
MSTRG.12677.3	lcl|Csativus_Cucsa.012190.1	100	26	406	431	369	344	5e-09	52
MSTRG.12677.3	lcl|Csativus_Cucsa.012190.1	100	25	409	433	369	345	2e-08	50.1
MSTRG.12677.3	lcl|Csativus_Cucsa.012190.1	100	24	390	413	367	344	7e-08	48.1
MSTRG.62419.1	lcl|Csativus_Cucsa.007270.1	100	37	12	48	395	359	6e-16	73.8
MSTRG.62419.1	lcl|Csativus_Cucsa.007270.1	100	36	15	50	395	360	2e-15	71.9
MSTRG.62419.1	lcl|Csativus_Cucsa.007270.1	100	36	10	45	394	359	2e-15	71.9
MSTRG.62419.1	lcl|Csativus_Cucsa.012190.1	100	27	25	51	369	343	5e-10	54
MSTRG.62419.1	lcl|Csativus_Cucsa.012190.1	100	26	10	35	369	344	2e-09	52
MSTRG.62419.1	lcl|Csativus_Cucsa.012190.1	100	26	13	38	369	344	2e-09	52
MSTRG.62419.1	lcl|Csativus_Cucsa.012190.1	100	26	16	41	369	344	2e-09	52
MSTRG.62419.1	lcl|Csativus_Cucsa.012190.1	100	26	19	44	369	344	2e-09	52
MSTRG.62419.1	lcl|Csativus_Cucsa.012190.1	100	26	22	47	369	344	2e-09	52
MSTRG.62419.1	lcl|Csativus_Cucsa.010940.1	100	20	30	49	1006	1025	8e-06	40.1
MSTRG.62419.1	lcl|Csativus_Cucsa.010940.1	100	20	27	46	1006	1025	8e-06	40.1
MSTRG.62419.1	lcl|Csativus_Cucsa.010940.1	100	20	24	43	1006	1025	8e-06	40.1
MSTRG.62419.1	lcl|Csativus_Cucsa.010940.1	100	20	21	40	1006	1025	8e-06	40.1
MSTRG.62419.1	lcl|Csativus_Cucsa.010940.1	100	20	18	37	1006	1025	8e-06	40.1
MSTRG.62419.1	lcl|Csativus_Cucsa.010940.1	100	20	15	34	1006	1025	8e-06	40.1
MSTRG.62419.1	lcl|Csativus_Cucsa.010940.1	100	20	12	31	1006	1025	8e-06	40.1
MSTRG.53615.1	lcl|Csativus_Cucsa.007270.1	100	25	268	292	371	395	3e-08	50.1
MSTRG.53615.1	lcl|Csativus_Cucsa.007270.1	100	25	268	292	368	392	3e-08	50.1
MSTRG.53615.1	lcl|Csativus_Cucsa.007270.1	100	25	268	292	365	389	3e-08	50.1
MSTRG.53615.1	lcl|Csativus_Cucsa.007270.1	100	25	268	292	362	386	3e-08	50.1
MSTRG.53615.1	lcl|Csativus_Cucsa.007270.1	100	25	268	292	359	383	3e-08	50.1
MSTRG.53615.1	lcl|Csativus_Cucsa.012190.1	100	24	268	291	346	369	1e-07	48.1
MSTRG.53615.1	lcl|Csativus_Cucsa.012190.1	100	24	269	292	344	367	1e-07	48.1
MSTRG.81559.12	lcl|Csativus_Cucsa.010940.1	100	26	1339	1364	562	537	1e-08	52
MSTRG.81559.12	lcl|Csativus_Cucsa.010940.1	100	26	1352	1377	560	535	1e-08	52
MSTRG.81559.12	lcl|Csativus_Cucsa.010940.1	100	24	1342	1365	560	537	1e-07	48.1
MSTRG.81559.12	lcl|Csativus_Cucsa.010940.1	100	24	1343	1366	560	537	1e-07	48.1
MSTRG.81559.12	lcl|Csativus_Cucsa.010940.1	100	24	1344	1367	560	537	1e-07	48.1
MSTRG.81559.12	lcl|Csativus_Cucsa.010940.1	100	24	1345	1368	560	537	1e-07	48.1
MSTRG.81559.12	lcl|Csativus_Cucsa.010940.1	100	24	1346	1369	560	537	1e-07	48.1
MSTRG.81559.12	lcl|Csativus_Cucsa.010940.1	100	24	1347	1370	560	537	1e-07	48.1
MSTRG.81559.12	lcl|Csativus_Cucsa.010940.1	100	24	1348	1371	560	537	1e-07	48.1
MSTRG.81559.12	lcl|Csativus_Cucsa.010940.1	100	24	1349	1372	560	537	1e-07	48.1
MSTRG.81559.12	lcl|Csativus_Cucsa.010940.1	100	24	1350	1373	560	537	1e-07	48.1
MSTRG.81559.12	lcl|Csativus_Cucsa.010940.1	100	24	1351	1374	560	537	1e-07	48.1
MSTRG.53187.1	lcl|Csativus_Cucsa.012190.1	100	21	180	200	369	349	2e-06	42.1
MSTRG.53187.1	lcl|Csativus_Cucsa.012190.1	100	21	180	200	366	346	2e-06	42.1
MSTRG.53187.1	lcl|Csativus_Cucsa.012190.1	100	20	180	199	363	344	9e-06	40.1
MSTRG.53187.1	lcl|Csativus_Cucsa.007270.1	100	21	180	200	394	374	2e-06	42.1
MSTRG.53187.1	lcl|Csativus_Cucsa.007270.1	100	21	180	200	391	371	2e-06	42.1
MSTRG.53187.1	lcl|Csativus_Cucsa.007270.1	100	21	180	200	388	368	2e-06	42.1
MSTRG.53187.1	lcl|Csativus_Cucsa.007270.1	100	21	180	200	385	365	2e-06	42.1
MSTRG.53187.1	lcl|Csativus_Cucsa.007270.1	100	21	180	200	382	362	2e-06	42.1
MSTRG.53187.1	lcl|Csativus_Cucsa.007270.1	100	21	180	200	379	359	2e-06	42.1
MSTRG.26478.3	lcl|Csativus_Cucsa.010940.1	100	28	744	771	560	533	1e-09	56
MSTRG.26478.3	lcl|Csativus_Cucsa.010940.1	100	25	742	766	561	537	6e-08	50.1
MSTRG.26478.3	lcl|Csativus_Cucsa.010940.1	96.3	27	741	767	565	539	1e-06	46.1
MSTRG.81559.9	lcl|Csativus_Cucsa.010940.1	100	26	1481	1506	562	537	1e-08	52
MSTRG.81559.9	lcl|Csativus_Cucsa.010940.1	100	26	1494	1519	560	535	1e-08	52
MSTRG.81559.9	lcl|Csativus_Cucsa.010940.1	100	24	1484	1507	560	537	2e-07	48.1
MSTRG.81559.9	lcl|Csativus_Cucsa.010940.1	100	24	1485	1508	560	537	2e-07	48.1
MSTRG.81559.9	lcl|Csativus_Cucsa.010940.1	100	24	1486	1509	560	537	2e-07	48.1
MSTRG.81559.9	lcl|Csativus_Cucsa.010940.1	100	24	1487	1510	560	537	2e-07	48.1
MSTRG.81559.9	lcl|Csativus_Cucsa.010940.1	100	24	1488	1511	560	537	2e-07	48.1
MSTRG.81559.9	lcl|Csativus_Cucsa.010940.1	100	24	1489	1512	560	537	2e-07	48.1
MSTRG.81559.9	lcl|Csativus_Cucsa.010940.1	100	24	1490	1513	560	537	2e-07	48.1
MSTRG.81559.9	lcl|Csativus_Cucsa.010940.1	100	24	1491	1514	560	537	2e-07	48.1
MSTRG.81559.9	lcl|Csativus_Cucsa.010940.1	100	24	1492	1515	560	537	2e-07	48.1
MSTRG.81559.9	lcl|Csativus_Cucsa.010940.1	100	24	1493	1516	560	537	2e-07	48.1
MSTRG.26478.4	lcl|Csativus_Cucsa.010940.1	100	28	847	874	560	533	1e-09	56
MSTRG.26478.4	lcl|Csativus_Cucsa.010940.1	100	25	845	869	561	537	7e-08	50.1
MSTRG.26478.4	lcl|Csativus_Cucsa.010940.1	96.3	27	844	870	565	539	1e-06	46.1
MSTRG.81559.11	lcl|Csativus_Cucsa.010940.1	100	26	430	455	562	537	4e-09	52
MSTRG.81559.11	lcl|Csativus_Cucsa.010940.1	100	26	443	468	560	535	4e-09	52
MSTRG.81559.11	lcl|Csativus_Cucsa.010940.1	100	24	433	456	560	537	7e-08	48.1
MSTRG.81559.11	lcl|Csativus_Cucsa.010940.1	100	24	434	457	560	537	7e-08	48.1
MSTRG.81559.11	lcl|Csativus_Cucsa.010940.1	100	24	435	458	560	537	7e-08	48.1
MSTRG.81559.11	lcl|Csativus_Cucsa.010940.1	100	24	436	459	560	537	7e-08	48.1
MSTRG.81559.11	lcl|Csativus_Cucsa.010940.1	100	24	437	460	560	537	7e-08	48.1
MSTRG.81559.11	lcl|Csativus_Cucsa.010940.1	100	24	438	461	560	537	7e-08	48.1
MSTRG.81559.11	lcl|Csativus_Cucsa.010940.1	100	24	439	462	560	537	7e-08	48.1
MSTRG.81559.11	lcl|Csativus_Cucsa.010940.1	100	24	440	463	560	537	7e-08	48.1
MSTRG.81559.11	lcl|Csativus_Cucsa.010940.1	100	24	441	464	560	537	7e-08	48.1
MSTRG.81559.11	lcl|Csativus_Cucsa.010940.1	100	24	442	465	560	537	7e-08	48.1
MSTRG.19215.1	lcl|Csativus_Cucsa.012190.1	96.3	27	79	105	344	370	1e-07	46.1
MSTRG.19215.1	lcl|Csativus_Cucsa.012190.1	95.83	24	78	101	346	369	8e-06	40.1
MSTRG.19215.1	lcl|Csativus_Cucsa.007270.1	96.3	27	78	104	368	394	1e-07	46.1
MSTRG.19215.1	lcl|Csativus_Cucsa.007270.1	96.3	27	78	104	365	391	1e-07	46.1
MSTRG.19215.1	lcl|Csativus_Cucsa.007270.1	96.3	27	78	104	362	388	1e-07	46.1
MSTRG.19215.1	lcl|Csativus_Cucsa.007270.1	96.3	27	78	104	359	385	1e-07	46.1
MSTRG.19215.1	lcl|Csativus_Cucsa.007270.1	96	25	78	102	371	395	2e-06	42.1
MSTRG.74347.3	lcl|Csativus_Cucsa.012190.1	100	28	233	260	343	370	7e-10	56
MSTRG.74347.3	lcl|Csativus_Cucsa.007270.1	100	26	234	259	369	394	1e-08	52
MSTRG.74347.3	lcl|Csativus_Cucsa.007270.1	100	26	234	259	366	391	1e-08	52
MSTRG.74347.3	lcl|Csativus_Cucsa.007270.1	100	26	234	259	363	388	1e-08	52
MSTRG.74347.3	lcl|Csativus_Cucsa.007270.1	100	26	234	259	360	385	1e-08	52
MSTRG.74347.3	lcl|Csativus_Cucsa.007270.1	100	24	234	257	372	395	2e-07	48.1
MSTRG.74347.3	lcl|Csativus_Cucsa.007270.1	100	24	236	259	359	382	2e-07	48.1
MSTRG.2190.5	lcl|Csativus_Cucsa.007270.1	96.3	27	278	304	381	407	5e-07	46.1
MSTRG.2190.5	lcl|Csativus_Cucsa.007270.1	96.3	27	278	304	378	404	5e-07	46.1
MSTRG.2551.1	lcl|Csativus_Cucsa.010940.1	100	22	1021	1042	531	552	2e-06	44.1

## Sheet: Manihot_esculenta
The conservation analysis of lncRNAs in Oryza Sativa compared with that of Manihot_esculenta
lncRNA in Oryza Sativa	lncRNA in Manihot_esculenta	identity(%)	Alignment length	query start	query end	subject start	subject end	E value	score
MSTRG.58540.5	lcl|Mesculenta_Manes.01G015900.1	100	35	253	287	919	885	4e-14	69.9
MSTRG.58540.5	lcl|Mesculenta_Manes.01G015900.1	100	35	253	287	917	883	4e-14	69.9
MSTRG.58540.5	lcl|Mesculenta_Manes.01G015900.1	100	35	253	287	915	881	4e-14	69.9
MSTRG.58540.5	lcl|Mesculenta_Manes.01G015900.1	100	34	254	287	920	887	1e-13	67.9
MSTRG.58540.5	lcl|Mesculenta_Manes.01G015900.1	100	34	253	286	913	880	1e-13	67.9
MSTRG.58540.5	lcl|Mesculenta_Manes.01G000800.1	97.44	39	249	287	992	954	4e-14	69.9
MSTRG.58540.5	lcl|Mesculenta_Manes.01G000800.1	100	35	253	287	986	952	4e-14	69.9
MSTRG.58540.5	lcl|Mesculenta_Manes.01G000800.1	100	34	253	286	984	951	1e-13	67.9
MSTRG.58540.5	lcl|Mesculenta_Manes.01G040300.1	100	23	266	288	309	331	5e-07	46.1
MSTRG.58540.5	lcl|Mesculenta_Manes.01G040300.1	100	22	264	285	309	330	2e-06	44.1
MSTRG.58540.5	lcl|Mesculenta_Manes.01G040300.1	100	22	262	283	309	330	2e-06	44.1
MSTRG.58540.5	lcl|Mesculenta_Manes.01G040300.1	100	22	260	281	309	330	2e-06	44.1
MSTRG.58540.5	lcl|Mesculenta_Manes.01G040300.1	100	22	258	279	309	330	2e-06	44.1
MSTRG.58540.5	lcl|Mesculenta_Manes.01G040300.1	100	22	256	277	309	330	2e-06	44.1
MSTRG.58540.5	lcl|Mesculenta_Manes.01G040300.1	100	22	254	275	309	330	2e-06	44.1
MSTRG.58540.5	lcl|Mesculenta_Manes.01G040300.1	100	21	253	273	310	330	8e-06	42.1
MSTRG.58540.5	lcl|Mesculenta_Manes.01G009800.1	100	22	252	273	26	5	2e-06	44.1
MSTRG.58540.5	lcl|Mesculenta_Manes.01G009800.1	100	21	255	275	25	5	8e-06	42.1
MSTRG.58540.5	lcl|Mesculenta_Manes.01G009800.1	100	21	257	277	25	5	8e-06	42.1
MSTRG.58540.5	lcl|Mesculenta_Manes.01G009800.1	100	21	259	279	25	5	8e-06	42.1
MSTRG.58540.5	lcl|Mesculenta_Manes.01G009800.1	100	21	261	281	25	5	8e-06	42.1
MSTRG.58540.5	lcl|Mesculenta_Manes.01G009800.1	100	21	263	283	25	5	8e-06	42.1
MSTRG.58540.5	lcl|Mesculenta_Manes.01G009800.1	100	21	265	285	25	5	8e-06	42.1
MSTRG.58540.5	lcl|Mesculenta_Manes.01G009800.1	100	21	267	287	25	5	8e-06	42.1
MSTRG.58540.4	lcl|Mesculenta_Manes.01G040300.1	100	23	908	930	309	331	4e-07	46.1
MSTRG.58540.4	lcl|Mesculenta_Manes.01G040300.1	100	21	907	927	310	330	6e-06	42.1
MSTRG.58540.4	lcl|Mesculenta_Manes.01G015900.1	100	23	907	929	919	897	4e-07	46.1
MSTRG.58540.4	lcl|Mesculenta_Manes.01G015900.1	100	23	907	929	917	895	4e-07	46.1
MSTRG.58540.4	lcl|Mesculenta_Manes.01G015900.1	100	23	907	929	915	893	4e-07	46.1
MSTRG.58540.4	lcl|Mesculenta_Manes.01G015900.1	100	23	907	929	913	891	4e-07	46.1
MSTRG.58540.4	lcl|Mesculenta_Manes.01G015900.1	100	23	907	929	911	889	4e-07	46.1
MSTRG.58540.4	lcl|Mesculenta_Manes.01G015900.1	100	23	907	929	909	887	4e-07	46.1
MSTRG.58540.4	lcl|Mesculenta_Manes.01G015900.1	100	23	907	929	907	885	4e-07	46.1
MSTRG.58540.4	lcl|Mesculenta_Manes.01G015900.1	100	23	907	929	905	883	4e-07	46.1
MSTRG.58540.4	lcl|Mesculenta_Manes.01G015900.1	100	23	907	929	903	881	4e-07	46.1
MSTRG.58540.4	lcl|Mesculenta_Manes.01G015900.1	93.33	30	900	929	930	901	2e-06	44.1
MSTRG.58540.4	lcl|Mesculenta_Manes.01G015900.1	100	22	908	929	920	899	2e-06	44.1
MSTRG.58540.4	lcl|Mesculenta_Manes.01G015900.1	100	22	907	928	901	880	2e-06	44.1
MSTRG.58540.4	lcl|Mesculenta_Manes.01G015900.1	100	21	103	123	681	661	6e-06	42.1
MSTRG.58540.4	lcl|Mesculenta_Manes.01G009800.1	100	23	905	927	27	5	4e-07	46.1
MSTRG.58540.4	lcl|Mesculenta_Manes.01G009800.1	100	21	909	929	25	5	6e-06	42.1
MSTRG.58540.4	lcl|Mesculenta_Manes.01G000800.1	100	23	907	929	986	964	4e-07	46.1
MSTRG.58540.4	lcl|Mesculenta_Manes.01G000800.1	100	23	907	929	984	962	4e-07	46.1
MSTRG.58540.4	lcl|Mesculenta_Manes.01G000800.1	100	23	907	929	982	960	4e-07	46.1
MSTRG.58540.4	lcl|Mesculenta_Manes.01G000800.1	100	23	907	929	980	958	4e-07	46.1
MSTRG.58540.4	lcl|Mesculenta_Manes.01G000800.1	100	23	907	929	978	956	4e-07	46.1
MSTRG.58540.4	lcl|Mesculenta_Manes.01G000800.1	100	23	907	929	976	954	4e-07	46.1
MSTRG.58540.4	lcl|Mesculenta_Manes.01G000800.1	100	23	907	929	974	952	4e-07	46.1
MSTRG.58540.4	lcl|Mesculenta_Manes.01G000800.1	100	22	908	929	987	966	2e-06	44.1
MSTRG.58540.4	lcl|Mesculenta_Manes.01G000800.1	100	22	907	928	972	951	2e-06	44.1
MSTRG.94079.1	lcl|Mesculenta_Manes.01G025800.4	100	22	191	212	516	537	4e-07	44.1
MSTRG.94079.1	lcl|Mesculenta_Manes.01G025800.4	100	21	192	212	514	534	1e-06	42.1
MSTRG.94079.1	lcl|Mesculenta_Manes.01G025800.4	95.83	24	186	209	514	537	6e-06	40.1
MSTRG.94079.1	lcl|Mesculenta_Manes.01G025800.3	100	22	191	212	529	550	4e-07	44.1
MSTRG.94079.1	lcl|Mesculenta_Manes.01G025800.3	100	21	192	212	527	547	1e-06	42.1
MSTRG.94079.1	lcl|Mesculenta_Manes.01G025800.3	95.83	24	186	209	527	550	6e-06	40.1
MSTRG.48264.1	lcl|Mesculenta_Manes.01G015900.1	100	22	134	155	919	898	4e-06	44.1
MSTRG.48264.1	lcl|Mesculenta_Manes.01G015900.1	100	22	134	155	917	896	4e-06	44.1
MSTRG.48264.1	lcl|Mesculenta_Manes.01G015900.1	100	22	134	155	915	894	4e-06	44.1
MSTRG.48264.1	lcl|Mesculenta_Manes.01G015900.1	100	22	134	155	913	892	4e-06	44.1
MSTRG.48264.1	lcl|Mesculenta_Manes.01G015900.1	100	22	134	155	911	890	4e-06	44.1
MSTRG.48264.1	lcl|Mesculenta_Manes.01G015900.1	100	22	134	155	909	888	4e-06	44.1
MSTRG.48264.1	lcl|Mesculenta_Manes.01G015900.1	100	22	134	155	907	886	4e-06	44.1
MSTRG.48264.1	lcl|Mesculenta_Manes.01G015900.1	100	22	134	155	905	884	4e-06	44.1
MSTRG.48264.1	lcl|Mesculenta_Manes.01G015900.1	100	22	134	155	903	882	4e-06	44.1
MSTRG.48264.1	lcl|Mesculenta_Manes.01G015900.1	100	22	134	155	901	880	4e-06	44.1
MSTRG.48264.1	lcl|Mesculenta_Manes.01G009800.1	100	22	133	154	26	5	4e-06	44.1
MSTRG.48264.1	lcl|Mesculenta_Manes.01G000800.1	100	22	134	155	986	965	4e-06	44.1
MSTRG.48264.1	lcl|Mesculenta_Manes.01G000800.1	100	22	134	155	984	963	4e-06	44.1
MSTRG.48264.1	lcl|Mesculenta_Manes.01G000800.1	100	22	134	155	982	961	4e-06	44.1
MSTRG.48264.1	lcl|Mesculenta_Manes.01G000800.1	100	22	134	155	980	959	4e-06	44.1
MSTRG.48264.1	lcl|Mesculenta_Manes.01G000800.1	100	22	134	155	978	957	4e-06	44.1
MSTRG.48264.1	lcl|Mesculenta_Manes.01G000800.1	100	22	134	155	976	955	4e-06	44.1
MSTRG.48264.1	lcl|Mesculenta_Manes.01G000800.1	100	22	134	155	974	953	4e-06	44.1
MSTRG.48264.1	lcl|Mesculenta_Manes.01G000800.1	100	22	134	155	972	951	4e-06	44.1
MSTRG.16300.1	lcl|Mesculenta_Manes.01G040300.1	100	22	314	335	191	170	8e-07	44.1
MSTRG.16300.1	lcl|Mesculenta_Manes.01G040300.1	100	21	317	337	191	171	3e-06	42.1
MSTRG.51288.17	lcl|Mesculenta_Manes.01G015900.1	100	41	959	999	920	880	2e-17	81.8
MSTRG.51288.17	lcl|Mesculenta_Manes.01G015900.1	100	41	961	1001	920	880	2e-17	81.8
MSTRG.51288.17	lcl|Mesculenta_Manes.01G015900.1	100	41	963	1003	920	880	2e-17	81.8
MSTRG.51288.17	lcl|Mesculenta_Manes.01G015900.1	100	41	965	1005	920	880	2e-17	81.8
MSTRG.51288.17	lcl|Mesculenta_Manes.01G015900.1	100	41	967	1007	920	880	2e-17	81.8
MSTRG.51288.17	lcl|Mesculenta_Manes.01G015900.1	100	41	969	1009	920	880	2e-17	81.8
MSTRG.51288.17	lcl|Mesculenta_Manes.01G015900.1	100	41	971	1011	920	880	2e-17	81.8
MSTRG.51288.17	lcl|Mesculenta_Manes.01G015900.1	100	41	973	1013	920	880	2e-17	81.8
MSTRG.51288.17	lcl|Mesculenta_Manes.01G015900.1	100	41	975	1015	920	880	2e-17	81.8
MSTRG.51288.17	lcl|Mesculenta_Manes.01G015900.1	100	40	958	997	919	880	8e-17	79.8
MSTRG.51288.17	lcl|Mesculenta_Manes.01G000800.1	100	38	979	1016	987	950	1e-15	75.8
MSTRG.51288.17	lcl|Mesculenta_Manes.01G000800.1	100	37	959	995	987	951	5e-15	73.8
MSTRG.51288.17	lcl|Mesculenta_Manes.01G000800.1	100	37	961	997	987	951	5e-15	73.8
MSTRG.51288.17	lcl|Mesculenta_Manes.01G000800.1	100	37	963	999	987	951	5e-15	73.8
MSTRG.51288.17	lcl|Mesculenta_Manes.01G000800.1	100	37	965	1001	987	951	5e-15	73.8
MSTRG.51288.17	lcl|Mesculenta_Manes.01G000800.1	100	37	967	1003	987	951	5e-15	73.8
MSTRG.51288.17	lcl|Mesculenta_Manes.01G000800.1	100	37	969	1005	987	951	5e-15	73.8
MSTRG.51288.17	lcl|Mesculenta_Manes.01G000800.1	100	37	971	1007	987	951	5e-15	73.8
MSTRG.51288.17	lcl|Mesculenta_Manes.01G000800.1	100	37	973	1009	987	951	5e-15	73.8
MSTRG.51288.17	lcl|Mesculenta_Manes.01G000800.1	100	37	975	1011	987	951	5e-15	73.8
MSTRG.51288.17	lcl|Mesculenta_Manes.01G000800.1	100	37	977	1013	987	951	5e-15	73.8
MSTRG.51288.17	lcl|Mesculenta_Manes.01G000800.1	100	36	958	993	986	951	2e-14	71.9
MSTRG.51288.17	lcl|Mesculenta_Manes.01G009800.1	100	24	955	978	28	5	3e-07	48.1
MSTRG.51288.17	lcl|Mesculenta_Manes.01G040300.1	100	22	993	1014	309	330	4e-06	44.1
MSTRG.51288.17	lcl|Mesculenta_Manes.01G040300.1	100	22	991	1012	309	330	4e-06	44.1
MSTRG.51288.17	lcl|Mesculenta_Manes.01G040300.1	100	22	989	1010	309	330	4e-06	44.1
MSTRG.51288.17	lcl|Mesculenta_Manes.01G040300.1	100	22	987	1008	309	330	4e-06	44.1
MSTRG.51288.17	lcl|Mesculenta_Manes.01G040300.1	100	22	985	1006	309	330	4e-06	44.1
MSTRG.51288.17	lcl|Mesculenta_Manes.01G040300.1	100	22	983	1004	309	330	4e-06	44.1
MSTRG.51288.17	lcl|Mesculenta_Manes.01G040300.1	100	22	981	1002	309	330	4e-06	44.1
MSTRG.51288.17	lcl|Mesculenta_Manes.01G040300.1	100	22	979	1000	309	330	4e-06	44.1
MSTRG.51288.17	lcl|Mesculenta_Manes.01G040300.1	100	22	977	998	309	330	4e-06	44.1
MSTRG.51288.17	lcl|Mesculenta_Manes.01G040300.1	100	22	975	996	309	330	4e-06	44.1
MSTRG.51288.17	lcl|Mesculenta_Manes.01G040300.1	100	22	973	994	309	330	4e-06	44.1
MSTRG.51288.17	lcl|Mesculenta_Manes.01G040300.1	100	22	971	992	309	330	4e-06	44.1
MSTRG.51288.17	lcl|Mesculenta_Manes.01G040300.1	100	22	969	990	309	330	4e-06	44.1
MSTRG.51288.17	lcl|Mesculenta_Manes.01G040300.1	100	22	967	988	309	330	4e-06	44.1
MSTRG.51288.17	lcl|Mesculenta_Manes.01G040300.1	100	22	965	986	309	330	4e-06	44.1
MSTRG.51288.17	lcl|Mesculenta_Manes.01G040300.1	100	22	963	984	309	330	4e-06	44.1
MSTRG.51288.17	lcl|Mesculenta_Manes.01G040300.1	100	22	961	982	309	330	4e-06	44.1
MSTRG.51288.17	lcl|Mesculenta_Manes.01G040300.1	100	22	959	980	309	330	4e-06	44.1
MSTRG.61101.1	lcl|Mesculenta_Manes.01G021100.1	100	25	2058	2082	53	77	8e-08	50.1
MSTRG.61101.1	lcl|Mesculenta_Manes.01G021100.1	100	25	2058	2082	50	74	8e-08	50.1
MSTRG.61101.1	lcl|Mesculenta_Manes.01G021100.1	100	25	2058	2082	47	71	8e-08	50.1
MSTRG.61101.1	lcl|Mesculenta_Manes.01G021100.1	100	25	2058	2082	44	68	8e-08	50.1
MSTRG.61101.1	lcl|Mesculenta_Manes.01G021100.1	100	24	2058	2081	56	79	3e-07	48.1
MSTRG.10394.2	lcl|Mesculenta_Manes.01G040300.1	100	25	579	603	309	285	4e-08	50.1
MSTRG.10394.2	lcl|Mesculenta_Manes.01G040300.1	100	25	581	605	309	285	4e-08	50.1
MSTRG.10394.2	lcl|Mesculenta_Manes.01G040300.1	100	25	580	604	285	309	4e-08	50.1
MSTRG.10394.2	lcl|Mesculenta_Manes.01G040300.1	100	24	579	602	286	309	1e-07	48.1
MSTRG.10394.2	lcl|Mesculenta_Manes.01G040300.1	100	24	582	605	285	308	1e-07	48.1
MSTRG.64167.1	lcl|Mesculenta_Manes.01G021100.1	100	36	64	99	44	79	1e-14	71.9
MSTRG.64167.1	lcl|Mesculenta_Manes.01G021100.1	100	34	63	96	46	79	2e-13	67.9
MSTRG.64167.1	lcl|Mesculenta_Manes.01G021100.1	100	34	67	100	44	77	2e-13	67.9
MSTRG.64167.1	lcl|Mesculenta_Manes.01G021100.1	97.22	36	58	93	44	79	2e-12	63.9
MSTRG.64167.1	lcl|Mesculenta_Manes.01G021100.1	97.22	36	55	90	44	79	2e-12	63.9
MSTRG.64167.1	lcl|Mesculenta_Manes.01G021100.1	97.22	36	52	87	44	79	2e-12	63.9
MSTRG.64167.1	lcl|Mesculenta_Manes.01G021100.1	97.22	36	49	84	44	79	2e-12	63.9
MSTRG.64167.1	lcl|Mesculenta_Manes.01G021100.1	97.22	36	46	81	44	79	2e-12	63.9
MSTRG.64167.1	lcl|Mesculenta_Manes.01G021100.1	97.22	36	43	78	44	79	2e-12	63.9
MSTRG.64167.1	lcl|Mesculenta_Manes.01G021100.1	97.22	36	40	75	44	79	2e-12	63.9
MSTRG.64167.1	lcl|Mesculenta_Manes.01G021100.1	97.22	36	37	72	44	79	2e-12	63.9
MSTRG.64167.1	lcl|Mesculenta_Manes.01G021100.1	97.06	34	36	69	46	79	4e-11	60
MSTRG.64167.1	lcl|Mesculenta_Manes.01G021100.1	97.06	34	27	60	46	79	4e-11	60
MSTRG.64167.1	lcl|Mesculenta_Manes.01G021100.1	97.06	34	28	61	44	77	4e-11	60
MSTRG.64167.1	lcl|Mesculenta_Manes.01G021100.1	94.44	36	31	66	44	79	6e-10	56
MSTRG.12677.2	lcl|Mesculenta_Manes.01G021100.1	100	39	398	436	79	41	2e-16	77.8
MSTRG.12677.2	lcl|Mesculenta_Manes.01G021100.1	100	36	392	427	79	44	9e-15	71.9
MSTRG.12677.2	lcl|Mesculenta_Manes.01G021100.1	100	36	395	430	79	44	9e-15	71.9
MSTRG.12677.2	lcl|Mesculenta_Manes.01G021100.1	100	35	390	424	78	44	4e-14	69.9
MSTRG.12677.2	lcl|Mesculenta_Manes.01G021100.1	91.18	34	413	446	79	46	2e-06	44.1
MSTRG.12677.2	lcl|Mesculenta_Manes.01G021100.1	89.19	37	419	455	79	43	8e-06	42.1
MSTRG.44103.3	lcl|Mesculenta_Manes.01G000800.1	100	26	46	71	975	950	2e-08	52
MSTRG.44103.3	lcl|Mesculenta_Manes.01G000800.1	100	25	46	70	987	963	9e-08	50.1
MSTRG.44103.3	lcl|Mesculenta_Manes.01G000800.1	100	25	46	70	985	961	9e-08	50.1
MSTRG.44103.3	lcl|Mesculenta_Manes.01G000800.1	100	25	46	70	983	959	9e-08	50.1
MSTRG.44103.3	lcl|Mesculenta_Manes.01G000800.1	100	25	46	70	981	957	9e-08	50.1
MSTRG.44103.3	lcl|Mesculenta_Manes.01G000800.1	100	25	46	70	979	955	9e-08	50.1
MSTRG.44103.3	lcl|Mesculenta_Manes.01G000800.1	100	25	46	70	977	953	9e-08	50.1
MSTRG.44103.3	lcl|Mesculenta_Manes.01G015900.1	100	25	46	70	920	896	9e-08	50.1
MSTRG.44103.3	lcl|Mesculenta_Manes.01G015900.1	100	25	46	70	918	894	9e-08	50.1
MSTRG.44103.3	lcl|Mesculenta_Manes.01G015900.1	100	25	46	70	916	892	9e-08	50.1
MSTRG.44103.3	lcl|Mesculenta_Manes.01G015900.1	100	25	46	70	914	890	9e-08	50.1
MSTRG.44103.3	lcl|Mesculenta_Manes.01G015900.1	100	25	46	70	912	888	9e-08	50.1
MSTRG.44103.3	lcl|Mesculenta_Manes.01G015900.1	100	25	46	70	910	886	9e-08	50.1
MSTRG.44103.3	lcl|Mesculenta_Manes.01G015900.1	100	25	46	70	908	884	9e-08	50.1
MSTRG.44103.3	lcl|Mesculenta_Manes.01G015900.1	100	25	46	70	906	882	9e-08	50.1
MSTRG.44103.3	lcl|Mesculenta_Manes.01G015900.1	100	25	46	70	904	880	9e-08	50.1
MSTRG.44103.3	lcl|Mesculenta_Manes.01G040300.1	100	23	45	67	308	330	1e-06	46.1
MSTRG.44103.3	lcl|Mesculenta_Manes.01G040300.1	100	22	48	69	309	330	6e-06	44.1
MSTRG.60725.1	lcl|Mesculenta_Manes.01G040300.1	100	24	462	485	281	304	6e-08	48.1
MSTRG.60725.1	lcl|Mesculenta_Manes.01G040300.1	100	21	466	486	304	284	4e-06	42.1
MSTRG.19565.1	lcl|Mesculenta_Manes.01G021100.1	100	20	283	302	77	58	6e-06	40.1
MSTRG.19565.1	lcl|Mesculenta_Manes.01G021100.1	100	20	283	302	74	55	6e-06	40.1
MSTRG.19565.1	lcl|Mesculenta_Manes.01G021100.1	100	20	283	302	71	52	6e-06	40.1
MSTRG.19565.1	lcl|Mesculenta_Manes.01G021100.1	100	20	283	302	68	49	6e-06	40.1
MSTRG.19565.1	lcl|Mesculenta_Manes.01G021100.1	100	20	283	302	65	46	6e-06	40.1
MSTRG.51288.16	lcl|Mesculenta_Manes.01G015900.1	100	41	976	1016	920	880	2e-17	81.8
MSTRG.51288.16	lcl|Mesculenta_Manes.01G015900.1	100	41	978	1018	920	880	2e-17	81.8
MSTRG.51288.16	lcl|Mesculenta_Manes.01G015900.1	100	41	980	1020	920	880	2e-17	81.8
MSTRG.51288.16	lcl|Mesculenta_Manes.01G015900.1	100	41	982	1022	920	880	2e-17	81.8
MSTRG.51288.16	lcl|Mesculenta_Manes.01G015900.1	100	41	984	1024	920	880	2e-17	81.8
MSTRG.51288.16	lcl|Mesculenta_Manes.01G015900.1	100	41	986	1026	920	880	2e-17	81.8
MSTRG.51288.16	lcl|Mesculenta_Manes.01G015900.1	100	41	988	1028	920	880	2e-17	81.8
MSTRG.51288.16	lcl|Mesculenta_Manes.01G015900.1	100	41	990	1030	920	880	2e-17	81.8
MSTRG.51288.16	lcl|Mesculenta_Manes.01G015900.1	100	41	992	1032	920	880	2e-17	81.8
MSTRG.51288.16	lcl|Mesculenta_Manes.01G015900.1	100	40	975	1014	919	880	8e-17	79.8
MSTRG.51288.16	lcl|Mesculenta_Manes.01G000800.1	100	38	996	1033	987	950	1e-15	75.8
MSTRG.51288.16	lcl|Mesculenta_Manes.01G000800.1	100	37	976	1012	987	951	5e-15	73.8
MSTRG.51288.16	lcl|Mesculenta_Manes.01G000800.1	100	37	978	1014	987	951	5e-15	73.8
MSTRG.51288.16	lcl|Mesculenta_Manes.01G000800.1	100	37	980	1016	987	951	5e-15	73.8
MSTRG.51288.16	lcl|Mesculenta_Manes.01G000800.1	100	37	982	1018	987	951	5e-15	73.8
MSTRG.51288.16	lcl|Mesculenta_Manes.01G000800.1	100	37	984	1020	987	951	5e-15	73.8
MSTRG.51288.16	lcl|Mesculenta_Manes.01G000800.1	100	37	986	1022	987	951	5e-15	73.8
MSTRG.51288.16	lcl|Mesculenta_Manes.01G000800.1	100	37	988	1024	987	951	5e-15	73.8
MSTRG.51288.16	lcl|Mesculenta_Manes.01G000800.1	100	37	990	1026	987	951	5e-15	73.8
MSTRG.51288.16	lcl|Mesculenta_Manes.01G000800.1	100	37	992	1028	987	951	5e-15	73.8
MSTRG.51288.16	lcl|Mesculenta_Manes.01G000800.1	100	37	994	1030	987	951	5e-15	73.8
MSTRG.51288.16	lcl|Mesculenta_Manes.01G000800.1	100	36	975	1010	986	951	2e-14	71.9
MSTRG.51288.16	lcl|Mesculenta_Manes.01G009800.1	100	24	972	995	28	5	3e-07	48.1
MSTRG.51288.16	lcl|Mesculenta_Manes.01G040300.1	100	22	1010	1031	309	330	4e-06	44.1
MSTRG.51288.16	lcl|Mesculenta_Manes.01G040300.1	100	22	1008	1029	309	330	4e-06	44.1
MSTRG.51288.16	lcl|Mesculenta_Manes.01G040300.1	100	22	1006	1027	309	330	4e-06	44.1
MSTRG.51288.16	lcl|Mesculenta_Manes.01G040300.1	100	22	1004	1025	309	330	4e-06	44.1
MSTRG.51288.16	lcl|Mesculenta_Manes.01G040300.1	100	22	1002	1023	309	330	4e-06	44.1
MSTRG.51288.16	lcl|Mesculenta_Manes.01G040300.1	100	22	1000	1021	309	330	4e-06	44.1
MSTRG.51288.16	lcl|Mesculenta_Manes.01G040300.1	100	22	998	1019	309	330	4e-06	44.1
MSTRG.51288.16	lcl|Mesculenta_Manes.01G040300.1	100	22	996	1017	309	330	4e-06	44.1
MSTRG.51288.16	lcl|Mesculenta_Manes.01G040300.1	100	22	994	1015	309	330	4e-06	44.1
MSTRG.51288.16	lcl|Mesculenta_Manes.01G040300.1	100	22	992	1013	309	330	4e-06	44.1
MSTRG.51288.16	lcl|Mesculenta_Manes.01G040300.1	100	22	990	1011	309	330	4e-06	44.1
MSTRG.51288.16	lcl|Mesculenta_Manes.01G040300.1	100	22	988	1009	309	330	4e-06	44.1
MSTRG.51288.16	lcl|Mesculenta_Manes.01G040300.1	100	22	986	1007	309	330	4e-06	44.1
MSTRG.51288.16	lcl|Mesculenta_Manes.01G040300.1	100	22	984	1005	309	330	4e-06	44.1
MSTRG.51288.16	lcl|Mesculenta_Manes.01G040300.1	100	22	982	1003	309	330	4e-06	44.1
MSTRG.51288.16	lcl|Mesculenta_Manes.01G040300.1	100	22	980	1001	309	330	4e-06	44.1
MSTRG.51288.16	lcl|Mesculenta_Manes.01G040300.1	100	22	978	999	309	330	4e-06	44.1
MSTRG.51288.16	lcl|Mesculenta_Manes.01G040300.1	100	22	976	997	309	330	4e-06	44.1
MSTRG.14532.1	lcl|Mesculenta_Manes.01G021100.1	100	24	804	827	55	78	4e-07	48.1
MSTRG.14532.1	lcl|Mesculenta_Manes.01G021100.1	100	24	804	827	52	75	4e-07	48.1
MSTRG.14532.1	lcl|Mesculenta_Manes.01G021100.1	100	24	804	827	49	72	4e-07	48.1
MSTRG.14532.1	lcl|Mesculenta_Manes.01G021100.1	100	24	804	827	46	69	4e-07	48.1
MSTRG.14532.1	lcl|Mesculenta_Manes.01G021100.1	100	23	805	827	44	66	1e-06	46.1
MSTRG.14532.1	lcl|Mesculenta_Manes.01G021100.1	100	22	804	825	58	79	6e-06	44.1
MSTRG.65878.1	lcl|Mesculenta_Manes.01G040300.1	100	22	1	22	290	311	2e-06	44.1
MSTRG.6132.6	lcl|Mesculenta_Manes.01G015900.1	100	27	337	363	919	893	4e-09	54
MSTRG.6132.6	lcl|Mesculenta_Manes.01G015900.1	100	27	337	363	917	891	4e-09	54
MSTRG.6132.6	lcl|Mesculenta_Manes.01G015900.1	100	27	337	363	915	889	4e-09	54
MSTRG.6132.6	lcl|Mesculenta_Manes.01G015900.1	100	27	337	363	913	887	4e-09	54
MSTRG.6132.6	lcl|Mesculenta_Manes.01G015900.1	100	27	337	363	911	885	4e-09	54
MSTRG.6132.6	lcl|Mesculenta_Manes.01G015900.1	100	27	337	363	909	883	4e-09	54
MSTRG.6132.6	lcl|Mesculenta_Manes.01G015900.1	100	27	337	363	907	881	4e-09	54
MSTRG.6132.6	lcl|Mesculenta_Manes.01G015900.1	100	26	338	363	920	895	1e-08	52
MSTRG.6132.6	lcl|Mesculenta_Manes.01G015900.1	100	26	337	362	905	880	1e-08	52
MSTRG.6132.6	lcl|Mesculenta_Manes.01G000800.1	100	27	337	363	986	960	4e-09	54
MSTRG.6132.6	lcl|Mesculenta_Manes.01G000800.1	100	27	337	363	984	958	4e-09	54
MSTRG.6132.6	lcl|Mesculenta_Manes.01G000800.1	100	27	337	363	982	956	4e-09	54
MSTRG.6132.6	lcl|Mesculenta_Manes.01G000800.1	100	27	337	363	980	954	4e-09	54
MSTRG.6132.6	lcl|Mesculenta_Manes.01G000800.1	100	27	337	363	978	952	4e-09	54
MSTRG.6132.6	lcl|Mesculenta_Manes.01G000800.1	100	26	338	363	987	962	1e-08	52
MSTRG.6132.6	lcl|Mesculenta_Manes.01G000800.1	100	26	337	362	976	951	1e-08	52
MSTRG.6132.6	lcl|Mesculenta_Manes.01G040300.1	100	22	342	363	309	330	4e-06	44.1
MSTRG.6132.6	lcl|Mesculenta_Manes.01G040300.1	100	22	340	361	309	330	4e-06	44.1
MSTRG.6132.6	lcl|Mesculenta_Manes.01G040300.1	100	22	338	359	309	330	4e-06	44.1
MSTRG.6132.6	lcl|Mesculenta_Manes.01G009800.1	100	22	343	364	25	4	4e-06	44.1
MSTRG.11836.2	lcl|Mesculenta_Manes.01G021100.1	96.15	26	360	385	66	41	3e-06	44.1
MSTRG.53759.3	lcl|Mesculenta_Manes.01G015900.1	100	23	3893	3915	876	898	1e-06	46.1
MSTRG.53759.3	lcl|Mesculenta_Manes.01G015900.1	100	22	3895	3916	686	665	6e-06	44.1
MSTRG.38399.1	lcl|Mesculenta_Manes.01G040300.1	100	24	2185	2208	307	284	4e-07	48.1
MSTRG.38399.1	lcl|Mesculenta_Manes.01G040300.1	96.43	28	2185	2212	309	282	4e-07	48.1
MSTRG.38399.1	lcl|Mesculenta_Manes.01G040300.1	100	23	2185	2207	286	308	1e-06	46.1
MSTRG.38399.1	lcl|Mesculenta_Manes.01G040300.1	100	22	2185	2206	288	309	6e-06	44.1
MSTRG.38399.1	lcl|Mesculenta_Manes.01G040300.1	100	22	2186	2207	285	306	6e-06	44.1
MSTRG.12677.1	lcl|Mesculenta_Manes.01G021100.1	100	39	735	773	79	41	2e-16	77.8
MSTRG.12677.1	lcl|Mesculenta_Manes.01G021100.1	100	36	729	764	79	44	1e-14	71.9
MSTRG.12677.1	lcl|Mesculenta_Manes.01G021100.1	100	36	732	767	79	44	1e-14	71.9
MSTRG.12677.1	lcl|Mesculenta_Manes.01G021100.1	100	35	727	761	78	44	5e-14	69.9
MSTRG.12677.1	lcl|Mesculenta_Manes.01G021100.1	91.18	34	750	783	79	46	3e-06	44.1
MSTRG.13156.1	lcl|Mesculenta_Manes.01G015900.1	100	27	289	315	921	895	5e-10	54
MSTRG.13156.1	lcl|Mesculenta_Manes.01G015900.1	100	26	290	315	918	893	2e-09	52
MSTRG.13156.1	lcl|Mesculenta_Manes.01G015900.1	100	26	290	315	916	891	2e-09	52
MSTRG.13156.1	lcl|Mesculenta_Manes.01G015900.1	100	26	290	315	914	889	2e-09	52
MSTRG.13156.1	lcl|Mesculenta_Manes.01G015900.1	100	26	290	315	912	887	2e-09	52
MSTRG.13156.1	lcl|Mesculenta_Manes.01G015900.1	100	26	290	315	910	885	2e-09	52
MSTRG.13156.1	lcl|Mesculenta_Manes.01G015900.1	100	26	290	315	908	883	2e-09	52
MSTRG.13156.1	lcl|Mesculenta_Manes.01G015900.1	100	26	290	315	906	881	2e-09	52
MSTRG.13156.1	lcl|Mesculenta_Manes.01G015900.1	100	25	290	314	904	880	8e-09	50.1
MSTRG.13156.1	lcl|Mesculenta_Manes.01G015900.1	100	20	289	308	665	684	8e-06	40.1
MSTRG.13156.1	lcl|Mesculenta_Manes.01G000800.1	100	26	290	315	987	962	2e-09	52
MSTRG.13156.1	lcl|Mesculenta_Manes.01G000800.1	100	26	290	315	985	960	2e-09	52
MSTRG.13156.1	lcl|Mesculenta_Manes.01G000800.1	100	26	290	315	983	958	2e-09	52
MSTRG.13156.1	lcl|Mesculenta_Manes.01G000800.1	100	26	290	315	981	956	2e-09	52
MSTRG.13156.1	lcl|Mesculenta_Manes.01G000800.1	100	26	290	315	979	954	2e-09	52
MSTRG.13156.1	lcl|Mesculenta_Manes.01G000800.1	100	26	290	315	977	952	2e-09	52
MSTRG.13156.1	lcl|Mesculenta_Manes.01G000800.1	100	25	290	314	975	951	8e-09	50.1
MSTRG.13156.1	lcl|Mesculenta_Manes.01G040300.1	100	23	294	316	309	331	1e-07	46.1
MSTRG.13156.1	lcl|Mesculenta_Manes.01G040300.1	100	22	292	313	309	330	5e-07	44.1
MSTRG.13156.1	lcl|Mesculenta_Manes.01G040300.1	100	22	290	311	309	330	5e-07	44.1
MSTRG.13156.1	lcl|Mesculenta_Manes.01G009800.1	100	21	291	311	25	5	2e-06	42.1
MSTRG.13156.1	lcl|Mesculenta_Manes.01G009800.1	100	21	293	313	25	5	2e-06	42.1
MSTRG.13156.1	lcl|Mesculenta_Manes.01G009800.1	100	21	295	315	25	5	2e-06	42.1
MSTRG.13156.1	lcl|Mesculenta_Manes.01G009800.1	100	20	290	309	24	5	8e-06	40.1
MSTRG.16300.2	lcl|Mesculenta_Manes.01G040300.1	100	22	314	335	191	170	8e-07	44.1
MSTRG.16300.2	lcl|Mesculenta_Manes.01G040300.1	100	21	317	337	191	171	3e-06	42.1
MSTRG.12677.3	lcl|Mesculenta_Manes.01G021100.1	100	39	398	436	79	41	8e-17	77.8
MSTRG.12677.3	lcl|Mesculenta_Manes.01G021100.1	100	36	392	427	79	44	5e-15	71.9
MSTRG.12677.3	lcl|Mesculenta_Manes.01G021100.1	100	36	395	430	79	44	5e-15	71.9
MSTRG.12677.3	lcl|Mesculenta_Manes.01G021100.1	100	35	390	424	78	44	2e-14	69.9
MSTRG.12677.3	lcl|Mesculenta_Manes.01G021100.1	91.18	34	413	446	79	46	1e-06	44.1
MSTRG.12677.3	lcl|Mesculenta_Manes.01G021100.1	89.19	37	419	455	79	43	4e-06	42.1
MSTRG.44103.2	lcl|Mesculenta_Manes.01G000800.1	100	26	49	74	975	950	2e-08	52
MSTRG.44103.2	lcl|Mesculenta_Manes.01G000800.1	100	25	49	73	987	963	9e-08	50.1
MSTRG.44103.2	lcl|Mesculenta_Manes.01G000800.1	100	25	49	73	985	961	9e-08	50.1
MSTRG.44103.2	lcl|Mesculenta_Manes.01G000800.1	100	25	49	73	983	959	9e-08	50.1
MSTRG.44103.2	lcl|Mesculenta_Manes.01G000800.1	100	25	49	73	981	957	9e-08	50.1
MSTRG.44103.2	lcl|Mesculenta_Manes.01G000800.1	100	25	49	73	979	955	9e-08	50.1
MSTRG.44103.2	lcl|Mesculenta_Manes.01G000800.1	100	25	49	73	977	953	9e-08	50.1
MSTRG.44103.2	lcl|Mesculenta_Manes.01G015900.1	100	25	49	73	920	896	9e-08	50.1
MSTRG.44103.2	lcl|Mesculenta_Manes.01G015900.1	100	25	49	73	918	894	9e-08	50.1
MSTRG.44103.2	lcl|Mesculenta_Manes.01G015900.1	100	25	49	73	916	892	9e-08	50.1
MSTRG.44103.2	lcl|Mesculenta_Manes.01G015900.1	100	25	49	73	914	890	9e-08	50.1
MSTRG.44103.2	lcl|Mesculenta_Manes.01G015900.1	100	25	49	73	912	888	9e-08	50.1
MSTRG.44103.2	lcl|Mesculenta_Manes.01G015900.1	100	25	49	73	910	886	9e-08	50.1
MSTRG.44103.2	lcl|Mesculenta_Manes.01G015900.1	100	25	49	73	908	884	9e-08	50.1
MSTRG.44103.2	lcl|Mesculenta_Manes.01G015900.1	100	25	49	73	906	882	9e-08	50.1
MSTRG.44103.2	lcl|Mesculenta_Manes.01G015900.1	100	25	49	73	904	880	9e-08	50.1
MSTRG.44103.2	lcl|Mesculenta_Manes.01G040300.1	100	23	48	70	308	330	1e-06	46.1
MSTRG.44103.2	lcl|Mesculenta_Manes.01G040300.1	100	22	51	72	309	330	6e-06	44.1
MSTRG.33815.3	lcl|Mesculenta_Manes.01G021100.1	100	21	109	129	43	63	5e-06	42.1
MSTRG.56513.5	lcl|Mesculenta_Manes.01G015900.1	100	41	98	138	880	920	9e-18	81.8
MSTRG.56513.5	lcl|Mesculenta_Manes.01G015900.1	100	40	97	136	881	920	4e-17	79.8
MSTRG.56513.5	lcl|Mesculenta_Manes.01G015900.1	100	40	100	139	880	919	4e-17	79.8
MSTRG.56513.5	lcl|Mesculenta_Manes.01G015900.1	97.62	42	122	163	880	920	1e-13	67.9
MSTRG.56513.5	lcl|Mesculenta_Manes.01G015900.1	97.56	41	124	164	880	919	5e-13	65.9
MSTRG.56513.5	lcl|Mesculenta_Manes.01G000800.1	100	37	102	138	951	987	2e-15	73.8
MSTRG.56513.5	lcl|Mesculenta_Manes.01G000800.1	100	37	100	136	951	987	2e-15	73.8
MSTRG.56513.5	lcl|Mesculenta_Manes.01G000800.1	100	37	98	134	951	987	2e-15	73.8
MSTRG.56513.5	lcl|Mesculenta_Manes.01G000800.1	100	36	97	132	952	987	9e-15	71.9
MSTRG.56513.5	lcl|Mesculenta_Manes.01G000800.1	100	36	104	139	951	986	9e-15	71.9
MSTRG.56513.5	lcl|Mesculenta_Manes.01G000800.1	97.37	38	126	163	951	987	3e-11	60
MSTRG.56513.5	lcl|Mesculenta_Manes.01G000800.1	97.3	37	128	164	951	986	1e-10	58
MSTRG.56513.5	lcl|Mesculenta_Manes.01G040300.1	100	23	96	118	331	309	5e-07	46.1
MSTRG.56513.5	lcl|Mesculenta_Manes.01G040300.1	100	23	139	161	331	309	5e-07	46.1
MSTRG.56513.5	lcl|Mesculenta_Manes.01G040300.1	100	22	99	120	330	309	2e-06	44.1
MSTRG.56513.5	lcl|Mesculenta_Manes.01G040300.1	100	22	101	122	330	309	2e-06	44.1
MSTRG.56513.5	lcl|Mesculenta_Manes.01G040300.1	100	22	103	124	330	309	2e-06	44.1
MSTRG.56513.5	lcl|Mesculenta_Manes.01G040300.1	100	22	105	126	330	309	2e-06	44.1
MSTRG.56513.5	lcl|Mesculenta_Manes.01G040300.1	100	22	107	128	330	309	2e-06	44.1
MSTRG.56513.5	lcl|Mesculenta_Manes.01G040300.1	100	22	109	130	330	309	2e-06	44.1
MSTRG.56513.5	lcl|Mesculenta_Manes.01G040300.1	100	22	111	132	330	309	2e-06	44.1
MSTRG.56513.5	lcl|Mesculenta_Manes.01G040300.1	100	22	113	134	330	309	2e-06	44.1
MSTRG.56513.5	lcl|Mesculenta_Manes.01G040300.1	100	22	115	136	330	309	2e-06	44.1
MSTRG.56513.5	lcl|Mesculenta_Manes.01G040300.1	100	22	117	138	330	309	2e-06	44.1
MSTRG.56513.5	lcl|Mesculenta_Manes.01G040300.1	100	22	142	163	330	309	2e-06	44.1
MSTRG.56513.5	lcl|Mesculenta_Manes.01G040300.1	100	21	119	139	330	310	8e-06	42.1
MSTRG.56513.5	lcl|Mesculenta_Manes.01G040300.1	100	21	144	164	330	310	8e-06	42.1
MSTRG.56513.5	lcl|Mesculenta_Manes.01G009800.1	100	21	144	164	5	25	8e-06	42.1
MSTRG.56513.5	lcl|Mesculenta_Manes.01G009800.1	100	21	142	162	5	25	8e-06	42.1
MSTRG.56513.5	lcl|Mesculenta_Manes.01G009800.1	100	21	140	160	5	25	8e-06	42.1
MSTRG.56513.5	lcl|Mesculenta_Manes.01G009800.1	100	21	119	139	5	25	8e-06	42.1
MSTRG.56513.5	lcl|Mesculenta_Manes.01G009800.1	100	21	117	137	5	25	8e-06	42.1
MSTRG.56513.5	lcl|Mesculenta_Manes.01G009800.1	100	21	115	135	5	25	8e-06	42.1
MSTRG.56513.5	lcl|Mesculenta_Manes.01G009800.1	100	21	113	133	5	25	8e-06	42.1
MSTRG.56513.5	lcl|Mesculenta_Manes.01G009800.1	100	21	111	131	5	25	8e-06	42.1
MSTRG.56513.5	lcl|Mesculenta_Manes.01G009800.1	100	21	109	129	5	25	8e-06	42.1
MSTRG.56513.5	lcl|Mesculenta_Manes.01G009800.1	100	21	107	127	5	25	8e-06	42.1
MSTRG.56513.5	lcl|Mesculenta_Manes.01G009800.1	100	21	105	125	5	25	8e-06	42.1
MSTRG.56513.5	lcl|Mesculenta_Manes.01G009800.1	100	21	103	123	5	25	8e-06	42.1
MSTRG.56513.5	lcl|Mesculenta_Manes.01G009800.1	100	21	101	121	5	25	8e-06	42.1
MSTRG.56513.5	lcl|Mesculenta_Manes.01G009800.1	100	21	99	119	5	25	8e-06	42.1
MSTRG.56513.5	lcl|Mesculenta_Manes.01G009800.1	100	21	97	117	5	25	8e-06	42.1
MSTRG.60495.3	lcl|Mesculenta_Manes.01G015900.1	100	40	136	175	881	920	2e-17	79.8
MSTRG.60495.3	lcl|Mesculenta_Manes.01G015900.1	100	40	137	176	880	919	2e-17	79.8
MSTRG.60495.3	lcl|Mesculenta_Manes.01G015900.1	92.68	41	155	195	880	920	6e-11	58
MSTRG.60495.3	lcl|Mesculenta_Manes.01G015900.1	92.68	41	153	193	880	920	6e-11	58
MSTRG.60495.3	lcl|Mesculenta_Manes.01G015900.1	92.68	41	151	191	880	920	6e-11	58
MSTRG.60495.3	lcl|Mesculenta_Manes.01G015900.1	92.68	41	149	189	880	920	6e-11	58
MSTRG.60495.3	lcl|Mesculenta_Manes.01G000800.1	100	37	139	175	951	987	1e-15	73.8
MSTRG.60495.3	lcl|Mesculenta_Manes.01G000800.1	100	37	137	173	951	987	1e-15	73.8
MSTRG.60495.3	lcl|Mesculenta_Manes.01G000800.1	100	36	136	171	952	987	4e-15	71.9
MSTRG.60495.3	lcl|Mesculenta_Manes.01G000800.1	100	36	141	176	951	986	4e-15	71.9
MSTRG.60495.3	lcl|Mesculenta_Manes.01G000800.1	92.11	38	159	196	951	988	4e-09	52
MSTRG.60495.3	lcl|Mesculenta_Manes.01G000800.1	91.89	37	157	193	951	987	1e-08	50.1
MSTRG.60495.3	lcl|Mesculenta_Manes.01G000800.1	91.89	37	155	191	951	987	1e-08	50.1
MSTRG.60495.3	lcl|Mesculenta_Manes.01G000800.1	91.89	37	153	189	951	987	1e-08	50.1
MSTRG.60495.3	lcl|Mesculenta_Manes.01G040300.1	100	22	136	157	330	309	9e-07	44.1
MSTRG.60495.3	lcl|Mesculenta_Manes.01G040300.1	100	22	138	159	330	309	9e-07	44.1
MSTRG.60495.3	lcl|Mesculenta_Manes.01G040300.1	100	22	140	161	330	309	9e-07	44.1
MSTRG.60495.3	lcl|Mesculenta_Manes.01G040300.1	100	22	142	163	330	309	9e-07	44.1
MSTRG.60495.3	lcl|Mesculenta_Manes.01G040300.1	100	22	144	165	330	309	9e-07	44.1
MSTRG.60495.3	lcl|Mesculenta_Manes.01G040300.1	100	22	146	167	330	309	9e-07	44.1
MSTRG.60495.3	lcl|Mesculenta_Manes.01G040300.1	100	22	148	169	330	309	9e-07	44.1
MSTRG.60495.3	lcl|Mesculenta_Manes.01G040300.1	100	22	150	171	330	309	9e-07	44.1
MSTRG.60495.3	lcl|Mesculenta_Manes.01G040300.1	100	22	152	173	330	309	9e-07	44.1
MSTRG.60495.3	lcl|Mesculenta_Manes.01G040300.1	100	22	154	175	330	309	9e-07	44.1
MSTRG.60495.3	lcl|Mesculenta_Manes.01G040300.1	100	21	156	176	330	310	3e-06	42.1
MSTRG.60495.3	lcl|Mesculenta_Manes.01G009800.1	100	22	156	177	5	26	9e-07	44.1
MSTRG.60495.3	lcl|Mesculenta_Manes.01G009800.1	100	22	135	156	4	25	9e-07	44.1
MSTRG.60495.3	lcl|Mesculenta_Manes.01G009800.1	100	21	154	174	5	25	3e-06	42.1
MSTRG.60495.3	lcl|Mesculenta_Manes.01G009800.1	100	21	152	172	5	25	3e-06	42.1
MSTRG.60495.3	lcl|Mesculenta_Manes.01G009800.1	100	21	150	170	5	25	3e-06	42.1
MSTRG.60495.3	lcl|Mesculenta_Manes.01G009800.1	100	21	148	168	5	25	3e-06	42.1
MSTRG.60495.3	lcl|Mesculenta_Manes.01G009800.1	100	21	146	166	5	25	3e-06	42.1
MSTRG.60495.3	lcl|Mesculenta_Manes.01G009800.1	100	21	144	164	5	25	3e-06	42.1
MSTRG.60495.3	lcl|Mesculenta_Manes.01G009800.1	100	21	142	162	5	25	3e-06	42.1
MSTRG.60495.3	lcl|Mesculenta_Manes.01G009800.1	100	21	140	160	5	25	3e-06	42.1
MSTRG.60495.3	lcl|Mesculenta_Manes.01G009800.1	100	21	138	158	5	25	3e-06	42.1
MSTRG.37324.2	lcl|Mesculenta_Manes.01G015900.1	96.15	26	354	379	895	920	8e-07	44.1
MSTRG.37324.2	lcl|Mesculenta_Manes.01G015900.1	96.15	26	354	379	893	918	8e-07	44.1
MSTRG.37324.2	lcl|Mesculenta_Manes.01G015900.1	96.15	26	354	379	891	916	8e-07	44.1
MSTRG.37324.2	lcl|Mesculenta_Manes.01G015900.1	96.15	26	354	379	889	914	8e-07	44.1
MSTRG.37324.2	lcl|Mesculenta_Manes.01G015900.1	96.15	26	354	379	887	912	8e-07	44.1
MSTRG.37324.2	lcl|Mesculenta_Manes.01G015900.1	96.15	26	354	379	885	910	8e-07	44.1
MSTRG.37324.2	lcl|Mesculenta_Manes.01G015900.1	96.15	26	354	379	883	908	8e-07	44.1
MSTRG.37324.2	lcl|Mesculenta_Manes.01G015900.1	96.15	26	354	379	881	906	8e-07	44.1
MSTRG.37324.2	lcl|Mesculenta_Manes.01G015900.1	96	25	355	379	880	904	3e-06	42.1
MSTRG.37324.2	lcl|Mesculenta_Manes.01G000800.1	96.15	26	354	379	962	987	8e-07	44.1
MSTRG.37324.2	lcl|Mesculenta_Manes.01G000800.1	96.15	26	354	379	960	985	8e-07	44.1
MSTRG.37324.2	lcl|Mesculenta_Manes.01G000800.1	96.15	26	354	379	958	983	8e-07	44.1
MSTRG.37324.2	lcl|Mesculenta_Manes.01G000800.1	96.15	26	354	379	956	981	8e-07	44.1
MSTRG.37324.2	lcl|Mesculenta_Manes.01G000800.1	96.15	26	354	379	954	979	8e-07	44.1
MSTRG.37324.2	lcl|Mesculenta_Manes.01G000800.1	96.15	26	354	379	952	977	8e-07	44.1
MSTRG.37324.2	lcl|Mesculenta_Manes.01G000800.1	96	25	355	379	951	975	3e-06	42.1
MSTRG.37324.2	lcl|Mesculenta_Manes.01G040300.1	100	21	359	379	331	311	3e-06	42.1
MSTRG.37324.2	lcl|Mesculenta_Manes.01G040300.1	100	21	360	380	328	308	3e-06	42.1
MSTRG.62419.1	lcl|Mesculenta_Manes.01G021100.1	100	36	11	46	79	44	2e-15	71.9
MSTRG.62419.1	lcl|Mesculenta_Manes.01G021100.1	100	36	14	49	79	44	2e-15	71.9
MSTRG.62419.1	lcl|Mesculenta_Manes.01G021100.1	100	34	17	50	79	46	4e-14	67.9
MSTRG.62419.1	lcl|Mesculenta_Manes.01G021100.1	100	34	10	43	77	44	4e-14	67.9
MSTRG.53615.1	lcl|Mesculenta_Manes.01G021100.1	100	25	268	292	54	78	3e-08	50.1
MSTRG.53615.1	lcl|Mesculenta_Manes.01G021100.1	100	25	268	292	51	75	3e-08	50.1
MSTRG.53615.1	lcl|Mesculenta_Manes.01G021100.1	100	25	268	292	48	72	3e-08	50.1
MSTRG.53615.1	lcl|Mesculenta_Manes.01G021100.1	100	25	268	292	45	69	3e-08	50.1
MSTRG.53615.1	lcl|Mesculenta_Manes.01G021100.1	100	23	268	290	57	79	4e-07	46.1
MSTRG.53615.1	lcl|Mesculenta_Manes.01G021100.1	100	23	270	292	44	66	4e-07	46.1
MSTRG.40868.5	lcl|Mesculenta_Manes.01G015900.1	100	22	30	51	687	666	1e-06	44.1
MSTRG.40868.5	lcl|Mesculenta_Manes.01G015900.1	100	21	31	51	878	898	6e-06	42.1
MSTRG.72099.1	lcl|Mesculenta_Manes.01G000800.1	100	23	47	69	988	966	8e-08	46.1
MSTRG.72099.1	lcl|Mesculenta_Manes.01G000800.1	100	22	48	69	985	964	3e-07	44.1
MSTRG.72099.1	lcl|Mesculenta_Manes.01G000800.1	100	22	48	69	983	962	3e-07	44.1
MSTRG.72099.1	lcl|Mesculenta_Manes.01G000800.1	100	22	48	69	981	960	3e-07	44.1
MSTRG.72099.1	lcl|Mesculenta_Manes.01G000800.1	100	22	48	69	979	958	3e-07	44.1
MSTRG.72099.1	lcl|Mesculenta_Manes.01G000800.1	100	22	48	69	977	956	3e-07	44.1
MSTRG.72099.1	lcl|Mesculenta_Manes.01G000800.1	100	22	48	69	975	954	3e-07	44.1
MSTRG.72099.1	lcl|Mesculenta_Manes.01G000800.1	100	22	48	69	973	952	3e-07	44.1
MSTRG.72099.1	lcl|Mesculenta_Manes.01G000800.1	100	21	48	68	971	951	1e-06	42.1
MSTRG.72099.1	lcl|Mesculenta_Manes.01G040300.1	100	22	48	69	309	330	3e-07	44.1
MSTRG.72099.1	lcl|Mesculenta_Manes.01G015900.1	100	22	48	69	920	899	3e-07	44.1
MSTRG.72099.1	lcl|Mesculenta_Manes.01G015900.1	100	22	48	69	918	897	3e-07	44.1
MSTRG.72099.1	lcl|Mesculenta_Manes.01G015900.1	100	22	48	69	916	895	3e-07	44.1
MSTRG.72099.1	lcl|Mesculenta_Manes.01G015900.1	100	22	48	69	914	893	3e-07	44.1
MSTRG.72099.1	lcl|Mesculenta_Manes.01G015900.1	100	22	48	69	912	891	3e-07	44.1
MSTRG.72099.1	lcl|Mesculenta_Manes.01G015900.1	100	22	48	69	910	889	3e-07	44.1
MSTRG.72099.1	lcl|Mesculenta_Manes.01G015900.1	100	22	48	69	908	887	3e-07	44.1
MSTRG.72099.1	lcl|Mesculenta_Manes.01G015900.1	100	22	48	69	906	885	3e-07	44.1
MSTRG.72099.1	lcl|Mesculenta_Manes.01G015900.1	100	22	48	69	904	883	3e-07	44.1
MSTRG.72099.1	lcl|Mesculenta_Manes.01G015900.1	100	22	48	69	902	881	3e-07	44.1
MSTRG.72099.1	lcl|Mesculenta_Manes.01G015900.1	100	21	48	68	900	880	1e-06	42.1
MSTRG.72099.1	lcl|Mesculenta_Manes.01G009800.1	100	21	49	69	25	5	1e-06	42.1
MSTRG.72099.1	lcl|Mesculenta_Manes.01G009800.1	100	20	48	67	24	5	5e-06	40.1
MSTRG.75220.2	lcl|Mesculenta_Manes.01G040300.1	100	24	132	155	306	283	7e-08	48.1
MSTRG.75220.2	lcl|Mesculenta_Manes.01G040300.1	96.3	27	127	153	313	287	3e-07	46.1
MSTRG.75220.2	lcl|Mesculenta_Manes.01G040300.1	100	22	132	153	287	308	1e-06	44.1
MSTRG.75220.2	lcl|Mesculenta_Manes.01G040300.1	100	22	132	153	285	306	1e-06	44.1
MSTRG.75220.2	lcl|Mesculenta_Manes.01G040300.1	100	21	132	152	289	309	4e-06	42.1
MSTRG.53187.1	lcl|Mesculenta_Manes.01G021100.1	100	21	180	200	77	57	2e-06	42.1
MSTRG.53187.1	lcl|Mesculenta_Manes.01G021100.1	100	21	180	200	74	54	2e-06	42.1
MSTRG.53187.1	lcl|Mesculenta_Manes.01G021100.1	100	21	180	200	71	51	2e-06	42.1
MSTRG.53187.1	lcl|Mesculenta_Manes.01G021100.1	100	21	180	200	68	48	2e-06	42.1
MSTRG.53187.1	lcl|Mesculenta_Manes.01G021100.1	100	21	180	200	65	45	2e-06	42.1
MSTRG.53187.1	lcl|Mesculenta_Manes.01G021100.1	100	20	181	200	79	60	9e-06	40.1
MSTRG.56778.3	lcl|Mesculenta_Manes.01G000800.1	100	38	346	383	984	947	3e-16	75.8
MSTRG.56778.3	lcl|Mesculenta_Manes.01G000800.1	100	34	346	379	986	953	8e-14	67.9
MSTRG.56778.3	lcl|Mesculenta_Manes.01G000800.1	100	33	347	379	987	955	3e-13	65.9
MSTRG.56778.3	lcl|Mesculenta_Manes.01G015900.1	100	34	346	379	919	886	8e-14	67.9
MSTRG.56778.3	lcl|Mesculenta_Manes.01G015900.1	100	34	346	379	917	884	8e-14	67.9
MSTRG.56778.3	lcl|Mesculenta_Manes.01G015900.1	100	34	346	379	915	882	8e-14	67.9
MSTRG.56778.3	lcl|Mesculenta_Manes.01G015900.1	100	34	346	379	913	880	8e-14	67.9
MSTRG.56778.3	lcl|Mesculenta_Manes.01G015900.1	100	33	347	379	920	888	3e-13	65.9
MSTRG.56778.3	lcl|Mesculenta_Manes.01G040300.1	100	22	357	378	309	330	1e-06	44.1
MSTRG.56778.3	lcl|Mesculenta_Manes.01G040300.1	100	22	355	376	309	330	1e-06	44.1
MSTRG.56778.3	lcl|Mesculenta_Manes.01G040300.1	100	22	353	374	309	330	1e-06	44.1
MSTRG.56778.3	lcl|Mesculenta_Manes.01G040300.1	100	22	351	372	309	330	1e-06	44.1
MSTRG.56778.3	lcl|Mesculenta_Manes.01G040300.1	100	22	349	370	309	330	1e-06	44.1
MSTRG.56778.3	lcl|Mesculenta_Manes.01G040300.1	100	22	347	368	309	330	1e-06	44.1
MSTRG.56778.3	lcl|Mesculenta_Manes.01G040300.1	100	21	346	366	310	330	4e-06	42.1
MSTRG.56778.3	lcl|Mesculenta_Manes.01G040300.1	100	21	359	379	309	329	4e-06	42.1
MSTRG.56778.3	lcl|Mesculenta_Manes.01G009800.1	100	21	346	366	25	5	4e-06	42.1
MSTRG.56778.3	lcl|Mesculenta_Manes.01G009800.1	100	21	348	368	25	5	4e-06	42.1
MSTRG.56778.3	lcl|Mesculenta_Manes.01G009800.1	100	21	350	370	25	5	4e-06	42.1
MSTRG.56778.3	lcl|Mesculenta_Manes.01G009800.1	100	21	352	372	25	5	4e-06	42.1
MSTRG.56778.3	lcl|Mesculenta_Manes.01G009800.1	100	21	354	374	25	5	4e-06	42.1
MSTRG.56778.3	lcl|Mesculenta_Manes.01G009800.1	100	21	356	376	25	5	4e-06	42.1
MSTRG.56778.3	lcl|Mesculenta_Manes.01G009800.1	100	21	358	378	25	5	4e-06	42.1
tmpseq_2332	lcl|Mesculenta_Manes.01G000800.1	100	36	979	1014	989	954	2e-14	71.9
tmpseq_2332	lcl|Mesculenta_Manes.01G000800.1	100	34	981	1014	985	952	4e-13	67.9
tmpseq_2332	lcl|Mesculenta_Manes.01G000800.1	100	33	981	1013	983	951	1e-12	65.9
tmpseq_2332	lcl|Mesculenta_Manes.01G015900.1	100	34	981	1014	920	887	4e-13	67.9
tmpseq_2332	lcl|Mesculenta_Manes.01G015900.1	100	34	981	1014	918	885	4e-13	67.9
tmpseq_2332	lcl|Mesculenta_Manes.01G015900.1	100	34	981	1014	916	883	4e-13	67.9
tmpseq_2332	lcl|Mesculenta_Manes.01G015900.1	100	34	981	1014	914	881	4e-13	67.9
tmpseq_2332	lcl|Mesculenta_Manes.01G015900.1	100	33	981	1013	912	880	1e-12	65.9
tmpseq_2332	lcl|Mesculenta_Manes.01G040300.1	100	22	993	1014	309	330	5e-06	44.1
tmpseq_2332	lcl|Mesculenta_Manes.01G040300.1	100	22	991	1012	309	330	5e-06	44.1
tmpseq_2332	lcl|Mesculenta_Manes.01G040300.1	100	22	989	1010	309	330	5e-06	44.1
tmpseq_2332	lcl|Mesculenta_Manes.01G040300.1	100	22	987	1008	309	330	5e-06	44.1
tmpseq_2332	lcl|Mesculenta_Manes.01G040300.1	100	22	985	1006	309	330	5e-06	44.1
tmpseq_2332	lcl|Mesculenta_Manes.01G040300.1	100	22	983	1004	309	330	5e-06	44.1
tmpseq_2332	lcl|Mesculenta_Manes.01G040300.1	100	22	981	1002	309	330	5e-06	44.1
tmpseq_2332	lcl|Mesculenta_Manes.01G009800.1	100	22	994	1015	25	4	5e-06	44.1
MSTRG.44103.1	lcl|Mesculenta_Manes.01G000800.1	100	26	72	97	975	950	2e-08	52
MSTRG.44103.1	lcl|Mesculenta_Manes.01G000800.1	100	25	72	96	987	963	9e-08	50.1
MSTRG.44103.1	lcl|Mesculenta_Manes.01G000800.1	100	25	72	96	985	961	9e-08	50.1
MSTRG.44103.1	lcl|Mesculenta_Manes.01G000800.1	100	25	72	96	983	959	9e-08	50.1
MSTRG.44103.1	lcl|Mesculenta_Manes.01G000800.1	100	25	72	96	981	957	9e-08	50.1
MSTRG.44103.1	lcl|Mesculenta_Manes.01G000800.1	100	25	72	96	979	955	9e-08	50.1
MSTRG.44103.1	lcl|Mesculenta_Manes.01G000800.1	100	25	72	96	977	953	9e-08	50.1
MSTRG.44103.1	lcl|Mesculenta_Manes.01G015900.1	100	25	72	96	920	896	9e-08	50.1
MSTRG.44103.1	lcl|Mesculenta_Manes.01G015900.1	100	25	72	96	918	894	9e-08	50.1
MSTRG.44103.1	lcl|Mesculenta_Manes.01G015900.1	100	25	72	96	916	892	9e-08	50.1
MSTRG.44103.1	lcl|Mesculenta_Manes.01G015900.1	100	25	72	96	914	890	9e-08	50.1
MSTRG.44103.1	lcl|Mesculenta_Manes.01G015900.1	100	25	72	96	912	888	9e-08	50.1
MSTRG.44103.1	lcl|Mesculenta_Manes.01G015900.1	100	25	72	96	910	886	9e-08	50.1
MSTRG.44103.1	lcl|Mesculenta_Manes.01G015900.1	100	25	72	96	908	884	9e-08	50.1
MSTRG.44103.1	lcl|Mesculenta_Manes.01G015900.1	100	25	72	96	906	882	9e-08	50.1
MSTRG.44103.1	lcl|Mesculenta_Manes.01G015900.1	100	25	72	96	904	880	9e-08	50.1
MSTRG.44103.1	lcl|Mesculenta_Manes.01G040300.1	100	23	71	93	308	330	1e-06	46.1
MSTRG.44103.1	lcl|Mesculenta_Manes.01G040300.1	100	22	74	95	309	330	6e-06	44.1
MSTRG.44798.1	lcl|Mesculenta_Manes.01G040300.1	100	21	27	47	295	315	4e-06	42.1
MSTRG.58540.3	lcl|Mesculenta_Manes.01G015900.1	100	35	909	943	919	885	3e-14	69.9
MSTRG.58540.3	lcl|Mesculenta_Manes.01G015900.1	100	35	909	943	917	883	3e-14	69.9
MSTRG.58540.3	lcl|Mesculenta_Manes.01G015900.1	100	35	909	943	915	881	3e-14	69.9
MSTRG.58540.3	lcl|Mesculenta_Manes.01G015900.1	100	34	910	943	920	887	1e-13	67.9
MSTRG.58540.3	lcl|Mesculenta_Manes.01G015900.1	100	34	909	942	913	880	1e-13	67.9
MSTRG.58540.3	lcl|Mesculenta_Manes.01G015900.1	100	21	103	123	681	661	8e-06	42.1
MSTRG.58540.3	lcl|Mesculenta_Manes.01G000800.1	97.44	39	905	943	992	954	3e-14	69.9
MSTRG.58540.3	lcl|Mesculenta_Manes.01G000800.1	100	35	909	943	986	952	3e-14	69.9
MSTRG.58540.3	lcl|Mesculenta_Manes.01G000800.1	100	34	909	942	984	951	1e-13	67.9
MSTRG.58540.3	lcl|Mesculenta_Manes.01G040300.1	100	23	922	944	309	331	5e-07	46.1
MSTRG.58540.3	lcl|Mesculenta_Manes.01G040300.1	100	22	920	941	309	330	2e-06	44.1
MSTRG.58540.3	lcl|Mesculenta_Manes.01G040300.1	100	22	918	939	309	330	2e-06	44.1
MSTRG.58540.3	lcl|Mesculenta_Manes.01G040300.1	100	22	916	937	309	330	2e-06	44.1
MSTRG.58540.3	lcl|Mesculenta_Manes.01G040300.1	100	22	914	935	309	330	2e-06	44.1
MSTRG.58540.3	lcl|Mesculenta_Manes.01G040300.1	100	22	912	933	309	330	2e-06	44.1
MSTRG.58540.3	lcl|Mesculenta_Manes.01G040300.1	100	22	910	931	309	330	2e-06	44.1
MSTRG.58540.3	lcl|Mesculenta_Manes.01G040300.1	100	21	909	929	310	330	8e-06	42.1
MSTRG.58540.3	lcl|Mesculenta_Manes.01G009800.1	100	22	908	929	26	5	2e-06	44.1
MSTRG.58540.3	lcl|Mesculenta_Manes.01G009800.1	100	21	911	931	25	5	8e-06	42.1
MSTRG.58540.3	lcl|Mesculenta_Manes.01G009800.1	100	21	913	933	25	5	8e-06	42.1
MSTRG.58540.3	lcl|Mesculenta_Manes.01G009800.1	100	21	915	935	25	5	8e-06	42.1
MSTRG.58540.3	lcl|Mesculenta_Manes.01G009800.1	100	21	917	937	25	5	8e-06	42.1
MSTRG.58540.3	lcl|Mesculenta_Manes.01G009800.1	100	21	919	939	25	5	8e-06	42.1
MSTRG.58540.3	lcl|Mesculenta_Manes.01G009800.1	100	21	921	941	25	5	8e-06	42.1
MSTRG.58540.3	lcl|Mesculenta_Manes.01G009800.1	100	21	923	943	25	5	8e-06	42.1
MSTRG.58540.2	lcl|Mesculenta_Manes.01G015900.1	100	35	946	980	919	885	3e-14	69.9
MSTRG.58540.2	lcl|Mesculenta_Manes.01G015900.1	100	35	946	980	917	883	3e-14	69.9
MSTRG.58540.2	lcl|Mesculenta_Manes.01G015900.1	100	35	946	980	915	881	3e-14	69.9
MSTRG.58540.2	lcl|Mesculenta_Manes.01G015900.1	100	34	947	980	920	887	1e-13	67.9
MSTRG.58540.2	lcl|Mesculenta_Manes.01G015900.1	100	34	946	979	913	880	1e-13	67.9
MSTRG.58540.2	lcl|Mesculenta_Manes.01G015900.1	100	21	140	160	681	661	6e-06	42.1
MSTRG.58540.2	lcl|Mesculenta_Manes.01G000800.1	97.44	39	942	980	992	954	3e-14	69.9
MSTRG.58540.2	lcl|Mesculenta_Manes.01G000800.1	100	35	946	980	986	952	3e-14	69.9
MSTRG.58540.2	lcl|Mesculenta_Manes.01G000800.1	100	34	946	979	984	951	1e-13	67.9
MSTRG.58540.2	lcl|Mesculenta_Manes.01G040300.1	100	23	959	981	309	331	4e-07	46.1
MSTRG.58540.2	lcl|Mesculenta_Manes.01G040300.1	100	22	957	978	309	330	2e-06	44.1
MSTRG.58540.2	lcl|Mesculenta_Manes.01G040300.1	100	22	955	976	309	330	2e-06	44.1
MSTRG.58540.2	lcl|Mesculenta_Manes.01G040300.1	100	22	953	974	309	330	2e-06	44.1
MSTRG.58540.2	lcl|Mesculenta_Manes.01G040300.1	100	22	951	972	309	330	2e-06	44.1
MSTRG.58540.2	lcl|Mesculenta_Manes.01G040300.1	100	22	949	970	309	330	2e-06	44.1
MSTRG.58540.2	lcl|Mesculenta_Manes.01G040300.1	100	22	947	968	309	330	2e-06	44.1
MSTRG.58540.2	lcl|Mesculenta_Manes.01G040300.1	100	21	946	966	310	330	6e-06	42.1
MSTRG.58540.2	lcl|Mesculenta_Manes.01G009800.1	100	22	945	966	26	5	2e-06	44.1
MSTRG.58540.2	lcl|Mesculenta_Manes.01G009800.1	100	21	948	968	25	5	6e-06	42.1
MSTRG.58540.2	lcl|Mesculenta_Manes.01G009800.1	100	21	950	970	25	5	6e-06	42.1
MSTRG.58540.2	lcl|Mesculenta_Manes.01G009800.1	100	21	952	972	25	5	6e-06	42.1
MSTRG.58540.2	lcl|Mesculenta_Manes.01G009800.1	100	21	954	974	25	5	6e-06	42.1
MSTRG.58540.2	lcl|Mesculenta_Manes.01G009800.1	100	21	956	976	25	5	6e-06	42.1
MSTRG.58540.2	lcl|Mesculenta_Manes.01G009800.1	100	21	958	978	25	5	6e-06	42.1
MSTRG.58540.2	lcl|Mesculenta_Manes.01G009800.1	100	21	960	980	25	5	6e-06	42.1
MSTRG.63679.5	lcl|Mesculenta_Manes.01G024800.1	96.15	26	737	762	196	171	2e-06	44.1
MSTRG.79293.1	lcl|Mesculenta_Manes.01G015900.1	100	28	203	230	893	920	1e-10	56
MSTRG.79293.1	lcl|Mesculenta_Manes.01G015900.1	100	28	203	230	891	918	1e-10	56
MSTRG.79293.1	lcl|Mesculenta_Manes.01G015900.1	100	28	203	230	889	916	1e-10	56
MSTRG.79293.1	lcl|Mesculenta_Manes.01G015900.1	100	28	203	230	887	914	1e-10	56
MSTRG.79293.1	lcl|Mesculenta_Manes.01G015900.1	100	28	203	230	885	912	1e-10	56
MSTRG.79293.1	lcl|Mesculenta_Manes.01G015900.1	100	28	203	230	883	910	1e-10	56
MSTRG.79293.1	lcl|Mesculenta_Manes.01G015900.1	100	28	203	230	881	908	1e-10	56
MSTRG.79293.1	lcl|Mesculenta_Manes.01G015900.1	100	27	204	230	880	906	4e-10	54
MSTRG.79293.1	lcl|Mesculenta_Manes.01G000800.1	100	28	203	230	960	987	1e-10	56
MSTRG.79293.1	lcl|Mesculenta_Manes.01G000800.1	100	28	203	230	958	985	1e-10	56
MSTRG.79293.1	lcl|Mesculenta_Manes.01G000800.1	100	28	203	230	956	983	1e-10	56
MSTRG.79293.1	lcl|Mesculenta_Manes.01G000800.1	100	28	203	230	954	981	1e-10	56
MSTRG.79293.1	lcl|Mesculenta_Manes.01G000800.1	100	28	203	230	952	979	1e-10	56
MSTRG.79293.1	lcl|Mesculenta_Manes.01G000800.1	100	27	204	230	951	977	4e-10	54
MSTRG.79293.1	lcl|Mesculenta_Manes.01G040300.1	100	23	209	231	330	308	9e-08	46.1
MSTRG.79293.1	lcl|Mesculenta_Manes.01G040300.1	100	22	203	224	330	309	4e-07	44.1
MSTRG.79293.1	lcl|Mesculenta_Manes.01G040300.1	100	22	205	226	330	309	4e-07	44.1
MSTRG.79293.1	lcl|Mesculenta_Manes.01G040300.1	100	22	207	228	330	309	4e-07	44.1
MSTRG.79293.1	lcl|Mesculenta_Manes.01G009800.1	100	21	209	229	5	25	1e-06	42.1
MSTRG.79293.1	lcl|Mesculenta_Manes.01G009800.1	100	21	207	227	5	25	1e-06	42.1
MSTRG.79293.1	lcl|Mesculenta_Manes.01G009800.1	100	21	205	225	5	25	1e-06	42.1
MSTRG.79293.1	lcl|Mesculenta_Manes.01G009800.1	100	21	203	223	5	25	1e-06	42.1
MSTRG.79293.1	lcl|Mesculenta_Manes.01G009800.1	100	20	211	230	5	24	6e-06	40.1
MSTRG.37957.7	lcl|Mesculenta_Manes.01G015900.1	100	40	115	154	880	919	1e-17	79.8
MSTRG.37957.7	lcl|Mesculenta_Manes.01G015900.1	100	39	115	153	882	920	4e-17	77.8
MSTRG.37957.7	lcl|Mesculenta_Manes.01G000800.1	100	38	114	151	950	987	2e-16	75.8
MSTRG.37957.7	lcl|Mesculenta_Manes.01G000800.1	100	37	117	153	951	987	6e-16	73.8
MSTRG.37957.7	lcl|Mesculenta_Manes.01G000800.1	100	36	119	154	951	986	2e-15	71.9
MSTRG.37957.7	lcl|Mesculenta_Manes.01G040300.1	100	22	116	137	330	309	6e-07	44.1
MSTRG.37957.7	lcl|Mesculenta_Manes.01G040300.1	100	22	118	139	330	309	6e-07	44.1
MSTRG.37957.7	lcl|Mesculenta_Manes.01G040300.1	100	22	120	141	330	309	6e-07	44.1
MSTRG.37957.7	lcl|Mesculenta_Manes.01G040300.1	100	22	122	143	330	309	6e-07	44.1
MSTRG.37957.7	lcl|Mesculenta_Manes.01G040300.1	100	22	124	145	330	309	6e-07	44.1
MSTRG.37957.7	lcl|Mesculenta_Manes.01G040300.1	100	22	126	147	330	309	6e-07	44.1
MSTRG.37957.7	lcl|Mesculenta_Manes.01G040300.1	100	22	128	149	330	309	6e-07	44.1
MSTRG.37957.7	lcl|Mesculenta_Manes.01G040300.1	100	22	130	151	330	309	6e-07	44.1
MSTRG.37957.7	lcl|Mesculenta_Manes.01G040300.1	100	22	132	153	330	309	6e-07	44.1
MSTRG.37957.7	lcl|Mesculenta_Manes.01G040300.1	100	21	134	154	330	310	2e-06	42.1
MSTRG.37957.7	lcl|Mesculenta_Manes.01G040300.1	100	21	115	135	329	309	2e-06	42.1
MSTRG.37957.7	lcl|Mesculenta_Manes.01G009800.1	100	21	134	154	5	25	2e-06	42.1
MSTRG.37957.7	lcl|Mesculenta_Manes.01G009800.1	100	21	132	152	5	25	2e-06	42.1
MSTRG.37957.7	lcl|Mesculenta_Manes.01G009800.1	100	21	130	150	5	25	2e-06	42.1
MSTRG.37957.7	lcl|Mesculenta_Manes.01G009800.1	100	21	128	148	5	25	2e-06	42.1
MSTRG.37957.7	lcl|Mesculenta_Manes.01G009800.1	100	21	126	146	5	25	2e-06	42.1
MSTRG.37957.7	lcl|Mesculenta_Manes.01G009800.1	100	21	124	144	5	25	2e-06	42.1
MSTRG.37957.7	lcl|Mesculenta_Manes.01G009800.1	100	21	122	142	5	25	2e-06	42.1
MSTRG.37957.7	lcl|Mesculenta_Manes.01G009800.1	100	21	120	140	5	25	2e-06	42.1
MSTRG.37957.7	lcl|Mesculenta_Manes.01G009800.1	100	21	118	138	5	25	2e-06	42.1
MSTRG.37957.7	lcl|Mesculenta_Manes.01G009800.1	100	21	116	136	5	25	2e-06	42.1
MSTRG.37957.7	lcl|Mesculenta_Manes.01G009800.1	100	20	115	134	6	25	9e-06	40.1
MSTRG.3617.1	lcl|Mesculenta_Manes.01G015900.1	100	31	273	303	919	889	2e-12	61.9
MSTRG.3617.1	lcl|Mesculenta_Manes.01G015900.1	100	31	273	303	917	887	2e-12	61.9
MSTRG.3617.1	lcl|Mesculenta_Manes.01G015900.1	100	31	273	303	915	885	2e-12	61.9
MSTRG.3617.1	lcl|Mesculenta_Manes.01G015900.1	100	31	273	303	913	883	2e-12	61.9
MSTRG.3617.1	lcl|Mesculenta_Manes.01G015900.1	100	31	273	303	911	881	2e-12	61.9
MSTRG.3617.1	lcl|Mesculenta_Manes.01G015900.1	100	30	274	303	920	891	8e-12	60
MSTRG.3617.1	lcl|Mesculenta_Manes.01G015900.1	100	30	273	302	909	880	8e-12	60
MSTRG.3617.1	lcl|Mesculenta_Manes.01G000800.1	100	31	273	303	986	956	2e-12	61.9
MSTRG.3617.1	lcl|Mesculenta_Manes.01G000800.1	100	31	273	303	984	954	2e-12	61.9
MSTRG.3617.1	lcl|Mesculenta_Manes.01G000800.1	100	31	273	303	982	952	2e-12	61.9
MSTRG.3617.1	lcl|Mesculenta_Manes.01G000800.1	100	30	274	303	987	958	8e-12	60
MSTRG.3617.1	lcl|Mesculenta_Manes.01G000800.1	100	30	273	302	980	951	8e-12	60
MSTRG.3617.1	lcl|Mesculenta_Manes.01G040300.1	100	22	282	303	309	330	5e-07	44.1
MSTRG.3617.1	lcl|Mesculenta_Manes.01G040300.1	100	22	280	301	309	330	5e-07	44.1
MSTRG.3617.1	lcl|Mesculenta_Manes.01G040300.1	100	22	278	299	309	330	5e-07	44.1
MSTRG.3617.1	lcl|Mesculenta_Manes.01G040300.1	100	22	276	297	309	330	5e-07	44.1
MSTRG.3617.1	lcl|Mesculenta_Manes.01G040300.1	100	22	274	295	309	330	5e-07	44.1
MSTRG.3617.1	lcl|Mesculenta_Manes.01G040300.1	100	21	273	293	310	330	2e-06	42.1
MSTRG.3617.1	lcl|Mesculenta_Manes.01G009800.1	100	21	273	293	25	5	2e-06	42.1
MSTRG.3617.1	lcl|Mesculenta_Manes.01G009800.1	100	21	275	295	25	5	2e-06	42.1
MSTRG.3617.1	lcl|Mesculenta_Manes.01G009800.1	100	21	277	297	25	5	2e-06	42.1
MSTRG.3617.1	lcl|Mesculenta_Manes.01G009800.1	100	21	279	299	25	5	2e-06	42.1
MSTRG.3617.1	lcl|Mesculenta_Manes.01G009800.1	100	21	281	301	25	5	2e-06	42.1
MSTRG.3617.1	lcl|Mesculenta_Manes.01G009800.1	100	21	283	303	25	5	2e-06	42.1
MSTRG.58540.6	lcl|Mesculenta_Manes.01G015900.1	100	37	853	889	919	883	2e-15	73.8
MSTRG.58540.6	lcl|Mesculenta_Manes.01G015900.1	100	37	853	889	917	881	2e-15	73.8
MSTRG.58540.6	lcl|Mesculenta_Manes.01G015900.1	100	36	854	889	920	885	7e-15	71.9
MSTRG.58540.6	lcl|Mesculenta_Manes.01G015900.1	100	36	853	888	915	880	7e-15	71.9
MSTRG.58540.6	lcl|Mesculenta_Manes.01G015900.1	100	21	47	67	681	661	6e-06	42.1
MSTRG.58540.6	lcl|Mesculenta_Manes.01G000800.1	97.56	41	849	889	992	952	2e-15	73.8
MSTRG.58540.6	lcl|Mesculenta_Manes.01G000800.1	100	36	853	888	986	951	7e-15	71.9
MSTRG.58540.6	lcl|Mesculenta_Manes.01G040300.1	100	23	868	890	309	331	4e-07	46.1
MSTRG.58540.6	lcl|Mesculenta_Manes.01G040300.1	100	22	866	887	309	330	1e-06	44.1
MSTRG.58540.6	lcl|Mesculenta_Manes.01G040300.1	100	22	864	885	309	330	1e-06	44.1
MSTRG.58540.6	lcl|Mesculenta_Manes.01G040300.1	100	22	862	883	309	330	1e-06	44.1
MSTRG.58540.6	lcl|Mesculenta_Manes.01G040300.1	100	22	860	881	309	330	1e-06	44.1
MSTRG.58540.6	lcl|Mesculenta_Manes.01G040300.1	100	22	858	879	309	330	1e-06	44.1
MSTRG.58540.6	lcl|Mesculenta_Manes.01G040300.1	100	22	856	877	309	330	1e-06	44.1
MSTRG.58540.6	lcl|Mesculenta_Manes.01G040300.1	100	22	854	875	309	330	1e-06	44.1
MSTRG.58540.6	lcl|Mesculenta_Manes.01G040300.1	100	21	853	873	310	330	6e-06	42.1
MSTRG.58540.6	lcl|Mesculenta_Manes.01G009800.1	100	22	852	873	26	5	1e-06	44.1
MSTRG.58540.6	lcl|Mesculenta_Manes.01G009800.1	100	21	855	875	25	5	6e-06	42.1
MSTRG.58540.6	lcl|Mesculenta_Manes.01G009800.1	100	21	857	877	25	5	6e-06	42.1
MSTRG.58540.6	lcl|Mesculenta_Manes.01G009800.1	100	21	859	879	25	5	6e-06	42.1
MSTRG.58540.6	lcl|Mesculenta_Manes.01G009800.1	100	21	861	881	25	5	6e-06	42.1
MSTRG.58540.6	lcl|Mesculenta_Manes.01G009800.1	100	21	863	883	25	5	6e-06	42.1
MSTRG.58540.6	lcl|Mesculenta_Manes.01G009800.1	100	21	865	885	25	5	6e-06	42.1
MSTRG.58540.6	lcl|Mesculenta_Manes.01G009800.1	100	21	867	887	25	5	6e-06	42.1
MSTRG.58540.6	lcl|Mesculenta_Manes.01G009800.1	100	21	869	889	25	5	6e-06	42.1
MSTRG.7935.4	lcl|Mesculenta_Manes.01G015900.1	100	23	6	28	878	900	2e-07	46.1
MSTRG.7935.4	lcl|Mesculenta_Manes.01G015900.1	100	22	8	29	900	921	8e-07	44.1
MSTRG.7935.4	lcl|Mesculenta_Manes.01G015900.1	100	22	5	26	687	666	8e-07	44.1
MSTRG.7935.4	lcl|Mesculenta_Manes.01G015900.1	100	21	8	28	898	918	3e-06	42.1
MSTRG.7935.4	lcl|Mesculenta_Manes.01G015900.1	100	21	8	28	896	916	3e-06	42.1
MSTRG.7935.4	lcl|Mesculenta_Manes.01G015900.1	100	21	8	28	894	914	3e-06	42.1
MSTRG.7935.4	lcl|Mesculenta_Manes.01G015900.1	100	21	8	28	892	912	3e-06	42.1
MSTRG.7935.4	lcl|Mesculenta_Manes.01G015900.1	100	21	8	28	890	910	3e-06	42.1
MSTRG.7935.4	lcl|Mesculenta_Manes.01G015900.1	100	21	8	28	888	908	3e-06	42.1
MSTRG.7935.4	lcl|Mesculenta_Manes.01G015900.1	100	21	8	28	886	906	3e-06	42.1
MSTRG.7935.4	lcl|Mesculenta_Manes.01G015900.1	100	21	8	28	884	904	3e-06	42.1
MSTRG.7935.4	lcl|Mesculenta_Manes.01G015900.1	100	21	8	28	882	902	3e-06	42.1
MSTRG.7935.4	lcl|Mesculenta_Manes.01G040300.1	100	21	8	28	329	309	3e-06	42.1
MSTRG.7935.4	lcl|Mesculenta_Manes.01G000800.1	100	21	8	28	967	987	3e-06	42.1
MSTRG.7935.4	lcl|Mesculenta_Manes.01G000800.1	100	21	8	28	965	985	3e-06	42.1
MSTRG.7935.4	lcl|Mesculenta_Manes.01G000800.1	100	21	8	28	963	983	3e-06	42.1
MSTRG.7935.4	lcl|Mesculenta_Manes.01G000800.1	100	21	8	28	961	981	3e-06	42.1
MSTRG.7935.4	lcl|Mesculenta_Manes.01G000800.1	100	21	8	28	959	979	3e-06	42.1
MSTRG.7935.4	lcl|Mesculenta_Manes.01G000800.1	100	21	8	28	957	977	3e-06	42.1
MSTRG.7935.4	lcl|Mesculenta_Manes.01G000800.1	100	21	8	28	955	975	3e-06	42.1
MSTRG.7935.4	lcl|Mesculenta_Manes.01G000800.1	100	21	8	28	953	973	3e-06	42.1
MSTRG.7935.4	lcl|Mesculenta_Manes.01G000800.1	100	21	8	28	951	971	3e-06	42.1
MSTRG.33815.4	lcl|Mesculenta_Manes.01G021100.1	100	21	120	140	43	63	9e-06	42.1
MSTRG.81906.1	lcl|Mesculenta_Manes.01G015900.1	100	23	850	872	901	879	3e-07	46.1
MSTRG.81906.1	lcl|Mesculenta_Manes.01G015900.1	100	22	850	871	919	898	1e-06	44.1
MSTRG.81906.1	lcl|Mesculenta_Manes.01G015900.1	100	22	850	871	917	896	1e-06	44.1
MSTRG.81906.1	lcl|Mesculenta_Manes.01G015900.1	100	22	850	871	915	894	1e-06	44.1
MSTRG.81906.1	lcl|Mesculenta_Manes.01G015900.1	100	22	850	871	913	892	1e-06	44.1
MSTRG.81906.1	lcl|Mesculenta_Manes.01G015900.1	100	22	850	871	911	890	1e-06	44.1
MSTRG.81906.1	lcl|Mesculenta_Manes.01G015900.1	100	22	850	871	909	888	1e-06	44.1
MSTRG.81906.1	lcl|Mesculenta_Manes.01G015900.1	100	22	850	871	907	886	1e-06	44.1
MSTRG.81906.1	lcl|Mesculenta_Manes.01G015900.1	100	22	850	871	905	884	1e-06	44.1
MSTRG.81906.1	lcl|Mesculenta_Manes.01G015900.1	100	22	850	871	903	882	1e-06	44.1
MSTRG.81906.1	lcl|Mesculenta_Manes.01G015900.1	100	21	851	871	920	900	5e-06	42.1
MSTRG.81906.1	lcl|Mesculenta_Manes.01G009800.1	100	22	849	870	26	5	1e-06	44.1
MSTRG.81906.1	lcl|Mesculenta_Manes.01G000800.1	100	22	850	871	986	965	1e-06	44.1
MSTRG.81906.1	lcl|Mesculenta_Manes.01G000800.1	100	22	850	871	984	963	1e-06	44.1
MSTRG.81906.1	lcl|Mesculenta_Manes.01G000800.1	100	22	850	871	982	961	1e-06	44.1
MSTRG.81906.1	lcl|Mesculenta_Manes.01G000800.1	100	22	850	871	980	959	1e-06	44.1
MSTRG.81906.1	lcl|Mesculenta_Manes.01G000800.1	100	22	850	871	978	957	1e-06	44.1
MSTRG.81906.1	lcl|Mesculenta_Manes.01G000800.1	100	22	850	871	976	955	1e-06	44.1
MSTRG.81906.1	lcl|Mesculenta_Manes.01G000800.1	100	22	850	871	974	953	1e-06	44.1
MSTRG.81906.1	lcl|Mesculenta_Manes.01G000800.1	100	22	850	871	972	951	1e-06	44.1
MSTRG.81906.1	lcl|Mesculenta_Manes.01G000800.1	100	21	851	871	987	967	5e-06	42.1
MSTRG.81906.1	lcl|Mesculenta_Manes.01G040300.1	100	21	850	870	310	330	5e-06	42.1
MSTRG.81906.1	lcl|Mesculenta_Manes.01G040300.1	100	21	851	871	309	329	5e-06	42.1
MSTRG.22255.1	lcl|Mesculenta_Manes.01G025800.4	100	20	67	86	517	536	5e-06	40.1
MSTRG.22255.1	lcl|Mesculenta_Manes.01G025800.4	100	20	67	86	514	533	5e-06	40.1
MSTRG.22255.1	lcl|Mesculenta_Manes.01G025800.3	100	20	67	86	530	549	5e-06	40.1
MSTRG.22255.1	lcl|Mesculenta_Manes.01G025800.3	100	20	67	86	527	546	5e-06	40.1
MSTRG.27145.1	lcl|Mesculenta_Manes.01G015900.1	96.97	33	1976	2008	879	911	3e-10	58
MSTRG.27145.1	lcl|Mesculenta_Manes.01G015900.1	96.88	32	1977	2008	888	919	1e-09	56
MSTRG.27145.1	lcl|Mesculenta_Manes.01G015900.1	96.88	32	1977	2008	886	917	1e-09	56
MSTRG.27145.1	lcl|Mesculenta_Manes.01G015900.1	96.88	32	1977	2008	884	915	1e-09	56
MSTRG.27145.1	lcl|Mesculenta_Manes.01G015900.1	96.88	32	1977	2008	882	913	1e-09	56
MSTRG.27145.1	lcl|Mesculenta_Manes.01G015900.1	96.77	31	1977	2007	890	920	4e-09	54
MSTRG.27145.1	lcl|Mesculenta_Manes.01G000800.1	96.88	32	1977	2008	955	986	1e-09	56
MSTRG.27145.1	lcl|Mesculenta_Manes.01G000800.1	96.88	32	1977	2008	953	984	1e-09	56
MSTRG.27145.1	lcl|Mesculenta_Manes.01G000800.1	96.88	32	1977	2008	951	982	1e-09	56
MSTRG.27145.1	lcl|Mesculenta_Manes.01G000800.1	96.77	31	1977	2007	957	987	4e-09	54
MSTRG.27145.1	lcl|Mesculenta_Manes.01G040300.1	100	23	1981	2003	331	309	1e-06	46.1
MSTRG.27145.1	lcl|Mesculenta_Manes.01G040300.1	100	22	1984	2005	330	309	4e-06	44.1
MSTRG.27145.1	lcl|Mesculenta_Manes.01G040300.1	100	22	1986	2007	330	309	4e-06	44.1
MSTRG.27145.1	lcl|Mesculenta_Manes.01G009800.1	100	22	1988	2009	5	26	4e-06	44.1
MSTRG.33815.2	lcl|Mesculenta_Manes.01G021100.1	100	21	125	145	43	63	5e-06	42.1
MSTRG.19215.1	lcl|Mesculenta_Manes.01G021100.1	96.3	27	78	104	51	77	1e-07	46.1
MSTRG.19215.1	lcl|Mesculenta_Manes.01G021100.1	96.3	27	78	104	48	74	1e-07	46.1
MSTRG.19215.1	lcl|Mesculenta_Manes.01G021100.1	96.3	27	78	104	45	71	1e-07	46.1
MSTRG.19215.1	lcl|Mesculenta_Manes.01G021100.1	96.15	26	78	103	54	79	5e-07	44.1
MSTRG.40868.2	lcl|Mesculenta_Manes.01G015900.1	100	22	61	82	687	666	1e-06	44.1
MSTRG.40868.2	lcl|Mesculenta_Manes.01G015900.1	100	21	62	82	878	898	5e-06	42.1
MSTRG.10197.1	lcl|Mesculenta_Manes.01G015900.1	95.83	24	222	245	671	694	5e-06	40.1
MSTRG.74347.3	lcl|Mesculenta_Manes.01G021100.1	96.77	31	229	259	41	71	3e-09	54
MSTRG.74347.3	lcl|Mesculenta_Manes.01G021100.1	100	26	234	259	52	77	1e-08	52
MSTRG.74347.3	lcl|Mesculenta_Manes.01G021100.1	100	26	234	259	49	74	1e-08	52
MSTRG.74347.3	lcl|Mesculenta_Manes.01G021100.1	100	25	234	258	55	79	4e-08	50.1
MSTRG.40868.4	lcl|Mesculenta_Manes.01G015900.1	100	21	1	21	878	898	4e-06	42.1
MSTRG.40868.4	lcl|Mesculenta_Manes.01G015900.1	100	21	1	21	686	666	4e-06	42.1
MSTRG.37720.1	lcl|Mesculenta_Manes.01G015900.1	94.44	36	425	460	922	887	3e-10	56
MSTRG.37720.1	lcl|Mesculenta_Manes.01G015900.1	96.77	31	430	460	915	885	1e-09	54
MSTRG.37720.1	lcl|Mesculenta_Manes.01G015900.1	96.77	31	430	460	913	883	1e-09	54
MSTRG.37720.1	lcl|Mesculenta_Manes.01G015900.1	96.77	31	430	460	911	881	1e-09	54
MSTRG.37720.1	lcl|Mesculenta_Manes.01G015900.1	96.67	30	430	459	909	880	4e-09	52
MSTRG.37720.1	lcl|Mesculenta_Manes.01G000800.1	96.77	31	430	460	986	956	1e-09	54
MSTRG.37720.1	lcl|Mesculenta_Manes.01G000800.1	96.77	31	430	460	984	954	1e-09	54
MSTRG.37720.1	lcl|Mesculenta_Manes.01G000800.1	96.77	31	430	460	982	952	1e-09	54
MSTRG.37720.1	lcl|Mesculenta_Manes.01G000800.1	96.67	30	431	460	987	958	4e-09	52
MSTRG.37720.1	lcl|Mesculenta_Manes.01G000800.1	96.67	30	430	459	980	951	4e-09	52
MSTRG.37720.1	lcl|Mesculenta_Manes.01G040300.1	100	23	431	453	309	331	2e-07	46.1
MSTRG.37720.1	lcl|Mesculenta_Manes.01G040300.1	100	21	430	450	310	330	4e-06	42.1
MSTRG.37720.1	lcl|Mesculenta_Manes.01G009800.1	100	21	430	450	25	5	4e-06	42.1
MSTRG.37720.1	lcl|Mesculenta_Manes.01G009800.1	100	21	432	452	25	5	4e-06	42.1
MSTRG.52154.1	lcl|Mesculenta_Manes.01G015900.1	93.1	29	418	446	879	907	4e-06	42.1
MSTRG.40868.1	lcl|Mesculenta_Manes.01G015900.1	100	22	61	82	687	666	2e-06	44.1
MSTRG.40868.1	lcl|Mesculenta_Manes.01G015900.1	100	21	62	82	878	898	7e-06	42.1
MSTRG.76289.1	lcl|Mesculenta_Manes.01G015900.1	100	23	76	98	897	919	7e-08	46.1
MSTRG.76289.1	lcl|Mesculenta_Manes.01G015900.1	100	23	76	98	895	917	7e-08	46.1
MSTRG.76289.1	lcl|Mesculenta_Manes.01G015900.1	100	23	76	98	893	915	7e-08	46.1
MSTRG.76289.1	lcl|Mesculenta_Manes.01G015900.1	100	23	76	98	891	913	7e-08	46.1
MSTRG.76289.1	lcl|Mesculenta_Manes.01G015900.1	100	23	76	98	889	911	7e-08	46.1
MSTRG.76289.1	lcl|Mesculenta_Manes.01G015900.1	100	23	76	98	887	909	7e-08	46.1
MSTRG.76289.1	lcl|Mesculenta_Manes.01G015900.1	100	23	76	98	885	907	7e-08	46.1
MSTRG.76289.1	lcl|Mesculenta_Manes.01G015900.1	100	23	76	98	883	905	7e-08	46.1
MSTRG.76289.1	lcl|Mesculenta_Manes.01G015900.1	100	23	76	98	881	903	7e-08	46.1
MSTRG.76289.1	lcl|Mesculenta_Manes.01G015900.1	100	22	76	97	899	920	3e-07	44.1
MSTRG.76289.1	lcl|Mesculenta_Manes.01G015900.1	100	22	77	98	880	901	3e-07	44.1
MSTRG.76289.1	lcl|Mesculenta_Manes.01G009800.1	100	23	74	96	3	25	7e-08	46.1
MSTRG.76289.1	lcl|Mesculenta_Manes.01G009800.1	100	21	78	98	5	25	1e-06	42.1
MSTRG.76289.1	lcl|Mesculenta_Manes.01G000800.1	100	23	76	98	964	986	7e-08	46.1
MSTRG.76289.1	lcl|Mesculenta_Manes.01G000800.1	100	23	76	98	962	984	7e-08	46.1
MSTRG.76289.1	lcl|Mesculenta_Manes.01G000800.1	100	23	76	98	960	982	7e-08	46.1
MSTRG.76289.1	lcl|Mesculenta_Manes.01G000800.1	100	23	76	98	958	980	7e-08	46.1
MSTRG.76289.1	lcl|Mesculenta_Manes.01G000800.1	100	23	76	98	956	978	7e-08	46.1
MSTRG.76289.1	lcl|Mesculenta_Manes.01G000800.1	100	23	76	98	954	976	7e-08	46.1
MSTRG.76289.1	lcl|Mesculenta_Manes.01G000800.1	100	23	76	98	952	974	7e-08	46.1
MSTRG.76289.1	lcl|Mesculenta_Manes.01G000800.1	100	22	76	97	966	987	3e-07	44.1
MSTRG.76289.1	lcl|Mesculenta_Manes.01G000800.1	100	22	77	98	951	972	3e-07	44.1
MSTRG.76289.1	lcl|Mesculenta_Manes.01G040300.1	100	22	76	97	330	309	3e-07	44.1
MSTRG.76289.1	lcl|Mesculenta_Manes.01G040300.1	100	21	78	98	330	310	1e-06	42.1
MSTRG.75870.1	lcl|Mesculenta_Manes.01G000800.1	100	20	65	84	988	969	5e-06	40.1
MSTRG.75870.1	lcl|Mesculenta_Manes.01G000800.1	100	20	66	85	969	950	5e-06	40.1
MSTRG.58540.1	lcl|Mesculenta_Manes.01G015900.1	100	35	946	980	919	885	3e-14	69.9
MSTRG.58540.1	lcl|Mesculenta_Manes.01G015900.1	100	35	946	980	917	883	3e-14	69.9
MSTRG.58540.1	lcl|Mesculenta_Manes.01G015900.1	100	35	946	980	915	881	3e-14	69.9
MSTRG.58540.1	lcl|Mesculenta_Manes.01G015900.1	100	34	947	980	920	887	1e-13	67.9
MSTRG.58540.1	lcl|Mesculenta_Manes.01G015900.1	100	34	946	979	913	880	1e-13	67.9
MSTRG.58540.1	lcl|Mesculenta_Manes.01G015900.1	100	21	140	160	681	661	6e-06	42.1
MSTRG.58540.1	lcl|Mesculenta_Manes.01G000800.1	97.44	39	942	980	992	954	3e-14	69.9
MSTRG.58540.1	lcl|Mesculenta_Manes.01G000800.1	100	35	946	980	986	952	3e-14	69.9
MSTRG.58540.1	lcl|Mesculenta_Manes.01G000800.1	100	34	946	979	984	951	1e-13	67.9
MSTRG.58540.1	lcl|Mesculenta_Manes.01G040300.1	100	23	959	981	309	331	4e-07	46.1
MSTRG.58540.1	lcl|Mesculenta_Manes.01G040300.1	100	22	957	978	309	330	2e-06	44.1
MSTRG.58540.1	lcl|Mesculenta_Manes.01G040300.1	100	22	955	976	309	330	2e-06	44.1
MSTRG.58540.1	lcl|Mesculenta_Manes.01G040300.1	100	22	953	974	309	330	2e-06	44.1
MSTRG.58540.1	lcl|Mesculenta_Manes.01G040300.1	100	22	951	972	309	330	2e-06	44.1
MSTRG.58540.1	lcl|Mesculenta_Manes.01G040300.1	100	22	949	970	309	330	2e-06	44.1
MSTRG.58540.1	lcl|Mesculenta_Manes.01G040300.1	100	22	947	968	309	330	2e-06	44.1
MSTRG.58540.1	lcl|Mesculenta_Manes.01G040300.1	100	21	946	966	310	330	6e-06	42.1
MSTRG.58540.1	lcl|Mesculenta_Manes.01G009800.1	100	22	945	966	26	5	2e-06	44.1
MSTRG.58540.1	lcl|Mesculenta_Manes.01G009800.1	100	21	948	968	25	5	6e-06	42.1
MSTRG.58540.1	lcl|Mesculenta_Manes.01G009800.1	100	21	950	970	25	5	6e-06	42.1
MSTRG.58540.1	lcl|Mesculenta_Manes.01G009800.1	100	21	952	972	25	5	6e-06	42.1
MSTRG.58540.1	lcl|Mesculenta_Manes.01G009800.1	100	21	954	974	25	5	6e-06	42.1
MSTRG.58540.1	lcl|Mesculenta_Manes.01G009800.1	100	21	956	976	25	5	6e-06	42.1
MSTRG.58540.1	lcl|Mesculenta_Manes.01G009800.1	100	21	958	978	25	5	6e-06	42.1
MSTRG.58540.1	lcl|Mesculenta_Manes.01G009800.1	100	21	960	980	25	5	6e-06	42.1

## Sheet: Populus_trichocarpa
The conservation analysis of lncRNAs in Oryza Sativa compared with that of Populus_trichocarpa
lncRNA in Oryza Sativa	lncRNA in Populus_trichocarpa	identity(%)	Alignment length	query start	query end	subject start	subject end	E value	score
MSTRG.58540.5	lcl|Ptrichocarpa_Potri.001G012400.1	97.22	36	253	287	66	101	6e-10	56
MSTRG.58540.5	lcl|Ptrichocarpa_Potri.001G012400.1	97.14	35	254	287	65	99	2e-09	54
MSTRG.58627.1	lcl|Ptrichocarpa_Potri.001G004100.1	100	21	873	893	826	806	6e-06	42.1
MSTRG.51288.17	lcl|Ptrichocarpa_Potri.001G012400.1	97.3	37	979	1014	65	101	3e-10	58
MSTRG.51288.17	lcl|Ptrichocarpa_Potri.001G012400.1	97.3	37	959	994	65	101	3e-10	58
MSTRG.51288.17	lcl|Ptrichocarpa_Potri.001G012400.1	97.22	36	958	992	66	101	1e-09	56
MSTRG.51288.17	lcl|Ptrichocarpa_Potri.001G012400.1	97.22	36	981	1015	65	100	1e-09	56
MSTRG.51288.16	lcl|Ptrichocarpa_Potri.001G012400.1	97.3	37	996	1031	65	101	3e-10	58
MSTRG.51288.16	lcl|Ptrichocarpa_Potri.001G012400.1	97.3	37	976	1011	65	101	3e-10	58
MSTRG.51288.16	lcl|Ptrichocarpa_Potri.001G012400.1	97.22	36	975	1009	66	101	1e-09	56
MSTRG.51288.16	lcl|Ptrichocarpa_Potri.001G012400.1	97.22	36	998	1032	65	100	1e-09	56
MSTRG.67109.1	lcl|Ptrichocarpa_Potri.001G021400.1	96.15	26	25	50	53	78	3e-07	44.1
MSTRG.56513.5	lcl|Ptrichocarpa_Potri.001G012400.1	97.3	37	121	157	101	65	6e-13	65.9
MSTRG.56513.5	lcl|Ptrichocarpa_Potri.001G012400.1	97.3	37	97	132	101	65	1e-10	58
MSTRG.56513.5	lcl|Ptrichocarpa_Potri.001G012400.1	94.59	37	123	159	101	65	1e-10	58
MSTRG.56513.5	lcl|Ptrichocarpa_Potri.001G012400.1	91.89	37	119	155	101	65	4e-08	50.1
MSTRG.56513.5	lcl|Ptrichocarpa_Potri.001G012400.1	94.74	38	117	153	101	65	2e-06	44.1
MSTRG.56513.5	lcl|Ptrichocarpa_Potri.001G012400.1	94.74	38	125	161	101	65	2e-06	44.1
MSTRG.56513.5	lcl|Ptrichocarpa_Potri.001G012400.1	94.74	38	127	163	101	65	2e-06	44.1
MSTRG.56513.5	lcl|Ptrichocarpa_Potri.001G012400.1	94.59	37	129	164	101	66	9e-06	42.1
MSTRG.60495.3	lcl|Ptrichocarpa_Potri.001G012400.1	97.3	37	136	171	101	65	7e-11	58
MSTRG.60495.3	lcl|Ptrichocarpa_Potri.001G012400.1	97.3	37	138	173	101	65	7e-11	58
MSTRG.72099.1	lcl|Ptrichocarpa_Potri.001G012400.1	100	21	45	65	81	101	1e-06	42.1
MSTRG.56778.3	lcl|Ptrichocarpa_Potri.001G012400.1	97.14	35	346	379	66	100	1e-09	54
MSTRG.56778.3	lcl|Ptrichocarpa_Potri.001G012400.1	97.06	34	346	378	68	101	5e-09	52
MSTRG.56778.3	lcl|Ptrichocarpa_Potri.001G012400.1	97.06	34	347	379	65	98	5e-09	52
tmpseq_2332	lcl|Ptrichocarpa_Potri.001G012400.1	97.3	37	979	1014	63	99	4e-10	58
tmpseq_2332	lcl|Ptrichocarpa_Potri.001G012400.1	97.14	35	981	1014	67	101	6e-09	54
MSTRG.58540.3	lcl|Ptrichocarpa_Potri.001G012400.1	97.22	36	909	943	66	101	6e-10	56
MSTRG.58540.3	lcl|Ptrichocarpa_Potri.001G012400.1	97.14	35	910	943	65	99	2e-09	54
MSTRG.58540.2	lcl|Ptrichocarpa_Potri.001G012400.1	97.22	36	946	980	66	101	5e-10	56
MSTRG.58540.2	lcl|Ptrichocarpa_Potri.001G012400.1	97.14	35	947	980	65	99	2e-09	54
MSTRG.79293.1	lcl|Ptrichocarpa_Potri.001G012400.1	96.88	32	200	230	104	73	3e-08	48.1
MSTRG.79293.1	lcl|Ptrichocarpa_Potri.001G012400.1	96.55	29	203	230	93	65	2e-06	42.1
MSTRG.79293.1	lcl|Ptrichocarpa_Potri.001G012400.1	100	20	201	220	84	65	6e-06	40.1
MSTRG.37957.7	lcl|Ptrichocarpa_Potri.001G012400.1	97.3	37	116	151	101	65	4e-11	58
MSTRG.37957.7	lcl|Ptrichocarpa_Potri.001G012400.1	97.3	37	118	153	101	65	4e-11	58
MSTRG.37957.7	lcl|Ptrichocarpa_Potri.001G012400.1	97.22	36	120	154	101	66	2e-10	56
MSTRG.37957.7	lcl|Ptrichocarpa_Potri.001G012400.1	97.22	36	115	149	100	65	2e-10	56
MSTRG.3617.1	lcl|Ptrichocarpa_Potri.001G012400.1	96.97	33	273	304	70	102	9e-09	50.1
MSTRG.3617.1	lcl|Ptrichocarpa_Potri.001G012400.1	96.88	32	273	303	66	97	3e-08	48.1
MSTRG.3617.1	lcl|Ptrichocarpa_Potri.001G012400.1	96.77	31	274	303	65	95	1e-07	46.1
MSTRG.58540.6	lcl|Ptrichocarpa_Potri.001G012400.1	97.3	37	854	889	65	101	1e-10	58
MSTRG.58540.6	lcl|Ptrichocarpa_Potri.001G012400.1	97.22	36	853	887	66	101	4e-10	56
MSTRG.75870.1	lcl|Ptrichocarpa_Potri.001G012400.1	100	21	63	83	81	101	2e-06	42.1
MSTRG.58540.1	lcl|Ptrichocarpa_Potri.001G012400.1	97.22	36	946	980	66	101	5e-10	56
MSTRG.58540.1	lcl|Ptrichocarpa_Potri.001G012400.1	97.14	35	947	980	65	99	2e-09	54
