# Supplementary material for: Genome-wide identification and characterization of long non-coding RNAs involved in flag leaf senescence of rice
Source: Plant Mol Biol. 2021 Feb 11;105(6):655–84. doi: 10.1007/s11103-021-01121-3 (PMC7985109; doi:10.1007/s11103-021-01121-3)
Supplement: Supplementary file 4 — Supplementary file4 (XLSX 52 KB) Table S4 The conservation analysis of the identified 3953 lncRNAs among 10 plant species. [file 11103_2021_1121_MOESM4_ESM.xlsx]

## Sheet: DE lncRNAs in each group
The differenitally expressed lncRNAs (FL1 VS FL2)					The differenitally expressed lncRNAs (FL1 VS FL3)					The differenitally expressed lncRNAs (FL1 VS FL4)					The differenitally expressed lncRNAs (FL1 VS FL5)					The differenitally expressed lncRNAs (FL2 VS FL3)					The differenitally expressed lncRNAs (FL2 VS FL4)					The differenitally expressed lncRNAs (FL2 VS FL5)					The differenitally expressed lncRNAs (FL3 VS FL4)					The differenitally expressed lncRNAs (FL3 VS FL5)					The differenitally expressed lncRNAs (FL4 VS FL5)
#lncRNA ID	FL1-1_FL1-2_FL1-3_vs_FL2-1_FL2-2_FL2-3_DESeq2_FDR	FL1-1_FL1-2_FL1-3_vs_FL2-1_FL2-2_FL2-3_DESeq2_log2FC	FL1-1_FL1-2_FL1-3_vs_FL2-1_FL2-2_FL2-3_DESeq2_(FDR_0.05_FC_2)_regulated		#lncRNA ID	FL1-1_FL1-2_FL1-3_vs_FL3-1_FL3-2_FL3-3_DESeq2_FDR	FL1-1_FL1-2_FL1-3_vs_FL3-1_FL3-2_FL3-3_DESeq2_log2FC	FL1-1_FL1-2_FL1-3_vs_FL3-1_FL3-2_FL3-3_DESeq2_(FDR_0.05_FC_2)_regulated		#lncRNA ID	FL1-1_FL1-2_FL1-3_vs_FL4-1_FL4-2_FL4-3_DESeq2_FDR	FL1-1_FL1-2_FL1-3_vs_FL4-1_FL4-2_FL4-3_DESeq2_log2FC	FL1-1_FL1-2_FL1-3_vs_FL4-1_FL4-2_FL4-3_DESeq2_(FDR_0.05_FC_2)_regulated		#lncRNA ID	FL1-1_FL1-2_FL1-3_vs_FL5-1_FL5-2_FL5-3_DESeq2_FDR	FL1-1_FL1-2_FL1-3_vs_FL5-1_FL5-2_FL5-3_DESeq2_log2FC	FL1-1_FL1-2_FL1-3_vs_FL5-1_FL5-2_FL5-3_DESeq2_(FDR_0.05_FC_2)_regulated		#lncRNA ID	FL2-1_FL2-2_FL2-3_vs_FL3-1_FL3-2_FL3-3_DESeq2_FDR	FL2-1_FL2-2_FL2-3_vs_FL3-1_FL3-2_FL3-3_DESeq2_log2FC	FL2-1_FL2-2_FL2-3_vs_FL3-1_FL3-2_FL3-3_DESeq2_(FDR_0.05_FC_2)_regulated		#lncRNA ID	FL2-1_FL2-2_FL2-3_vs_FL4-1_FL4-2_FL4-3_DESeq2_FDR	FL2-1_FL2-2_FL2-3_vs_FL4-1_FL4-2_FL4-3_DESeq2_log2FC	FL2-1_FL2-2_FL2-3_vs_FL4-1_FL4-2_FL4-3_DESeq2_(FDR_0.05_FC_2)_regulated		#lncRNA ID	FL2-1_FL2-2_FL2-3_vs_FL5-1_FL5-2_FL5-3_DESeq2_FDR	FL2-1_FL2-2_FL2-3_vs_FL5-1_FL5-2_FL5-3_DESeq2_log2FC	FL2-1_FL2-2_FL2-3_vs_FL5-1_FL5-2_FL5-3_DESeq2_(FDR_0.05_FC_2)_regulated		#lncRNA ID	FL3-1_FL3-2_FL3-3_vs_FL4-1_FL4-2_FL4-3_DESeq2_FDR	FL3-1_FL3-2_FL3-3_vs_FL4-1_FL4-2_FL4-3_DESeq2_log2FC	FL3-1_FL3-2_FL3-3_vs_FL4-1_FL4-2_FL4-3_DESeq2_(FDR_0.05_FC_2)_regulated		#lncRNA ID	FL3-1_FL3-2_FL3-3_vs_FL5-1_FL5-2_FL5-3_DESeq2_FDR	FL3-1_FL3-2_FL3-3_vs_FL5-1_FL5-2_FL5-3_DESeq2_log2FC	FL3-1_FL3-2_FL3-3_vs_FL5-1_FL5-2_FL5-3_DESeq2_(FDR_0.05_FC_2)_regulated		#lncRNA ID	FL4-1_FL4-2_FL4-3_vs_FL5-1_FL5-2_FL5-3_DESeq2_FDR	FL4-1_FL4-2_FL4-3_vs_FL5-1_FL5-2_FL5-3_DESeq2_log2FC	FL4-1_FL4-2_FL4-3_vs_FL5-1_FL5-2_FL5-3_DESeq2_(FDR_0.05_FC_2)_regulated
MSTRG.11022.1	2.04692e-05	-3.87901	down		MSTRG.13483.2	0.049291	6.52661	up		MSTRG.10197.1	0.0258213	1.57635	up		MSTRG.10197.1	0.0427182	1.48258	up		MSTRG.11278.1	3.20496e-05	-9.79634	down		MSTRG.11022.1	0.00596516	3.12195	up		MSTRG.1136.1	0.00673243	7.93637	up		MSTRG.11278.1	0.0176535	8.06381	up		MSTRG.1120.23	0.0209973	7.00908	up		MSTRG.1136.3	0.0264724	7.22241	up
MSTRG.11278.1	6.96039e-05	9.29193	up		MSTRG.13889.1	0.0116708	3.00696	up		MSTRG.10394.2	0.00365071	-1.71385	down		MSTRG.10394.2	0.00322378	-2.17666	down		MSTRG.1136.1	0.0222789	7.53249	up		MSTRG.12033.1	0.0351525	7.80862	up		MSTRG.1136.3	0.00740134	5.50009	up		MSTRG.11508.1	0.0499545	6.81628	up		MSTRG.11508.1	0.00598498	7.67393	up		MSTRG.11568.3	0.0321471	3.75958	up
MSTRG.14930.1	0.00278797	-7.51093	down		MSTRG.1416.1	0.00844816	-2.40028	down		MSTRG.10394.3	0.0165628	-7.3444	down		MSTRG.10394.3	0.0135217	-7.53126	down		MSTRG.12512.3	0.0225886	7.62671	up		MSTRG.12677.1	1.62392e-05	3.52673	up		MSTRG.11508.1	0.0128987	7.61214	up		MSTRG.11704.1	0.0309436	-7.28329	down		MSTRG.12677.1	1.04366e-14	3.94114	up		MSTRG.12033.1	0.0321471	-7.73847	down
MSTRG.18189.10	0.0322792	-7.28119	down		MSTRG.14921.1	0.0161561	-4.4071	down		MSTRG.11278.1	0.0263447	7.6046	up		MSTRG.1136.3	0.0428648	3.97704	up		MSTRG.13353.8	0.0225886	-7.99431	down		MSTRG.12677.3	0.0131937	7.71064	up		MSTRG.12677.1	9.40409e-21	5.79056	up		MSTRG.12677.1	0.0489379	1.63436	up		MSTRG.12677.3	5.61979e-05	9.20705	up		MSTRG.12677.1	1.03335e-10	2.2987	up
MSTRG.19573.2	0.0198091	4.79508	up		MSTRG.14930.1	0.00263195	-7.10139	down		MSTRG.12033.1	0.02806	7.55524	up		MSTRG.12069.1	0.00031326	-3.06968	down		MSTRG.14921.1	0.00287545	-4.7523	down		MSTRG.13353.2	0.0131937	7.86722	up		MSTRG.12677.3	0.000247034	9.13228	up		MSTRG.12677.3	0.0067802	7.93081	up		MSTRG.13353.8	0.00922429	7.45233	up		MSTRG.14513.3	0.0354605	-7.68919	down
MSTRG.23373.1	2.86013e-07	10.6397	up		MSTRG.16816.12	0.0182272	-7.39163	down		MSTRG.12069.1	0.00728643	-2.1314	down		MSTRG.12677.1	1.01502e-29	4.65206	up		MSTRG.15566.1	0.00173695	8.6196	up		MSTRG.14513.3	0.0360207	7.78263	up		MSTRG.13353.4	0.00183471	-8.39361	down		MSTRG.13353.2	0.0067802	8.08485	up		MSTRG.15615.1	0.0167883	-1.88651	down		MSTRG.18078.7	0.0321471	-7.70789	down
MSTRG.24358.4	0.00278797	4.46507	up		MSTRG.17008.11	0.0230315	-7.27108	down		MSTRG.12677.1	4.47284e-07	2.35859	up		MSTRG.12677.3	0.000284252	8.99647	up		MSTRG.19435.1	3.37081e-06	4.3408	up		MSTRG.14921.1	0.0131937	-4.51912	down		MSTRG.15615.1	0.0438171	-1.70715	down		MSTRG.13483.2	0.0490328	-6.85974	down		MSTRG.17008.11	0.049963	6.55952	up		MSTRG.24358.16	0.026522	7.23413	up
MSTRG.25179.4	0.000166582	-5.94669	down		MSTRG.18078.6	0.0212368	-7.05696	down		MSTRG.12677.3	0.00765318	7.58224	up		MSTRG.13889.1	0.00013693	3.82102	up		MSTRG.19565.1	0.0223139	3.85445	up		MSTRG.18864.1	0.0360207	-4.12064	down		MSTRG.18078.7	0.0480369	-7.29966	down		MSTRG.14513.3	0.0213125	7.98563	up		MSTRG.19108.1	0.0198297	3.9483	up		MSTRG.24358.21	0.00102743	-5.30226	down
MSTRG.28316.1	0.0068019	-8.78115	down		MSTRG.18189.10	0.000992583	-9.24945	down		MSTRG.12963.2	0.0396651	4.37193	up		MSTRG.14930.1	0.00106574	-7.53617	down		MSTRG.22255.1	0.044076	7.08628	up		MSTRG.19565.1	0.0251611	3.99974	up		MSTRG.19538.13	0.0366521	-3.87586	down		MSTRG.15566.1	0.000199588	-5.87165	down		MSTRG.19268.3	0.00352282	1.96199	up		MSTRG.25632.1	0.0205362	1.12654	up
MSTRG.36594.3	0.0198091	7.53766	up		MSTRG.19108.1	0.00234266	-4.34525	down		MSTRG.13353.2	0.040112	4.21365	up		MSTRG.15615.1	0.0459992	-1.57855	down		MSTRG.25179.1	1.73246e-06	2.97153	up		MSTRG.19812.1	0.0270761	7.40609	up		MSTRG.19720.13	0.000630116	-5.49609	down		MSTRG.19435.1	0.0309436	-2.90657	down		MSTRG.19720.13	0.0189309	-5.17409	down		MSTRG.2623.1	0.0262883	-1.58742	down
MSTRG.3794.1	0.0286871	-1.90193	down		MSTRG.19435.1	1.21466e-08	6.55703	up		MSTRG.13889.1	0.011713	3.21657	up		MSTRG.17741.1	0.0181605	-4.66457	down		MSTRG.25179.2	1.85294e-05	4.20136	up		MSTRG.23893.2	0.00908412	5.26502	up		MSTRG.19974.3	0.0392001	-1.87114	down		MSTRG.19812.4	0.0299585	-7.17002	down		MSTRG.21478.1	0.031398	1.51711	up		MSTRG.26478.8	0.026522	4.76653	up
MSTRG.42534.11	0.00240718	-5.3197	down		MSTRG.19573.2	0.00267299	4.96746	up		MSTRG.14513.3	0.0316134	7.51285	up		MSTRG.18078.7	0.000378388	-8.86657	down		MSTRG.25179.4	3.50431e-09	8.56128	up		MSTRG.24808.2	0.0125367	-5.21128	down		MSTRG.20681.2	0.0249733	-7.79862	down		MSTRG.20238.6	0.0214342	-7.40458	down		MSTRG.22255.1	0.0496694	-2.74513	down		MSTRG.26478.9	0.0183796	4.68817	up
MSTRG.43519.10	0.00240718	-8.25884	down		MSTRG.19812.4	0.0293693	6.83106	up		MSTRG.14921.1	0.0370042	-4.22142	down		MSTRG.18189.10	0.00198024	-8.39953	down		MSTRG.25180.1	2.25617e-10	4.17384	up		MSTRG.27498.3	0.0030518	6.27978	up		MSTRG.21497.3	0.0164793	7.41835	up		MSTRG.20681.1	0.0412551	1.32871	up		MSTRG.24358.11	3.24372e-05	4.96476	up		MSTRG.29777.17	0.00102743	8.52968	up
MSTRG.48264.1	6.96039e-05	-7.37555	down		MSTRG.2015.1	0.00567373	2.11548	up		MSTRG.14930.1	0.00956974	-6.63729	down		MSTRG.19268.3	8.09e-05	3.83738	up		MSTRG.26043.5	3.2392e-06	3.7705	up		MSTRG.28062.5	0.0125367	1.9623	up		MSTRG.24358.11	0.00116055	4.55554	up		MSTRG.21556.12	0.0489379	2.57166	up		MSTRG.24867.1	0.0308047	-2.74467	down		MSTRG.29832.1	9.77769e-09	1.9635	up
MSTRG.53005.3	2.62076e-10	-7.0473	down		MSTRG.20515.2	0.0237945	-2.63599	down		MSTRG.18078.6	0.0261442	-7.01421	down		MSTRG.19435.1	0.0428648	4.17271	up		MSTRG.26044.1	0.0141186	2.85602	up		MSTRG.28316.1	0.0100008	8.7905	up		MSTRG.24358.21	0.0370376	-4.04482	down		MSTRG.21558.3	0.00643459	-8.11654	down		MSTRG.24879.1	0.00146121	-3.07032	down		MSTRG.35933.8	0.0479412	6.96926	up
MSTRG.53822.9	0.000140313	6.76103	up		MSTRG.20681.1	0.0350743	-1.30151	down		MSTRG.18189.10	0.0253394	-7.58197	down		MSTRG.19573.2	0.00198024	5.05127	up		MSTRG.2650.1	0.00343145	2.13779	up		MSTRG.29832.1	5.28262e-05	2.09201	up		MSTRG.24808.2	2.11145e-05	-5.26744	down		MSTRG.22255.1	0.00954155	-5.52411	down		MSTRG.25179.1	3.00713e-07	-2.73209	down		MSTRG.38952.4	0.0482926	6.92743	up
MSTRG.57335.10	0.0323578	7.16067	up		MSTRG.22152.1	0.0407194	-1.91287	down		MSTRG.19108.1	0.0456168	-2.80061	down		MSTRG.20126.1	0.00228726	2.59377	up		MSTRG.27785.5	0.0141186	7.72406	up		MSTRG.32391.1	0.0270761	7.38148	up		MSTRG.2550.3	0.0438171	-1.57144	down		MSTRG.25179.1	4.88809e-10	-3.17991	down		MSTRG.25179.2	0.00494169	-3.21133	down		MSTRG.43455.1	0.00102743	8.47709	up
MSTRG.57342.1	8.41573e-10	7.94826	up		MSTRG.22254.2	0.014999	7.30243	up		MSTRG.19268.3	0.0389141	2.70495	up		MSTRG.20238.12	0.0428648	6.75223	up		MSTRG.28316.1	8.24785e-06	10.1619	up		MSTRG.33474.8	0.00705038	-5.05247	down		MSTRG.25632.1	0.0238546	1.28696	up		MSTRG.25179.2	0.000406446	-2.99412	down		MSTRG.25180.1	0.00106502	-2.60109	down		MSTRG.552.1	0.0150834	1.4324	up
MSTRG.6132.2	0.0134541	-7.74161	down		MSTRG.22255.1	0.0237945	6.92461	up		MSTRG.19573.2	0.000344467	5.497	up		MSTRG.21011.1	0.000225332	-2.52431	down		MSTRG.29832.1	0.00464278	1.75091	up		MSTRG.37324.3	0.0270761	4.93119	up		MSTRG.25976.1	0.00673243	-1.23068	down		MSTRG.25180.1	3.87294e-05	-3.25645	down		MSTRG.25632.1	1.74067e-09	2.18354	up		MSTRG.57682.2	0.026522	-7.21943	down
MSTRG.62767.1	0.0397436	7.07823	up		MSTRG.24358.14	0.0064413	7.63754	up		MSTRG.19812.1	0.0158517	7.27289	up		MSTRG.23373.1	0.00602454	8.58317	up		MSTRG.3106.1	0.000822631	-8.85422	down		MSTRG.43609.3	0.00908412	8.05105	up		MSTRG.26261.1	0.0107929	4.91459	up		MSTRG.26043.5	8.21296e-05	-2.52221	down		MSTRG.26043.5	0.00538203	-1.95175	down		MSTRG.63946.1	0.0183796	-1.67604	down
MSTRG.63365.3	1.73758e-05	-5.9451	down		MSTRG.24773.1	0.0230315	3.64285	up		MSTRG.20515.1	0.0261442	-7.05479	down		MSTRG.24358.1	0.0209222	3.9798	up		MSTRG.32391.1	0.000344105	9.20351	up		MSTRG.47543.12	0.0351525	-3.7712	down		MSTRG.26478.9	0.0323363	7.07122	up		MSTRG.26044.1	0.0147311	-2.47705	down		MSTRG.2650.1	0.00544416	-1.79189	down		MSTRG.64702.2	0.00318821	6.5859	up
MSTRG.64702.2	0.0068019	-6.22591	down		MSTRG.24808.2	0.0224633	-3.75328	down		MSTRG.21011.1	0.000430165	-3.62534	down		MSTRG.24358.14	0.00438317	7.91687	up		MSTRG.32552.1	0.0247499	-1.47594	down		MSTRG.48182.5	0.001815	-4.33707	down		MSTRG.27317.2	0.0480369	4.8264	up		MSTRG.2650.1	2.52759e-05	-2.6706	down		MSTRG.28093.1	0.0308047	-1.59007	down		MSTRG.65878.1	0.00963731	-4.77036	down
MSTRG.7057.3	0.0206376	8.50082	up		MSTRG.24867.1	0.0064413	4.88174	up		MSTRG.23373.1	1.37052e-06	10.508	up		MSTRG.24358.2	0.00478353	4.61935	up		MSTRG.37246.1	5.85925e-11	4.86645	up		MSTRG.48264.1	0.0251611	6.76967	up		MSTRG.28316.1	5.30039e-08	11.2158	up		MSTRG.27785.5	0.0077721	-7.89467	down		MSTRG.28316.1	0.0280779	1.14286	up		MSTRG.79299.1	6.89847e-05	5.24825	up
MSTRG.79550.4	0.0286871	7.37574	up		MSTRG.24879.1	0.0350743	3.65601	up		MSTRG.24358.14	0.0214084	7.23536	up		MSTRG.24358.4	3.30291e-06	5.35265	up		MSTRG.38087.1	0.00229129	-2.54698	down		MSTRG.48265.2	0.0191349	-2.88127	down		MSTRG.29554.4	0.0168146	8.14019	up		MSTRG.3106.1	0.0472469	7.37931	up		MSTRG.29832.1	1.02813e-11	2.26686	up		MSTRG.8133.1	0.00154781	1.34215	up
MSTRG.81219.1	0.0318377	2.58068	up		MSTRG.25179.1	1.03898e-05	5.29878	up		MSTRG.24358.16	0.00460172	-7.80764	down		MSTRG.24808.2	1.38438e-07	-5.79606	down		MSTRG.4077.5	0.000678049	5.88214	up		MSTRG.52420.3	0.0498192	-2.17124	down		MSTRG.29832.1	1.05596e-37	4.03827	up		MSTRG.319.2	0.0282701	-4.56203	down		MSTRG.3106.1	0.000173705	8.82694	up		MSTRG.86668.3	0.0482926	-3.48873	down
MSTRG.9016.21	0.0286871	-7.29487	down		MSTRG.25179.2	2.8218e-05	3.72486	up		MSTRG.24808.2	0.000470426	-5.77788	down		MSTRG.25976.1	3.89607e-07	-1.76092	down		MSTRG.40882.1	0.0431468	2.27371	up		MSTRG.57335.6	0.00436177	4.08629	up		MSTRG.30264.1	0.00882269	-1.36957	down		MSTRG.32382.3	0.0117095	-4.86235	down		MSTRG.319.2	0.0185106	-7.0908	down		MSTRG.95254.1	1.66711e-16	-2.59428	down
MSTRG.95254.2	0.0323578	-7.76013	down		MSTRG.25179.3	0.00661522	5.51147	up		MSTRG.25976.1	0.000855125	-1.27182	down		MSTRG.26261.1	0.0177949	7.28958	up		MSTRG.43775.9	0.0490629	2.23541	up		MSTRG.57335.7	0.00662359	8.23859	up		MSTRG.31014.21	0.014402	7.52209	up		MSTRG.33815.2	0.0145063	-1.59346	down		MSTRG.32121.2	0.0374658	7.17359	up		MSTRG.95255.1	0.0132165	-5.16536	down
					MSTRG.25179.4	0.00519275	2.72405	up		MSTRG.26124.1	0.0300036	-1.60431	down		MSTRG.27455.2	0.0155913	8.16978	up		MSTRG.47447.16	0.00206349	-4.75382	down		MSTRG.57342.1	1.94443e-08	-11.7828	down		MSTRG.31014.36	0.0249733	7.24822	up		MSTRG.37246.1	2.54039e-11	-4.21176	down		MSTRG.32382.3	0.0101349	-7.3577	down		MSTRG.95255.2	0.0086185	-6.29965	down
					MSTRG.25632.1	0.000237718	-1.69417	down		MSTRG.26261.1	0.034168	6.82356	up		MSTRG.289.3	0.0389319	6.83498	up		MSTRG.47741.6	0.00221389	-8.51031	down		MSTRG.60623.5	0.0360207	2.97237	up		MSTRG.33474.2	4.37956e-06	-3.92502	down		MSTRG.3756.1	0.0174565	-7.43365	down		MSTRG.32552.1	0.0262482	1.01107	up		MSTRG.9574.1	6.89847e-05	-1.92352	down
					MSTRG.25976.1	0.00267299	-1.29375	down		MSTRG.2650.1	0.00139741	-1.95772	down		MSTRG.29554.4	0.0171782	8.01905	up		MSTRG.48280.1	0.044076	6.57119	up		MSTRG.60747.7	0.0360207	4.0068	up		MSTRG.33717.1	0.0179003	7.37693	up		MSTRG.38087.1	0.00200288	2.27667	up		MSTRG.33682.4	0.00683806	7.595	up
					MSTRG.26043.5	0.0233428	2.34937	up		MSTRG.27498.3	0.000470426	5.35846	up		MSTRG.29832.1	1.87747e-31	3.54895	up		MSTRG.49147.2	0.00307172	6.58467	up		MSTRG.63365.3	0.0436503	5.10316	up		MSTRG.3652.1	0.0429652	-7.37375	down		MSTRG.47447.16	0.00643459	4.24958	up		MSTRG.33815.2	0.0326914	-1.32637	down
					MSTRG.289.3	0.0333116	6.80378	up		MSTRG.29777.17	0.00106042	-8.44193	down		MSTRG.30264.1	4.31856e-07	-2.16714	down		MSTRG.54068.1	0.0292418	7.37328	up		MSTRG.69630.1	0.0125367	-5.11908	down		MSTRG.37246.1	0.00882269	2.41528	up		MSTRG.47694.1	0.0115856	-2.67677	down		MSTRG.37246.1	2.53551e-07	-2.49064	down
					MSTRG.29832.1	0.0181371	1.26296	up		MSTRG.29832.1	2.74286e-05	1.58393	up		MSTRG.30528.1	0.0112025	3.55934	up		MSTRG.56729.9	0.00666239	3.39688	up		MSTRG.76387.1	1.94443e-08	3.54078	up		MSTRG.39310.1	0.00136335	1.60532	up		MSTRG.48323.20	0.00954155	4.34923	up		MSTRG.37286.23	0.0125269	-7.86096	down
					MSTRG.30183.4	0.00519921	-3.60137	down		MSTRG.30264.1	6.16441e-06	-2.14475	down		MSTRG.31014.21	0.014976	7.39618	up		MSTRG.57335.3	0.0143809	-2.66242	down		MSTRG.81219.1	0.0191349	2.09455	up		MSTRG.4077.5	7.04551e-10	8.09371	up		MSTRG.48323.22	0.0494618	-7.31095	down		MSTRG.3756.1	0.00875839	-7.43723	down
					MSTRG.30264.1	0.0351907	-1.25952	down		MSTRG.32391.1	0.0160524	7.25245	up		MSTRG.31014.36	0.0255458	7.12528	up		MSTRG.57335.7	0.00814318	7.97939	up		MSTRG.8551.3	0.00102803	9.51986	up		MSTRG.42651.3	0.0301957	-7.62426	down		MSTRG.54113.1	3.34819e-16	-3.57513	down		MSTRG.4077.5	5.60072e-07	2.20979	up
					MSTRG.3106.1	0.0288869	-7.30786	down		MSTRG.36594.3	0.0449361	7.16251	up		MSTRG.35173.1	0.00438317	-2.1354	down		MSTRG.57342.1	3.80722e-12	-6.87327	down		MSTRG.86668.3	0.0407503	3.66711	up		MSTRG.42965.1	0.00532936	5.3372	up		MSTRG.54113.2	7.55484e-11	-3.26113	down		MSTRG.43455.1	0.00041469	8.57594	up
					MSTRG.31064.1	0.000614587	3.00746	up		MSTRG.3794.1	0.0463452	-2.12061	down		MSTRG.35933.8	0.04012	6.89209	up		MSTRG.60623.5	7.631e-11	5.19871	up		MSTRG.88277.4	0.0407503	-7.61956	down		MSTRG.43455.1	0.00136335	8.50133	up		MSTRG.54113.4	0.00490332	-2.21331	down		MSTRG.43609.6	0.0344756	-7.20622	down
					MSTRG.319.2	0.0329084	6.75224	up		MSTRG.37994.14	0.0334365	7.40151	up		MSTRG.37246.1	0.00192162	2.84102	up		MSTRG.60747.7	0.00289159	4.74438	up		MSTRG.8993.6	0.0297621	5.77431	up		MSTRG.4640.1	0.00361261	2.49944	up		MSTRG.54863.4	0.0118932	1.7845	up		MSTRG.43775.9	0.0465452	-1.4272	down
					MSTRG.32324.5	0.0152867	-2.46959	down		MSTRG.4227.4	0.00308542	-8.29178	down		MSTRG.37286.23	0.0211834	-7.85788	down		MSTRG.65337.2	0.000678049	-8.98361	down		MSTRG.9517.2	0.0100008	8.30557	up		MSTRG.47543.12	0.013291	-4.06578	down		MSTRG.552.1	0.0107263	1.92569	up		MSTRG.47447.16	0.00822815	4.71525	up
					MSTRG.32382.3	0.0217006	7.01421	up		MSTRG.43609.3	0.00444566	7.91369	up		MSTRG.37994.14	0.0214951	7.34537	up		MSTRG.65878.1	0.00834312	-2.31288	down							MSTRG.53878.2	0.0196769	-1.16029	down		MSTRG.57335.6	4.3818e-07	5.82224	up		MSTRG.48323.20	0.0127779	3.89439	up
					MSTRG.32391.1	0.000266819	9.01681	up		MSTRG.43843.3	0.0328598	2.39092	up		MSTRG.38087.1	0.00147385	-1.82143	down		MSTRG.69145.16	0.00307172	6.02829	up							MSTRG.54958.1	0.0154704	4.74953	up		MSTRG.60623.5	0.0115856	-2.25671	down		MSTRG.48323.22	0.0322818	-7.26369	down
					MSTRG.32552.1	0.000157921	-1.79828	down		MSTRG.44376.1	0.00285867	-1.88352	down		MSTRG.38952.4	0.0422523	6.84685	up		MSTRG.70650.1	1.64058e-06	-2.51507	down							MSTRG.552.1	0.000119652	4.09466	up		MSTRG.62092.1	0.043106	4.25312	up		MSTRG.51255.1	0.00323527	8.00801	up
					MSTRG.33815.2	0.00179742	2.45108	up		MSTRG.47447.13	0.0417066	6.69054	up		MSTRG.41183.5	0.0428648	-2.96539	down		MSTRG.73903.6	0.0225886	-7.71766	down							MSTRG.5543.1	4.30255e-05	-3.37227	down		MSTRG.62869.2	0.0107263	-3.44991	down		MSTRG.53188.2	0.00538203	-1.6887	down
					MSTRG.36594.3	0.00267299	8.1145	up		MSTRG.47447.18	0.00750169	5.97024	up		MSTRG.4227.4	0.00196684	-8.50585	down		MSTRG.75753.2	0.00307172	4.70277	up							MSTRG.56087.2	0.00869782	1.44916	up		MSTRG.63218.1	0.0489379	6.90373	up		MSTRG.53258.3	0.0419534	6.67275	up
					MSTRG.37246.1	3.5429e-13	5.29455	up		MSTRG.47543.24	0.00644348	3.35814	up		MSTRG.43455.1	0.00145863	8.36842	up		MSTRG.78539.22	2.1531e-06	8.34099	up							MSTRG.57335.7	0.000490691	9.07392	up		MSTRG.63946.1	0.0499545	-1.17331	down		MSTRG.53822.3	0.0189309	-5.12476	down
					MSTRG.3756.1	0.018582	7.09167	up		MSTRG.51255.2	0.00875076	7.51165	up		MSTRG.4357.1	0.0422523	2.69487	up		MSTRG.78547.2	0.0143809	4.63855	up							MSTRG.57342.1	2.97542e-07	-5.62914	down		MSTRG.63946.4	0.0401621	-1.82871	down		MSTRG.54054.1	0.000481617	3.50602	up
					MSTRG.37994.14	0.0063004	7.81755	up		MSTRG.52420.3	0.0417066	-1.65675	down		MSTRG.44376.1	0.00181262	-2.02679	down		MSTRG.81219.1	2.1531e-06	3.28575	up							MSTRG.60623.5	0.0188891	2.59622	up		MSTRG.64702.2	0.0360348	-6.26434	down		MSTRG.54113.1	1.55315e-18	-3.05612	down
					MSTRG.38087.1	4.04482e-12	-3.27007	down		MSTRG.53938.1	0.0396651	-1.19964	down		MSTRG.44490.2	0.0181605	7.50727	up		MSTRG.81537.1	0.0365947	1.8018	up							MSTRG.60740.4	0.0107929	6.14822	up		MSTRG.64765.1	0.0196806	-7.37874	down		MSTRG.54113.4	0.00214462	-2.76094	down
					MSTRG.39453.1	0.022072	3.7651	up		MSTRG.54113.3	0.00460172	8.07894	up		MSTRG.47543.24	0.00832887	3.51383	up		MSTRG.83196.5	0.0222789	-5.74352	down							MSTRG.60747.7	0.0107929	4.37729	up		MSTRG.65337.2	0.00104041	8.65605	up		MSTRG.552.1	3.05813e-12	3.37215	up
					MSTRG.3984.1	0.0324328	-3.25086	down		MSTRG.552.1	0.0005618	2.32952	up		MSTRG.50332.8	0.0446785	3.55045	up		MSTRG.83341.20	0.0365947	-7.75022	down							MSTRG.60747.8	0.013291	4.25178	up		MSTRG.67588.2	0.000802994	-7.01547	down		MSTRG.5543.1	0.000481617	-2.84229	down
					MSTRG.3984.2	0.000266819	-4.37038	down		MSTRG.5543.1	0.00437569	-2.36088	down		MSTRG.51442.2	0.0255458	-7.11693	down		MSTRG.86668.12	0.0418221	3.75285	up							MSTRG.64654.1	0.0359139	5.07373	up		MSTRG.70650.1	6.32618e-09	2.08213	up		MSTRG.57682.2	0.0189359	-7.10699	down
					MSTRG.3984.4	0.00101042	1.89351	up		MSTRG.57335.10	0.000131187	9.18029	up		MSTRG.52443.1	0.0282262	-3.14546	down		MSTRG.88277.4	0.0254149	-7.88793	down							MSTRG.64702.2	0.00361261	6.17454	up		MSTRG.73903.6	0.0305452	7.42591	up		MSTRG.58034.5	0.0420352	-6.84621	down
					MSTRG.3984.5	0.00654455	1.72733	up		MSTRG.57335.4	0.000131187	2.78907	up		MSTRG.53878.2	0.00145863	-1.26955	down		MSTRG.9581.4	0.0419877	-7.94214	down							MSTRG.65878.1	1.52318e-05	-6.17119	down		MSTRG.73907.2	0.0213125	-3.09099	down		MSTRG.58508.1	0.0326914	-6.76838	down
					MSTRG.3984.6	0.00127533	1.87051	up		MSTRG.57335.6	1.77584e-05	9.79513	up		MSTRG.53938.1	0.0255458	-1.14133	down		MSTRG.97450.1	0.0143809	1.69527	up							MSTRG.66167.1	0.0221076	3.37979	up		MSTRG.74911.3	0.0117095	-1.55322	down		MSTRG.58707.3	0.0389071	-7.14098	down
					MSTRG.41919.9	0.0146187	-1.41279	down		MSTRG.57335.7	0.00297559	8.09788	up		MSTRG.54113.1	0.00556724	1.39989	up		MSTRG.99751.1	0.00511354	8.14923	up							MSTRG.66557.1	0.00740134	-1.93332	down		MSTRG.75753.2	3.76981e-05	-4.94075	down		MSTRG.60063.1	0.00967092	-7.41196	down
					MSTRG.4227.4	0.00234266	-8.37074	down		MSTRG.57335.8	6.16441e-06	2.30236	up		MSTRG.552.1	6.89455e-13	3.76197	up												MSTRG.69145.16	0.0205168	5.13367	up		MSTRG.76387.1	0.00147683	1.98044	up		MSTRG.60623.5	4.02039e-07	-2.64279	down
					MSTRG.42534.11	0.00111148	-8.44213	down		MSTRG.57335.9	0.0370042	6.75779	up		MSTRG.5543.1	3.89607e-07	-3.51283	down												MSTRG.70090.4	0.0249733	-6.38223	down		MSTRG.76464.2	0.0490328	-3.74973	down		MSTRG.60740.4	0.00010481	9.61023	up
					MSTRG.4339.1	0.0182272	1.56357	up		MSTRG.57850.1	0.0396651	-6.78288	down		MSTRG.56765.1	0.0368574	-1.7552	down												MSTRG.70650.1	0.0107929	-1.28381	down		MSTRG.77321.1	0.00643459	3.7892	up		MSTRG.62092.1	1.16012e-08	6.07143	up
					MSTRG.43519.10	0.000816931	-8.57052	down		MSTRG.59903.10	0.00460172	-5.28972	down		MSTRG.57335.1	0.00640146	4.86809	up												MSTRG.74093.1	0.000151622	-4.46413	down		MSTRG.78434.2	0.0374701	2.32249	up		MSTRG.62869.2	0.00318283	-3.57776	down
					MSTRG.43519.11	0.0285324	-4.25941	down		MSTRG.62332.1	0.000470426	-2.76333	down		MSTRG.57335.10	0.000224206	9.14422	up												MSTRG.74673.1	0.000629996	4.99663	up		MSTRG.78539.22	3.47905e-12	-12.9812	down		MSTRG.63946.1	1.16012e-08	-2.83487	down
					MSTRG.43775.9	0.0433928	1.38538	up		MSTRG.62418.4	0.0449361	3.53477	up		MSTRG.57335.4	7.99329e-05	2.81692	up												MSTRG.74673.3	0.049479	4.72795	up		MSTRG.78547.2	0.000803725	-5.80161	down		MSTRG.63946.3	8.33097e-08	-2.76716	down
					MSTRG.44302.1	0.014999	-2.59873	down		MSTRG.63028.4	0.0351188	7.35868	up		MSTRG.57335.6	0.0297157	7.40596	up												MSTRG.74673.4	0.00361261	8.16515	up		MSTRG.79299.1	0.0299585	-5.47562	down		MSTRG.63946.4	0.00718564	-3.75455	down
					MSTRG.44376.1	0.00171479	-2.23574	down		MSTRG.63951.1	0.0411436	3.83441	up		MSTRG.57335.7	0.000511487	8.94186	up												MSTRG.74872.1	2.2238e-06	-6.47975	down		MSTRG.81219.1	0.0141008	-1.24654	down		MSTRG.63946.5	0.0247388	-4.15064	down
					MSTRG.48264.1	0.000755444	-4.93122	down		MSTRG.64702.2	0.00131036	-6.75411	down		MSTRG.57335.8	5.31283e-05	2.48624	up												MSTRG.7519.1	0.0438171	4.41447	up		MSTRG.9016.21	0.0309436	-7.16839	down		MSTRG.64765.1	0.00975439	-7.38057	down
					MSTRG.49128.4	0.0207319	7.08593	up		MSTRG.65500.1	0.00106042	4.07686	up		MSTRG.57335.9	0.0181605	7.26326	up												MSTRG.76387.1	2.41688e-13	4.11921	up		MSTRG.90405.3	0.0404212	-7.48552	down		MSTRG.65337.2	0.0198297	7.12498	up
					MSTRG.51255.1	0.0237945	-6.98764	down		MSTRG.65500.2	0.00460172	4.21274	up		MSTRG.61349.9	0.0427182	-4.97236	down												MSTRG.77321.3	0.00649278	3.4702	up		MSTRG.9517.2	0.00492246	8.51724	up		MSTRG.65878.1	0.0303584	-3.92386	down
					MSTRG.51255.2	0.0164635	7.1996	up		MSTRG.65878.1	0.00977898	-1.86989	down		MSTRG.61520.1	0.0101735	-2.11858	down												MSTRG.79278.1	0.00961598	2.33445	up		MSTRG.9574.1	0.0107263	-1.20961	down		MSTRG.70090.4	0.00967092	-6.29028	down
					MSTRG.51442.2	0.0237945	-6.98424	down		MSTRG.67588.2	0.00106042	-6.15498	down		MSTRG.62767.1	0.0255458	7.08733	up												MSTRG.8050.1	0.0438171	6.86773	up		MSTRG.9597.5	0.0494618	7.35932	up		MSTRG.70650.1	0.0108044	1.21974	up
					MSTRG.52000.1	0.00111148	-2.3345	down		MSTRG.67638.1	0.0461424	-1.33015	down		MSTRG.63028.4	0.0446785	7.22779	up												MSTRG.81219.1	0.000102464	2.50118	up		MSTRG.97450.1	0.00022945	-1.78851	down		MSTRG.70736.1	0.0119201	-3.12643	down
					MSTRG.52852.1	0.0152867	-1.78171	down		MSTRG.68659.6	0.011864	-8.08852	down		MSTRG.64654.1	0.0174705	7.42052	up												MSTRG.8133.1	0.000290787	1.52337	up							MSTRG.70889.1	0.0457224	-3.55151	down
					MSTRG.53188.2	0.00193838	2.23437	up		MSTRG.69630.1	0.0149442	-4.73147	down		MSTRG.65878.1	4.31856e-07	-6.63742	down												MSTRG.81906.1	0.0260118	-4.16406	down							MSTRG.71404.7	0.0457224	5.63021	up
					MSTRG.53703.5	0.0351907	-6.81395	down		MSTRG.72233.3	2.27054e-05	-1.4428	down		MSTRG.66167.1	0.00438317	3.98196	up												MSTRG.84624.1	0.000519522	1.97702	up							MSTRG.74093.1	2.04377e-06	-4.3014	down
					MSTRG.53822.11	0.049291	4.73095	up		MSTRG.72234.1	0.00437569	-1.45108	down		MSTRG.66557.1	0.00139536	-2.47676	down												MSTRG.86668.12	0.0392001	3.30671	up							MSTRG.74175.2	0.0247267	2.83483	up
					MSTRG.53938.1	0.00235039	-1.47785	down		MSTRG.73708.1	0.000855125	4.15805	up		MSTRG.67175.1	0.00605705	-2.81285	down												MSTRG.88277.4	0.0221076	-7.82819	down							MSTRG.74673.1	0.000407697	2.87955	up
					MSTRG.54068.1	0.0477523	3.84096	up		MSTRG.74052.12	0.0333101	-7.40114	down		MSTRG.69630.6	0.00578303	-2.17806	down												MSTRG.90882.1	0.0438171	5.82911	up							MSTRG.74673.3	0.000271569	4.06394	up
					MSTRG.54113.1	2.45424e-26	4.43325	up		MSTRG.74088.1	0.0310905	1.20805	up		MSTRG.70090.4	0.0324468	-5.57595	down												MSTRG.95114.2	0.0107929	-7.65918	down							MSTRG.74673.4	0.00125404	8.23588	up
					MSTRG.54113.2	0.000266819	5.32303	up		MSTRG.74092.1	0.00765318	-1.35053	down		MSTRG.7057.3	1.87569e-27	17.3643	up												MSTRG.9517.2	0.00518412	8.38155	up							MSTRG.74872.1	4.53757e-09	-7.22012	down
					MSTRG.54113.3	0.000581529	8.76415	up		MSTRG.74093.1	0.00765318	-2.4665	down		MSTRG.70650.1	8.09e-05	-1.55741	down												MSTRG.95254.1	8.18676e-16	-3.98666	down							MSTRG.75675.3	0.0015371	-2.19522	down
					MSTRG.54863.4	0.049291	-1.42523	down		MSTRG.76025.13	0.0333101	4.56767	up		MSTRG.72233.3	2.94172e-05	-1.46067	down												MSTRG.95255.1	4.30255e-05	-6.89199	down							MSTRG.75753.2	0.00286549	-3.71011	down
					MSTRG.5586.3	0.00519275	5.03518	up		MSTRG.76387.1	4.47284e-07	5.58954	up		MSTRG.72234.1	0.000932635	-1.52005	down												MSTRG.95255.2	1.26458e-12	-8.78202	down							MSTRG.76387.1	4.11596e-06	2.58782	up
					MSTRG.56765.1	0.0319155	-2.04172	down		MSTRG.77321.1	0.00938251	2.29799	up		MSTRG.7343.2	0.0326446	-7.43068	down												MSTRG.9574.1	5.8657e-05	-2.50752	down							MSTRG.76934.9	0.0303584	-7.36171	down
					MSTRG.57335.1	0.00586175	4.21105	up		MSTRG.78434.2	0.0200765	2.3604	up		MSTRG.74052.12	0.0428648	-5.84435	down												MSTRG.9869.2	0.0386315	7.23176	up							MSTRG.77321.1	0.0304419	3.12493	up
					MSTRG.57335.10	0.00263195	8.1075	up		MSTRG.79278.1	0.000614132	2.95775	up		MSTRG.74088.1	0.0201075	1.30249	up																						MSTRG.79278.1	0.000722806	2.5827	up
					MSTRG.57335.4	0.00773944	2.12322	up		MSTRG.81219.1	1.60826e-15	4.68724	up		MSTRG.74092.1	0.00152495	-2.21987	down																						MSTRG.80924.2	0.00010481	4.67885	up
					MSTRG.57335.7	0.00519921	7.80055	up		MSTRG.83774.1	0.0202531	7.17379	up		MSTRG.74093.1	3.83917e-12	-5.25699	down																						MSTRG.90405.3	0.0247267	-7.44579	down
					MSTRG.57335.9	0.0152867	7.23859	up		MSTRG.8551.5	0.0278389	-7.55359	down		MSTRG.74673.1	0.0446785	4.80419	up																						MSTRG.9517.2	0.00235771	8.42753	up
					MSTRG.57866.1	0.0432514	1.74507	up		MSTRG.9016.21	0.00938251	-7.55279	down		MSTRG.74673.3	1.90627e-06	3.70891	up																						MSTRG.95254.1	1.432e-20	-3.41238	down
					MSTRG.59903.10	0.0017992	-5.63588	down		MSTRG.91149.2	0.0261442	7.0232	up		MSTRG.74673.4	0.00332521	8.03352	up																						MSTRG.95255.1	1.4924e-05	-6.36603	down
					MSTRG.60623.5	0.00267299	4.11274	up		MSTRG.9517.2	0.00460172	8.83539	up		MSTRG.7519.1	0.0188224	2.11849	up																						MSTRG.95255.2	4.65184e-10	-7.97659	down
					MSTRG.60740.4	0.0313368	-7.69099	down		MSTRG.95254.1	0.000601361	-1.22545	down		MSTRG.76387.1	6.05687e-09	6.17014	up																						MSTRG.9574.1	1.04366e-14	-3.12129	down
					MSTRG.60816.9	0.0182272	5.28256	up							MSTRG.76464.3	0.0129387	-1.45377	down																						MSTRG.97450.1	5.55345e-07	-1.92425	down
					MSTRG.62092.1	0.000689284	-5.10416	down							MSTRG.79278.1	9.94574e-08	3.89143	up																						MSTRG.99224.4	0.0104895	5.65458	up
					MSTRG.62767.1	0.0103236	7.47838	up							MSTRG.79299.1	5.51055e-06	4.96962	up																						MSTRG.99224.5	0.00718564	7.65637	up
					MSTRG.62869.2	0.00496546	3.81833	up							MSTRG.8050.1	0.0428648	6.74608	up																						MSTRG.99751.1	0.00538203	-5.09642	down
					MSTRG.63028.4	0.0187764	7.70041	up							MSTRG.80924.2	0.000408991	2.836	up
					MSTRG.63365.3	0.0233428	-3.70157	down							MSTRG.81219.1	2.45057e-19	5.1145	up
					MSTRG.63946.1	0.00307534	1.91958	up							MSTRG.8133.1	4.48772e-05	1.84686	up
					MSTRG.63946.3	0.0121413	1.61517	up							MSTRG.81537.1	0.0279707	1.73308	up
					MSTRG.63946.4	0.00159765	2.97462	up							MSTRG.81906.1	0.00134236	-4.47628	down
					MSTRG.65337.2	0.0411924	-7.03854	down							MSTRG.83774.1	0.0069554	7.73324	up
					MSTRG.65500.5	0.0106175	3.36751	up							MSTRG.84624.1	0.000451594	2.24167	up
					MSTRG.65878.1	3.47149e-06	-2.78715	down							MSTRG.84659.1	0.0407685	4.17854	up
					MSTRG.66167.5	0.0398472	-7.16532	down							MSTRG.8551.5	0.0181605	-7.84883	down
					MSTRG.6888.1	0.049291	4.61702	up							MSTRG.9517.2	0.00220117	9.18831	up
					MSTRG.70650.1	3.8009e-14	-2.79009	down							MSTRG.95254.1	1.36463e-38	-3.82208	down
					MSTRG.70889.1	4.07036e-09	4.05968	up							MSTRG.95255.2	0.00213806	-6.84047	down
					MSTRG.70899.3	0.0157742	1.7349	up							MSTRG.9574.1	1.58533e-08	-2.53712	down
					MSTRG.72233.3	1.57496e-06	-1.87239	down							MSTRG.97208.3	0.00491803	-5.09269	down
					MSTRG.72234.1	2.84656e-05	-1.89393	down							MSTRG.9872.1	0.00685043	2.05485	up
					MSTRG.73903.6	0.0233428	-7.55576	down
					MSTRG.74052.12	0.0368373	-5.79366	down
					MSTRG.74175.2	0.000819226	-3.13683	down
					MSTRG.74911.1	0.0161561	1.23122	up
					MSTRG.75753.2	9.69101e-07	5.77086	up
					MSTRG.76387.1	0.0154288	3.60731	up
					MSTRG.77008.6	0.0348026	-1.97911	down
					MSTRG.78539.22	1.19982e-11	12.6084	up
					MSTRG.78547.2	0.00121872	4.93065	up
					MSTRG.79299.1	0.0120071	5.23986	up
					MSTRG.81219.1	6.04721e-22	5.8886	up
					MSTRG.81537.1	0.000581529	2.17959	up
					MSTRG.81798.1	0.0422892	1.87957	up
					MSTRG.83196.5	0.000309252	-6.74499	down
					MSTRG.83341.20	0.0230315	-7.47795	down
					MSTRG.83774.1	0.00968835	7.51444	up
					MSTRG.86668.7	0.0181371	-5.29084	down
					MSTRG.90405.2	0.0401319	-7.10361	down
					MSTRG.97450.1	8.89181e-06	1.9137	up
					MSTRG.9872.1	0.00689084	2.39972	up
					MSTRG.99751.1	0.0305334	2.35155	up

## Sheet: 343 Total DE lncRNAs
#ID
MSTRG.10197.1
MSTRG.10394.2
MSTRG.10394.3
MSTRG.11022.1
MSTRG.1120.23
MSTRG.11278.1
MSTRG.1136.1
MSTRG.1136.3
MSTRG.11508.1
MSTRG.11568.3
MSTRG.11704.1
MSTRG.12033.1
MSTRG.12069.1
MSTRG.12512.3
MSTRG.12677.1
MSTRG.12677.3
MSTRG.12963.2
MSTRG.13353.2
MSTRG.13353.4
MSTRG.13353.8
MSTRG.13483.2
MSTRG.13889.1
MSTRG.1416.1
MSTRG.14513.3
MSTRG.14921.1
MSTRG.14930.1
MSTRG.15566.1
MSTRG.15615.1
MSTRG.16816.12
MSTRG.17008.11
MSTRG.17741.1
MSTRG.18078.6
MSTRG.18078.7
MSTRG.18189.10
MSTRG.18864.1
MSTRG.19108.1
MSTRG.19268.3
MSTRG.19435.1
MSTRG.19538.13
MSTRG.19565.1
MSTRG.19573.2
MSTRG.19720.13
MSTRG.19812.1
MSTRG.19812.4
MSTRG.19974.3
MSTRG.20126.1
MSTRG.2015.1
MSTRG.20238.12
MSTRG.20238.6
MSTRG.20515.1
MSTRG.20515.2
MSTRG.20681.1
MSTRG.20681.2
MSTRG.21011.1
MSTRG.21478.1
MSTRG.21497.3
MSTRG.21556.12
MSTRG.21558.3
MSTRG.22152.1
MSTRG.22254.2
MSTRG.22255.1
MSTRG.23373.1
MSTRG.23893.2
MSTRG.24358.1
MSTRG.24358.11
MSTRG.24358.14
MSTRG.24358.16
MSTRG.24358.2
MSTRG.24358.21
MSTRG.24358.4
MSTRG.24773.1
MSTRG.24808.2
MSTRG.24867.1
MSTRG.24879.1
MSTRG.25179.1
MSTRG.25179.2
MSTRG.25179.3
MSTRG.25179.4
MSTRG.25180.1
MSTRG.2550.3
MSTRG.25632.1
MSTRG.25976.1
MSTRG.26043.5
MSTRG.26044.1
MSTRG.26124.1
MSTRG.2623.1
MSTRG.26261.1
MSTRG.26478.8
MSTRG.26478.9
MSTRG.2650.1
MSTRG.27317.2
MSTRG.27455.2
MSTRG.27498.3
MSTRG.27785.5
MSTRG.28062.5
MSTRG.28093.1
MSTRG.28316.1
MSTRG.289.3
MSTRG.29554.4
MSTRG.29777.17
MSTRG.29832.1
MSTRG.30183.4
MSTRG.30264.1
MSTRG.30528.1
MSTRG.31014.21
MSTRG.31014.36
MSTRG.3106.1
MSTRG.31064.1
MSTRG.319.2
MSTRG.32121.2
MSTRG.32324.5
MSTRG.32382.3
MSTRG.32391.1
MSTRG.32552.1
MSTRG.33474.2
MSTRG.33474.8
MSTRG.33682.4
MSTRG.33717.1
MSTRG.33815.2
MSTRG.35173.1
MSTRG.35933.8
MSTRG.3652.1
MSTRG.36594.3
MSTRG.37246.1
MSTRG.37286.23
MSTRG.37324.3
MSTRG.3756.1
MSTRG.3794.1
MSTRG.37994.14
MSTRG.38087.1
MSTRG.38952.4
MSTRG.39310.1
MSTRG.39453.1
MSTRG.3984.1
MSTRG.3984.2
MSTRG.3984.4
MSTRG.3984.5
MSTRG.3984.6
MSTRG.4077.5
MSTRG.40882.1
MSTRG.41183.5
MSTRG.41919.9
MSTRG.4227.4
MSTRG.42534.11
MSTRG.42651.3
MSTRG.42965.1
MSTRG.4339.1
MSTRG.43455.1
MSTRG.43519.10
MSTRG.43519.11
MSTRG.4357.1
MSTRG.43609.3
MSTRG.43609.6
MSTRG.43775.9
MSTRG.43843.3
MSTRG.44302.1
MSTRG.44376.1
MSTRG.44490.2
MSTRG.4640.1
MSTRG.47447.13
MSTRG.47447.16
MSTRG.47447.18
MSTRG.47543.12
MSTRG.47543.24
MSTRG.47694.1
MSTRG.47741.6
MSTRG.48182.5
MSTRG.48264.1
MSTRG.48265.2
MSTRG.48280.1
MSTRG.48323.20
MSTRG.48323.22
MSTRG.49128.4
MSTRG.49147.2
MSTRG.50332.8
MSTRG.51255.1
MSTRG.51255.2
MSTRG.51442.2
MSTRG.52000.1
MSTRG.52420.3
MSTRG.52443.1
MSTRG.52852.1
MSTRG.53005.3
MSTRG.53188.2
MSTRG.53258.3
MSTRG.53703.5
MSTRG.53822.11
MSTRG.53822.3
MSTRG.53822.9
MSTRG.53878.2
MSTRG.53938.1
MSTRG.54054.1
MSTRG.54068.1
MSTRG.54113.1
MSTRG.54113.2
MSTRG.54113.3
MSTRG.54113.4
MSTRG.54863.4
MSTRG.54958.1
MSTRG.552.1
MSTRG.5543.1
MSTRG.5586.3
MSTRG.56087.2
MSTRG.56729.9
MSTRG.56765.1
MSTRG.57335.1
MSTRG.57335.10
MSTRG.57335.3
MSTRG.57335.4
MSTRG.57335.6
MSTRG.57335.7
MSTRG.57335.8
MSTRG.57335.9
MSTRG.57342.1
MSTRG.57682.2
MSTRG.57850.1
MSTRG.57866.1
MSTRG.58034.5
MSTRG.58508.1
MSTRG.58707.3
MSTRG.59903.10
MSTRG.60063.1
MSTRG.60623.5
MSTRG.60740.4
MSTRG.60747.7
MSTRG.60747.8
MSTRG.60816.9
MSTRG.6132.2
MSTRG.61349.9
MSTRG.61520.1
MSTRG.62092.1
MSTRG.62332.1
MSTRG.62418.4
MSTRG.62767.1
MSTRG.62869.2
MSTRG.63028.4
MSTRG.63218.1
MSTRG.63365.3
MSTRG.63946.1
MSTRG.63946.3
MSTRG.63946.4
MSTRG.63946.5
MSTRG.63951.1
MSTRG.64654.1
MSTRG.64702.2
MSTRG.64765.1
MSTRG.65337.2
MSTRG.65500.1
MSTRG.65500.2
MSTRG.65500.5
MSTRG.65878.1
MSTRG.66167.1
MSTRG.66167.5
MSTRG.66557.1
MSTRG.67175.1
MSTRG.67588.2
MSTRG.67638.1
MSTRG.68659.6
MSTRG.6888.1
MSTRG.69145.16
MSTRG.69630.1
MSTRG.69630.6
MSTRG.70090.4
MSTRG.7057.3
MSTRG.70650.1
MSTRG.70736.1
MSTRG.70889.1
MSTRG.70899.3
MSTRG.71404.7
MSTRG.72233.3
MSTRG.72234.1
MSTRG.7343.2
MSTRG.73708.1
MSTRG.73903.6
MSTRG.73907.2
MSTRG.74052.12
MSTRG.74088.1
MSTRG.74092.1
MSTRG.74093.1
MSTRG.74175.2
MSTRG.74673.1
MSTRG.74673.3
MSTRG.74673.4
MSTRG.74872.1
MSTRG.74911.1
MSTRG.74911.3
MSTRG.7519.1
MSTRG.75675.3
MSTRG.75753.2
MSTRG.76025.13
MSTRG.76387.1
MSTRG.76464.2
MSTRG.76464.3
MSTRG.76934.9
MSTRG.77008.6
MSTRG.77321.1
MSTRG.77321.3
MSTRG.78434.2
MSTRG.78539.22
MSTRG.78547.2
MSTRG.79278.1
MSTRG.79299.1
MSTRG.79550.4
MSTRG.8050.1
MSTRG.80924.2
MSTRG.81219.1
MSTRG.8133.1
MSTRG.81537.1
MSTRG.81798.1
MSTRG.81906.1
MSTRG.83196.5
MSTRG.83341.20
MSTRG.83774.1
MSTRG.84624.1
MSTRG.84659.1
MSTRG.8551.3
MSTRG.8551.5
MSTRG.86668.12
MSTRG.86668.3
MSTRG.86668.7
MSTRG.88277.4
MSTRG.8993.6
MSTRG.9016.21
MSTRG.90405.2
MSTRG.90405.3
MSTRG.90882.1
MSTRG.91149.2
MSTRG.95114.2
MSTRG.9517.2
MSTRG.95254.1
MSTRG.95254.2
MSTRG.95255.1
MSTRG.95255.2
MSTRG.9574.1
MSTRG.9581.4
MSTRG.9597.5
MSTRG.97208.3
MSTRG.97450.1
MSTRG.9869.2
MSTRG.9872.1
MSTRG.99224.4
MSTRG.99224.5
MSTRG.99751.1
