# Supplementary material for: Genome-wide identification and characterization of long non-coding RNAs involved in flag leaf senescence of rice
Source: Plant Mol Biol. 2021 Feb 11;105(6):655–84. doi: 10.1007/s11103-021-01121-3 (PMC7985109; doi:10.1007/s11103-021-01121-3)
Supplement: Supplementary file 5 — Supplementary file5 (XLSX 1232 KB) Table S5 The differentially expressed lncRNAs in 10 comparison groups during flag leaf senescence in rice. [file 11103_2021_1121_MOESM5_ESM.xlsx]

## Sheet: DE mRNAs in each group
The differenitally expressed mRNAs (FL1 VS FL2)					The differenitally expressed mRNAs (FL1 VS FL3)					The differenitally expressed mRNAs (FL1 VS FL4)					The differenitally expressed mRNAs (FL1 VS FL5)					The differenitally expressed mRNAs (FL2 VS FL3)					The differenitally expressed mRNAs (FL2 VS FL4)					The differenitally expressed mRNAs (FL2 VS FL5)					The differenitally expressed mRNAs (FL3 VS FL4)					The differenitally expressed mRNAs (FL3 VS FL5)					The differenitally expressed mRNAs (FL4 VS FL5)
#ID	FL1-1_FL1-2_FL1-3_vs_FL2-1_FL2-2_FL2-3_DESeq2_FDR	FL1-1_FL1-2_FL1-3_vs_FL2-1_FL2-2_FL2-3_DESeq2_log2FC	FL1-1_FL1-2_FL1-3_vs_FL2-1_FL2-2_FL2-3_DESeq2_(FDR_0.05_FC_2)_regulated		#ID	FL1-1_FL1-2_FL1-3_vs_FL3-1_FL3-2_FL3-3_DESeq2_FDR	FL1-1_FL1-2_FL1-3_vs_FL3-1_FL3-2_FL3-3_DESeq2_log2FC	FL1-1_FL1-2_FL1-3_vs_FL3-1_FL3-2_FL3-3_DESeq2_(FDR_0.05_FC_2)_regulated		#ID	FL1-1_FL1-2_FL1-3_vs_FL4-1_FL4-2_FL4-3_DESeq2_FDR	FL1-1_FL1-2_FL1-3_vs_FL4-1_FL4-2_FL4-3_DESeq2_log2FC	FL1-1_FL1-2_FL1-3_vs_FL4-1_FL4-2_FL4-3_DESeq2_(FDR_0.05_FC_2)_regulated		#ID	FL1-1_FL1-2_FL1-3_vs_FL5-1_FL5-2_FL5-3_DESeq2_FDR	FL1-1_FL1-2_FL1-3_vs_FL5-1_FL5-2_FL5-3_DESeq2_log2FC	FL1-1_FL1-2_FL1-3_vs_FL5-1_FL5-2_FL5-3_DESeq2_(FDR_0.05_FC_2)_regulated		#ID	FL2-1_FL2-2_FL2-3_vs_FL3-1_FL3-2_FL3-3_DESeq2_FDR	FL2-1_FL2-2_FL2-3_vs_FL3-1_FL3-2_FL3-3_DESeq2_log2FC	FL2-1_FL2-2_FL2-3_vs_FL3-1_FL3-2_FL3-3_DESeq2_(FDR_0.05_FC_2)_regulated		#ID	FL2-1_FL2-2_FL2-3_vs_FL4-1_FL4-2_FL4-3_DESeq2_FDR	FL2-1_FL2-2_FL2-3_vs_FL4-1_FL4-2_FL4-3_DESeq2_log2FC	FL2-1_FL2-2_FL2-3_vs_FL4-1_FL4-2_FL4-3_DESeq2_(FDR_0.05_FC_2)_regulated		#ID	FL2-1_FL2-2_FL2-3_vs_FL5-1_FL5-2_FL5-3_DESeq2_FDR	FL2-1_FL2-2_FL2-3_vs_FL5-1_FL5-2_FL5-3_DESeq2_log2FC	FL2-1_FL2-2_FL2-3_vs_FL5-1_FL5-2_FL5-3_DESeq2_(FDR_0.05_FC_2)_regulated		#ID	FL3-1_FL3-2_FL3-3_vs_FL4-1_FL4-2_FL4-3_DESeq2_FDR	FL3-1_FL3-2_FL3-3_vs_FL4-1_FL4-2_FL4-3_DESeq2_log2FC	FL3-1_FL3-2_FL3-3_vs_FL4-1_FL4-2_FL4-3_DESeq2_(FDR_0.05_FC_2)_regulated		#ID	FL3-1_FL3-2_FL3-3_vs_FL5-1_FL5-2_FL5-3_DESeq2_FDR	FL3-1_FL3-2_FL3-3_vs_FL5-1_FL5-2_FL5-3_DESeq2_log2FC	FL3-1_FL3-2_FL3-3_vs_FL5-1_FL5-2_FL5-3_DESeq2_(FDR_0.05_FC_2)_regulated		#ID	FL4-1_FL4-2_FL4-3_vs_FL5-1_FL5-2_FL5-3_DESeq2_FDR	FL4-1_FL4-2_FL4-3_vs_FL5-1_FL5-2_FL5-3_DESeq2_log2FC	FL4-1_FL4-2_FL4-3_vs_FL5-1_FL5-2_FL5-3_DESeq2_(FDR_0.05_FC_2)_regulated
BGIOSGA000162	1.03e-15	2.69622	up		BGIOSGA000012	1.49e-06	1.19226	up		BGIOSGA000013	0.00179713	-1.1319	down		BGIOSGA000013	2.96e-19	-2.57692	down		BGIOSGA000005	0.0488947	1.88177	up		BGIOSGA000050	0.00449851	-1.61768	down		BGIOSGA000005	0.0266626	1.89973	up		BGIOSGA000013	0.01578	-1.34697	down		BGIOSGA000013	4.49e-23	-2.92602	down		BGIOSGA000009	9.39e-32	-1.01356	down
BGIOSGA000172	6.44e-25	-2.73059	down		BGIOSGA000027	2.31e-67	1.43208	up		BGIOSGA000050	0.030973	-1.4187	down		BGIOSGA000029	4.05e-45	1.01059	up		BGIOSGA000013	6.57e-05	1.15171	up		BGIOSGA000053	0.00117213	-1.68466	down		BGIOSGA000009	6.61e-50	-1.1009	down		BGIOSGA000027	3.52e-47	-1.28216	down		BGIOSGA000027	3.29e-57	-1.36466	down		BGIOSGA000083	8.08e-05	1.06631	up
BGIOSGA000282	1.65e-09	-1.08326	down		BGIOSGA000049	1.02e-127	1.61796	up		BGIOSGA000053	0.00458651	-1.6248	down		BGIOSGA000035	2.36e-05	-1.69058	down		BGIOSGA000027	1.4e-44	1.41917	up		BGIOSGA000085	0.0312298	1.33136	up		BGIOSGA000013	2.92e-06	-1.78053	down		BGIOSGA000053	8.52e-05	-1.94679	down		BGIOSGA000035	0.00126962	-1.3266	down		BGIOSGA000087	2.86e-07	1.08755	up
BGIOSGA000384	1.06e-14	2.60126	up		BGIOSGA000050	0.0397345	-1.4493	down		BGIOSGA000088	1.3e-32	-3.56726	down		BGIOSGA000046	6.95e-06	1.13784	up		BGIOSGA000049	1.23e-38	1.64815	up		BGIOSGA000088	9.12e-24	-3.14516	down		BGIOSGA000035	0.00926946	-1.36092	down		BGIOSGA000075	2.23e-174	-1.55942	down		BGIOSGA000046	4.69e-06	1.27506	up		BGIOSGA000090	3.99e-79	1.83814	up
BGIOSGA000615	5.66e-08	-1.23397	down		BGIOSGA000067	0.0153883	-2.4664	down		BGIOSGA000097	5.53e-05	1.63539	up		BGIOSGA000049	6.1e-81	1.40278	up		BGIOSGA000050	0.00211809	-1.82753	down		BGIOSGA000097	5.08e-14	3.13198	up		BGIOSGA000049	6.49e-29	1.4326	up		BGIOSGA000083	0.000264808	-1.08171	down		BGIOSGA000053	0.00264588	-1.93572	down		BGIOSGA000097	3.59e-15	1.80887	up
BGIOSGA000785	2.43e-07	1.82818	up		BGIOSGA000075	8.15e-256	2.19053	up		BGIOSGA000113	0.00262299	-1.35925	down		BGIOSGA000050	0.000101575	-2.85367	down		BGIOSGA000075	5.58e-125	1.91068	up		BGIOSGA000113	0.0152599	-1.36777	down		BGIOSGA000050	1.65e-06	-3.1299	down		BGIOSGA000085	0.00628348	1.26939	up		BGIOSGA000062	0.00109836	-1.02516	down		BGIOSGA000154	0.00376072	1.11314	up
BGIOSGA000932	1.33e-15	-1.44768	down		BGIOSGA000076	0.0330031	1.90217	up		BGIOSGA000127	6.19e-69	-1.42567	down		BGIOSGA000053	0.0162554	-1.83668	down		BGIOSGA000076	0.0108412	1.8998	up		BGIOSGA000127	7.85e-17	-1.0131	down		BGIOSGA000053	0.00735275	-1.91784	down		BGIOSGA000087	3.06e-142	-3.07645	down		BGIOSGA000075	6.2e-189	-1.60331	down		BGIOSGA000213	0.012007	-1.05175	down
BGIOSGA000936	1.37e-05	1.56801	up		BGIOSGA000083	0.00201141	1.33874	up		BGIOSGA000129	0.012413	1.4079	up		BGIOSGA000070	1.26e-65	1.0631	up		BGIOSGA000083	0.00254975	1.02371	up		BGIOSGA000129	0.000127376	1.99668	up		BGIOSGA000070	1.14e-43	1.12137	up		BGIOSGA000093	9.6e-23	-1.07623	down		BGIOSGA000085	1.99e-08	1.92998	up		BGIOSGA000253	1.74e-06	1.66229	up
BGIOSGA000948	1.96e-08	1.1038	up		BGIOSGA000087	6.95e-57	3.59785	up		BGIOSGA000133	4.12e-06	-2.01517	down		BGIOSGA000083	0.00154816	1.38001	up		BGIOSGA000087	2.79e-155	3.9986	up		BGIOSGA000133	5.11e-08	-2.23367	down		BGIOSGA000076	0.0141049	1.57878	up		BGIOSGA000097	0.0202303	1.207	up		BGIOSGA000087	2.21e-31	-1.90542	down		BGIOSGA000254	1.24e-05	1.66836	up
BGIOSGA000949	0.000986531	1.18574	up		BGIOSGA000088	3.49e-23	-3.21364	down		BGIOSGA000142	6.6e-08	-1.14891	down		BGIOSGA000085	0.000202033	1.46597	up		BGIOSGA000088	2.49e-17	-2.8815	down		BGIOSGA000162	9.95e-11	-3.26525	down		BGIOSGA000083	0.00175316	1.08007	up		BGIOSGA000112	5.86e-06	1.05178	up		BGIOSGA000090	9.1e-31	1.58487	up		BGIOSGA000282	7.63e-104	2.4165	up
BGIOSGA000958	6.05e-08	-1.69376	down		BGIOSGA000093	5.56e-20	1.17001	up		BGIOSGA000206	8.12e-32	-1.76389	down		BGIOSGA000087	5.09e-07	1.64416	up		BGIOSGA000093	4.75e-20	1.13323	up		BGIOSGA000168	6.05e-08	-1.44393	down		BGIOSGA000085	0.000530002	2.15564	up		BGIOSGA000129	2.67e-06	-1.48126	down		BGIOSGA000097	1.75e-17	3.13055	up		BGIOSGA000283	4.61e-29	-1.1596	down
BGIOSGA001014	0.00152528	1.02737	up		BGIOSGA000096	3.97e-07	1.50278	up		BGIOSGA000208	0.000474518	-2.24877	down		BGIOSGA000088	2.02e-15	-3.70282	down		BGIOSGA000097	0.00311744	2.08345	up		BGIOSGA000172	0.00219171	1.81927	up		BGIOSGA000087	1.51e-16	2.03097	up		BGIOSGA000130	9.32e-216	-2.76143	down		BGIOSGA000127	5.23e-36	-1.25025	down		BGIOSGA000356	2.07e-09	2.0379	up
BGIOSGA001049	4.45e-08	1.32419	up		BGIOSGA000110	1.39e-34	-1.23369	down		BGIOSGA000219	5.13e-19	1.15826	up		BGIOSGA000090	3.46e-73	1.73427	up		BGIOSGA000129	8.08e-20	4.08957	up		BGIOSGA000206	1.17e-30	-1.78922	down		BGIOSGA000088	4.25e-11	-3.27245	down		BGIOSGA000133	8.76e-05	-1.87662	down		BGIOSGA000129	0.00204172	-1.14017	down		BGIOSGA000374	1.38e-90	1.12676	up
BGIOSGA001154	0.000359555	1.31564	up		BGIOSGA000127	3.23e-45	-1.08697	down		BGIOSGA000237	8.19e-74	-1.06058	down		BGIOSGA000096	0.00221724	1.04617	up		BGIOSGA000130	2.39e-57	3.62555	up		BGIOSGA000286	0.0323149	-1.38567	down		BGIOSGA000090	1.29e-36	1.87489	up		BGIOSGA000135	0.00823725	-1.90433	down		BGIOSGA000130	1.44e-126	-2.27596	down		BGIOSGA000440	3.35e-19	1.4331	up
BGIOSGA001209	0.000519868	-1.25209	down		BGIOSGA000129	1.41e-13	3.17565	up		BGIOSGA000258	0.00168815	1.29906	up		BGIOSGA000097	5.86e-40	3.74919	up		BGIOSGA000136	0.0359975	-2.03481	down		BGIOSGA000319	4.37e-05	-1.47878	down		BGIOSGA000097	1.14e-58	5.56685	up		BGIOSGA000169	0.00441138	-1.60205	down		BGIOSGA000133	0.0464457	-1.16859	down		BGIOSGA000447	0.000152278	-1.51134	down
BGIOSGA001263	0.00339162	1.17983	up		BGIOSGA000130	1.34e-206	3.20064	up		BGIOSGA000260	0.0224824	1.6322	up		BGIOSGA000127	3.18e-161	-2.34218	down		BGIOSGA000162	8.93e-15	-3.99295	down		BGIOSGA000338	6.18e-05	-1.08898	down		BGIOSGA000127	3.98e-56	-1.94052	down		BGIOSGA000176	8.24e-94	-1.34192	down		BGIOSGA000142	1.83e-08	-1.10137	down		BGIOSGA000466	2.76e-14	1.18281	up
BGIOSGA001264	0.000760992	1.13065	up		BGIOSGA000169	3.28e-06	3.29308	up		BGIOSGA000303	0.0379372	-1.20636	down		BGIOSGA000129	0.00136512	1.86494	up		BGIOSGA000168	4.27e-06	-1.23612	down		BGIOSGA000339	5.41e-10	-1.2394	down		BGIOSGA000129	3.51e-06	2.65644	up		BGIOSGA000178	1.96e-09	-1.89109	down		BGIOSGA000147	1.54e-05	-1.5228	down		BGIOSGA000518	1.54e-07	1.98337	up
BGIOSGA001301	0.000368604	-1.31507	down		BGIOSGA000172	0.000635644	-1.60684	down		BGIOSGA000319	0.000668247	-1.21363	down		BGIOSGA000133	0.0144376	-1.33707	down		BGIOSGA000169	0.024029	1.62522	up		BGIOSGA000345	9.42e-08	1.40512	up		BGIOSGA000130	1.17e-06	1.36052	up		BGIOSGA000194	1.3e-50	1.28437	up		BGIOSGA000168	1.77e-05	-1.16059	down		BGIOSGA000634	0.00766264	-1.14925	down
BGIOSGA001530	4.05e-09	2.0359	up		BGIOSGA000176	1.02e-84	1.62945	up		BGIOSGA000327	0.0206934	-1.012	down		BGIOSGA000142	4.29e-25	-1.88518	down		BGIOSGA000172	0.0174883	1.51638	up		BGIOSGA000352	1.08e-17	-2.28713	down		BGIOSGA000133	0.00136189	-1.65041	down		BGIOSGA000195	0.00127689	1.0059	up		BGIOSGA000169	0.0177848	-1.63433	down		BGIOSGA000635	3.46e-16	-2.41308	down
BGIOSGA001677	0.00026072	1.35595	up		BGIOSGA000178	4.36e-20	1.81445	up		BGIOSGA000328	8.39e-23	1.16998	up		BGIOSGA000147	1.43e-09	-2.00352	down		BGIOSGA000176	3.84e-61	1.38542	up		BGIOSGA000369	0.0153953	-1.50463	down		BGIOSGA000142	5.27e-17	-1.74328	down		BGIOSGA000206	2.29e-14	-1.29849	down		BGIOSGA000172	0.016669	1.2178	up		BGIOSGA000692	9.82e-06	1.49382	up
BGIOSGA001774	0.000563232	1.23117	up		BGIOSGA000212	3.14e-61	2.97861	up		BGIOSGA000333	7.05e-91	1.08624	up		BGIOSGA000154	0.0137983	2.20407	up		BGIOSGA000178	2.66e-26	1.79364	up		BGIOSGA000384	1.43e-24	-4.85637	down		BGIOSGA000147	0.00115356	-1.34626	down		BGIOSGA000212	1.14e-21	-2.14966	down		BGIOSGA000178	1.55e-26	-1.65245	down		BGIOSGA000741	4.58e-05	-1.26941	down
BGIOSGA001791	5.43e-34	-1.95279	down		BGIOSGA000214	0.00019677	1.67114	up		BGIOSGA000339	4.54e-25	-1.76786	down		BGIOSGA000168	5.79e-09	-1.52421	down		BGIOSGA000209	0.00177051	1.46419	up		BGIOSGA000395	7.08e-14	1.68575	up		BGIOSGA000162	2.02e-11	-3.69688	down		BGIOSGA000214	0.00186726	-1.25844	down		BGIOSGA000206	9.73e-13	-1.13944	down		BGIOSGA000793	5.24e-05	1.51795	up
BGIOSGA001803	4.29e-09	2.04314	up		BGIOSGA000219	5.35e-114	2.6136	up		BGIOSGA000345	4.93e-07	1.39938	up		BGIOSGA000177	7.87e-26	1.03365	up		BGIOSGA000212	6.33e-56	2.6511	up		BGIOSGA000396	0.0103653	-1.18156	down		BGIOSGA000168	7.68e-18	-2.38132	down		BGIOSGA000219	6.16e-79	-1.4175	down		BGIOSGA000209	0.010807	-1.37103	down		BGIOSGA000855	1.8e-75	1.20242	up
BGIOSGA001812	1.04e-15	1.0105	up		BGIOSGA000221	6.6e-22	2.93332	up		BGIOSGA000352	3.49e-43	-3.17414	down		BGIOSGA000206	1.96e-29	-1.58662	down		BGIOSGA000214	0.000124889	1.55955	up		BGIOSGA000418	2.7e-14	-1.20776	down		BGIOSGA000172	2.18e-21	2.96664	up		BGIOSGA000222	4.08e-58	-1.15716	down		BGIOSGA000212	2.34e-47	-2.31394	down		BGIOSGA000870	3.66e-08	1.8337	up
BGIOSGA001853	0.00155366	1.17778	up		BGIOSGA000222	4.63e-66	1.66183	up		BGIOSGA000367	0.0455099	-1.29103	down		BGIOSGA000213	4.99e-06	-2.04171	down		BGIOSGA000219	7.07e-40	2.29394	up		BGIOSGA000423	0.00621253	-1.52615	down		BGIOSGA000206	3.14e-31	-1.63418	down		BGIOSGA000258	1.94e-30	-2.17023	down		BGIOSGA000213	0.0177098	-1.27263	down		BGIOSGA000886	1.06e-28	-1.56543	down
BGIOSGA002093	1.94e-07	1.05486	up		BGIOSGA000231	2.68e-55	-1.48371	down		BGIOSGA000369	0.0336409	-1.54394	down		BGIOSGA000214	0.0357204	1.18359	up		BGIOSGA000222	5.19e-22	1.03064	up		BGIOSGA000430	1.77e-06	1.38735	up		BGIOSGA000208	0.0498082	1.72908	up		BGIOSGA000260	0.000362242	-2.04882	down		BGIOSGA000219	8.09e-30	-1.31194	down		BGIOSGA000888	0.000113252	1.36903	up
BGIOSGA002158	1.3e-06	1.60418	up		BGIOSGA000237	9.61e-171	-1.72034	down		BGIOSGA000395	1.4e-25	2.26185	up		BGIOSGA000219	5.98e-16	1.28534	up		BGIOSGA000231	3.32e-30	-1.17963	down		BGIOSGA000438	3.28e-38	1.97352	up		BGIOSGA000213	0.00644329	-1.68558	down		BGIOSGA000264	0.010957	1.56478	up		BGIOSGA000222	1.44e-48	-1.51992	down		BGIOSGA000945	1.86e-31	2.91106	up
BGIOSGA002181	2.77e-23	3.22448	up		BGIOSGA000258	4.05e-41	3.61773	up		BGIOSGA000396	3.1e-08	-2.04392	down		BGIOSGA000228	4.33e-59	1.10353	up		BGIOSGA000237	6.4e-64	-1.35507	down		BGIOSGA000440	2.1e-06	1.21705	up		BGIOSGA000253	0.000338134	2.20906	up		BGIOSGA000290	1.31e-32	-1.2681	down		BGIOSGA000228	8.06e-71	1.08666	up		BGIOSGA000948	3.73e-23	-1.42231	down
BGIOSGA002270	1.85e-11	-1.43224	down		BGIOSGA000259	0.00192914	2.88286	up		BGIOSGA000418	1.63e-08	-1.00845	down		BGIOSGA000237	3.26e-124	-1.29708	down		BGIOSGA000258	6.09e-33	2.65494	up		BGIOSGA000466	4.96e-05	1.23471	up		BGIOSGA000254	1.43e-16	5.24439	up		BGIOSGA000309	8.84e-12	-1.35333	down		BGIOSGA000254	7.74e-08	3.43671	up		BGIOSGA000958	7.63e-07	1.32758	up
BGIOSGA002376	0.00365247	1.12285	up		BGIOSGA000260	1.25e-30	5.4491	up		BGIOSGA000430	1.67e-05	1.35781	up		BGIOSGA000253	0.00154426	2.43936	up		BGIOSGA000260	4.09e-12	3.83885	up		BGIOSGA000500	4.85e-05	-1.8502	down		BGIOSGA000260	0.000113968	2.48366	up		BGIOSGA000310	2.65e-11	-1.1084	down		BGIOSGA000258	2.2e-35	-3.09903	down		BGIOSGA000988	1.74e-05	1.00955	up
BGIOSGA002455	1.53e-05	-1.58695	down		BGIOSGA000283	2.41e-22	-1.00756	down		BGIOSGA000435	2.35e-07	-1.3543	down		BGIOSGA000254	8.02e-16	5.54478	up		BGIOSGA000264	0.0207783	-2.06077	down		BGIOSGA000518	2.55e-05	-2.29301	down		BGIOSGA000272	0.001983	-2.32898	down		BGIOSGA000311	1.46e-33	1.01208	up		BGIOSGA000260	8.94e-07	-1.15577	down		BGIOSGA001106	0.00458659	1.20445	up
BGIOSGA002483	3.99e-17	-2.43976	down		BGIOSGA000290	1.32e-98	2.17913	up		BGIOSGA000438	2.66e-28	1.57969	up		BGIOSGA000259	0.0280745	2.02179	up		BGIOSGA000272	0.0349015	-1.84313	down		BGIOSGA000521	2.81e-09	-3.06441	down		BGIOSGA000282	2.97e-127	2.9472	up		BGIOSGA000319	0.000384904	-1.22452	down		BGIOSGA000264	0.0321526	1.43154	up		BGIOSGA001151	4.91e-15	2.76605	up
BGIOSGA002484	1.48e-42	-2.86329	down		BGIOSGA000309	1.68e-27	1.82266	up		BGIOSGA000439	1.43e-09	-1.1863	down		BGIOSGA000260	2.3e-13	4.01937	up		BGIOSGA000290	3.1e-60	1.73772	up		BGIOSGA000542	0.0413941	-1.09697	down		BGIOSGA000283	5.31e-42	-1.5686	down		BGIOSGA000339	3.25e-12	-1.02414	down		BGIOSGA000270	0.00333144	2.15939	up		BGIOSGA001190	1.04e-18	-2.11714	down
BGIOSGA002574	2.62e-06	-1.00648	down		BGIOSGA000310	5.54e-14	1.08143	up		BGIOSGA000440	4.9e-11	1.68959	up		BGIOSGA000270	0.00432991	2.52524	up		BGIOSGA000309	6.43e-14	1.46638	up		BGIOSGA000557	0.00156573	-1.84518	down		BGIOSGA000303	0.00688108	-1.77845	down		BGIOSGA000344	7.84e-14	-2.16203	down		BGIOSGA000282	5.84e-52	1.95139	up		BGIOSGA001192	4.25e-11	-1.59957	down
BGIOSGA002693	3.67e-06	-1.64437	down		BGIOSGA000312	4.75e-05	1.41822	up		BGIOSGA000444	2.83e-08	1.03647	up		BGIOSGA000272	0.015187	-2.03629	down		BGIOSGA000312	7.52e-05	1.0177	up		BGIOSGA000573	9.55e-07	-2.14349	down		BGIOSGA000327	0.0426148	-1.12296	down		BGIOSGA000352	0.000545114	-1.22346	down		BGIOSGA000306	0.000550376	1.08444	up		BGIOSGA001213	0.009978	1.0954	up
BGIOSGA002740	5.3e-06	1.07638	up		BGIOSGA000324	0.0360922	-2.24085	down		BGIOSGA000466	2.14e-19	2.25475	up		BGIOSGA000282	2.57e-54	1.80585	up		BGIOSGA000327	6e-05	-1.61646	down		BGIOSGA000580	1.3e-05	2.43832	up		BGIOSGA000328	8.88e-22	1.33126	up		BGIOSGA000393	2.51e-80	-1.39132	down		BGIOSGA000309	6.83e-16	-1.47349	down		BGIOSGA001215	5.77e-19	-1.5701	down
BGIOSGA002832	5.3e-11	2.25022	up		BGIOSGA000327	1.71e-05	-1.69994	down		BGIOSGA000474	4.01e-35	1.25436	up		BGIOSGA000283	3.63e-106	-1.77001	down		BGIOSGA000331	1.55e-26	-1.04542	down		BGIOSGA000586	4.1e-35	2.29482	up		BGIOSGA000329	6.53e-06	-1.08265	down		BGIOSGA000395	1.96e-22	1.90368	up		BGIOSGA000326	0.00922485	-1.83711	down		BGIOSGA001279	7.65e-10	-1.14807	down
BGIOSGA002898	0.00595959	1.05466	up		BGIOSGA000331	3.72e-154	-1.31287	down		BGIOSGA000482	3.63e-23	-1.63798	down		BGIOSGA000290	1.17e-39	1.39082	up		BGIOSGA000333	2.59e-93	1.51657	up		BGIOSGA000625	0.0342118	1.11064	up		BGIOSGA000338	7.17e-08	-1.14777	down		BGIOSGA000399	9.38e-22	-1.03214	down		BGIOSGA000328	6.89e-21	1.01621	up		BGIOSGA001281	0.00514961	-1.17739	down
BGIOSGA002929	4.58e-21	-1.04676	down		BGIOSGA000333	1.33e-243	1.86233	up		BGIOSGA000500	3.01e-09	-2.53419	down		BGIOSGA000303	0.00573285	-1.87917	down		BGIOSGA000338	0.00071727	-1.12302	down		BGIOSGA000658	1.69e-07	1.89654	up		BGIOSGA000344	0.000490274	-1.8891	down		BGIOSGA000404	6.78e-14	1.06597	up		BGIOSGA000344	1.26e-14	-3.1434	down		BGIOSGA001301	1.16e-09	1.58358	up
BGIOSGA002956	0.000986531	1.15424	up		BGIOSGA000337	1.87e-15	-1.03526	down		BGIOSGA000518	2.51e-10	-3.45704	down		BGIOSGA000321	0.0103266	1.30266	up		BGIOSGA000344	3e-06	1.29617	up		BGIOSGA000677	0.00517488	1.22685	up		BGIOSGA000352	2.75e-24	-3.6041	down		BGIOSGA000425	6.45e-30	1.1535	up		BGIOSGA000345	4.72e-10	-1.57651	down		BGIOSGA001327	0.000876679	1.02491	up
BGIOSGA003099	7.26e-56	-2.14852	down		BGIOSGA000344	1.31e-11	1.85867	up		BGIOSGA000521	1.02e-29	-5.16651	down		BGIOSGA000326	0.00710206	-2.04212	down		BGIOSGA000345	2.6e-20	2.16439	up		BGIOSGA000692	0.0144294	-1.32999	down		BGIOSGA000356	1.14e-11	3.64131	up		BGIOSGA000440	1.7e-104	-2.60841	down		BGIOSGA000352	2.69e-09	-2.4493	down		BGIOSGA001389	1.88e-08	-1.23808	down
BGIOSGA003143	5.7e-05	-1.43816	down		BGIOSGA000345	9.93e-18	2.15698	up		BGIOSGA000534	0.0344074	-1.06061	down		BGIOSGA000327	0.0181275	-1.21364	down		BGIOSGA000352	1.88e-06	-1.10465	down		BGIOSGA000720	1.49e-18	1.01974	up		BGIOSGA000369	0.00888464	-1.97917	down		BGIOSGA000461	2.26e-19	-1.33684	down		BGIOSGA000353	1.58e-09	1.18246	up		BGIOSGA001390	0.00632892	-1.16782	down
BGIOSGA003234	9.14e-28	3.43457	up		BGIOSGA000352	1.18e-23	-1.93327	down		BGIOSGA000542	0.00141298	-1.47967	down		BGIOSGA000328	6.18e-62	1.58722	up		BGIOSGA000353	7.49e-06	-1.07441	down		BGIOSGA000745	8.12e-16	-1.43823	down		BGIOSGA000374	1.02e-72	1.1606	up		BGIOSGA000466	4.64e-17	-1.39408	down		BGIOSGA000356	1.05e-18	4.31501	up		BGIOSGA001420	4.71e-22	1.12807	up
BGIOSGA003251	6.59e-17	1.97422	up		BGIOSGA000353	4.94e-07	-1.33135	down		BGIOSGA000573	8.55e-11	-2.66667	down		BGIOSGA000329	3.65e-06	-1.05356	down		BGIOSGA000369	0.0343926	-1.95148	down		BGIOSGA000753	5.47e-08	1.86103	up		BGIOSGA000384	3.35e-08	-3.55514	down		BGIOSGA000481	1.96e-27	-1.07376	down		BGIOSGA000367	0.0377864	1.31572	up		BGIOSGA001444	2.43e-14	1.53486	up
BGIOSGA003360	9.65e-05	1.40289	up		BGIOSGA000367	0.0305461	-1.41107	down		BGIOSGA000586	1.72e-52	3.47843	up		BGIOSGA000331	1.92e-100	-1.24133	down		BGIOSGA000382	9.31e-24	-1.41452	down		BGIOSGA000770	0.00377416	-1.55427	down		BGIOSGA000395	1.14e-09	1.37042	up		BGIOSGA000485	0.0021165	-1.32501	down		BGIOSGA000378	0.000197491	-2.58755	down		BGIOSGA001454	0.00155048	-1.21708	down
BGIOSGA003444	0.00219634	1.09277	up		BGIOSGA000379	2.56e-20	-1.19517	down		BGIOSGA000606	0.0336363	-1.5029	down		BGIOSGA000339	2.61e-17	-1.33078	down		BGIOSGA000384	4.43e-10	-3.67718	down		BGIOSGA000785	2.58e-08	-2.86555	down		BGIOSGA000396	0.000743789	-2.59136	down		BGIOSGA000495	7.36e-05	-1.15912	down		BGIOSGA000389	1.24e-13	-1.51221	down		BGIOSGA001525	2.61e-07	-1.61766	down
BGIOSGA003469	1e-22	-1.04086	down		BGIOSGA000382	1.37e-39	-1.65055	down		BGIOSGA000607	0.0489212	-1.43026	down		BGIOSGA000344	0.0201031	-1.42494	down		BGIOSGA000393	2.22e-31	1.37187	up		BGIOSGA000837	1.06e-05	-2.07759	down		BGIOSGA000410	3.42e-14	-1.06597	down		BGIOSGA000498	1.1e-26	-2.45158	down		BGIOSGA000392	0.0355973	1.61923	up		BGIOSGA001576	2.19e-13	1.79508	up
BGIOSGA003531	8.98e-14	2.52516	up		BGIOSGA000393	4.69e-97	1.96379	up		BGIOSGA000610	0.00828142	-1.48857	down		BGIOSGA000352	2.05e-48	-4.50479	down		BGIOSGA000394	3.11e-07	1.21039	up		BGIOSGA000855	5.22e-33	1.85822	up		BGIOSGA000418	3.05e-13	-1.18617	down		BGIOSGA000500	0.00134679	-1.67604	down		BGIOSGA000393	5.37e-33	-1.37856	down		BGIOSGA001587	3.27e-11	1.82311	up
BGIOSGA003613	6.13e-09	-1.19263	down		BGIOSGA000394	3.62e-09	1.46029	up		BGIOSGA000615	0.00104231	-1.00791	down		BGIOSGA000356	4.14e-14	4.10612	up		BGIOSGA000396	2.73e-06	-2.25335	down		BGIOSGA000865	5.77e-06	1.12583	up		BGIOSGA000423	0.0367717	-1.53959	down		BGIOSGA000518	5.95e-09	-3.21196	down		BGIOSGA000395	2.05e-16	1.53829	up		BGIOSGA001700	5.23e-05	1.4982	up
BGIOSGA003766	3.65e-43	1.0234	up		BGIOSGA000396	9.25e-14	-3.12298	down		BGIOSGA000624	4.81e-11	1.29324	up		BGIOSGA000374	1.23e-103	1.28781	up		BGIOSGA000399	1.32e-35	1.72015	up		BGIOSGA000873	2.49e-05	1.76314	up		BGIOSGA000430	2.08e-42	2.4181	up		BGIOSGA000531	6.5e-62	-2.30426	down		BGIOSGA000404	2.78e-12	1.20952	up		BGIOSGA001713	9.09e-05	-1.09422	down
BGIOSGA003912	9.33e-08	-1.30562	down		BGIOSGA000399	3.96e-41	1.68596	up		BGIOSGA000627	0.000202495	-1.38868	down		BGIOSGA000394	3.35e-05	1.14971	up		BGIOSGA000410	8.7e-16	-1.0895	down		BGIOSGA000874	0.0361882	-1.32435	down		BGIOSGA000435	6.3e-06	-1.7101	down		BGIOSGA000551	0.000143364	-1.02499	down		BGIOSGA000430	4.83e-22	1.13243	up		BGIOSGA001740	4.41e-173	-2.77885	down
BGIOSGA004070	0.0134076	1.03795	up		BGIOSGA000406	1.35e-21	1.13105	up		BGIOSGA000658	2.22e-06	1.55435	up		BGIOSGA000395	6.79e-19	1.94488	up		BGIOSGA000430	2.11e-09	1.29726	up		BGIOSGA000884	0.0106579	-1.41311	down		BGIOSGA000436	0.00243546	-1.21411	down		BGIOSGA000566	3.5e-07	2.27947	up		BGIOSGA000435	0.00402703	-1.18435	down		BGIOSGA001774	0.000344924	1.39249	up
BGIOSGA004292	1.14e-07	-1.38791	down		BGIOSGA000410	1.29e-19	-1.01227	down		BGIOSGA000659	1.22e-14	1.92135	up		BGIOSGA000422	1.3e-17	1.12483	up		BGIOSGA000438	5.58e-18	1.36989	up		BGIOSGA000925	1.38e-17	1.06498	up		BGIOSGA000437	0.000747051	-1.19765	down		BGIOSGA000577	0.0163714	1.72272	up		BGIOSGA000439	1.92e-05	-1.12379	down		BGIOSGA001800	0.0160051	-1.01844	down
BGIOSGA004331	3.11e-09	1.05719	up		BGIOSGA000422	8.3e-18	1.13742	up		BGIOSGA000677	0.000316419	1.32805	up		BGIOSGA000428	2.33e-05	1.09619	up		BGIOSGA000440	5.46e-145	3.90452	up		BGIOSGA000931	0.0217434	-1.38838	down		BGIOSGA000438	1.65e-55	2.31484	up		BGIOSGA000586	4.34e-41	-1.37256	down		BGIOSGA000440	6.08e-22	-1.12967	down		BGIOSGA001826	2.57e-06	1.42539	up
BGIOSGA004351	1.62e-162	-2.71085	down		BGIOSGA000430	5.29e-06	1.25493	up		BGIOSGA000692	4.48e-06	-1.83959	down		BGIOSGA000430	3.33e-24	2.36594	up		BGIOSGA000447	0.00186438	-2.43906	down		BGIOSGA000936	3.56e-06	-2.54047	down		BGIOSGA000439	1.8e-05	-1.12632	down		BGIOSGA000598	4.03e-05	-1.49278	down		BGIOSGA000461	1.46e-31	-1.18468	down		BGIOSGA002051	7.44e-13	-1.07703	down
BGIOSGA004437	3.84e-21	1.07433	up		BGIOSGA000435	0.000104722	-1.02536	down		BGIOSGA000720	1.01e-32	1.25911	up		BGIOSGA000435	8.57e-11	-2.22865	down		BGIOSGA000461	1.64e-60	1.78137	up		BGIOSGA000945	0.00735022	1.64737	up		BGIOSGA000440	4.37e-44	2.74276	up		BGIOSGA000624	1.66e-10	1.60987	up		BGIOSGA000474	1.29e-32	1.05914	up		BGIOSGA002149	2.33e-17	2.69812	up
BGIOSGA004494	6.3e-07	1.78496	up		BGIOSGA000440	8.67e-180	4.39621	up		BGIOSGA000724	1.61e-05	-1.75309	down		BGIOSGA000436	0.0104076	-1.0414	down		BGIOSGA000466	6.69e-27	2.70564	up		BGIOSGA000949	4.28e-06	-2.55074	down		BGIOSGA000447	3.16e-11	-3.45847	down		BGIOSGA000628	0.00015945	1.14622	up		BGIOSGA000481	1.03e-23	-1.04844	down		BGIOSGA002212	0.0144036	1.06714	up
BGIOSGA004553	3.33e-07	1.13883	up		BGIOSGA000447	0.00126474	-2.56069	down		BGIOSGA000731	1.59e-17	-1.58525	down		BGIOSGA000437	0.0039467	-1.04239	down		BGIOSGA000478	2.66e-48	-1.13448	down		BGIOSGA000988	2.64e-05	1.66672	up		BGIOSGA000466	1.28e-22	2.49041	up		BGIOSGA000635	1.57e-09	1.77527	up		BGIOSGA000498	2.04e-18	-1.83099	down		BGIOSGA002233	1.49e-51	4.27747	up
BGIOSGA004624	1.41e-05	-1.56673	down		BGIOSGA000461	2.22e-31	1.65273	up		BGIOSGA000741	4.57e-05	-1.06664	down		BGIOSGA000438	1.33e-41	1.91906	up		BGIOSGA000485	0.0389946	1.07538	up		BGIOSGA001018	5.12e-06	1.05001	up		BGIOSGA000486	6.35e-05	-1.11833	down		BGIOSGA000649	0.00244816	-1.36597	down		BGIOSGA000500	0.000740262	-2.04179	down		BGIOSGA002256	0.00722031	1.15707	up
BGIOSGA004651	1.67e-12	2.40771	up		BGIOSGA000462	3.15e-05	-1.32532	down		BGIOSGA000745	3.34e-18	-1.47234	down		BGIOSGA000439	1.77e-07	-1.30124	down		BGIOSGA000495	2.53e-07	1.55953	up		BGIOSGA001048	0.00019774	1.05524	up		BGIOSGA000495	0.00147425	1.09082	up		BGIOSGA000650	1.67e-14	-2.63241	down		BGIOSGA000531	4.09e-41	-2.14383	down		BGIOSGA002263	3.53e-25	-1.98893	down
BGIOSGA004687	0.000294491	1.2913	up		BGIOSGA000466	2.34e-75	3.7585	up		BGIOSGA000746	2.19e-50	-1.21297	down		BGIOSGA000440	1.13e-56	3.23021	up		BGIOSGA000498	8.73e-52	3.29048	up		BGIOSGA001069	0.00425975	1.00913	up		BGIOSGA000498	6.57e-05	1.38974	up		BGIOSGA000658	2.28e-09	-1.1844	down		BGIOSGA000532	1.57e-101	-1.36325	down		BGIOSGA002264	0.000182294	-1.24195	down
BGIOSGA004722	1.41e-14	1.16166	up		BGIOSGA000478	2.15e-112	-1.43911	down		BGIOSGA000753	5.11e-07	2.19348	up		BGIOSGA000444	1.11e-07	1.11416	up		BGIOSGA000499	0.000313068	-3.1425	down		BGIOSGA001075	3.95e-42	-5.82457	down		BGIOSGA000500	5.12e-05	-2.4001	down		BGIOSGA000659	1.49e-32	-1.6455	down		BGIOSGA000564	0.0190639	-1.37527	down		BGIOSGA002326	4.88e-09	2.16811	up
BGIOSGA004726	2.33e-07	-1.83856	down		BGIOSGA000480	0.00017701	1.01559	up		BGIOSGA000770	0.00628261	-1.49909	down		BGIOSGA000447	3.07e-10	-3.45478	down		BGIOSGA000521	0.000600817	-2.87924	down		BGIOSGA001083	0.038491	-1.33137	down		BGIOSGA000502	0.0211632	-1.1794	down		BGIOSGA000674	5.33e-22	-1.05703	down		BGIOSGA000566	0.000108002	2.06411	up		BGIOSGA002398	1.62e-08	-1.93263	down
BGIOSGA004967	1.15e-15	2.46328	up		BGIOSGA000482	1.8e-11	-1.17298	down		BGIOSGA000819	1.92e-14	-1.26216	down		BGIOSGA000462	8.16e-06	-1.30911	down		BGIOSGA000530	0.0054738	1.72667	up		BGIOSGA001093	7.28e-30	-1.94925	down		BGIOSGA000521	0.000213783	-2.15784	down		BGIOSGA000677	6.37e-10	-1.40558	down		BGIOSGA000604	8.3e-10	1.54289	up		BGIOSGA002445	0.0029527	-1.23891	down
BGIOSGA004994	1.25e-12	-1.54717	down		BGIOSGA000495	8.79e-05	1.68066	up		BGIOSGA000833	0.000470199	1.20422	up		BGIOSGA000466	1.96e-70	3.54825	up		BGIOSGA000531	7.21e-17	2.06712	up		BGIOSGA001123	3.98e-58	2.58677	up		BGIOSGA000542	9.78e-06	-1.93699	down		BGIOSGA000687	3.2e-39	1.0186	up		BGIOSGA000633	6.67e-21	1.11219	up		BGIOSGA002484	0.000532524	-1.29747	down
BGIOSGA005046	1.99e-10	-1.04167	down		BGIOSGA000498	6.15e-42	2.90291	up		BGIOSGA000836	1.08e-32	-1.08572	down		BGIOSGA000474	4.45e-51	1.45867	up		BGIOSGA000532	3.24e-47	1.42527	up		BGIOSGA001124	1.34e-32	2.29782	up		BGIOSGA000551	0.000211283	1.09696	up		BGIOSGA000692	0.0131004	-1.39146	down		BGIOSGA000649	1.51e-06	-2.3892	down		BGIOSGA002507	0.000886774	-1.0382	down
BGIOSGA005049	0.000353056	1.25225	up		BGIOSGA000499	0.000974505	-3.27248	down		BGIOSGA000837	4.92e-22	-3.4743	down		BGIOSGA000478	1.03e-159	-1.23934	down		BGIOSGA000551	3.88e-12	1.55217	up		BGIOSGA001154	1.93e-12	-3.55455	down		BGIOSGA000571	1.1e-08	1.10634	up		BGIOSGA000721	2.73e-08	-1.14038	down		BGIOSGA000650	7.41e-43	-4.34436	down		BGIOSGA002532	0.000303114	1.45503	up
BGIOSGA005091	6.05e-09	2.02832	up		BGIOSGA000521	0.049234	-2.16481	down		BGIOSGA000854	8.84e-126	1.80199	up		BGIOSGA000482	2.05e-26	-1.66732	down		BGIOSGA000566	0.0263419	-1.4163	down		BGIOSGA001155	4.32e-16	-1.13641	down		BGIOSGA000573	2.99e-10	-2.97665	down		BGIOSGA000728	6.66e-68	1.34354	up		BGIOSGA000658	9.56e-11	-1.5729	down		BGIOSGA002563	1.04e-135	-1.32094	down
BGIOSGA005210	0.0124635	1.03716	up		BGIOSGA000531	3.09e-63	2.42897	up		BGIOSGA000855	8.84e-102	2.56023	up		BGIOSGA000495	0.0142581	1.2008	up		BGIOSGA000573	7.37e-05	-1.66826	down		BGIOSGA001186	0.000168074	-1.17154	down		BGIOSGA000586	7.33e-65	2.85086	up		BGIOSGA000748	2.67e-25	-2.94992	down		BGIOSGA000659	2.18e-29	-1.36754	down		BGIOSGA002595	1.74e-14	2.7089	up
BGIOSGA005232	0.00136363	-1.20815	down		BGIOSGA000532	1.44e-121	1.7306	up		BGIOSGA000865	6.83e-15	1.37358	up		BGIOSGA000498	0.00435966	1.01574	up		BGIOSGA000579	1.51e-28	1.22089	up		BGIOSGA001192	2.63e-45	-2.00769	down		BGIOSGA000613	0.00010954	-1.49692	down		BGIOSGA000759	4.13e-47	1.22863	up		BGIOSGA000674	2.51e-28	-1.29959	down		BGIOSGA002626	3.3e-06	-1.10612	down
BGIOSGA005418	2.01e-11	1.12385	up		BGIOSGA000542	0.000175239	-1.3141	down		BGIOSGA000873	1.17e-07	2.27492	up		BGIOSGA000500	2.33e-08	-3.07343	down		BGIOSGA000586	2.78e-148	3.74447	up		BGIOSGA001209	1.17e-39	3.80677	up		BGIOSGA000625	0.00965538	1.42304	up		BGIOSGA000760	1.73e-17	1.65989	up		BGIOSGA000677	1.38e-09	-1.02586	down		BGIOSGA002639	0.0247404	-1.00914	down
BGIOSGA005429	0.00888841	1.08617	up		BGIOSGA000551	2.53e-08	1.4627	up		BGIOSGA000883	2.32e-73	1.47406	up		BGIOSGA000507	4.4e-06	-1.04778	down		BGIOSGA000598	5.25e-08	1.66205	up		BGIOSGA001215	1.66e-23	1.72193	up		BGIOSGA000627	0.00179085	-1.47552	down		BGIOSGA000762	4.92e-29	1.39578	up		BGIOSGA000748	1.71e-20	-3.92811	down		BGIOSGA002652	4.83e-05	-1.40937	down
BGIOSGA005495	7.3e-06	1.12214	up		BGIOSGA000564	0.00153656	1.80731	up		BGIOSGA000884	0.00520807	-1.59197	down		BGIOSGA000521	6.66e-17	-3.54742	down		BGIOSGA000613	0.000394314	-1.2341	down		BGIOSGA001227	5.77e-10	2.472	up		BGIOSGA000634	0.00548638	-2.04718	down		BGIOSGA000769	2.63e-07	3.30244	up		BGIOSGA000758	0.0191896	1.3916	up		BGIOSGA002698	1.89e-47	1.52729	up
BGIOSGA005704	5.58e-09	1.98352	up		BGIOSGA000573	9.14e-08	-2.04994	down		BGIOSGA000885	0.000186345	-1.25162	down		BGIOSGA000542	3.12e-09	-2.30112	down		BGIOSGA000625	0.000334035	1.839	up		BGIOSGA001229	1.18e-71	3.36597	up		BGIOSGA000635	0.00124555	-2.22056	down		BGIOSGA000775	0.00874295	1.19755	up		BGIOSGA000760	3.67e-07	1.09496	up		BGIOSGA002817	0.000172762	-1.36912	down
BGIOSGA005731	0.00061123	-1.30388	down		BGIOSGA000577	0.0476969	-2.16517	down		BGIOSGA000888	0.0193609	1.54472	up		BGIOSGA000551	0.00225396	1.0112	up		BGIOSGA000627	0.0193224	-1.54825	down		BGIOSGA001234	0.00321244	-1.77293	down		BGIOSGA000658	0.000350749	1.60812	up		BGIOSGA000799	4.15e-29	1.10108	up		BGIOSGA000765	1.67e-41	-1.12151	down		BGIOSGA002820	4.41e-228	3.3784	up
BGIOSGA005821	0.0188648	1.00502	up		BGIOSGA000579	7.25e-91	1.4775	up		BGIOSGA000896	3.65e-14	-1.55942	down		BGIOSGA000571	2.35e-17	1.03163	up		BGIOSGA000649	0.0492148	1.7032	up		BGIOSGA001241	0.000632155	-1.96549	down		BGIOSGA000659	1.99e-09	1.15655	up		BGIOSGA000800	0.00226604	-1.9965	down		BGIOSGA000770	9.37e-06	-2.16543	down		BGIOSGA002835	1.26e-08	-1.39892	down
BGIOSGA005831	9.48e-22	1.55683	up		BGIOSGA000586	6.18e-164	4.97603	up		BGIOSGA000925	9.52e-13	1.02946	up		BGIOSGA000573	5.17e-15	-3.43825	down		BGIOSGA000650	1.29e-18	3.52943	up		BGIOSGA001262	0.00440345	1.49773	up		BGIOSGA000660	0.0466182	1.71218	up		BGIOSGA000820	1.99e-21	-1.13928	down		BGIOSGA000793	1.69e-11	2.52188	up		BGIOSGA002840	1.57e-11	1.29097	up
BGIOSGA005837	2.62e-21	2.94506	up		BGIOSGA000598	1.29e-09	2.03645	up		BGIOSGA000931	2.07e-08	-3.45543	down		BGIOSGA000579	2.36e-43	1.01922	up		BGIOSGA000658	5.15e-28	3.28019	up		BGIOSGA001264	3.62e-20	1.75948	up		BGIOSGA000662	4.09e-26	1.17444	up		BGIOSGA000833	0.00359623	1.03125	up		BGIOSGA000797	2.5e-16	1.35635	up		BGIOSGA002841	2.97e-39	1.02944	up
BGIOSGA005896	5e-09	-1.52874	down		BGIOSGA000604	8.65e-05	-1.17813	down		BGIOSGA000932	8.42e-46	-2.14779	down		BGIOSGA000586	1.01e-76	4.05927	up		BGIOSGA000659	2.96e-64	2.53696	up		BGIOSGA001265	1.31e-22	1.32094	up		BGIOSGA000677	1.76e-05	1.73072	up		BGIOSGA000834	3.76e-18	-1.54358	down		BGIOSGA000800	0.00857619	-1.31078	down		BGIOSGA002884	0.000105373	-1.09296	down
BGIOSGA006038	0.000908501	1.29377	up		BGIOSGA000610	0.0288496	-1.18547	down		BGIOSGA000933	0.00183003	1.04969	up		BGIOSGA000594	3.01e-24	1.13757	up		BGIOSGA000660	0.0147462	2.12644	up		BGIOSGA001266	1.08e-17	1.4715	up		BGIOSGA000680	5.18e-11	-1.49592	down		BGIOSGA000836	6.08e-24	-1.16978	down		BGIOSGA000820	6.16e-17	-1.01677	down		BGIOSGA002916	0.00340163	-1.23556	down
BGIOSGA006084	0.000185457	1.39153	up		BGIOSGA000615	2.24e-06	-1.12021	down		BGIOSGA000941	0.043178	1.42285	up		BGIOSGA000598	0.0415176	1.00431	up		BGIOSGA000674	9.46e-33	1.46481	up		BGIOSGA001269	0.000443426	1.04552	up		BGIOSGA000681	0.00637135	-2.22789	down		BGIOSGA000837	0.00840269	-1.49955	down		BGIOSGA000833	0.000499588	1.09889	up		BGIOSGA002917	3.77e-12	-2.1238	down
BGIOSGA006253	1.02e-10	1.02357	up		BGIOSGA000622	0.011298	-1.03907	down		BGIOSGA000958	1.84e-06	-1.41067	down		BGIOSGA000610	0.0108814	-1.22924	down		BGIOSGA000677	6.83e-16	2.78116	up		BGIOSGA001275	2.13e-33	1.85278	up		BGIOSGA000686	0.0452869	-1.0435	down		BGIOSGA000856	6.88e-27	1.07085	up		BGIOSGA000834	2.86e-06	-1.20398	down		BGIOSGA002927	1.63e-07	-1.42976	down
BGIOSGA006259	1.31e-09	-1.15336	down		BGIOSGA000623	2.72e-40	-1.09602	down		BGIOSGA000980	2.47e-49	-1.21478	down		BGIOSGA000622	4.51e-06	-1.45038	down		BGIOSGA000687	8.97e-20	-1.36806	down		BGIOSGA001277	0.000679102	1.75986	up		BGIOSGA000702	6.09e-05	1.30967	up		BGIOSGA000864	2.03e-25	-1.28722	down		BGIOSGA000836	4.71e-14	-1.58391	down		BGIOSGA002938	9.25e-08	-1.60871	down
BGIOSGA006315	0.00575704	1.00185	up		BGIOSGA000625	5.27e-06	1.10898	up		BGIOSGA000988	0.00974576	1.12489	up		BGIOSGA000627	9.69e-07	-2.00546	down		BGIOSGA000699	1.17e-12	-1.17224	down		BGIOSGA001281	0.000136517	-1.34219	down		BGIOSGA000713	0.0144398	-1.28163	down		BGIOSGA000873	2.72e-31	-2.3366	down		BGIOSGA000839	0.00548796	1.03002	up		BGIOSGA002966	0.000712252	-1.31205	down
BGIOSGA006340	2.76e-08	-1.16361	down		BGIOSGA000627	0.000233712	-2.10014	down		BGIOSGA001001	0.0042809	-1.04488	down		BGIOSGA000630	1.03e-05	-1.03462	down		BGIOSGA000713	0.0476477	-1.1174	down		BGIOSGA001301	2.87e-10	3.18968	up		BGIOSGA000720	3.02e-23	1.13323	up		BGIOSGA000884	2.46e-07	-2.39455	down		BGIOSGA000850	1.29e-20	-1.01592	down		BGIOSGA003046	6.37e-83	1.05186	up
BGIOSGA006365	3.92e-05	1.46056	up		BGIOSGA000645	0.00706833	1.14712	up		BGIOSGA001019	2.44e-09	1.25152	up		BGIOSGA000635	0.000338163	-1.82254	down		BGIOSGA000728	1.14e-33	-1.66606	down		BGIOSGA001327	6.03e-17	4.03817	up		BGIOSGA000741	0.000769313	-1.48635	down		BGIOSGA000886	1.61e-11	1.01453	up		BGIOSGA000855	6.31e-108	1.51515	up		BGIOSGA003067	5.4e-19	-1.22708	down
BGIOSGA006445	0.000386681	-1.02243	down		BGIOSGA000649	1.95e-08	2.93679	up		BGIOSGA001026	9.75e-05	2.52398	up		BGIOSGA000645	0.00177508	1.29764	up		BGIOSGA000745	3.75e-21	-1.87936	down		BGIOSGA001353	0.021758	1.376	up		BGIOSGA000745	8.9e-23	-1.99025	down		BGIOSGA000896	4.81e-07	-1.06021	down		BGIOSGA000864	1.27e-24	-1.20668	down		BGIOSGA003073	0.000493241	-1.04988	down
BGIOSGA006520	0.000174823	1.33328	up		BGIOSGA000650	3.07e-27	4.10092	up		BGIOSGA001048	5.19e-06	1.05162	up		BGIOSGA000658	0.00359047	1.20853	up		BGIOSGA000746	8.47e-35	-1.31222	down		BGIOSGA001420	6.23e-13	1.51336	up		BGIOSGA000746	2.21e-28	-1.54534	down		BGIOSGA000905	1.38e-83	1.30808	up		BGIOSGA000873	2.68e-27	-1.90855	down		BGIOSGA003074	0.00639782	-1.02953	down
BGIOSGA006722	0.00568849	1.13179	up		BGIOSGA000658	7.82e-29	2.85608	up		BGIOSGA001049	1.25e-42	2.49053	up		BGIOSGA000659	5.74e-23	2.27053	up		BGIOSGA000748	3.1e-29	3.84554	up		BGIOSGA001530	2.08e-09	-3.11116	down		BGIOSGA000753	2.13e-08	2.06024	up		BGIOSGA000908	5.8e-06	1.11767	up		BGIOSGA000884	0.0116642	-1.48914	down		BGIOSGA003083	0.00580648	-1.09043	down
BGIOSGA006789	0.0124987	1.04931	up		BGIOSGA000659	1.22e-92	3.66623	up		BGIOSGA001072	0.000155085	-2.08289	down		BGIOSGA000660	0.0123224	1.80889	up		BGIOSGA000753	9.87e-15	2.41357	up		BGIOSGA001576	0.0278537	1.15655	up		BGIOSGA000757	0.023681	-1.90067	down		BGIOSGA000946	5.97e-06	-1.65117	down		BGIOSGA000888	0.0289598	1.13804	up		BGIOSGA003109	7.45e-30	-1.26367	down
BGIOSGA006854	1.53e-19	1.34069	up		BGIOSGA000660	0.00387789	2.11547	up		BGIOSGA001075	1.11e-27	-5.53674	down		BGIOSGA000662	5.68e-135	1.50385	up		BGIOSGA000754	8.55e-21	1.33306	up		BGIOSGA001584	0.0202407	-1.47946	down		BGIOSGA000770	1.1e-08	-2.83244	down		BGIOSGA000953	4.06e-39	2.57335	up		BGIOSGA000900	6.91e-12	1.09192	up		BGIOSGA003133	5.59e-59	1.24954	up
BGIOSGA006988	0.000135066	1.37699	up		BGIOSGA000668	3.12e-08	1.30861	up		BGIOSGA001083	0.000569649	-2.27755	down		BGIOSGA000677	1.29e-08	1.81227	up		BGIOSGA000757	0.0181531	-2.25068	down		BGIOSGA001631	2.01e-10	-1.08487	down		BGIOSGA000775	0.0102645	-1.1093	down		BGIOSGA000968	0.00685527	-1.65125	down		BGIOSGA000944	6.3e-09	1.0427	up		BGIOSGA003169	1.43e-58	1.16306	up
BGIOSGA006998	8.64e-08	1.28569	up		BGIOSGA000672	0.000605702	-1.28358	down		BGIOSGA001089	4.65e-14	-3.59932	down		BGIOSGA000680	4.16e-05	-1.15891	down		BGIOSGA000759	1.28e-09	-1.12952	down		BGIOSGA001637	1.95e-09	1.63583	up		BGIOSGA000780	0.0132857	1.01037	up		BGIOSGA000971	9.12e-304	-2.75705	down		BGIOSGA000945	1.17e-31	3.07616	up		BGIOSGA003192	0.000672097	-1.08714	down
BGIOSGA007024	0.000648082	-1.29247	down		BGIOSGA000674	3.26e-46	1.83323	up		BGIOSGA001093	2.48e-18	-1.56835	down		BGIOSGA000686	0.00405101	-1.24561	down		BGIOSGA000760	1.14e-09	-1.34946	down		BGIOSGA001674	0.000670036	-1.24886	down		BGIOSGA000783	6.83e-42	1.23078	up		BGIOSGA000982	5.91e-95	-1.68365	down		BGIOSGA000948	2.87e-22	-1.36483	down		BGIOSGA003226	2.79e-11	1.37171	up
BGIOSGA007132	0.000224635	1.30793	up		BGIOSGA000677	4.46e-27	2.87002	up		BGIOSGA001108	0.0244214	-1.61891	down		BGIOSGA000713	0.0324478	-1.194	down		BGIOSGA000762	1.64e-12	-1.03527	down		BGIOSGA001677	5.87e-08	-2.8331	down		BGIOSGA000785	7.5e-07	-3.3893	down		BGIOSGA000987	1.19e-08	-1.16515	down		BGIOSGA000953	6.97e-19	1.98231	up		BGIOSGA003229	0.00270223	1.12864	up
BGIOSGA007296	1.2e-08	-1.07162	down		BGIOSGA000687	6.73e-47	-1.1832	down		BGIOSGA001122	2e-09	1.09506	up		BGIOSGA000720	2.41e-36	1.38113	up		BGIOSGA000775	1.81e-05	-1.89973	down		BGIOSGA001680	9.08e-11	-1.07996	down		BGIOSGA000788	0.0312082	1.8345	up		BGIOSGA001006	1.45e-08	-2.05539	down		BGIOSGA000958	8.49e-13	1.70686	up		BGIOSGA003282	0.00149777	-1.29672	down
BGIOSGA007299	1.18e-09	-2.11369	down		BGIOSGA000699	1.75e-13	-1.07418	down		BGIOSGA001123	5.57e-82	2.83788	up		BGIOSGA000724	0.000127411	-2.28161	down		BGIOSGA000785	1.72e-09	-4.13208	down		BGIOSGA001740	1.09e-34	-1.50856	down		BGIOSGA000793	2.75e-05	2.73287	up		BGIOSGA001014	1.12e-15	-1.84452	down		BGIOSGA000968	0.0193817	-1.66615	down		BGIOSGA003318	5.11e-31	-1.67161	down
BGIOSGA007351	0.000719083	-1.00517	down		BGIOSGA000720	3.96e-25	1.18992	up		BGIOSGA001124	1.06e-48	2.99137	up		BGIOSGA000728	1.59e-53	-1.28269	down		BGIOSGA000786	1.65e-14	-1.24815	down		BGIOSGA001803	1.42e-13	-3.7061	down		BGIOSGA000796	4.22e-06	-1.37577	down		BGIOSGA001029	9.21e-11	-1.2384	down		BGIOSGA000971	0	-2.4011	down		BGIOSGA003320	1.89e-05	-1.21656	down
BGIOSGA007382	1.25e-08	1.97533	up		BGIOSGA000721	1.39e-05	1.00006	up		BGIOSGA001155	6.16e-18	-1.09095	down		BGIOSGA000733	0.00317516	2.52267	up		BGIOSGA000796	5.4e-06	-1.36691	down		BGIOSGA001815	2.88e-15	-1.42235	down		BGIOSGA000812	1.55e-07	-1.00543	down		BGIOSGA001066	0.00541441	-1.88524	down		BGIOSGA000982	6.33e-66	-1.52777	down		BGIOSGA003351	1.91e-22	-1.0643	down
BGIOSGA007412	0.00822664	-1.03348	down		BGIOSGA000724	3.14e-09	-2.90238	down		BGIOSGA001156	0.0123054	-1.74151	down		BGIOSGA000740	0.00684822	-1.04265	down		BGIOSGA000797	1.29e-11	-1.22967	down		BGIOSGA001826	1.5e-05	2.28421	up		BGIOSGA000825	2.83e-05	2.17818	up		BGIOSGA001072	0.0343403	-1.41453	down		BGIOSGA000987	4.46e-09	-1.1625	down		BGIOSGA003503	6.8e-13	-2.43748	down
BGIOSGA007570	0.00166887	-1.04136	down		BGIOSGA000728	7.42e-139	-2.03579	down		BGIOSGA001170	8.08e-05	1.17991	up		BGIOSGA000741	5.18e-21	-2.59861	down		BGIOSGA000820	9.69e-27	1.50371	up		BGIOSGA001828	5.58e-05	-1.11189	down		BGIOSGA000836	6.88e-07	-1.15983	down		BGIOSGA001075	1.33e-08	-3.51316	down		BGIOSGA000995	6.64e-21	-1.02924	down		BGIOSGA003548	0.000117287	1.5291	up
BGIOSGA007733	1.59e-05	1.52652	up		BGIOSGA000731	6.22e-09	-1.19089	down		BGIOSGA001192	1.73e-50	-2.17062	down		BGIOSGA000745	2.04e-24	-2.00803	down		BGIOSGA000825	0.00385946	1.64842	up		BGIOSGA001845	0.00684859	-1.60421	down		BGIOSGA000837	0.00727971	-2.18543	down		BGIOSGA001089	0.0157813	-1.62528	down		BGIOSGA001001	0.0408332	-1.06685	down		BGIOSGA003615	0.00257718	1.26126	up
BGIOSGA007740	8.09e-38	3.94829	up		BGIOSGA000741	1.03e-11	-1.67146	down		BGIOSGA001209	3.25e-38	2.27031	up		BGIOSGA000746	3.17e-52	-1.77806	down		BGIOSGA000832	0.00947322	2.42074	up		BGIOSGA001856	0.000141291	1.06175	up		BGIOSGA000855	2.22e-107	3.08101	up		BGIOSGA001093	1.34e-99	-2.85597	down		BGIOSGA001006	3.75e-09	-3.05889	down		BGIOSGA003760	1.21e-10	1.96161	up
BGIOSGA007749	4.9e-19	1.22187	up		BGIOSGA000745	9.95e-23	-1.89525	down		BGIOSGA001215	2.79e-51	2.73413	up		BGIOSGA000753	4.37e-07	2.41671	up		BGIOSGA000834	2.96e-08	1.02643	up		BGIOSGA001861	0.000997066	1.35329	up		BGIOSGA000865	9.49e-15	1.75109	up		BGIOSGA001109	0.0122896	1.79735	up		BGIOSGA001014	7.98e-32	-2.89674	down		BGIOSGA003774	6.51e-20	-1.85867	down
BGIOSGA008024	0.0120308	1.04638	up		BGIOSGA000746	6.53e-85	-1.54255	down		BGIOSGA001227	9.15e-13	2.74384	up		BGIOSGA000770	1.59e-08	-2.69862	down		BGIOSGA000839	0.00363532	-1.05491	down		BGIOSGA001875	6.58e-12	1.79069	up		BGIOSGA000869	0.0255987	1.90584	up		BGIOSGA001117	1.99e-11	-1.09769	down		BGIOSGA001026	0.0374568	-1.0296	down		BGIOSGA003922	7.7e-215	-2.49562	down
BGIOSGA008081	3.77e-29	-1.16347	down		BGIOSGA000748	2.66e-21	3.42733	up		BGIOSGA001229	2.32e-121	3.1757	up		BGIOSGA000780	1.28e-05	1.05436	up		BGIOSGA000850	2.32e-10	1.01355	up		BGIOSGA001879	0.0228551	-1.40806	down		BGIOSGA000870	0.0232282	1.10602	up		BGIOSGA001123	5.62e-30	-1.41285	down		BGIOSGA001048	0.000262822	-1.24201	down		BGIOSGA003944	0.0149899	-1.03817	down
BGIOSGA008153	1.72e-09	1.27584	up		BGIOSGA000753	1.21e-10	2.79779	up		BGIOSGA001241	2.41e-06	-2.72047	down		BGIOSGA000782	0.0430276	1.89959	up		BGIOSGA000855	6.36e-22	1.58033	up		BGIOSGA001892	5.22e-13	-1.55166	down		BGIOSGA000873	8.22e-10	2.38956	up		BGIOSGA001124	1.8e-32	-1.34958	down		BGIOSGA001066	3.37e-06	-2.12005	down		BGIOSGA003951	0.00372744	1.20488	up
BGIOSGA008232	3.01e-25	-1.05552	down		BGIOSGA000759	1.14e-26	-1.1395	down		BGIOSGA001262	2.82e-07	2.92486	up		BGIOSGA000793	3.37e-13	3.36806	up		BGIOSGA000856	6.02e-30	-1.40233	down		BGIOSGA001931	0.00279243	-1.15276	down		BGIOSGA000874	0.0471377	-1.6086	down		BGIOSGA001132	1.27e-08	-1.03024	down		BGIOSGA001075	0.0102313	-1.93098	down		BGIOSGA003961	5.94e-12	1.06602	up
BGIOSGA008302	0.00562933	1.0977	up		BGIOSGA000760	2.16e-11	-1.27027	down		BGIOSGA001263	0.00159315	2.13127	up		BGIOSGA000796	6.64e-11	-1.62685	down		BGIOSGA000864	1.25e-27	1.31821	up		BGIOSGA002003	8.49e-11	1.42386	up		BGIOSGA000883	3e-24	1.21325	up		BGIOSGA001151	0.00315442	-1.97046	down		BGIOSGA001085	3.11e-10	1.12432	up		BGIOSGA004005	0.00564654	1.17416	up
BGIOSGA008347	0.00300885	1.06486	up		BGIOSGA000764	4.12e-14	-1.04704	down		BGIOSGA001264	6.03e-39	3.18663	up		BGIOSGA000812	3.33e-11	-1.12923	down		BGIOSGA000865	4.72e-12	1.53958	up		BGIOSGA002046	0.0360223	1.37349	up		BGIOSGA000886	5.26e-05	-1.49852	down		BGIOSGA001170	3.41e-43	-2.42496	down		BGIOSGA001089	0.000159915	-2.62004	down		BGIOSGA004197	3.77e-23	-1.3178	down
BGIOSGA008355	5.87e-10	-1.14541	down		BGIOSGA000769	0.0378454	-2.25965	down		BGIOSGA001265	1.84e-64	2.01937	up		BGIOSGA000825	1.73e-05	1.96246	up		BGIOSGA000873	3.74e-54	4.389	up		BGIOSGA002067	4.73e-19	1.12612	up		BGIOSGA000888	9.98e-08	3.25218	up		BGIOSGA001175	0.0102621	-1.07028	down		BGIOSGA001093	3.51e-85	-2.55846	down		BGIOSGA004216	8.47e-05	1.46276	up
BGIOSGA008361	0.0156424	1.02428	up		BGIOSGA000796	2.27e-10	-1.61337	down		BGIOSGA001266	3.11e-55	2.52996	up		BGIOSGA000833	2.59e-05	1.32721	up		BGIOSGA000883	1e-67	1.99056	up		BGIOSGA002078	0.00763613	-1.21461	down		BGIOSGA000923	1.16e-20	-1.22136	down		BGIOSGA001181	1.16e-15	1.77325	up		BGIOSGA001105	8.88e-05	-1.10388	down		BGIOSGA004259	1.14e-15	-1.04438	down
BGIOSGA008435	6.06e-05	1.48829	up		BGIOSGA000797	1.83e-31	-1.74572	down		BGIOSGA001269	3.65e-05	1.66903	up		BGIOSGA000836	2.15e-13	-1.48679	down		BGIOSGA000888	0.0102716	2.12765	up		BGIOSGA002127	2.38e-16	1.45478	up		BGIOSGA000925	3.62e-36	1.37309	up		BGIOSGA001186	9.3e-06	-1.26373	down		BGIOSGA001106	3.34e-06	2.72781	up		BGIOSGA004262	1.23e-23	1.03943	up
BGIOSGA008529	0.00847795	1.00046	up		BGIOSGA000800	0.000130198	2.14742	up		BGIOSGA001271	0.00423062	1.94711	up		BGIOSGA000839	0.0035661	1.01943	up		BGIOSGA000905	3.46e-20	-1.0384	down		BGIOSGA002137	0.000104273	-2.20567	down		BGIOSGA000927	0.000816955	-2.07038	down		BGIOSGA001190	0.00021416	1.19732	up		BGIOSGA001109	0.0379274	1.60568	up		BGIOSGA004269	2.92e-12	1.58354	up
BGIOSGA008631	3.87e-09	-1.21148	down		BGIOSGA000820	7.61e-13	1.0696	up		BGIOSGA001275	1.64e-36	1.95131	up		BGIOSGA000854	1.21e-150	1.86232	up		BGIOSGA000925	6.7e-23	1.26884	up		BGIOSGA002138	0.000856419	1.17816	up		BGIOSGA000931	0.00890323	-2.15666	down		BGIOSGA001197	1.33e-68	2.02487	up		BGIOSGA001117	3.32e-14	-1.1312	down		BGIOSGA004298	1.13e-05	1.33465	up
BGIOSGA008770	0.000253546	1.38677	up		BGIOSGA000825	0.00606186	1.37377	up		BGIOSGA001277	0.0137018	1.27801	up		BGIOSGA000855	0	3.79114	up		BGIOSGA000931	0.0218057	-2.18833	down		BGIOSGA002144	4.41e-13	-1.01621	down		BGIOSGA000936	1.46e-05	-3.03876	down		BGIOSGA001198	8.92e-112	1.99243	up		BGIOSGA001123	1.87e-05	-1.05606	down		BGIOSGA004323	0.00503822	-1.04968	down
BGIOSGA008794	1.43e-37	1.42315	up		BGIOSGA000831	0.00207384	1.0034	up		BGIOSGA001314	6.78e-84	-1.65925	down		BGIOSGA000865	3.2e-41	2.00484	up		BGIOSGA000936	0.00971029	-2.3572	down		BGIOSGA002148	5.56e-96	1.63072	up		BGIOSGA000945	2.82e-42	5.96848	up		BGIOSGA001207	1.78e-26	-1.18665	down		BGIOSGA001151	1.1e-08	1.78171	up		BGIOSGA004332	1.28e-05	1.10846	up
BGIOSGA008937	1.11e-07	-1.86156	down		BGIOSGA000834	3.9e-14	1.32952	up		BGIOSGA001317	3.47e-08	-1.38203	down		BGIOSGA000869	0.0429913	1.82849	up		BGIOSGA000945	0.000593188	2.65891	up		BGIOSGA002158	2.74e-11	-2.56318	down		BGIOSGA000948	3.86e-23	-2.1362	down		BGIOSGA001215	8.82e-34	-1.24818	down		BGIOSGA001160	0.00500168	-1.32228	down		BGIOSGA004338	1.2e-33	-2.76566	down
BGIOSGA008974	5.49e-06	1.11637	up		BGIOSGA000837	3.03e-08	-1.90314	down		BGIOSGA001318	0.000630367	-1.20436	down		BGIOSGA000870	0.0451138	1.13485	up		BGIOSGA000946	8.65e-05	1.76084	up		BGIOSGA002181	2.05e-37	-5.63828	down		BGIOSGA000949	0.000499672	-2.60107	down		BGIOSGA001218	0.0197377	-1.67453	down		BGIOSGA001170	3.71e-52	-1.79775	down		BGIOSGA004351	9.88e-07	-1.28831	down
BGIOSGA008998	0.00149327	1.14113	up		BGIOSGA000850	2.49e-42	1.32168	up		BGIOSGA001325	0.00875721	-1.60216	down		BGIOSGA000873	8.02e-13	2.89605	up		BGIOSGA000953	2.46e-26	-2.51559	down		BGIOSGA002193	0.0434394	-1.02273	down		BGIOSGA000952	1.16e-07	-3.78023	down		BGIOSGA001237	1.54e-35	-1.89086	down		BGIOSGA001175	8.23e-06	-1.98976	down		BGIOSGA004401	0.000536606	-1.02538	down
BGIOSGA009310	7.02e-06	-1.19246	down		BGIOSGA000854	4.81e-76	1.45574	up		BGIOSGA001327	2.09e-12	3.67585	up		BGIOSGA000883	3.67e-115	1.72798	up		BGIOSGA000968	0.000173341	2.77216	up		BGIOSGA002215	1.53e-26	1.34981	up		BGIOSGA000958	1.6e-08	2.19757	up		BGIOSGA001265	1.19e-78	-1.6153	down		BGIOSGA001181	1.28e-17	1.88224	up		BGIOSGA004404	7.46e-15	1.98547	up
BGIOSGA009366	1.13e-05	-1.06202	down		BGIOSGA000855	4.31e-71	2.28064	up		BGIOSGA001420	1.65e-10	1.49358	up		BGIOSGA000885	0.000297241	-1.18034	down		BGIOSGA000971	1.02e-117	3.17775	up		BGIOSGA002221	2.73e-05	-1.08086	down		BGIOSGA000970	0.025755	-1.06561	down		BGIOSGA001266	1.74e-28	-1.25751	down		BGIOSGA001186	0.000294822	-1.10781	down		BGIOSGA004454	1.14e-11	-1.95481	down
BGIOSGA009476	8.61e-05	1.46759	up		BGIOSGA000864	1.37e-26	1.41039	up		BGIOSGA001448	1.8e-25	1.08206	up		BGIOSGA000886	1.96e-09	-1.14995	down		BGIOSGA000982	1.14e-28	1.52288	up		BGIOSGA002259	8.62e-31	-1.02364	down		BGIOSGA000988	1.79e-20	2.911	up		BGIOSGA001277	1.93e-06	-1.61309	down		BGIOSGA001190	0.0228426	-1.05956	down		BGIOSGA004510	6.38e-86	1.18724	up
BGIOSGA009543	2.18e-06	-1.59255	down		BGIOSGA000865	8.1e-36	1.78391	up		BGIOSGA001519	0.0157141	1.71088	up		BGIOSGA000888	4.57e-12	3.63829	up		BGIOSGA000987	4.03e-14	1.30688	up		BGIOSGA002278	4.57e-79	-4.3104	down		BGIOSGA000997	0.0269551	-1.12181	down		BGIOSGA001279	4.8e-100	-2.41104	down		BGIOSGA001192	3.78e-21	-2.17415	down		BGIOSGA004540	2.94e-11	2.09977	up
BGIOSGA009640	5.13e-08	-1.8923	down		BGIOSGA000873	1.09e-63	4.92001	up		BGIOSGA001525	0.00248379	1.05393	up		BGIOSGA000896	9.42e-10	-1.28344	down		BGIOSGA000988	1.8e-14	2.68464	up		BGIOSGA002299	7.14e-07	-1.40911	down		BGIOSGA001001	0.00627367	-1.32564	down		BGIOSGA001280	1.67e-11	-2.0159	down		BGIOSGA001197	6.12e-30	1.51739	up		BGIOSGA004551	0.0190451	1.0271	up
BGIOSGA009641	7.75e-34	-2.64721	down		BGIOSGA000883	1.12e-283	2.50798	up		BGIOSGA001546	0.0100049	-1.4052	down		BGIOSGA000925	3.09e-22	1.34539	up		BGIOSGA001006	9.72e-07	2.02719	up		BGIOSGA002304	3.22e-05	-1.21238	down		BGIOSGA001014	4.3e-07	-1.77831	down		BGIOSGA001313	1.85e-10	1.07329	up		BGIOSGA001198	1.97e-67	1.57808	up		BGIOSGA004581	0.00392567	-1.15116	down
BGIOSGA009741	6.39e-27	1.31524	up		BGIOSGA000885	0.00529973	-1.02389	down		BGIOSGA001564	1.4e-18	1.28728	up		BGIOSGA000927	0.00219943	-2.23765	down		BGIOSGA001014	4.23e-06	1.09969	up		BGIOSGA002318	2.22e-05	1.01889	up		BGIOSGA001015	0.000384204	-1.58608	down		BGIOSGA001317	5.77e-07	-1.14087	down		BGIOSGA001207	1.77e-31	-1.42393	down		BGIOSGA004598	2.8e-22	1.01542	up
BGIOSGA009748	0.000107333	1.45442	up		BGIOSGA000888	0.000794663	2.42445	up		BGIOSGA001567	4.51e-18	1.11776	up		BGIOSGA000931	3.57e-08	-4.13684	down		BGIOSGA001018	8.62e-13	1.49157	up		BGIOSGA002374	0.0339313	-1.2338	down		BGIOSGA001018	4.02e-23	1.92613	up		BGIOSGA001327	7.42e-09	2.91677	up		BGIOSGA001210	1.09e-71	1.00769	up		BGIOSGA004601	0.000409297	-1.19755	down
BGIOSGA009790	0.000793051	-1.07181	down		BGIOSGA000900	4.23e-11	-1.15915	down		BGIOSGA001584	0.000963563	-2.16517	down		BGIOSGA000932	8.96e-37	-2.51803	down		BGIOSGA001020	0.000315202	-1.80238	down		BGIOSGA002381	0.00677718	-1.12928	down		BGIOSGA001019	1.3e-11	1.22174	up		BGIOSGA001346	5.14e-09	-1.03279	down		BGIOSGA001215	1.1e-79	-2.91037	down		BGIOSGA004644	6.26e-09	-1.90431	down
BGIOSGA009908	3.57e-11	1.60483	up		BGIOSGA000919	9.36e-07	-1.19818	down		BGIOSGA001615	4.55e-39	-1.12753	down		BGIOSGA000933	0.00177576	1.17134	up		BGIOSGA001026	8.31e-05	2.23779	up		BGIOSGA002413	0.00280007	1.25929	up		BGIOSGA001020	0.0197827	-1.19487	down		BGIOSGA001376	4.26e-05	-1.5686	down		BGIOSGA001218	0.0181082	-1.77726	down		BGIOSGA004722	2.82e-22	1.1345	up
BGIOSGA010064	0.0134657	-1.04488	down		BGIOSGA000925	4.7e-17	1.24349	up		BGIOSGA001637	4.44e-09	1.18987	up		BGIOSGA000941	3.1e-05	3.405	up		BGIOSGA001048	1.03e-20	2.04834	up		BGIOSGA002421	2.05e-11	1.09583	up		BGIOSGA001069	2.5e-07	1.6813	up		BGIOSGA001389	7.75e-09	1.63674	up		BGIOSGA001237	1.55e-29	-1.45785	down		BGIOSGA004724	2.26e-12	2.52747	up
BGIOSGA010139	7.24e-07	1.76597	up		BGIOSGA000931	3.63e-07	-4.20954	down		BGIOSGA001663	2.42e-38	-1.0344	down		BGIOSGA000945	9.96e-38	4.06187	up		BGIOSGA001049	1.9e-32	1.90279	up		BGIOSGA002430	0.0360435	-1.35619	down		BGIOSGA001075	0.000228183	-2.84002	down		BGIOSGA001390	0.000246494	2.32092	up		BGIOSGA001257	3.33e-05	-1.23962	down		BGIOSGA004756	0.000235651	1.45605	up
BGIOSGA010150	5.99e-15	-1.48398	down		BGIOSGA000932	2.27e-35	-2.13186	down		BGIOSGA001689	0.000465533	-1.09593	down		BGIOSGA000952	8.53e-07	-3.891	down		BGIOSGA001066	6.03e-10	4.17328	up		BGIOSGA002458	0.0147278	-1.1501	down		BGIOSGA001089	0.0112284	-2.10294	down		BGIOSGA001392	0.00909689	1.71046	up		BGIOSGA001265	1.73e-81	-1.31492	down		BGIOSGA004768	1.71e-31	2.80829	up
BGIOSGA010168	0.00198387	-1.20807	down		BGIOSGA000933	0.000441456	1.21127	up		BGIOSGA001705	9.39e-09	1.13245	up		BGIOSGA000971	1.26e-51	1.15454	up		BGIOSGA001075	4.7e-16	-2.69662	down		BGIOSGA002459	2.99e-52	-3.17261	down		BGIOSGA001093	1.74e-23	-1.66196	down		BGIOSGA001420	2.58e-34	-1.322	down		BGIOSGA001266	4.4e-11	-1.09018	down		BGIOSGA004784	1.08e-08	1.22862	up
BGIOSGA010559	9.49e-25	-1.24164	down		BGIOSGA000946	0.000210183	2.02615	up		BGIOSGA001710	0.00055408	-1.48716	down		BGIOSGA000980	1.88e-42	-1.23179	down		BGIOSGA001081	6.48e-07	-1.45225	down		BGIOSGA002475	0.00086436	-1.05462	down		BGIOSGA001099	2.44e-58	1.0557	up		BGIOSGA001424	1.03e-16	-1.14356	down		BGIOSGA001269	1.23e-79	-1.18264	down		BGIOSGA004802	5.49e-34	1.10854	up
BGIOSGA010586	0.000488316	-1.32026	down		BGIOSGA000953	2.44e-12	-1.71074	down		BGIOSGA001740	2.81e-209	-2.00132	down		BGIOSGA000988	1.52e-11	2.28185	up		BGIOSGA001099	1.44e-80	1.3676	up		BGIOSGA002477	4.41e-40	2.92538	up		BGIOSGA001122	5.82e-24	1.62664	up		BGIOSGA001426	0.000169707	1.08998	up		BGIOSGA001277	0.000226327	-1.55821	down		BGIOSGA004810	4.73e-29	-1.30169	down
BGIOSGA010875	1.62e-12	2.40817	up		BGIOSGA000958	1.12e-10	-1.6649	down		BGIOSGA001742	0.001661	-2.06638	down		BGIOSGA000997	0.00408793	-1.29446	down		BGIOSGA001105	7.67e-06	1.06942	up		BGIOSGA002481	0.0183314	1.49532	up		BGIOSGA001123	4.82e-51	2.94525	up		BGIOSGA001439	3.7e-79	-1.01045	down		BGIOSGA001279	4.21e-181	-3.64556	down		BGIOSGA004820	4.72e-39	-1.45611	down
BGIOSGA010908	0.000391334	1.33367	up		BGIOSGA000968	0.00345756	1.84894	up		BGIOSGA001774	0.0175659	-1.6842	down		BGIOSGA001001	0.000520411	-1.5057	down		BGIOSGA001117	7.24e-10	1.01408	up		BGIOSGA002483	1.39e-06	-2.65897	down		BGIOSGA001124	1.52e-68	2.95333	up		BGIOSGA001448	4.28e-38	1.24633	up		BGIOSGA001280	1.47e-22	-3.20369	down		BGIOSGA004826	1.22e-11	-1.127	down
BGIOSGA010990	1.22e-39	1.84472	up		BGIOSGA000971	0	3.56156	up		BGIOSGA001791	0.000625624	-1.72467	down		BGIOSGA001006	0.0107174	-1.85071	down		BGIOSGA001123	0	4.08483	up		BGIOSGA002484	1.09e-13	-2.26966	down		BGIOSGA001151	3.66e-33	4.99044	up		BGIOSGA001492	0.0181516	-1.24547	down		BGIOSGA001281	0.00033609	-1.94718	down		BGIOSGA004841	2.93e-08	-1.89248	down
BGIOSGA011063	5.65e-06	1.08197	up		BGIOSGA000982	6.1e-122	2.10089	up		BGIOSGA001800	1.76e-05	1.95648	up		BGIOSGA001018	1.31e-41	1.84216	up		BGIOSGA001124	1.64e-130	3.72983	up		BGIOSGA002518	0.00589727	1.64914	up		BGIOSGA001169	1.12e-12	-1.52937	down		BGIOSGA001525	3.19e-34	-2.19356	down		BGIOSGA001301	1.02e-16	2.54661	up		BGIOSGA004843	3.04e-10	1.16982	up
BGIOSGA011310	0.00966432	1.04522	up		BGIOSGA000987	4.23e-10	1.3562	up		BGIOSGA001815	8.04e-45	-2.01326	down		BGIOSGA001019	1.02e-14	1.56451	up		BGIOSGA001147	1.01e-05	-1.12543	down		BGIOSGA002537	0.00180867	-1.11454	down		BGIOSGA001170	4.22e-20	1.68026	up		BGIOSGA001535	9.9e-51	-1.62462	down		BGIOSGA001317	7.24e-06	-1.10083	down		BGIOSGA004848	1.73e-07	1.7704	up
BGIOSGA011324	6.4e-05	-1.34935	down		BGIOSGA000988	2.9e-08	2.05834	up		BGIOSGA001826	0.00462636	1.67791	up		BGIOSGA001026	0.00011299	3.08619	up		BGIOSGA001149	5.65e-05	1.14057	up		BGIOSGA002546	5.5e-05	-1.89148	down		BGIOSGA001181	4.86e-05	1.07959	up		BGIOSGA001548	1.45e-12	1.082	up		BGIOSGA001327	5.19e-24	4.24075	up		BGIOSGA004891	0.00800606	1.06565	up
BGIOSGA011361	6.19e-12	2.3528	up		BGIOSGA000995	2.76e-27	1.10112	up		BGIOSGA001845	4.92e-16	-4.58028	down		BGIOSGA001044	0.0186573	1.62117	up		BGIOSGA001151	1.44e-07	3.13517	up		BGIOSGA002596	3.61e-16	-1.02781	down		BGIOSGA001186	0.00203405	-1.04227	down		BGIOSGA001567	1.4e-27	1.42071	up		BGIOSGA001376	3.67e-12	-1.45326	down		BGIOSGA004917	5.77e-08	2.04484	up
BGIOSGA011488	1.48e-16	2.65829	up		BGIOSGA001006	0.000268043	1.39637	up		BGIOSGA001853	1.07e-69	3.09076	up		BGIOSGA001049	7.69e-38	2.43849	up		BGIOSGA001154	1.04e-06	-3.62329	down		BGIOSGA002618	1.99e-06	-1.61951	down		BGIOSGA001190	4.78e-30	-3.17494	down		BGIOSGA001569	6.85e-48	1.16501	up		BGIOSGA001432	0.00694296	-1.01674	down		BGIOSGA004921	9.96e-06	1.041	up
BGIOSGA011553	2.14e-06	-1.39171	down		BGIOSGA001014	5.68e-22	2.39962	up		BGIOSGA001856	5.61e-07	1.31151	up		BGIOSGA001060	5.93e-18	1.16778	up		BGIOSGA001155	2.74e-26	-1.12178	down		BGIOSGA002619	0.0228965	-1.00631	down		BGIOSGA001192	5.34e-88	-3.80028	down		BGIOSGA001576	1.22e-23	-2.30855	down		BGIOSGA001444	1.17e-11	1.24694	up		BGIOSGA004938	3.07e-05	1.43909	up
BGIOSGA011667	7.57e-06	-1.06992	down		BGIOSGA001018	4.56e-20	1.39908	up		BGIOSGA001861	0.000454373	1.32767	up		BGIOSGA001069	5.53e-11	1.47675	up		BGIOSGA001156	0.0377609	-1.95873	down		BGIOSGA002620	0.00353269	-1.71777	down		BGIOSGA001209	2.36e-65	4.90954	up		BGIOSGA001603	1.44e-19	1.32021	up		BGIOSGA001452	1.31e-05	-1.14464	down		BGIOSGA004994	7.48e-12	-1.33987	down
BGIOSGA011997	1.98e-06	1.68189	up		BGIOSGA001020	0.00146127	-1.62335	down		BGIOSGA001867	0.00118775	1.40018	up		BGIOSGA001072	0.00341025	-1.88647	down		BGIOSGA001170	5.11e-124	3.49382	up		BGIOSGA002633	0.00238129	-1.21995	down		BGIOSGA001210	8.47e-59	1.17418	up		BGIOSGA001629	0.00971935	1.01898	up		BGIOSGA001519	0.0105869	1.90986	up		BGIOSGA004997	5.09e-06	-1.71742	down
BGIOSGA012027	2.29e-08	1.9632	up		BGIOSGA001026	1.78e-10	4.76141	up		BGIOSGA001872	1.07e-05	-2.83026	down		BGIOSGA001075	5.32e-12	-4.36502	down		BGIOSGA001175	0.000415769	1.53911	up		BGIOSGA002640	1.29e-08	1.09484	up		BGIOSGA001227	9.85e-23	3.49043	up		BGIOSGA001631	3.38e-97	-1.91844	down		BGIOSGA001525	4.77e-78	-4.20378	down		BGIOSGA005049	1.78e-13	-1.94074	down
BGIOSGA012058	2.68e-40	-1.05973	down		BGIOSGA001029	2.61e-17	1.82775	up		BGIOSGA001875	4.14e-13	1.80265	up		BGIOSGA001085	9.17e-16	1.08396	up		BGIOSGA001188	0.000194656	1.75683	up		BGIOSGA002652	1.76e-06	1.81285	up		BGIOSGA001229	5.1e-126	4.11894	up		BGIOSGA001637	8.91e-09	1.21401	up		BGIOSGA001535	2.23e-51	-1.57142	down		BGIOSGA005140	3.93e-16	1.17429	up
BGIOSGA012158	6.75e-29	3.37067	up		BGIOSGA001048	9.73e-34	2.04075	up		BGIOSGA001879	4.37e-10	-2.88557	down		BGIOSGA001089	2.46e-21	-5.57476	down		BGIOSGA001190	1.18e-10	-2.05056	down		BGIOSGA002698	6.3e-72	3.16448	up		BGIOSGA001237	1.42e-09	1.22449	up		BGIOSGA001651	3.7e-108	-1.18571	down		BGIOSGA001579	0.0375528	1.14092	up		BGIOSGA005142	3.79e-05	-1.20183	down
BGIOSGA012162	4.38e-05	1.4396	up		BGIOSGA001049	1.61e-100	3.44249	up		BGIOSGA001892	2.42e-40	-1.84086	down		BGIOSGA001093	1.84e-12	-1.25502	down		BGIOSGA001192	1.94e-52	-1.61958	down		BGIOSGA002704	6.33e-30	-3.58129	down		BGIOSGA001241	2.65e-06	-2.46687	down		BGIOSGA001668	0.000126699	1.57677	up		BGIOSGA001587	6.64e-12	2.10304	up		BGIOSGA005201	0.0022286	-1.13284	down
BGIOSGA012202	0.000263476	-1.36355	down		BGIOSGA001060	1.08e-18	1.05548	up		BGIOSGA001898	1.75e-17	-1.27063	down		BGIOSGA001106	0.00652563	2.32082	up		BGIOSGA001197	1.12e-30	-1.63909	down		BGIOSGA002717	0.00828469	-1.61322	down		BGIOSGA001262	0.0445193	1.32479	up		BGIOSGA001674	2.2e-30	-2.49377	down		BGIOSGA001603	6.02e-25	1.35568	up		BGIOSGA005204	2.19e-05	-1.49524	down
BGIOSGA012239	3.79e-08	-1.02586	down		BGIOSGA001066	1.92e-06	2.63606	up		BGIOSGA001904	1.25e-35	1.27221	up		BGIOSGA001116	0.0153037	1.46351	up		BGIOSGA001198	3.82e-34	-1.78625	down		BGIOSGA002725	0.00142796	-1.74759	down		BGIOSGA001264	4.92e-14	1.6639	up		BGIOSGA001680	2.33e-25	-1.0212	down		BGIOSGA001631	2.63e-101	-1.95011	down		BGIOSGA005228	0.00589127	1.10447	up
BGIOSGA012250	5.85e-41	1.07468	up		BGIOSGA001075	4.75e-07	-1.84302	down		BGIOSGA001925	7.39e-30	1.38472	up		BGIOSGA001122	1.07e-34	1.83963	up		BGIOSGA001207	1.78e-27	1.67554	up		BGIOSGA002740	5.02e-18	2.31116	up		BGIOSGA001265	1.48e-44	1.65173	up		BGIOSGA001716	1.57e-16	2.24517	up		BGIOSGA001637	5.25e-26	1.84377	up		BGIOSGA005230	2.7e-06	1.08017	up
BGIOSGA012435	1.08e-10	-1.06934	down		BGIOSGA001089	4.88e-07	-2.00934	down		BGIOSGA001929	1.22e-36	-1.06368	down		BGIOSGA001123	2.17e-69	3.19982	up		BGIOSGA001208	1.42e-15	1.31986	up		BGIOSGA002757	1.32e-31	1.63835	up		BGIOSGA001266	1.99e-14	1.65009	up		BGIOSGA001740	5.16e-54	1.57134	up		BGIOSGA001642	2.65e-05	-1.28115	down		BGIOSGA005270	1.68e-37	-3.15549	down
BGIOSGA012436	2e-06	-1.6015	down		BGIOSGA001093	1.13e-26	1.31179	up		BGIOSGA001931	1.62e-05	-1.25907	down		BGIOSGA001124	2.32e-88	3.65413	up		BGIOSGA001209	4.27e-57	4.79401	up		BGIOSGA002800	2.61e-10	-1.0157	down		BGIOSGA001275	5.2e-47	2.04655	up		BGIOSGA001769	2.25e-120	-1.17139	down		BGIOSGA001661	1.38e-76	1.17692	up		BGIOSGA005278	1.39e-36	-2.02381	down
BGIOSGA012581	3.5e-06	1.63467	up		BGIOSGA001099	1.41e-97	1.21908	up		BGIOSGA001954	0.00852305	1.6559	up		BGIOSGA001128	0.0425051	1.90844	up		BGIOSGA001215	9.2e-93	3.02094	up		BGIOSGA002820	3.91e-08	1.70437	up		BGIOSGA001277	0.00184178	1.96618	up		BGIOSGA001791	0.000826497	-1.90265	down		BGIOSGA001674	5.2e-17	-1.61006	down		BGIOSGA005280	0.00178179	-1.27128	down
BGIOSGA012721	0.00688098	-1.11043	down		BGIOSGA001105	3.03e-09	1.38244	up		BGIOSGA002003	3.2e-25	1.48376	up		BGIOSGA001151	4.74e-10	3.00127	up		BGIOSGA001216	0.0147261	2.29909	up		BGIOSGA002832	3.84e-07	-2.77938	down		BGIOSGA001281	8.17e-13	-3.17246	down		BGIOSGA001800	0.000535934	2.18831	up		BGIOSGA001683	0.000755701	-1.28751	down		BGIOSGA005315	5.59e-08	2.03146	up
BGIOSGA012780	4.73e-13	2.45901	up		BGIOSGA001117	1.47e-17	1.20462	up		BGIOSGA002022	1.72e-23	1.19387	up		BGIOSGA001169	1.77e-10	-1.36511	down		BGIOSGA001227	3.22e-15	2.9878	up		BGIOSGA002838	0.000280681	2.08564	up		BGIOSGA001301	3.71e-33	5.91717	up		BGIOSGA001861	3.36e-06	2.0121	up		BGIOSGA001700	1e-05	2.94083	up		BGIOSGA005351	0.00959496	1.02806	up
BGIOSGA012858	0.00187391	-1.23172	down		BGIOSGA001122	5.05e-07	1.00348	up		BGIOSGA002046	0.000446385	2.2478	up		BGIOSGA001170	2.52e-17	1.90054	up		BGIOSGA001229	2.83e-87	3.62106	up		BGIOSGA002840	1.79e-05	1.15944	up		BGIOSGA001314	2.88e-21	-1.21802	down		BGIOSGA001870	1.05e-31	1.15812	up		BGIOSGA001714	0.0281798	-1.42275	down		BGIOSGA005400	5e-17	1.31306	up
BGIOSGA012950	0.00526038	-1.1362	down		BGIOSGA001123	0	4.32994	up		BGIOSGA002067	6.83e-94	1.8106	up		BGIOSGA001190	1.71e-46	-3.27672	down		BGIOSGA001237	1.72e-62	2.69578	up		BGIOSGA002841	5.56e-83	3.33647	up		BGIOSGA001327	5.83e-32	6.24623	up		BGIOSGA001879	0.0133578	-1.54127	down		BGIOSGA001716	9.92e-07	1.52055	up		BGIOSGA005477	1.41e-34	1.296	up
BGIOSGA013543	7.76e-07	1.15031	up		BGIOSGA001124	2e-159	4.43741	up		BGIOSGA002072	0.0456711	-1.39773	down		BGIOSGA001192	4.69e-95	-3.95699	down		BGIOSGA001241	0.00136038	-1.72702	down		BGIOSGA002853	0.00610406	-1.05223	down		BGIOSGA001333	1.23e-21	-1.08829	down		BGIOSGA001892	6.13e-10	-1.06045	down		BGIOSGA001734	6.41e-16	-1.06456	down		BGIOSGA005514	2.08e-12	1.55923	up
BGIOSGA013573	5.12e-37	1.71686	up		BGIOSGA001149	0.000465126	1.00191	up		BGIOSGA002078	8.72e-06	-1.73552	down		BGIOSGA001209	2.13e-97	3.25899	up		BGIOSGA001262	0.000101473	2.05604	up		BGIOSGA002861	0.0498296	-1.2919	down		BGIOSGA001364	0.000206815	-1.53477	down		BGIOSGA001930	3.07e-19	-1.02155	down		BGIOSGA001740	2.4e-18	-1.25868	down		BGIOSGA005523	8.25e-11	-1.91239	down
BGIOSGA013669	2.47e-25	-2.13097	down		BGIOSGA001155	8.51e-28	-1.05817	down		BGIOSGA002089	0.000166298	-2.47538	down		BGIOSGA001210	3.25e-45	1.07394	up		BGIOSGA001264	4.89e-43	2.4998	up		BGIOSGA002887	2.58e-26	1.57509	up		BGIOSGA001389	3.7e-09	-1.66506	down		BGIOSGA001931	8.63e-08	-1.26056	down		BGIOSGA001769	8.03e-114	-1.44679	down		BGIOSGA005526	0.00947118	-1.07497	down
BGIOSGA013712	0.00411081	-1.09034	down		BGIOSGA001156	0.00119959	-2.77265	down		BGIOSGA002093	5.07e-35	2.04248	up		BGIOSGA001213	0.0104826	1.68425	up		BGIOSGA001265	1.16e-195	2.97347	up		BGIOSGA002916	0.0370594	1.24886	up		BGIOSGA001390	0.00971414	-1.88633	down		BGIOSGA001932	0.00705327	-1.66259	down		BGIOSGA001774	0.0240774	1.50242	up		BGIOSGA005648	3.15e-13	1.14491	up
BGIOSGA013734	1.07e-38	1.35161	up		BGIOSGA001170	2.72e-105	3.72331	up		BGIOSGA002104	3.33e-13	1.02599	up		BGIOSGA001215	0.000163	1.0943	up		BGIOSGA001266	6.02e-77	2.77441	up		BGIOSGA002917	4.09e-05	1.62835	up		BGIOSGA001420	6.11e-50	2.68785	up		BGIOSGA001951	1.6e-44	-1.00473	down		BGIOSGA001791	0.0252092	-1.17481	down		BGIOSGA005650	1.26e-18	2.03941	up
BGIOSGA013756	0.0114877	1.04727	up		BGIOSGA001175	0.00783493	1.28292	up		BGIOSGA002109	2.62e-07	1.59377	up		BGIOSGA001227	1.75e-29	3.68796	up		BGIOSGA001269	2.56e-82	2.04719	up		BGIOSGA002943	0.000102521	2.06568	up		BGIOSGA001444	2.34e-24	2.67271	up		BGIOSGA001953	0.0394481	-1.10323	down		BGIOSGA001861	0.00304352	1.49168	up		BGIOSGA005655	3.73e-10	1.23621	up
BGIOSGA013775	6.79e-36	1.87481	up		BGIOSGA001188	0.0118844	1.53828	up		BGIOSGA002113	9.87e-24	1.15304	up		BGIOSGA001229	3.39e-279	3.90282	up		BGIOSGA001275	6.02e-60	2.45303	up		BGIOSGA002959	0.014025	-1.21316	down		BGIOSGA001454	0.00434107	-1.37545	down		BGIOSGA001969	5.48e-10	-2.47634	down		BGIOSGA001875	4.24e-10	1.22673	up		BGIOSGA005663	1.33e-194	1.79792	up
BGIOSGA013949	0.0016173	-1.21218	down		BGIOSGA001190	7.78e-15	-2.12381	down		BGIOSGA002123	0.00349845	-1.75349	down		BGIOSGA001237	5.62e-11	1.358	up		BGIOSGA001277	2.93e-20	3.87052	up		BGIOSGA002986	3.05e-08	-1.19122	down		BGIOSGA001468	1.68e-05	1.00206	up		BGIOSGA001970	0.00308216	-2.02019	down		BGIOSGA001894	0.0158418	-1.20291	down		BGIOSGA005664	3.08e-12	1.39105	up
BGIOSGA013950	2.42e-05	-1.44472	down		BGIOSGA001192	2.77e-44	-1.76182	down		BGIOSGA002127	5.18e-117	2.09014	up		BGIOSGA001241	1.22e-09	-2.92289	down		BGIOSGA001279	1.03e-90	2.9306	up		BGIOSGA002992	4.57e-11	2.84401	up		BGIOSGA001494	0.000461552	-1.33281	down		BGIOSGA001974	1.67e-05	-2.28646	down		BGIOSGA001932	0.00104525	-1.77373	down		BGIOSGA005668	0.00180029	1.29054	up
BGIOSGA013953	6.86e-10	-1.04094	down		BGIOSGA001197	9.83e-46	-1.79542	down		BGIOSGA002128	0.000661965	-1.92138	down		BGIOSGA001262	4.96e-05	2.88109	up		BGIOSGA001280	1.37e-16	2.60746	up		BGIOSGA002993	7.3e-05	-2.04075	down		BGIOSGA001525	0.00424237	-1.33339	down		BGIOSGA001976	3.29e-12	-1.13834	down		BGIOSGA001966	0.000123837	-1.14435	down		BGIOSGA005704	0.000125594	1.46022	up
BGIOSGA014010	0.0065362	-1.11388	down		BGIOSGA001198	9.09e-59	-1.67233	down		BGIOSGA002129	0.00755303	1.55626	up		BGIOSGA001263	5.16e-09	3.19521	up		BGIOSGA001281	0.00359372	-1.13222	down		BGIOSGA003008	0.0408902	-1.09547	down		BGIOSGA001530	1.9e-05	-2.97093	down		BGIOSGA001998	0.0138218	-1.6819	down		BGIOSGA001969	8.84e-09	-2.5167	down		BGIOSGA005731	1.63e-13	2.46103	up
BGIOSGA014042	4.93e-11	-1.01636	down		BGIOSGA001203	4.32e-19	-1.07542	down		BGIOSGA002138	9.41e-08	1.72964	up		BGIOSGA001264	2.22e-29	3.12	up		BGIOSGA001294	0.00263581	-2.53837	down		BGIOSGA003013	1.41e-08	1.22527	up		BGIOSGA001545	1.78e-44	1.52497	up		BGIOSGA002051	1.09e-65	1.9008	up		BGIOSGA001974	9.87e-12	-3.80119	down		BGIOSGA005733	1.55e-60	-1.70642	down
BGIOSGA014139	0.00107454	1.18901	up		BGIOSGA001207	1.96e-39	1.56393	up		BGIOSGA002144	2.06e-31	-1.30702	down		BGIOSGA001265	1.13e-112	2.36	up		BGIOSGA001301	1.76e-05	3.23625	up		BGIOSGA003019	0.00876373	1.34421	up		BGIOSGA001564	1.19e-08	1.01397	up		BGIOSGA002058	2.26e-14	-1.25442	down		BGIOSGA001976	3.18e-17	-1.27257	down		BGIOSGA005767	7.85e-05	1.52099	up
BGIOSGA014257	3.45e-08	1.93257	up		BGIOSGA001208	6.11e-23	1.31834	up		BGIOSGA002148	0	2.40586	up		BGIOSGA001266	1.82e-40	2.71735	up		BGIOSGA001313	1.09e-12	-1.21888	down		BGIOSGA003051	1.72e-06	1.95803	up		BGIOSGA001566	1.35e-41	-1.84182	down		BGIOSGA002067	2.47e-57	1.27678	up		BGIOSGA001998	2.52e-07	-1.55329	down		BGIOSGA005809	2.46e-07	-1.17164	down
BGIOSGA014294	0.0111625	-1.00884	down		BGIOSGA001209	1.23e-69	3.10149	up		BGIOSGA002155	0.00994695	-1.03764	down		BGIOSGA001269	4.53e-50	1.61783	up		BGIOSGA001316	0.0446528	1.57504	up		BGIOSGA003074	0.0182256	1.36228	up		BGIOSGA001576	6.49e-19	3.26538	up		BGIOSGA002104	7.39e-18	1.30977	up		BGIOSGA002058	1.37e-24	-1.43867	down		BGIOSGA005828	7.73e-05	1.11132	up
BGIOSGA014327	2.45e-08	1.94115	up		BGIOSGA001215	5.59e-157	4.05815	up		BGIOSGA002186	4.39e-06	-1.26782	down		BGIOSGA001275	7.12e-47	2.14689	up		BGIOSGA001333	2.03e-28	-1.27366	down		BGIOSGA003098	0.0335308	1.35854	up		BGIOSGA001584	0.03347	-1.51659	down		BGIOSGA002109	1.02e-05	1.3231	up		BGIOSGA002067	9.69e-132	1.51727	up		BGIOSGA005838	8.39e-25	2.59663	up
BGIOSGA014494	0.00128255	1.17658	up		BGIOSGA001216	0.0215805	2.43994	up		BGIOSGA002205	0.0394026	-1.31947	down		BGIOSGA001277	0.029543	1.35795	up		BGIOSGA001389	7.66e-10	-1.98681	down		BGIOSGA003101	0.000450648	-1.93905	down		BGIOSGA001587	8.28e-17	2.98961	up		BGIOSGA002127	1.88e-57	1.19546	up		BGIOSGA002074	1.92e-14	1.2922	up		BGIOSGA005925	1.51e-09	-1.53291	down
BGIOSGA014500	2.83e-06	-1.27797	down		BGIOSGA001218	0.00139328	3.20294	up		BGIOSGA002207	3.29e-14	1.27432	up		BGIOSGA001281	4.42e-06	-2.43552	down		BGIOSGA001390	0.00145648	-2.46562	down		BGIOSGA003169	7.44e-30	1.30172	up		BGIOSGA001628	0.0253883	1.60112	up		BGIOSGA002129	4.3e-11	-1.89692	down		BGIOSGA002080	2.8e-06	-1.11849	down		BGIOSGA005934	0.00457251	1.08763	up
BGIOSGA014800	5.94e-12	-1.21062	down		BGIOSGA001227	2.54e-19	3.16345	up		BGIOSGA002215	5.37e-66	1.84332	up		BGIOSGA001301	6.94e-16	2.49851	up		BGIOSGA001420	5.02e-63	2.89294	up		BGIOSGA003197	1.65e-06	-1.01012	down		BGIOSGA001631	7.97e-11	-1.11351	down		BGIOSGA002159	3e-73	1.32431	up		BGIOSGA002129	7.19e-16	-2.12639	down		BGIOSGA005965	0.0130023	-1.00388	down
BGIOSGA014965	3e-19	2.95137	up		BGIOSGA001229	1.21e-174	3.39323	up		BGIOSGA002217	7.93e-07	-1.07444	down		BGIOSGA001314	2.09e-82	-1.93755	down		BGIOSGA001426	0.000570643	-1.08867	down		BGIOSGA003226	4.78e-05	1.78603	up		BGIOSGA001637	7.26e-21	2.32677	up		BGIOSGA002186	2.6e-06	-1.23906	down		BGIOSGA002149	3.53e-09	3.12758	up		BGIOSGA005991	2.59e-07	1.84995	up
BGIOSGA014984	0.00075205	-1.27012	down		BGIOSGA001237	1.28e-68	2.83445	up		BGIOSGA002221	7.15e-65	-1.70748	down		BGIOSGA001317	8.76e-07	-1.3368	down		BGIOSGA001432	8.22e-05	1.45689	up		BGIOSGA003233	0.00638321	-1.60735	down		BGIOSGA001663	3.2e-29	-1.10061	down		BGIOSGA002195	2.69e-39	-2.41986	down		BGIOSGA002159	6.42e-59	1.24441	up		BGIOSGA005998	2.01e-47	-1.39535	down
BGIOSGA015131	1.3e-40	3.759	up		BGIOSGA001241	1.06e-05	-2.12569	down		BGIOSGA002255	9.8e-14	-1.09701	down		BGIOSGA001318	1.67e-09	-1.45102	down		BGIOSGA001439	1.74e-56	1.06269	up		BGIOSGA003234	1.2e-47	-6.28067	down		BGIOSGA001677	9.53e-06	-2.64532	down		BGIOSGA002204	0.00117827	-1.57939	down		BGIOSGA002162	1.61e-05	1.17	up		BGIOSGA006017	7.03e-28	-1.46929	down
BGIOSGA015177	4.38e-05	1.43135	up		BGIOSGA001262	2.97e-09	3.85841	up		BGIOSGA002270	1.63e-21	-2.0124	down		BGIOSGA001325	0.00591675	-2.01107	down		BGIOSGA001444	1.56e-05	1.44469	up		BGIOSGA003245	1.85e-08	1.59987	up		BGIOSGA001700	3.13e-11	3.96068	up		BGIOSGA002207	1.44e-41	-1.39104	down		BGIOSGA002164	1.36e-05	1.20783	up		BGIOSGA006055	5.14e-73	1.36258	up
BGIOSGA015258	8.32e-19	1.16836	up		BGIOSGA001263	4e-11	2.94355	up		BGIOSGA002275	0.000180185	-1.17879	down		BGIOSGA001327	8.8e-28	5.44722	up		BGIOSGA001525	4.45e-42	2.82752	up		BGIOSGA003247	0.00216965	1.34501	up		BGIOSGA001713	9.54e-06	-1.44704	down		BGIOSGA002215	1.66e-36	1.161	up		BGIOSGA002172	6e-35	-1.47077	down		BGIOSGA006116	1.27e-11	1.15799	up
BGIOSGA015259	1.88e-05	1.02353	up		BGIOSGA001264	8.45e-66	3.98399	up		BGIOSGA002278	2.88e-126	-4.51685	down		BGIOSGA001333	4.68e-100	-1.40706	down		BGIOSGA001530	1.69e-10	-4.50949	down		BGIOSGA003251	8.3e-25	-2.85671	down		BGIOSGA001740	8.12e-254	-4.33429	down		BGIOSGA002217	1.06e-08	2.04064	up		BGIOSGA002195	2.53e-19	-2.62441	down		BGIOSGA006150	3.87e-06	-1.12073	down
BGIOSGA015265	0.000130057	1.06649	up		BGIOSGA001265	0	3.68542	up		BGIOSGA002299	1.97e-19	-1.98503	down		BGIOSGA001364	1.99e-07	-1.67436	down		BGIOSGA001535	2.8e-43	1.69913	up		BGIOSGA003263	0.00218051	-1.71061	down		BGIOSGA001774	3.37e-18	-4.71746	down		BGIOSGA002221	1e-26	1.39145	up		BGIOSGA002204	1.32e-06	-2.29453	down		BGIOSGA006213	0.00131689	-1.32617	down
BGIOSGA015296	1.22e-08	1.98995	up		BGIOSGA001266	7.85e-179	3.85336	up		BGIOSGA002304	2.18e-09	-1.57294	down		BGIOSGA001389	2.12e-06	-1.1953	down		BGIOSGA001542	3.47e-26	-1.15325	down		BGIOSGA003282	1.28e-42	-3.43212	down		BGIOSGA001791	9.38e-05	1.06396	up		BGIOSGA002237	0.00445576	1.82203	up		BGIOSGA002207	1.27e-94	-2.19789	down		BGIOSGA006228	6.19e-132	-5.82037	down
BGIOSGA015421	5.34e-08	1.6887	up		BGIOSGA001269	2.03e-211	2.80707	up		BGIOSGA002318	5.08e-06	1.43424	up		BGIOSGA001390	0.00369308	-2.00581	down		BGIOSGA001545	2.63e-23	1.23825	up		BGIOSGA003292	0.00105595	-1.30027	down		BGIOSGA001798	0.031382	-1.85422	down		BGIOSGA002242	1.3e-06	2.07869	up		BGIOSGA002212	0.0368684	1.6627	up		BGIOSGA006297	0.000481116	1.41519	up
BGIOSGA015969	8.34e-05	1.39406	up		BGIOSGA001271	0.0228591	2.43195	up		BGIOSGA002376	1.61e-06	1.80953	up		BGIOSGA001397	0.000740999	1.01868	up		BGIOSGA001564	8.29e-09	1.01925	up		BGIOSGA003298	0.0491209	-1.20943	down		BGIOSGA001803	8.06e-15	-4.86636	down		BGIOSGA002255	5.92e-09	1.145	up		BGIOSGA002215	3.6e-96	1.62878	up		BGIOSGA006344	1.3e-07	1.5151	up
BGIOSGA015970	1.29e-05	1.57007	up		BGIOSGA001275	7.36e-64	2.55633	up		BGIOSGA002413	0.000283907	1.53085	up		BGIOSGA001417	3.45e-45	1.09838	up		BGIOSGA001566	7.53e-38	-1.97406	down		BGIOSGA003306	1.25e-22	2.17651	up		BGIOSGA001815	1.61e-34	-1.84829	down		BGIOSGA002256	0.0389945	-1.39285	down		BGIOSGA002221	4.54e-14	1.00903	up		BGIOSGA006362	7.81e-06	1.02891	up
BGIOSGA016558	8.87e-07	1.72677	up		BGIOSGA001277	2.18e-17	3.1493	up		BGIOSGA002419	3.19e-19	-1.00054	down		BGIOSGA001420	6.84e-38	2.66876	up		BGIOSGA001569	9.09e-29	-1.06291	down		BGIOSGA003314	5.74e-14	-1.51332	down		BGIOSGA001826	6.73e-24	4.62244	up		BGIOSGA002257	7.88e-60	1.10768	up		BGIOSGA002232	4.98e-29	1.0678	up		BGIOSGA006374	9.27e-34	1.25638	up
BGIOSGA016601	3.11e-05	-1.00879	down		BGIOSGA001279	2.66e-70	2.75091	up		BGIOSGA002421	1.57e-35	1.62415	up		BGIOSGA001426	1.16e-06	-1.04082	down		BGIOSGA001576	5.18e-29	3.70154	up		BGIOSGA003346	0.00340711	-1.76482	down		BGIOSGA001854	0.0380641	1.8058	up		BGIOSGA002262	0.00175865	1.13789	up		BGIOSGA002233	4.89e-14	3.1404	up		BGIOSGA006445	1.99e-07	1.63779	up
BGIOSGA016622	4.19e-06	-1.38637	down		BGIOSGA001280	5.38e-13	2.20837	up		BGIOSGA002432	1.28e-44	-1.77362	down		BGIOSGA001444	6.52e-21	2.58482	up		BGIOSGA001579	0.0157954	-1.3363	down		BGIOSGA003360	1.12e-08	-3.04709	down		BGIOSGA001856	4.21e-06	1.18656	up		BGIOSGA002263	4.82e-21	2.16741	up		BGIOSGA002241	1.75e-28	1.14189	up		BGIOSGA006521	1.77e-53	-1.48702	down
BGIOSGA016652	6.55e-06	1.58804	up		BGIOSGA001287	0.0102242	1.173	up		BGIOSGA002455	3.31e-06	-2.15969	down		BGIOSGA001451	0.0344243	-1.571	down		BGIOSGA001603	5.89e-21	-1.35644	down		BGIOSGA003401	1.22e-07	1.75069	up		BGIOSGA001875	1.16e-27	2.45719	up		BGIOSGA002264	2.12e-05	1.56116	up		BGIOSGA002252	0.000130605	1.03677	up		BGIOSGA006678	1.3e-08	1.10457	up
BGIOSGA017100	5.07e-15	-1.07247	down		BGIOSGA001294	0.0207616	-2.31056	down		BGIOSGA002458	0.000731633	-1.36999	down		BGIOSGA001454	0.0492809	-1.13465	down		BGIOSGA001621	0.0274518	1.52478	up		BGIOSGA003418	5.35e-30	-1.65012	down		BGIOSGA001892	7.54e-09	-1.27192	down		BGIOSGA002275	1.56e-53	-2.71978	down		BGIOSGA002275	3e-20	-2.3475	down		BGIOSGA006697	2.26e-08	-1.753	down
BGIOSGA017193	0.00218395	-1.17399	down		BGIOSGA001313	2.36e-10	-1.18213	down		BGIOSGA002459	5.26e-79	-3.23335	down		BGIOSGA001468	5.78e-07	1.12324	up		BGIOSGA001651	3.98e-45	1.55676	up		BGIOSGA003444	1.77e-11	-3.52877	down		BGIOSGA001904	5.67e-34	1.01414	up		BGIOSGA002278	1.77e-06	-1.67954	down		BGIOSGA002278	0.000106997	-1.2697	down		BGIOSGA006709	4.96e-05	-1.36313	down
BGIOSGA017211	2.4e-09	2.07722	up		BGIOSGA001314	5.77e-69	-1.61947	down		BGIOSGA002464	8.53e-15	1.36497	up		BGIOSGA001519	0.000926295	2.6414	up		BGIOSGA001668	0.0017875	-1.50816	down		BGIOSGA003450	7.09e-10	-3.0998	down		BGIOSGA001925	1.04e-10	1.07141	up		BGIOSGA002285	0.035631	1.52869	up		BGIOSGA002280	0.0172647	-1.60808	down		BGIOSGA006722	0.00869846	-1.11976	down
BGIOSGA017219	7.44e-05	-1.39613	down		BGIOSGA001333	8.55e-122	-1.59236	down		BGIOSGA002477	1.17e-18	2.13201	up		BGIOSGA001545	3.97e-38	1.12551	up		BGIOSGA001674	3.5e-05	1.15879	up		BGIOSGA003480	0.0107099	-1.57522	down		BGIOSGA001929	5.07e-25	-1.61141	down		BGIOSGA002318	1.42e-06	1.37293	up		BGIOSGA002285	9.78e-90	7.35569	up		BGIOSGA006745	0.0275446	1.00176	up
BGIOSGA017232	1.51e-17	2.82964	up		BGIOSGA001376	5.14e-15	1.39915	up		BGIOSGA002483	1.61e-54	-7.1815	down		BGIOSGA001546	0.043423	-1.31713	down		BGIOSGA001677	6.79e-05	-2.33664	down		BGIOSGA003483	2.02e-22	2.11132	up		BGIOSGA002003	5.05e-14	1.73649	up		BGIOSGA002368	0.00816538	-1.16683	down		BGIOSGA002304	3.84e-08	-1.56078	down		BGIOSGA006807	0.00801776	1.14637	up
BGIOSGA017254	3.35e-59	1.95953	up		BGIOSGA001389	4.98e-07	-1.51934	down		BGIOSGA002484	0	-5.67186	down		BGIOSGA001564	1.29e-18	1.37213	up		BGIOSGA001704	0.00725778	1.22582	up		BGIOSGA003484	1.41e-06	2.65664	up		BGIOSGA002019	2.43e-05	2.13779	up		BGIOSGA002385	0.0158536	1.77479	up		BGIOSGA002310	1.78e-09	1.24261	up		BGIOSGA006854	1.24e-16	-1.46059	down
BGIOSGA017269	5.52e-10	1.06624	up		BGIOSGA001390	0.000412958	-2.6388	down		BGIOSGA002485	0.0382541	-1.44504	down		BGIOSGA001566	1.17e-34	-1.6535	down		BGIOSGA001710	0.0166028	-1.04376	down		BGIOSGA003523	0.000766633	-1.49538	down		BGIOSGA002022	3.97e-09	1.01069	up		BGIOSGA002400	0.00158398	-1.83165	down		BGIOSGA002312	1.57e-05	-1.10953	down		BGIOSGA006958	7.91e-51	-2.73566	down
BGIOSGA017441	5.26e-40	3.71922	up		BGIOSGA001392	0.0411093	-1.6388	down		BGIOSGA002503	1.24e-07	-3.00331	down		BGIOSGA001576	3.06e-15	2.15241	up		BGIOSGA001716	4.46e-15	-2.39102	down		BGIOSGA003531	0.00368008	-1.697	down		BGIOSGA002045	6.81e-13	-1.64938	down		BGIOSGA002411	4.37e-06	1.49889	up		BGIOSGA002325	5.24e-05	-2.27194	down		BGIOSGA006976	1.58e-46	1.70211	up
BGIOSGA017593	0.00279184	1.09356	up		BGIOSGA001397	3.49e-07	1.31202	up		BGIOSGA002510	2.82e-28	1.18821	up		BGIOSGA001584	0.00515966	-2.03693	down		BGIOSGA001740	4.35e-125	-3.07488	down		BGIOSGA003584	0.00232258	1.24689	up		BGIOSGA002047	2.14e-05	-1.74077	down		BGIOSGA002414	3.2e-26	1.09481	up		BGIOSGA002368	0.0354706	-1.04845	down		BGIOSGA007071	1.93e-07	1.7585	up
BGIOSGA017625	2.95e-09	-1.09428	down		BGIOSGA001417	2.49e-51	1.0841	up		BGIOSGA002532	0.0030252	-1.91759	down		BGIOSGA001587	1.05e-21	3.07594	up		BGIOSGA001757	0.00025098	-1.04476	down		BGIOSGA003601	3.95e-05	-1.90743	down		BGIOSGA002067	1.42e-32	1.38674	up		BGIOSGA002422	9.43e-19	1.02884	up		BGIOSGA002398	0.000104598	-2.1489	down		BGIOSGA007132	0.00540657	1.10943	up
BGIOSGA017696	0.016218	-1.02813	down		BGIOSGA001420	7.48e-50	2.87775	up		BGIOSGA002534	2.27e-16	-1.8891	down		BGIOSGA001637	2.16e-29	1.858	up		BGIOSGA001769	1.39e-104	1.56155	up		BGIOSGA003613	2.96e-10	-2.07225	down		BGIOSGA002074	4.17e-21	1.49906	up		BGIOSGA002445	0.00290385	1.65518	up		BGIOSGA002400	0.00114281	-1.82033	down		BGIOSGA007199	1.92e-19	-1.00505	down
BGIOSGA017729	0.000145749	-1.20607	down		BGIOSGA001426	1.07e-10	-1.71106	down		BGIOSGA002536	0.0362273	-1.45533	down		BGIOSGA001651	1.23e-12	1.06102	up		BGIOSGA001774	1.87e-16	-5.67946	down		BGIOSGA003617	8.98e-06	-2.17737	down		BGIOSGA002078	8.53e-07	-2.33326	down		BGIOSGA002446	1e-19	-1.79229	down		BGIOSGA002411	0.0172929	1.10622	up		BGIOSGA007252	5.11e-65	-1.12252	down
BGIOSGA017837	3.22e-07	1.80108	up		BGIOSGA001432	0.000123231	1.8411	up		BGIOSGA002537	0.000412193	-1.09844	down		BGIOSGA001663	1.04e-90	-1.51925	down		BGIOSGA001779	0.0135541	2.30193	up		BGIOSGA003715	0.0456868	1.3177	up		BGIOSGA002080	5.07e-05	-1.13732	down		BGIOSGA002459	7.6e-06	-1.1853	down		BGIOSGA002413	3.95e-06	1.63796	up		BGIOSGA007257	7.86e-29	1.29215	up
BGIOSGA017894	5.38e-09	2.02031	up		BGIOSGA001439	2.55e-129	1.13834	up		BGIOSGA002546	0.000578828	-1.7198	down		BGIOSGA001668	0.022952	-1.01054	down		BGIOSGA001791	4.49e-24	2.39744	up		BGIOSGA003762	0.000217774	2.12442	up		BGIOSGA002093	1.91e-37	1.52909	up		BGIOSGA002461	3.73e-34	1.2278	up		BGIOSGA002414	5.25e-62	1.49055	up		BGIOSGA007265	2.68e-16	-1.99017	down
BGIOSGA017904	7.64e-34	3.71562	up		BGIOSGA001444	0.000136248	1.35465	up		BGIOSGA002568	0.0178329	-1.63497	down		BGIOSGA001689	0.00356025	-1.04794	down		BGIOSGA001803	3.96e-08	-3.77376	down		BGIOSGA003766	2.9e-124	1.70586	up		BGIOSGA002127	5.63e-09	1.13453	up		BGIOSGA002477	1.46e-16	1.63003	up		BGIOSGA002459	3.54e-05	-1.61	down		BGIOSGA007325	6.29e-08	-1.69413	down
BGIOSGA017909	1.71e-17	-1.14075	down		BGIOSGA001452	0.000120636	1.02777	up		BGIOSGA002574	5.44e-12	-1.5069	down		BGIOSGA001700	4.88e-11	3.81523	up		BGIOSGA001814	0.0054992	-1.57001	down		BGIOSGA003830	7.59e-10	-1.24473	down		BGIOSGA002128	0.0142678	-1.73478	down		BGIOSGA002507	1.13e-76	-3.84136	down		BGIOSGA002461	1.43e-105	1.8802	up		BGIOSGA007327	7.97e-33	-1.86242	down
BGIOSGA017925	1.3e-06	1.18512	up		BGIOSGA001525	2.56e-63	3.36305	up		BGIOSGA002583	0.0063563	-1.8822	down		BGIOSGA001704	0.0417068	1.16612	up		BGIOSGA001826	5.86e-13	3.87826	up		BGIOSGA003897	6.4e-30	1.2675	up		BGIOSGA002137	0.0424817	-1.77943	down		BGIOSGA002514	5.56e-05	-2.26698	down		BGIOSGA002469	2.63e-16	4.87745	up		BGIOSGA007328	2.34e-11	-1.79256	down
BGIOSGA018065	6.55e-21	-1.38739	down		BGIOSGA001535	3.49e-50	1.78233	up		BGIOSGA002596	7.14e-23	-1.09974	down		BGIOSGA001705	4.35e-12	1.16113	up		BGIOSGA001834	0.00210677	1.63822	up		BGIOSGA003912	4.01e-06	-2.16136	down		BGIOSGA002144	2.75e-11	-1.2098	down		BGIOSGA002517	0.0474239	-1.04	down		BGIOSGA002477	2.09e-40	2.29844	up		BGIOSGA007382	4.36e-09	2.18515	up
BGIOSGA018144	2.47e-21	-1.57996	down		BGIOSGA001542	4.02e-24	-1.28057	down		BGIOSGA002601	0.00440618	-1.8191	down		BGIOSGA001710	0.00701441	-1.34415	down		BGIOSGA001853	0.0132801	1.10809	up		BGIOSGA003915	1.95e-09	2.62045	up		BGIOSGA002148	3.44e-36	1.1517	up		BGIOSGA002524	0.00028193	-1.27397	down		BGIOSGA002507	5.85e-117	-5.07433	down		BGIOSGA007400	1.29e-15	1.11775	up
BGIOSGA018174	0.00031128	1.28592	up		BGIOSGA001548	5.55e-16	-1.22558	down		BGIOSGA002618	9.66e-17	-2.34098	down		BGIOSGA001714	0.0173066	-1.50433	down		BGIOSGA001856	1.72e-17	1.71463	up		BGIOSGA003916	2.49e-22	-2.12018	down		BGIOSGA002149	1.74e-06	2.86957	up		BGIOSGA002525	0.0164661	-1.76863	down		BGIOSGA002514	0.00014249	-2.24234	down		BGIOSGA007415	0.0217759	-1.01698	down
BGIOSGA018383	9.18e-12	2.33013	up		BGIOSGA001564	9.71e-19	1.37789	up		BGIOSGA002619	7.41e-13	-2.08397	down		BGIOSGA001716	1.52e-18	-1.37385	down		BGIOSGA001870	4.45e-11	-1.21769	down		BGIOSGA003929	8.12e-10	-1.64306	down		BGIOSGA002155	8.71e-05	-1.97066	down		BGIOSGA002532	0.0186571	-1.55619	down		BGIOSGA002522	0.00888103	-1.1334	down		BGIOSGA007417	3.37e-07	-1.31749	down
BGIOSGA018439	6.16e-06	-1.21197	down		BGIOSGA001566	2.09e-32	-1.78629	down		BGIOSGA002620	0.023781	-1.56676	down		BGIOSGA001740	0	-4.82701	down		BGIOSGA001875	4.37e-05	1.23196	up		BGIOSGA003938	0.0493404	-1.19326	down		BGIOSGA002158	4.12e-09	-2.74807	down		BGIOSGA002534	7.2e-07	2.06593	up		BGIOSGA002524	0.00139905	-1.10215	down		BGIOSGA007421	0.000637024	-1.25551	down
BGIOSGA018441	0.0109344	-1.04499	down		BGIOSGA001569	4.7e-50	-1.19507	down		BGIOSGA002633	0.00112413	-1.21525	down		BGIOSGA001742	0.0402647	-1.91962	down		BGIOSGA001899	1.58e-07	-1.20136	down		BGIOSGA003951	0.00242179	-1.79189	down		BGIOSGA002181	0.000373166	-2.74941	down		BGIOSGA002563	2.02e-233	2.01161	up		BGIOSGA002525	0.0307454	-1.69873	down		BGIOSGA007506	2.3e-07	1.0589	up
BGIOSGA018508	1.7e-06	-1.7266	down		BGIOSGA001576	1.47e-26	2.52884	up		BGIOSGA002640	2.01e-08	1.09279	up		BGIOSGA001799	9.8e-16	1.15226	up		BGIOSGA001904	7.57e-42	1.19569	up		BGIOSGA003961	2.48e-05	1.04476	up		BGIOSGA002189	6.23e-07	1.04492	up		BGIOSGA002579	8.59e-17	2.09322	up		BGIOSGA002551	0.0164055	-1.11131	down		BGIOSGA007592	9.44e-15	1.04631	up
BGIOSGA018523	1.51e-11	-1.48661	down		BGIOSGA001579	0.0365985	-1.20446	down		BGIOSGA002652	0.000817767	1.47112	up		BGIOSGA001810	0.0103261	1.57901	up		BGIOSGA001925	9.28e-29	1.64839	up		BGIOSGA003991	0.0140774	1.51978	up		BGIOSGA002212	0.00164921	2.3603	up		BGIOSGA002583	0.0413385	-1.5653	down		BGIOSGA002579	1.45e-06	1.44862	up		BGIOSGA007604	9.92e-18	-1.14998	down
BGIOSGA018564	0.00216144	1.20801	up		BGIOSGA001603	8.43e-22	-1.41869	down		BGIOSGA002693	4.68e-11	-3.92814	down		BGIOSGA001815	1.96e-104	-2.42207	down		BGIOSGA001929	2.25e-38	-1.4729	down		BGIOSGA004028	0.00757589	-1.58654	down		BGIOSGA002215	4.08e-57	1.84056	up		BGIOSGA002585	0.00872704	1.85312	up		BGIOSGA002595	7.52e-12	2.84651	up		BGIOSGA007639	2.26e-11	1.94267	up
BGIOSGA018627	0.00237167	1.11512	up		BGIOSGA001615	8.88e-27	-1.03359	down		BGIOSGA002698	1.04e-70	2.88551	up		BGIOSGA001826	2.14e-15	3.63412	up		BGIOSGA001951	8.89e-40	1.2296	up		BGIOSGA004031	6.18e-14	2.00003	up		BGIOSGA002217	0.00361488	-1.38165	down		BGIOSGA002587	2.03e-24	1.30467	up		BGIOSGA002618	0.000112784	-1.34171	down		BGIOSGA007682	7.95e-30	1.26904	up
BGIOSGA018800	0.00215748	1.16252	up		BGIOSGA001621	0.000651383	2.79347	up		BGIOSGA002704	4.88e-74	-4.19847	down		BGIOSGA001845	8.01e-10	-4.20344	down		BGIOSGA001969	7.02e-13	3.17195	up		BGIOSGA004044	0.00283672	-1.02166	down		BGIOSGA002221	3.19e-08	-1.46641	down		BGIOSGA002609	0.00132303	-1.11255	down		BGIOSGA002622	0.00823022	1.96567	up		BGIOSGA007683	9.33e-09	-1.36147	down
BGIOSGA018833	0.00971213	-1.02862	down		BGIOSGA001631	2.31e-31	1.02319	up		BGIOSGA002717	0.000109229	-2.50573	down		BGIOSGA001853	2.65e-21	2.14644	up		BGIOSGA001970	0.0110049	2.0891	up		BGIOSGA004055	0.000409921	1.12894	up		BGIOSGA002233	1.54e-31	5.37163	up		BGIOSGA002618	5.29e-05	-1.4009	down		BGIOSGA002628	0.00296497	-2.188	down		BGIOSGA007756	5.68e-13	1.09597	up
BGIOSGA018873	1.43e-06	-1.4506	down		BGIOSGA001642	4.72e-08	1.57364	up		BGIOSGA002723	0.000215187	-1.97805	down		BGIOSGA001854	0.0231715	2.09258	up		BGIOSGA001974	0.000126552	2.38474	up		BGIOSGA004062	0.00950026	-1.40963	down		BGIOSGA002255	0.00010468	-1.02101	down		BGIOSGA002628	0.000329226	-2.45392	down		BGIOSGA002633	4.15e-05	-1.79816	down		BGIOSGA007799	7.49e-07	1.88778	up
BGIOSGA018890	3.99e-11	-1.48153	down		BGIOSGA001651	1.12e-52	2.04266	up		BGIOSGA002725	0.0192029	-1.48814	down		BGIOSGA001856	6.77e-09	1.43886	up		BGIOSGA001976	1.75e-17	1.54203	up		BGIOSGA004070	0.00131799	-1.69918	down		BGIOSGA002256	0.0362757	1.11061	up		BGIOSGA002633	0.00532947	-1.01218	down		BGIOSGA002639	0.000651302	-2.1757	down		BGIOSGA007828	5.83e-06	-1.10003	down
BGIOSGA019546	1.07e-05	1.5782	up		BGIOSGA001668	0.000257132	-1.62303	down		BGIOSGA002734	1.54e-14	1.01151	up		BGIOSGA001872	0.0473776	-1.78376	down		BGIOSGA001998	0.000571421	1.14327	up		BGIOSGA004072	0.0127776	-1.12279	down		BGIOSGA002257	2.3e-41	-1.31081	down		BGIOSGA002640	4.65e-21	-1.20782	down		BGIOSGA002640	2.13e-56	-1.89858	down		BGIOSGA007838	2.41e-09	1.22488	up
BGIOSGA019976	3.31e-06	-1.25928	down		BGIOSGA001674	2.07e-17	1.71684	up		BGIOSGA002736	1.27e-07	-1.56502	down		BGIOSGA001875	5.15e-31	2.45574	up		BGIOSGA002003	1.06e-07	1.30419	up		BGIOSGA004075	1.02e-27	-1.7032	down		BGIOSGA002263	2.18e-12	-1.70728	down		BGIOSGA002642	0.000814694	-2.31129	down		BGIOSGA002642	0.00682207	-2.02749	down		BGIOSGA007884	0.00576211	-1.16392	down
BGIOSGA020240	2.04e-07	1.24015	up		BGIOSGA001685	4.64e-27	1.13611	up		BGIOSGA002740	3.49e-41	3.52396	up		BGIOSGA001879	0.000349223	-1.76739	down		BGIOSGA002019	0.0455725	1.49079	up		BGIOSGA004082	7.41e-40	-1.15907	down		BGIOSGA002264	4.96e-09	-2.07662	down		BGIOSGA002644	0.0280289	-1.53607	down		BGIOSGA002644	0.0302944	-1.22541	down		BGIOSGA007912	3.33e-11	1.06757	up
BGIOSGA020294	2.26e-14	2.58026	up		BGIOSGA001689	5.82e-06	-1.30423	down		BGIOSGA002757	7.71e-162	2.38952	up		BGIOSGA001892	4.88e-30	-1.52439	down		BGIOSGA002045	5.47e-07	-1.12035	down		BGIOSGA004086	3.6e-07	-1.05767	down		BGIOSGA002266	0.00114169	-1.04041	down		BGIOSGA002645	5.68e-20	-5.08112	down		BGIOSGA002645	1.6e-20	-5.30931	down		BGIOSGA007915	1.52e-60	-1.43053	down
BGIOSGA020332	4.26e-06	-1.28725	down		BGIOSGA001704	0.00881873	1.32813	up		BGIOSGA002785	1.06e-21	1.26549	up		BGIOSGA001898	6.94e-16	-1.02262	down		BGIOSGA002047	0.00393998	-1.1891	down		BGIOSGA004094	0.00433421	-1.58709	down		BGIOSGA002270	0.00216012	-1.08555	down		BGIOSGA002691	1.71e-11	1.2474	up		BGIOSGA002652	0.000125463	-1.83011	down		BGIOSGA007968	1.29e-26	1.18377	up
BGIOSGA020410	2.22e-21	1.23276	up		BGIOSGA001705	1.55e-12	1.16769	up		BGIOSGA002788	0.0311135	-1.34699	down		BGIOSGA001899	1e-09	-1.23058	down		BGIOSGA002051	2.1e-35	-1.71707	down		BGIOSGA004096	0.0202371	-1.1421	down		BGIOSGA002278	8.56e-79	-3.97392	down		BGIOSGA002694	4.19e-62	-2.44673	down		BGIOSGA002656	0.0428317	-1.56764	down		BGIOSGA008055	2.1e-13	1.32898	up
BGIOSGA020488	0.000103468	1.43308	up		BGIOSGA001710	3.38e-05	-1.53857	down		BGIOSGA002800	2.24e-13	-1.17499	down		BGIOSGA001904	1.33e-66	1.4313	up		BGIOSGA002078	5.52e-06	-1.83607	down		BGIOSGA004098	8.73e-16	1.03479	up		BGIOSGA002280	0.00653707	-1.8281	down		BGIOSGA002696	0.00188263	-1.48195	down		BGIOSGA002691	2.57e-12	1.38378	up		BGIOSGA008104	7.98e-06	1.19347	up
BGIOSGA020507	6.01e-24	1.1715	up		BGIOSGA001716	2.27e-33	-2.93643	down		BGIOSGA002801	0.000537628	-1.16835	down		BGIOSGA001925	4.88e-40	1.76399	up		BGIOSGA002104	0.0120294	-1.01771	down		BGIOSGA004121	6.46e-05	-2.02013	down		BGIOSGA002299	1.85e-07	-1.72876	down		BGIOSGA002698	3.62e-20	1.43161	up		BGIOSGA002694	3.02e-37	-1.96231	down		BGIOSGA008174	0.000171795	1.36942	up
BGIOSGA020551	4.8e-27	3.15357	up		BGIOSGA001740	0	-3.55326	down		BGIOSGA002805	6.02e-20	5.09444	up		BGIOSGA001929	3.08e-44	-1.86507	down		BGIOSGA002113	2.38e-10	1.09887	up		BGIOSGA004131	7.38e-24	-1.87197	down		BGIOSGA002301	0.0166955	-1.93874	down		BGIOSGA002704	0.00268378	-1.25686	down		BGIOSGA002698	8.95e-160	2.97774	up		BGIOSGA008187	0.00254994	-1.08592	down
BGIOSGA020552	0.00288675	-1.18721	down		BGIOSGA001757	1.04e-08	-1.41197	down		BGIOSGA002817	0.00451151	1.11107	up		BGIOSGA001954	0.0195531	1.71993	up		BGIOSGA002128	0.0373302	-1.69512	down		BGIOSGA004140	5.05e-15	-2.18929	down		BGIOSGA002304	2.71e-13	-2.02618	down		BGIOSGA002712	0.0462709	-1.53534	down		BGIOSGA002720	9.12e-209	-3.70934	down		BGIOSGA008316	0.00366385	-1.1671	down
BGIOSGA020675	3.41e-15	2.64614	up		BGIOSGA001814	0.00193	-1.66894	down		BGIOSGA002820	3.48e-09	1.71329	up		BGIOSGA001992	0.000454539	-1.24714	down		BGIOSGA002129	9.55e-14	2.47608	up		BGIOSGA004189	4.62e-11	-3.48008	down		BGIOSGA002310	2.26e-08	1.09074	up		BGIOSGA002720	0	-3.95893	down		BGIOSGA002724	0.00201386	1.11296	up		BGIOSGA008338	2.39e-101	1.28706	up
BGIOSGA020734	6.45e-08	1.90979	up		BGIOSGA001815	1.56e-49	-1.49379	down		BGIOSGA002835	7.14e-07	1.50835	up		BGIOSGA001998	0.0349854	-1.01883	down		BGIOSGA002137	0.020673	-2.08325	down		BGIOSGA004216	0.0340608	-1.38395	down		BGIOSGA002326	2.19e-14	5.05716	up		BGIOSGA002725	0.000238251	-2.0809	down		BGIOSGA002725	0.000132738	-1.69026	down		BGIOSGA008343	8.48e-13	-1.39136	down
BGIOSGA020765	2.02e-06	-1.04551	down		BGIOSGA001826	1.77e-07	2.86127	up		BGIOSGA002840	1.35e-05	1.41039	up		BGIOSGA002003	9.79e-30	1.79169	up		BGIOSGA002138	0.000126865	1.33789	up		BGIOSGA004232	7.7e-07	-1.12945	down		BGIOSGA002398	1.85e-06	-2.28528	down		BGIOSGA002726	1.03e-27	-2.74496	down		BGIOSGA002726	7.98e-13	-1.73667	down		BGIOSGA008418	1.68e-19	-1.05559	down
BGIOSGA020885	7.48e-16	-1.20654	down		BGIOSGA001834	0.00659943	1.51779	up		BGIOSGA002841	2.21e-179	4.10861	up		BGIOSGA002019	0.00102414	1.79357	up		BGIOSGA002148	4.25e-198	2.08335	up		BGIOSGA004253	0.0010519	-1.91797	down		BGIOSGA002413	4.9e-11	2.28429	up		BGIOSGA002729	4.09e-05	-1.7248	down		BGIOSGA002734	4.37e-14	1.11582	up		BGIOSGA008422	0.0148826	1.03866	up
BGIOSGA020953	3.92e-35	3.84749	up		BGIOSGA001845	0.00048342	-3.02638	down		BGIOSGA002875	2.2e-18	1.44983	up		BGIOSGA002022	3.09e-32	1.40279	up		BGIOSGA002155	0.0026544	-1.34867	down		BGIOSGA004258	3.17e-22	-2.10284	down		BGIOSGA002421	9.67e-21	1.38422	up		BGIOSGA002731	5.14e-08	-1.09469	down		BGIOSGA002735	0.000208717	-1.94315	down		BGIOSGA008459	1.16e-07	1.14391	up
BGIOSGA021023	1.91e-08	-1.94767	down		BGIOSGA001853	8.25e-57	2.93458	up		BGIOSGA002887	3.79e-48	1.94133	up		BGIOSGA002025	0.0337454	-1.97276	down		BGIOSGA002158	1.04e-11	-2.90876	down		BGIOSGA004259	1.12e-118	-2.46983	down		BGIOSGA002432	1.37e-43	-1.75231	down		BGIOSGA002732	0.0266302	-1.60673	down		BGIOSGA002796	7.94e-19	1.478	up		BGIOSGA008463	0.00180016	-1.2681	down
BGIOSGA021071	2.5e-05	1.54035	up		BGIOSGA001856	6.11e-23	1.96879	up		BGIOSGA002894	0.0269208	-1.44929	down		BGIOSGA002045	3.29e-20	-1.69666	down		BGIOSGA002181	9.79e-32	-6.09311	down		BGIOSGA004269	3.25e-05	1.95225	up		BGIOSGA002437	9.99e-18	1.42617	up		BGIOSGA002734	6.38e-19	1.04082	up		BGIOSGA002804	4.76e-42	-2.68205	down		BGIOSGA008469	5.86e-48	-1.85791	down
BGIOSGA021222	7.15e-06	1.61504	up		BGIOSGA001870	2.81e-22	-1.08039	down		BGIOSGA002898	0.000312039	2.33369	up		BGIOSGA002047	0.00700129	-1.29576	down		BGIOSGA002195	3.22e-27	2.33703	up		BGIOSGA004272	2.56e-19	-1.01697	down		BGIOSGA002442	0.000490471	-1.66076	down		BGIOSGA002756	6.08e-32	1.18053	up		BGIOSGA002816	1.69e-05	-1.2359	down		BGIOSGA008475	0.00242834	-1.11121	down
BGIOSGA021554	0.00457209	-1.02239	down		BGIOSGA001872	1.95e-06	-4.2839	down		BGIOSGA002913	0.0449566	1.31103	up		BGIOSGA002067	2.05e-171	2.08066	up		BGIOSGA002204	0.00294359	1.76519	up		BGIOSGA004285	1.29e-13	1.40163	up		BGIOSGA002445	1.35e-05	-2.27787	down		BGIOSGA002796	4.37e-13	1.25106	up		BGIOSGA002817	0.0232588	-1.1399	down		BGIOSGA008488	3.38e-06	1.77272	up
BGIOSGA021782	1.28e-05	1.59172	up		BGIOSGA001875	2.4e-05	1.22307	up		BGIOSGA002916	0.000460246	2.21015	up		BGIOSGA002074	1.6e-23	1.63899	up		BGIOSGA002207	3.73e-69	2.25492	up		BGIOSGA004323	4.17e-08	-1.38943	down		BGIOSGA002447	0.00261136	2.2576	up		BGIOSGA002800	4.63e-08	1.13195	up		BGIOSGA002819	2.43e-56	-1.15673	down		BGIOSGA008492	1.23e-20	1.57102	up
BGIOSGA021785	2.16e-18	2.78773	up		BGIOSGA001879	0.00308301	-1.34645	down		BGIOSGA002917	3.94e-15	3.33053	up		BGIOSGA002078	3.54e-11	-2.86245	down		BGIOSGA002217	2.14e-08	-2.43825	down		BGIOSGA004330	8.94e-14	1.28849	up		BGIOSGA002458	0.00171054	-1.36641	down		BGIOSGA002804	2.01e-37	-2.24186	down		BGIOSGA002820	2.01e-24	2.59265	up		BGIOSGA008533	9.18e-08	-1.02261	down
BGIOSGA021900	6.17e-07	1.78143	up		BGIOSGA001899	1.89e-13	-1.43535	down		BGIOSGA002929	2.59e-33	-1.16689	down		BGIOSGA002080	1.07e-05	-1.12028	down		BGIOSGA002221	8.55e-22	-2.46703	down		BGIOSGA004332	0.000256162	-1.04856	down		BGIOSGA002459	6.56e-30	-3.61927	down		BGIOSGA002819	2.66e-41	-1.00619	down		BGIOSGA002833	0.00340559	2.04249	up		BGIOSGA008650	7.79e-22	1.30954	up
BGIOSGA021941	1.24e-10	2.21788	up		BGIOSGA001904	1.01e-80	1.61366	up		BGIOSGA002938	4.64e-05	-1.05049	down		BGIOSGA002092	0.00518171	-1.21303	down		BGIOSGA002241	4.75e-27	-1.15109	down		BGIOSGA004335	2e-25	-1.07712	down		BGIOSGA002461	9.26e-77	1.4886	up		BGIOSGA002835	2.05e-141	-2.82455	down		BGIOSGA002835	5.72e-187	-4.39803	down		BGIOSGA008678	0.00382382	-1.21252	down
BGIOSGA021942	5.92e-12	2.35134	up		BGIOSGA001925	1.2e-93	2.3453	up		BGIOSGA002942	0.00357089	-1.32924	down		BGIOSGA002093	5.51e-79	2.68677	up		BGIOSGA002242	0.00422034	-1.41429	down		BGIOSGA004338	2.64e-100	-2.67508	down		BGIOSGA002467	0.0157045	1.04364	up		BGIOSGA002836	1.96e-14	-1.13358	down		BGIOSGA002841	2.7e-143	2.34767	up		BGIOSGA008685	1.34e-19	2.74137	up
BGIOSGA021945	1.32e-19	2.95682	up		BGIOSGA001929	8.55e-86	-1.72332	down		BGIOSGA002943	0.00858464	1.45462	up		BGIOSGA002113	1.12e-31	1.29839	up		BGIOSGA002252	0.000205718	-1.06287	down		BGIOSGA004346	0.00943798	-1.08269	down		BGIOSGA002469	3.55e-14	4.89725	up		BGIOSGA002838	9.97e-06	2.91792	up		BGIOSGA002850	7.36e-22	1.29422	up		BGIOSGA008719	4.58e-34	-2.57498	down
BGIOSGA022009	2.91e-52	1.61934	up		BGIOSGA001951	1.34e-85	1.45902	up		BGIOSGA002956	2.5e-06	1.74186	up		BGIOSGA002123	0.0118255	-1.61664	down		BGIOSGA002255	1.78e-12	-1.78988	down		BGIOSGA004351	2e-14	-1.33723	down		BGIOSGA002477	9.32e-77	3.68363	up		BGIOSGA002841	1.07e-32	1.32556	up		BGIOSGA002875	5.11e-65	-2.08006	down		BGIOSGA008724	8.55e-08	1.63723	up
BGIOSGA022025	1.11e-14	2.60523	up		BGIOSGA001969	5.6e-15	4.21268	up		BGIOSGA002959	0.00192411	-1.48714	down		BGIOSGA002127	8.13e-70	1.76318	up		BGIOSGA002257	7.19e-70	-1.70055	down		BGIOSGA004372	4.83e-19	1.18823	up		BGIOSGA002483	3.5e-07	-3.62779	down		BGIOSGA002847	0.0354532	1.20701	up		BGIOSGA002881	0.0431427	-1.52204	down		BGIOSGA008740	1.43e-11	1.41771	up
BGIOSGA022049	0.000210807	-1.17002	down		BGIOSGA001970	0.0195307	2.05367	up		BGIOSGA002986	1.09e-09	-1.27197	down		BGIOSGA002128	1.09e-06	-2.72506	down		BGIOSGA002262	0.00207962	-1.43788	down		BGIOSGA004375	0.0364038	-1.18299	down		BGIOSGA002484	6.28e-27	-4.04507	down		BGIOSGA002872	3.07e-41	-1.12485	down		BGIOSGA002904	7.09e-09	-2.16542	down		BGIOSGA008759	0.000302021	1.241	up
BGIOSGA022095	9.19e-12	-1.6317	down		BGIOSGA001974	6.39e-05	2.8716	up		BGIOSGA002992	6.3e-30	3.82777	up		BGIOSGA002129	0.0242282	1.5334	up		BGIOSGA002263	6.93e-11	-1.77192	down		BGIOSGA004388	0.0119147	1.37895	up		BGIOSGA002507	1.63e-12	-2.09062	down		BGIOSGA002875	8.52e-31	-1.2114	down		BGIOSGA002905	3.98e-07	-3.14281	down		BGIOSGA008777	0.000159352	-1.11959	down
BGIOSGA022160	0.00432139	-1.05905	down		BGIOSGA001976	2.82e-16	1.41065	up		BGIOSGA002993	4.49e-10	-2.92695	down		BGIOSGA002138	0.00031753	1.2978	up		BGIOSGA002264	1.15e-10	-2.19682	down		BGIOSGA004404	0.00293341	1.77589	up		BGIOSGA002511	0.0158551	1.00832	up		BGIOSGA002876	0.0113125	-1.31793	down		BGIOSGA002910	1.59e-18	-1.08098	down		BGIOSGA008785	2.3e-10	1.3704	up
BGIOSGA022371	1.71e-17	-2.44055	down		BGIOSGA002003	6.45e-15	1.34773	up		BGIOSGA003013	1.86e-07	1.1297	up		BGIOSGA002144	3.11e-21	-1.48695	down		BGIOSGA002266	0.00215322	-1.13131	down		BGIOSGA004410	2.62e-09	-3.10962	down		BGIOSGA002518	0.0282564	1.75286	up		BGIOSGA002903	0.0239423	-1.63354	down		BGIOSGA002913	0.00154432	1.62262	up		BGIOSGA008799	2.96e-18	2.61388	up
BGIOSGA022482	2.01e-05	1.56911	up		BGIOSGA002022	9.93e-32	1.37246	up		BGIOSGA003015	0.00582553	1.00346	up		BGIOSGA002147	0.00222086	2.67137	up		BGIOSGA002275	3.59e-39	2.08568	up		BGIOSGA004494	1.67e-09	-3.10035	down		BGIOSGA002534	1.46e-07	-2.15461	down		BGIOSGA002904	4.62e-12	-2.1251	down		BGIOSGA002916	8.5e-15	-3.44977	down		BGIOSGA008911	0.000985248	1.19969	up
BGIOSGA022513	4e-05	1.05299	up		BGIOSGA002024	0.000789531	1.36154	up		BGIOSGA003025	3.2e-33	-1.11718	down		BGIOSGA002148	1.06e-120	1.93442	up		BGIOSGA002278	9.74e-33	-2.66828	down		BGIOSGA004526	0.00450768	-1.54353	down		BGIOSGA002537	8.32e-09	-1.78817	down		BGIOSGA002905	0.0163497	-1.59845	down		BGIOSGA002917	8.56e-22	-3.17381	down		BGIOSGA008927	4.55e-33	1.42959	up
BGIOSGA022587	2.77e-07	-1.43559	down		BGIOSGA002038	1.77e-93	-1.08037	down		BGIOSGA003050	1.31e-44	1.19785	up		BGIOSGA002149	8.23e-15	3.60356	up		BGIOSGA002285	0.000774081	-2.98197	down		BGIOSGA004562	7.07e-18	1.03261	up		BGIOSGA002541	6.27e-08	1.25101	up		BGIOSGA002910	1.09e-42	-1.79647	down		BGIOSGA002938	3.95e-07	-1.77158	down		BGIOSGA008931	7.96e-08	1.35397	up
BGIOSGA022681	5.68e-14	-1.1099	down		BGIOSGA002045	5.12e-11	-1.1567	down		BGIOSGA003051	7.58e-30	3.54012	up		BGIOSGA002155	1.1e-06	-2.08869	down		BGIOSGA002299	2.54e-09	-1.80004	down		BGIOSGA004566	1.15e-11	2.54594	up		BGIOSGA002546	0.000397209	-1.87095	down		BGIOSGA002916	0.000829705	-1.35422	down		BGIOSGA002948	1e-51	-1.4134	down		BGIOSGA008944	0.00330329	1.22352	up
BGIOSGA022705	6.38e-08	1.8873	up		BGIOSGA002046	0.00522131	2.47591	up		BGIOSGA003074	9.11e-09	2.3419	up		BGIOSGA002189	3.64e-14	1.28579	up		BGIOSGA002302	4.35e-10	-1.04444	down		BGIOSGA004571	1.67e-08	2.17541	up		BGIOSGA002563	2.28e-12	-1.27129	down		BGIOSGA002927	0.000125516	1.30893	up		BGIOSGA002956	1.23e-20	-1.75556	down		BGIOSGA008950	0.00489476	-1.03313	down
BGIOSGA022878	8.78e-07	-1.3085	down		BGIOSGA002051	2.57e-25	-1.35977	down		BGIOSGA003083	0.0017985	1.49038	up		BGIOSGA002212	0.0176934	1.73915	up		BGIOSGA002325	0.0126486	1.64638	up		BGIOSGA004584	5.56e-47	1.07288	up		BGIOSGA002595	6.04e-14	2.82776	up		BGIOSGA002943	9.87e-07	-1.51244	down		BGIOSGA002959	0.0263546	-1.12177	down		BGIOSGA009050	1.35e-05	1.56043	up
BGIOSGA022905	0.00513599	1.05381	up		BGIOSGA002058	7.83e-20	1.83628	up		BGIOSGA003099	5.2e-180	-2.52987	down		BGIOSGA002215	2.04e-130	2.34324	up		BGIOSGA002385	0.0103952	-2.27758	down		BGIOSGA004590	0.000403884	-1.71627	down		BGIOSGA002610	1.55e-22	1.94666	up		BGIOSGA002948	4.37e-39	-1.20951	down		BGIOSGA002960	0.00682927	-1.56915	down		BGIOSGA009072	0.000236136	1.21683	up
BGIOSGA022919	0.00833759	-1.09539	down		BGIOSGA002078	4.4e-10	-2.32302	down		BGIOSGA003143	4.77e-05	-1.75409	down		BGIOSGA002217	2.91e-11	-2.10925	down		BGIOSGA002403	0.0381002	-2.01771	down		BGIOSGA004596	8.12e-05	-2.22834	down		BGIOSGA002618	3.38e-06	-1.62444	down		BGIOSGA002956	1.18e-11	-1.40905	down		BGIOSGA002961	3.21e-08	-3.5709	down		BGIOSGA009078	2.01e-07	1.30953	up
BGIOSGA023093	0.00320737	-1.08641	down		BGIOSGA002089	0.0113416	-2.52237	down		BGIOSGA003169	7.9e-28	1.21808	up		BGIOSGA002221	1.61e-97	-2.07228	down		BGIOSGA002407	0.0409	-1.99686	down		BGIOSGA004600	3.69e-47	2.41734	up		BGIOSGA002619	0.000329391	-1.57903	down		BGIOSGA002966	1.01e-05	1.60151	up		BGIOSGA002976	0.0179989	-1.81411	down		BGIOSGA009083	0.000152541	-1.03756	down
BGIOSGA023124	0.00338223	-1.12902	down		BGIOSGA002093	2.48e-31	1.92151	up		BGIOSGA003181	0.00406943	1.49689	up		BGIOSGA002233	1.22e-35	6.23092	up		BGIOSGA002411	0.000146244	-1.44719	down		BGIOSGA004643	0.000841174	-1.20834	down		BGIOSGA002626	5.3e-14	-1.76074	down		BGIOSGA003008	5.86e-22	-3.21991	down		BGIOSGA002984	0.0374348	-1.02083	down		BGIOSGA009118	8.75e-27	1.89902	up
BGIOSGA023227	4.11e-07	1.71422	up		BGIOSGA002101	3.4e-25	-1.11069	down		BGIOSGA003197	9.42e-19	-1.58005	down		BGIOSGA002254	0.0135938	-1.47973	down		BGIOSGA002421	5.79e-18	1.27426	up		BGIOSGA004651	1.73e-66	-7.03518	down		BGIOSGA002633	1.58e-05	-2.06124	down		BGIOSGA003009	6.52e-12	-2.86373	down		BGIOSGA003008	7.57e-07	-3.21761	down		BGIOSGA009140	0.000276522	1.19387	up
BGIOSGA023259	1.61e-13	2.50189	up		BGIOSGA002113	5.51e-37	1.48384	up		BGIOSGA003226	9.85e-06	2.13482	up		BGIOSGA002255	2.96e-24	-1.46266	down		BGIOSGA002422	2.85e-20	-1.23666	down		BGIOSGA004687	8.47e-06	-2.48118	down		BGIOSGA002639	0.0378824	-1.67595	down		BGIOSGA003019	9.93e-05	1.8476	up		BGIOSGA003009	9.58e-18	-4.3752	down		BGIOSGA009157	6.19e-16	2.00799	up
BGIOSGA023482	1.52e-07	1.15398	up		BGIOSGA002123	0.00208354	-2.1268	down		BGIOSGA003229	0.0265456	1.4658	up		BGIOSGA002256	0.027894	1.17741	up		BGIOSGA002432	1.1e-16	-1.34532	down		BGIOSGA004688	0.000297828	-2.07553	down		BGIOSGA002666	0.03852	-1.75602	down		BGIOSGA003032	0.00884943	-1.59189	down		BGIOSGA003015	0.00214136	-1.00106	down		BGIOSGA009246	1.53e-17	-2.62132	down
BGIOSGA023488	0.000142744	1.36246	up		BGIOSGA002128	3.73e-05	-2.67346	down		BGIOSGA003233	0.043431	-1.38781	down		BGIOSGA002257	2.25e-55	-1.16095	down		BGIOSGA002437	1.28e-50	1.92247	up		BGIOSGA004733	0.00114481	-1.76925	down		BGIOSGA002696	0.0256618	1.09068	up		BGIOSGA003051	3.18e-10	1.43281	up		BGIOSGA003025	3.15e-19	-1.00576	down		BGIOSGA009257	0.00299743	1.02225	up
BGIOSGA023604	0.000145005	-1.41951	down		BGIOSGA002129	5.53e-18	3.80041	up		BGIOSGA003245	3.03e-15	2.16059	up		BGIOSGA002263	1.49e-06	-1.2627	down		BGIOSGA002442	0.0239794	-1.19549	down		BGIOSGA004740	9.63e-10	-1.82381	down		BGIOSGA002698	0	4.78763	up		BGIOSGA003064	3.51e-09	1.15424	up		BGIOSGA003046	3.25e-181	1.70159	up		BGIOSGA009273	6.33e-11	2.37732	up
BGIOSGA023688	1.74e-06	1.15966	up		BGIOSGA002138	5.07e-09	1.89956	up		BGIOSGA003247	4.34e-08	1.71508	up		BGIOSGA002264	1.54e-12	-2.28381	down		BGIOSGA002445	1.82e-05	-2.20625	down		BGIOSGA004741	2.88e-28	2.2652	up		BGIOSGA002704	7.03e-14	-3.2508	down		BGIOSGA003073	0.000284941	1.26471	up		BGIOSGA003051	1.47e-20	2.30598	up		BGIOSGA009298	2.53e-98	-1.09817	down
BGIOSGA023768	0.00263681	-1.15286	down		BGIOSGA002144	5.01e-17	-1.00035	down		BGIOSGA003263	0.00832449	-1.56734	down		BGIOSGA002270	1.61e-29	-2.67474	down		BGIOSGA002446	3.96e-16	1.81704	up		BGIOSGA004752	4.98e-47	-1.42234	down		BGIOSGA002720	1.31e-05	1.18109	up		BGIOSGA003074	7.71e-13	3.1553	up		BGIOSGA003054	3.78e-05	1.29747	up		BGIOSGA009300	6.16e-14	-2.46563	down
BGIOSGA023851	5.5e-12	-1.04124	down		BGIOSGA002145	1.74e-76	-1.12819	down		BGIOSGA003282	1.01e-101	-4.06414	down		BGIOSGA002276	6.61e-119	1.06817	up		BGIOSGA002458	5.81e-05	-1.74682	down		BGIOSGA004756	0.00942144	-1.48707	down		BGIOSGA002723	0.0118416	-1.66357	down		BGIOSGA003083	9.49e-06	2.4597	up		BGIOSGA003074	0.0058844	1.73733	up		BGIOSGA009362	1.66e-11	-1.29091	down
BGIOSGA023870	8.9e-05	-1.0949	down		BGIOSGA002147	4.93e-05	3.79615	up		BGIOSGA003292	7.72e-06	-1.70406	down		BGIOSGA002278	1.19e-137	-4.08643	down		BGIOSGA002459	1.32e-19	-2.02651	down		BGIOSGA004802	1.49e-13	1.05709	up		BGIOSGA002724	0.0237819	1.79899	up		BGIOSGA003095	1.31e-66	1.25922	up		BGIOSGA003095	1.37e-53	1.13711	up		BGIOSGA009366	0.00012244	-1.32752	down
BGIOSGA023904	4.46e-36	-1.39121	down		BGIOSGA002148	0	2.868	up		BGIOSGA003294	9.23e-12	-1.38205	down		BGIOSGA002288	9.05e-08	4.10436	up		BGIOSGA002467	0.0198221	1.09627	up		BGIOSGA004807	1.12e-65	2.74767	up		BGIOSGA002725	0.000801159	-1.58479	down		BGIOSGA003118	6.55e-05	-2.03754	down		BGIOSGA003118	5.3e-06	-2.42961	down		BGIOSGA009524	6.42e-06	1.0305	up
BGIOSGA023907	5.73e-05	1.02869	up		BGIOSGA002155	3.19e-05	-1.40557	down		BGIOSGA003306	7.72e-126	2.7438	up		BGIOSGA002299	2.64e-17	-2.2788	down		BGIOSGA002477	4.95e-06	1.37893	up		BGIOSGA004808	0.0477465	-1.31726	down		BGIOSGA002735	0.00036834	-2.07558	down		BGIOSGA003134	1.59e-123	-1.60266	down		BGIOSGA003133	1.61e-57	1.05266	up		BGIOSGA009531	3.63e-08	-1.1648	down
BGIOSGA024194	1.41e-07	-1.84595	down		BGIOSGA002172	2.78e-18	1.01383	up		BGIOSGA003310	0.00106011	1.30431	up		BGIOSGA002304	2.14e-19	-2.37002	down		BGIOSGA002483	0.000498306	-2.92874	down		BGIOSGA004811	1.04e-38	2.65919	up		BGIOSGA002736	0.000162395	-1.37936	down		BGIOSGA003160	3e-06	1.04479	up		BGIOSGA003134	1.16e-67	-1.30475	down		BGIOSGA009542	8.61e-15	-1.35571	down
BGIOSGA024202	9.96e-11	-1.20479	down		BGIOSGA002194	3.28e-06	1.07025	up		BGIOSGA003320	7.36e-05	1.31858	up		BGIOSGA002326	5.77e-15	5.54097	up		BGIOSGA002484	4.91e-16	-3.00638	down		BGIOSGA004835	0.00136709	-1.11446	down		BGIOSGA002740	1.92e-68	2.35516	up		BGIOSGA003175	0.014541	-1.39671	down		BGIOSGA003169	1.65e-93	1.87145	up		BGIOSGA009641	0.000187414	-1.48961	down
BGIOSGA024203	1.15e-36	-1.75818	down		BGIOSGA002195	2.23e-22	2.42898	up		BGIOSGA003340	0.000184482	2.04711	up		BGIOSGA002376	1.05e-05	1.80329	up		BGIOSGA002507	7.04e-39	2.9902	up		BGIOSGA004842	3.41e-24	2.19181	up		BGIOSGA002757	3.89e-40	1.91202	up		BGIOSGA003186	6.03e-05	-1.58457	down		BGIOSGA003185	0.0396738	1.17769	up		BGIOSGA009658	0.00103626	1.28889	up
BGIOSGA024300	0.000462429	1.32189	up		BGIOSGA002204	0.00348885	1.96335	up		BGIOSGA003345	0.0158645	-1.22473	down		BGIOSGA002411	0.00755336	-1.04872	down		BGIOSGA002511	2.1e-05	1.73929	up		BGIOSGA004848	1.57e-13	-2.50026	down		BGIOSGA002800	5.42e-31	-1.58072	down		BGIOSGA003226	4.48e-12	-1.57144	down		BGIOSGA003186	0.00117869	-1.07261	down		BGIOSGA009659	6.87e-08	2.03341	up
BGIOSGA024568	0.00116579	1.17029	up		BGIOSGA002207	3.76e-79	2.71184	up		BGIOSGA003346	5.65e-05	-2.53444	down		BGIOSGA002413	1.93e-12	2.55621	up		BGIOSGA002512	1.99e-24	1.48983	up		BGIOSGA004852	0.0344093	1.36169	up		BGIOSGA002804	2.15e-05	-1.28337	down		BGIOSGA003229	6.17e-08	-2.04631	down		BGIOSGA003197	0.000730218	-1.02924	down		BGIOSGA009662	2.09e-09	-1.53424	down
BGIOSGA024633	0.000318803	1.31447	up		BGIOSGA002208	0.042303	1.64814	up		BGIOSGA003418	8.87e-107	-2.50449	down		BGIOSGA002421	3.51e-66	1.92174	up		BGIOSGA002514	0.000554966	2.29936	up		BGIOSGA004903	1.13e-07	1.09228	up		BGIOSGA002816	0.000168626	-1.23269	down		BGIOSGA003245	2.43e-71	-2.16464	down		BGIOSGA003221	0.000392049	2.30742	up		BGIOSGA009780	2.77e-16	-1.03514	down
BGIOSGA024791	1.92e-11	-1.91399	down		BGIOSGA002210	1.78e-07	-1.08051	down		BGIOSGA003450	4.87e-05	-2.52614	down		BGIOSGA002432	4e-172	-2.76804	down		BGIOSGA002515	0.0435166	1.11191	up		BGIOSGA004923	3.37e-16	-1.42551	down		BGIOSGA002817	0.0132216	-1.26266	down		BGIOSGA003260	0	1.86042	up		BGIOSGA003231	0.00047467	2.00798	up		BGIOSGA009824	1.29e-05	1.56294	up
BGIOSGA024792	0.00164481	-1.20576	down		BGIOSGA002217	9.37e-27	-3.21386	down		BGIOSGA003453	1.43e-12	-1.36814	down		BGIOSGA002437	3.06e-17	1.48103	up		BGIOSGA002518	0.013739	1.99342	up		BGIOSGA004925	0.0054628	-1.68046	down		BGIOSGA002820	6.26e-216	5.24969	up		BGIOSGA003269	7.52e-81	1.00923	up		BGIOSGA003245	2.17e-37	-2.0993	down		BGIOSGA009837	6.1e-23	-1.08411	down
BGIOSGA025281	1.66e-32	1.15457	up		BGIOSGA002221	4.69e-191	-3.08725	down		BGIOSGA003458	0.0118915	1.76406	up		BGIOSGA002442	0.00632217	-1.41693	down		BGIOSGA002522	0.0185	1.04886	up		BGIOSGA004956	0.00133078	-1.22748	down		BGIOSGA002832	7.75e-23	-5.53869	down		BGIOSGA003282	8.12e-25	-2.667	down		BGIOSGA003247	1.82e-13	1.43698	up		BGIOSGA009904	7.02e-60	1.02362	up
BGIOSGA025299	2.31e-43	-3.80702	down		BGIOSGA002233	0.00606131	2.56542	up		BGIOSGA003483	5.66e-40	2.69466	up		BGIOSGA002445	6.14e-06	-2.43826	down		BGIOSGA002534	2.72e-13	-3.12378	down		BGIOSGA004963	0.00307126	-1.1062	down		BGIOSGA002833	0.00388071	2.15094	up		BGIOSGA003294	9.07e-07	1.5599	up		BGIOSGA003258	3.55e-06	1.4474	up		BGIOSGA009910	0.0027784	-1.02048	down
BGIOSGA025304	3.47e-06	-1.01643	down		BGIOSGA002236	1.59e-25	-1.10408	down		BGIOSGA003484	1.9e-05	2.68266	up		BGIOSGA002446	2.08e-05	1.07592	up		BGIOSGA002546	0.00497227	-1.48546	down		BGIOSGA004967	1.57e-24	-4.34861	down		BGIOSGA002835	0.0226487	-1.08577	down		BGIOSGA003313	4.12e-100	-1.22684	down		BGIOSGA003260	0	1.40173	up		BGIOSGA009967	0.00133695	-1.17753	down
BGIOSGA025316	1.89e-23	-1.00214	down		BGIOSGA002239	1.86e-05	1.0102	up		BGIOSGA003498	1.07e-67	1.17164	up		BGIOSGA002455	1.36e-05	-2.71513	down		BGIOSGA002551	0.0273933	1.0574	up		BGIOSGA004973	0.0377029	-1.36099	down		BGIOSGA002840	1.13e-65	2.59389	up		BGIOSGA003314	0.000606762	-1.06646	down		BGIOSGA003280	0.0253031	-1.72607	down		BGIOSGA009968	0.0203178	1.02737	up
BGIOSGA025371	7.47e-05	-1.06003	down		BGIOSGA002241	3.64e-49	-1.47789	down		BGIOSGA003523	3.76e-08	-2.00517	down		BGIOSGA002458	2.59e-05	-1.53736	down		BGIOSGA002561	1.91e-13	1.04158	up		BGIOSGA004997	0.000100137	-1.21031	down		BGIOSGA002841	1.64e-175	4.42222	up		BGIOSGA003320	3.36e-29	-2.14318	down		BGIOSGA003282	2.64e-44	-4.6991	down		BGIOSGA010003	1.73e-68	1.96207	up
BGIOSGA025456	1.47e-06	1.73592	up		BGIOSGA002242	0.00149258	-1.56146	down		BGIOSGA003539	6.83e-10	1.45087	up		BGIOSGA002459	3.2e-37	-3.66574	down		BGIOSGA002563	2.53e-27	-1.93431	down		BGIOSGA005049	0.000241031	1.04365	up		BGIOSGA002850	8.06e-27	1.3857	up		BGIOSGA003323	5.06e-12	-4.14919	down		BGIOSGA003309	0.0056719	1.61445	up		BGIOSGA010010	2.46e-06	1.77001	up
BGIOSGA025505	1.6e-249	-5.38539	down		BGIOSGA002255	3.46e-46	-2.23928	down		BGIOSGA003583	0.000693647	1.11166	up		BGIOSGA002461	7.6e-82	1.48584	up		BGIOSGA002579	1.82e-11	-1.99259	down		BGIOSGA005059	0.00536247	-1.14752	down		BGIOSGA002853	0.000258028	-1.49001	down		BGIOSGA003340	0.00175598	1.56373	up		BGIOSGA003310	2.06e-07	1.57271	up		BGIOSGA010013	0.000144276	-1.2248	down
BGIOSGA025611	5.5e-09	2.00551	up		BGIOSGA002257	6.5e-112	-1.55035	down		BGIOSGA003584	1.46e-05	1.57939	up		BGIOSGA002469	3.74e-07	3.6235	up		BGIOSGA002585	2.22e-07	-3.39157	down		BGIOSGA005069	0.00559733	-1.35474	down		BGIOSGA002854	0.00106496	-2.58129	down		BGIOSGA003344	4.49e-14	-1.0506	down		BGIOSGA003313	2.02e-160	-1.63409	down		BGIOSGA010034	1.33e-11	-1.42449	down
BGIOSGA025613	7.03e-37	3.65499	up		BGIOSGA002262	0.000156715	-1.22577	down		BGIOSGA003611	1.37e-58	-1.10001	down		BGIOSGA002477	2.76e-37	2.85766	up		BGIOSGA002587	3.47e-28	-1.55987	down		BGIOSGA005075	3.11e-09	-1.2718	down		BGIOSGA002887	5.63e-28	1.53279	up		BGIOSGA003349	7.16e-17	1.17425	up		BGIOSGA003320	1.45e-120	-3.60332	down		BGIOSGA010073	3.34e-07	-1.08796	down
BGIOSGA025719	0.00148268	-1.06552	down		BGIOSGA002263	4.63e-06	-1.32857	down		BGIOSGA003613	2.3e-43	-3.46652	down		BGIOSGA002483	5.34e-46	-7.78307	down		BGIOSGA002596	5.08e-19	-1.0025	down		BGIOSGA005091	8.74e-11	-3.02893	down		BGIOSGA002912	0.00177527	-1.20148	down		BGIOSGA003351	2.74e-23	1.03487	up		BGIOSGA003323	0.00402762	-2.12287	down		BGIOSGA010105	6.52e-17	1.49953	up
BGIOSGA025839	2.44e-05	1.49224	up		BGIOSGA002264	2.47e-14	-2.39476	down		BGIOSGA003615	0.036207	-1.39551	down		BGIOSGA002484	0	-7.51699	down		BGIOSGA002610	2.07e-25	2.07607	up		BGIOSGA005094	6.78e-44	1.24257	up		BGIOSGA002913	0.00331898	2.18788	up		BGIOSGA003357	1.8e-108	-2.4895	down		BGIOSGA003344	1.1e-21	-1.2165	down		BGIOSGA010107	1.08e-05	1.31437	up
BGIOSGA026210	5.12e-06	1.48584	up		BGIOSGA002270	1.33e-17	-1.71073	down		BGIOSGA003617	2.37e-10	-2.84763	down		BGIOSGA002507	8.98e-07	-1.58003	down		BGIOSGA002626	2.32e-08	-1.2191	down		BGIOSGA005132	3.42e-41	-1.22863	down		BGIOSGA002927	0.0121424	-1.24864	down		BGIOSGA003374	8.59e-05	1.00006	up		BGIOSGA003349	3.89e-28	1.19122	up		BGIOSGA010124	4.5e-06	1.35779	up
BGIOSGA026226	0.00755096	-1.10531	down		BGIOSGA002275	3.49e-12	1.53081	up		BGIOSGA003680	0.0166921	-1.65088	down		BGIOSGA002511	0.0160246	1.11937	up		BGIOSGA002640	1.77e-55	2.34921	up		BGIOSGA005140	9.11e-24	-2.14727	down		BGIOSGA002938	5.58e-10	-2.81581	down		BGIOSGA003390	3.23e-55	1.2936	up		BGIOSGA003357	5.68e-128	-3.13821	down		BGIOSGA010125	7.59e-56	1.40343	up
BGIOSGA026438	8.78e-06	1.57574	up		BGIOSGA002276	3.12e-143	1.32626	up		BGIOSGA003710	5.4e-11	1.27029	up		BGIOSGA002513	1.49e-23	1.01784	up		BGIOSGA002644	0.022726	1.73714	up		BGIOSGA005143	0.040603	1.17016	up		BGIOSGA002943	9.55e-09	3.13828	up		BGIOSGA003402	6.82e-22	-1.55344	down		BGIOSGA003364	0.0240656	-1.1172	down		BGIOSGA010138	0.000953945	1.20833	up
BGIOSGA026451	4.6e-06	1.46723	up		BGIOSGA002278	1.04e-53	-2.75527	down		BGIOSGA003715	7.92e-59	3.81058	up		BGIOSGA002518	0.0292191	1.97132	up		BGIOSGA002645	8.05e-17	5.7214	up		BGIOSGA005182	1.48e-10	-1.58593	down		BGIOSGA002948	1.8e-17	-1.00662	down		BGIOSGA003450	7.87e-06	-2.77744	down		BGIOSGA003400	0.00904477	1.19176	up		BGIOSGA010140	4.4e-17	-1.21149	down
BGIOSGA026533	2.62e-08	-1.40716	down		BGIOSGA002285	0.000236772	-3.55053	down		BGIOSGA003726	0.0448636	-1.40709	down		BGIOSGA002534	1.76e-38	-3.16528	down		BGIOSGA002647	1.27e-27	6.92773	up		BGIOSGA005201	0.000330069	1.84213	up		BGIOSGA002959	0.00030205	-1.58309	down		BGIOSGA003483	5.54e-15	1.53327	up		BGIOSGA003402	1.82e-45	-2.0218	down		BGIOSGA010182	4.95e-16	-1.59234	down
BGIOSGA026540	0.00179481	-1.12206	down		BGIOSGA002288	0.0023273	3.07476	up		BGIOSGA003750	0.0227654	-1.17469	down		BGIOSGA002537	1.74e-11	-1.74451	down		BGIOSGA002650	0.0348112	2.05993	up		BGIOSGA005218	7.2e-05	2.09191	up		BGIOSGA002966	0.000126951	-1.92775	down		BGIOSGA003484	5.8e-05	2.66495	up		BGIOSGA003450	0.000482001	-2.00212	down		BGIOSGA010447	2.17e-40	1.72479	up
BGIOSGA026560	0.000134617	1.40027	up		BGIOSGA002299	1.05e-21	-2.34282	down		BGIOSGA003766	0	2.74858	up		BGIOSGA002546	0.00422204	-1.58956	down		BGIOSGA002652	8.19e-06	2.10214	up		BGIOSGA005228	0.00720493	1.65089	up		BGIOSGA002976	9.88e-05	-2.95766	down		BGIOSGA003498	2e-232	2.2197	up		BGIOSGA003457	0.015651	-1.56481	down		BGIOSGA010486	2.98e-18	-1.44397	down
BGIOSGA026567	7.48e-19	2.81309	up		BGIOSGA002302	4.63e-14	-1.15595	down		BGIOSGA003768	8.41e-25	-1.60298	down		BGIOSGA002568	0.00744738	-2.39463	down		BGIOSGA002694	1.37e-35	2.48295	up		BGIOSGA005250	0.000144855	1.08809	up		BGIOSGA002984	0.00212148	-1.36074	down		BGIOSGA003523	0.0396951	1.27687	up		BGIOSGA003458	2.04e-68	-5.91951	down		BGIOSGA010533	6.18e-07	1.83983	up
BGIOSGA026621	0.000162221	-1.08063	down		BGIOSGA002325	0.0329454	1.84651	up		BGIOSGA003780	0.000382841	1.07538	up		BGIOSGA002574	3.67e-07	-1.21591	down		BGIOSGA002696	0.000359539	1.50223	up		BGIOSGA005270	7.41e-12	-1.29278	down		BGIOSGA002986	5.27e-10	-1.5817	down		BGIOSGA003539	1.92e-50	-1.9746	down		BGIOSGA003483	3.92e-18	1.61086	up		BGIOSGA010563	0.00142802	1.12062	up
BGIOSGA026648	0.00738956	1.08948	up		BGIOSGA002368	0.00299372	1.75297	up		BGIOSGA003803	3.51e-06	1.00596	up		BGIOSGA002579	6.57e-15	-1.21517	down		BGIOSGA002698	5e-16	1.79844	up		BGIOSGA005283	0.039044	1.21059	up		BGIOSGA002992	8.72e-17	3.85491	up		BGIOSGA003548	0.00517337	-1.97518	down		BGIOSGA003484	1.61e-15	4.4857	up		BGIOSGA010570	0.0034947	-1.2121	down
BGIOSGA026890	4.43e-06	1.61703	up		BGIOSGA002376	0.00169844	1.43906	up		BGIOSGA003821	0.00212039	-1.4814	down		BGIOSGA002585	0.0240548	-1.4417	down		BGIOSGA002704	7.59e-15	-2.50002	down		BGIOSGA005303	1.41e-09	1.43462	up		BGIOSGA003008	0.000916488	-2.28642	down		BGIOSGA003576	2.04e-36	-2.09102	down		BGIOSGA003498	2.31e-118	1.72054	up		BGIOSGA010583	1.09e-13	-1.31112	down
BGIOSGA027199	7.34e-07	1.77077	up		BGIOSGA002386	1.59e-09	1.08748	up		BGIOSGA003826	0.0245839	1.02936	up		BGIOSGA002589	6.19e-05	-1.15664	down		BGIOSGA002720	1.44e-226	4.92026	up		BGIOSGA005362	0.019176	-1.48076	down		BGIOSGA003009	0.000469756	-2.54821	down		BGIOSGA003582	8.96e-13	-3.03948	down		BGIOSGA003503	1.06e-12	-3.14922	down		BGIOSGA010680	0.000976832	-1.31083	down
BGIOSGA027575	0.000518031	1.27955	up		BGIOSGA002400	0.0413409	1.62401	up		BGIOSGA003830	5.23e-25	-1.10674	down		BGIOSGA002595	5.49e-24	3.41458	up		BGIOSGA002723	0.00310967	-2.39177	down		BGIOSGA005398	4.15e-17	4.14994	up		BGIOSGA003013	1.95e-42	2.07163	up		BGIOSGA003583	3.2e-120	-3.82411	down		BGIOSGA003539	6.01e-19	-1.42517	down		BGIOSGA010737	1.62e-19	1.60269	up
BGIOSGA027707	0.000772319	-1.01644	down		BGIOSGA002411	9.92e-13	-2.26358	down		BGIOSGA003833	0.030648	-1.04975	down		BGIOSGA002596	4.52e-18	-1.0316	down		BGIOSGA002726	2.72e-13	2.21098	up		BGIOSGA005425	1.54e-08	-1.20903	down		BGIOSGA003022	5.84e-05	-1.21316	down		BGIOSGA003584	7.88e-10	-2.01743	down		BGIOSGA003576	1.49e-32	-1.71848	down		BGIOSGA010742	0.000413449	-1.07947	down
BGIOSGA027841	0.000146204	-1.23433	down		BGIOSGA002419	5.38e-17	-1.13811	down		BGIOSGA003885	1.86e-05	-1.55091	down		BGIOSGA002601	0.0226371	-1.6506	down		BGIOSGA002729	8.1e-05	1.71567	up		BGIOSGA005429	0.00927708	-1.47361	down		BGIOSGA003025	6.39e-16	-1.57027	down		BGIOSGA003595	3.3e-162	1.40631	up		BGIOSGA003582	2.25e-16	-3.30394	down		BGIOSGA010764	0.0183434	-1.0036	down
BGIOSGA028637	0.00248046	1.05377	up		BGIOSGA002421	2.15e-59	1.81044	up		BGIOSGA003912	2.36e-28	-3.92142	down		BGIOSGA002610	3.84e-14	1.55214	up		BGIOSGA002740	3.1e-101	2.55997	up		BGIOSGA005495	2.94e-13	-1.82501	down		BGIOSGA003046	8.87e-110	1.60682	up		BGIOSGA003613	0.0102841	-1.25815	down		BGIOSGA003583	2e-45	-2.88294	down		BGIOSGA010773	3.32e-08	-1.23183	down
BGIOSGA028890	0.00162508	1.16115	up		BGIOSGA002422	4.92e-35	-1.3918	down		BGIOSGA003915	3.69e-06	2.58573	up		BGIOSGA002618	2.48e-15	-2.29678	down		BGIOSGA002756	1.26e-15	-1.10556	down		BGIOSGA005506	3.1e-23	-2.35793	down		BGIOSGA003051	2.63e-12	2.96089	up		BGIOSGA003637	1.3e-108	-1.75955	down		BGIOSGA003584	1.89e-06	-1.67508	down		BGIOSGA010805	1.51e-06	-1.56444	down
BGIOSGA028957	2.15e-10	1.72561	up		BGIOSGA002432	4.28e-75	-2.35927	down		BGIOSGA003916	6.15e-31	-2.30948	down		BGIOSGA002619	3.78e-17	-2.64947	down		BGIOSGA002757	2e-32	1.69126	up		BGIOSGA005523	4.69e-05	2.00654	up		BGIOSGA003053	0.00833606	1.82904	up		BGIOSGA003668	3.77e-07	1.01602	up		BGIOSGA003593	0.000889524	-2.22794	down		BGIOSGA010816	3.75e-215	2.02091	up
BGIOSGA028999	8.37e-09	2.00788	up		BGIOSGA002437	4.24e-44	1.9768	up		BGIOSGA003922	3.24e-151	-1.59892	down		BGIOSGA002626	5.83e-15	-1.80479	down		BGIOSGA002796	1.29e-10	-1.21437	down		BGIOSGA005524	5.66e-24	1.02522	up		BGIOSGA003067	2.2e-12	-1.64649	down		BGIOSGA003705	0.00181474	1.88946	up		BGIOSGA003613	2.27e-06	-2.92702	down		BGIOSGA010835	1.25e-05	-1.57528	down
BGIOSGA029048	1.47e-11	-1.28334	down		BGIOSGA002445	1.23e-05	-2.35557	down		BGIOSGA003929	3.19e-15	-1.98322	down		BGIOSGA002633	8.24e-06	-2.04877	down		BGIOSGA002800	1.48e-40	-2.16146	down		BGIOSGA005526	1.53e-05	-1.86109	down		BGIOSGA003073	0.000120198	-1.47856	down		BGIOSGA003715	0.0304405	1.40285	up		BGIOSGA003623	1.95e-31	-1.144	down		BGIOSGA010845	2.25e-16	-1.36498	down
BGIOSGA029081	0.00199312	1.02763	up		BGIOSGA002446	2.53e-23	1.97689	up		BGIOSGA003938	0.0483626	-1.22888	down		BGIOSGA002639	0.0236229	-1.80795	down		BGIOSGA002804	2.33e-11	1.39094	up		BGIOSGA005528	0.010249	1.58294	up		BGIOSGA003086	0.0294966	-1.32373	down		BGIOSGA003760	0.0284266	-1.07456	down		BGIOSGA003637	1.2e-295	-2.55181	down		BGIOSGA010895	0.00155155	-1.30875	down
BGIOSGA029140	0.00567175	1.05287	up		BGIOSGA002455	1.06e-08	-3.08381	down		BGIOSGA003950	0.0144165	-1.59653	down		BGIOSGA002666	0.00473336	-2.50297	down		BGIOSGA002820	1.85e-10	2.47815	up		BGIOSGA005539	2.48e-29	-3.55388	down		BGIOSGA003099	7.37e-10	-1.25766	down		BGIOSGA003766	1.68e-71	1.07875	up		BGIOSGA003705	5.43e-06	2.54637	up		BGIOSGA010919	2.73e-10	-1.10878	down
BGIOSGA029174	8.19e-22	-1.88961	down		BGIOSGA002458	6.4e-07	-1.9188	down		BGIOSGA003951	1.27e-11	-3.47439	down		BGIOSGA002693	2.8e-06	-3.54656	down		BGIOSGA002828	7.32e-17	1.15574	up		BGIOSGA005551	9.67e-24	1.1132	up		BGIOSGA003101	0.0225797	-1.74356	down		BGIOSGA003774	5.09e-160	-3.11063	down		BGIOSGA003715	0.00185122	2.01569	up		BGIOSGA010938	1.17e-59	-1.03383	down
BGIOSGA029189	2.74e-27	-1.11676	down		BGIOSGA002459	1.72e-28	-2.0171	down		BGIOSGA003961	7.29e-14	2.08765	up		BGIOSGA002696	0.0179619	1.26447	up		BGIOSGA002830	2.63e-25	1.34295	up		BGIOSGA005564	0.0378794	-1.32004	down		BGIOSGA003109	2.47e-36	-2.04321	down		BGIOSGA003780	6.95e-65	-2.49186	down		BGIOSGA003760	3.28e-05	1.21996	up		BGIOSGA010954	2.01e-38	1.60276	up
BGIOSGA029202	0.00409131	1.03354	up		BGIOSGA002468	0.0470176	-2.03562	down		BGIOSGA003980	5.77e-05	-2.62125	down		BGIOSGA002698	0	4.48719	up		BGIOSGA002832	1.93e-05	-3.60789	down		BGIOSGA005596	1.17e-30	1.39999	up		BGIOSGA003133	1.4e-122	1.97116	up		BGIOSGA003781	3.37e-138	-2.10753	down		BGIOSGA003762	0.000934324	-2.22688	down		BGIOSGA010984	1.34e-06	1.17113	up
BGIOSGA029287	4.46e-08	-1.27599	down		BGIOSGA002483	5.68e-46	-7.13271	down		BGIOSGA003991	0.00132753	1.78509	up		BGIOSGA002704	1.02e-25	-3.74788	down		BGIOSGA002835	3.71e-31	3.17977	up		BGIOSGA005599	0.000161018	-1.36917	down		BGIOSGA003169	2.6e-138	2.47834	up		BGIOSGA003814	1.11e-50	-3.72846	down		BGIOSGA003766	7.19e-158	1.48622	up		BGIOSGA010985	0.000408884	1.09779	up
BGIOSGA029365	2.63e-21	-2.62746	down		BGIOSGA002484	1.56e-267	-6.35989	down		BGIOSGA004006	1.83e-08	-1.50361	down		BGIOSGA002719	4.48e-05	-1.50324	down		BGIOSGA002836	7.46e-09	1.4282	up		BGIOSGA005605	0.000123614	-2.18607	down		BGIOSGA003185	0.00296543	1.51511	up		BGIOSGA003826	0.000167773	1.25823	up		BGIOSGA003774	5.45e-282	-5.12998	down		BGIOSGA010989	2.61e-09	-1.35059	down
BGIOSGA029433	0.000296633	-1.18245	down		BGIOSGA002485	0.0108104	-2.6618	down		BGIOSGA004013	0.0286574	-1.46979	down		BGIOSGA002723	1.78e-05	-2.48712	down		BGIOSGA002840	1.32e-17	1.65859	up		BGIOSGA005632	0.000109626	-1.57976	down		BGIOSGA003188	9.61e-11	-1.03492	down		BGIOSGA003830	2.47e-21	1.37903	up		BGIOSGA003780	2.15e-84	-3.11739	down		BGIOSGA010990	1.67e-08	-1.42067	down
BGIOSGA029689	1.12e-08	-1.50769	down		BGIOSGA002503	0.000149981	-2.16387	down		BGIOSGA004024	0.00283788	-1.12982	down		BGIOSGA002726	0.00320585	1.08366	up		BGIOSGA002841	1.31e-22	2.08453	up		BGIOSGA005650	5.22e-10	2.85794	up		BGIOSGA003192	0.0011289	-1.37224	down		BGIOSGA003851	6.43e-81	-3.33131	down		BGIOSGA003781	0	-2.77315	down		BGIOSGA011002	2.43e-07	1.33521	up
BGIOSGA029692	0.000162221	1.36134	up		BGIOSGA002507	5.52e-64	3.54754	up		BGIOSGA004025	1.35e-07	-1.17527	down		BGIOSGA002733	0.000117115	1.78286	up		BGIOSGA002854	0.000287528	-3.16214	down		BGIOSGA005652	0.0208008	-1.47378	down		BGIOSGA003197	3.39e-15	-1.90523	down		BGIOSGA003878	2.21e-222	-2.17415	down		BGIOSGA003791	0.0347794	-1.62358	down		BGIOSGA011015	0.00497243	-1.14647	down
BGIOSGA029710	1.41e-05	-1.08412	down		BGIOSGA002511	1.46e-05	1.87091	up		BGIOSGA004031	6.43e-97	2.95344	up		BGIOSGA002734	1.77e-12	1.11884	up		BGIOSGA002871	2.32e-19	1.36346	up		BGIOSGA005659	0.015465	1.21519	up		BGIOSGA003221	0.00154744	2.40879	up		BGIOSGA003912	6.5e-23	-3.67965	down		BGIOSGA003814	1.33e-69	-2.96252	down		BGIOSGA011032	1.47e-27	1.00016	up
BGIOSGA029729	3.12e-18	-1.65732	down		BGIOSGA002512	0.0013339	1.38543	up		BGIOSGA004036	6.71e-57	1.03933	up		BGIOSGA002735	4.53e-06	-2.38137	down		BGIOSGA002872	2.76e-26	1.47281	up		BGIOSGA005663	1.05e-46	1.6072	up		BGIOSGA003226	2.24e-20	3.42001	up		BGIOSGA003913	1.65e-248	-2.85866	down		BGIOSGA003826	1.27e-06	1.47616	up		BGIOSGA011045	0.00503181	-1.03053	down
BGIOSGA029908	1.25e-21	-2.34941	down		BGIOSGA002515	0.00434264	1.33517	up		BGIOSGA004038	1.86e-47	1.08586	up		BGIOSGA002736	2.92e-09	-1.96514	down		BGIOSGA002875	8.4e-26	1.81227	up		BGIOSGA005664	3.46e-06	1.74947	up		BGIOSGA003228	0.00428392	-1.63954	down		BGIOSGA003922	5.9e-148	1.38573	up		BGIOSGA003844	0.00248155	1.02172	up		BGIOSGA011047	0.00113484	-1.128	down
BGIOSGA029929	0.000898597	1.28384	up		BGIOSGA002517	0.00297958	1.55139	up		BGIOSGA004039	0.0018721	-2.10282	down		BGIOSGA002740	1.34e-121	3.57682	up		BGIOSGA002879	0.0320665	1.02794	up		BGIOSGA005679	0.00151414	1.77005	up		BGIOSGA003229	3.8e-08	3.12475	up		BGIOSGA003923	0.00599668	-1.71382	down		BGIOSGA003851	1.21e-90	-3.20236	down		BGIOSGA011093	1.22e-11	-1.35987	down
BGIOSGA030051	4.59e-19	-1.99733	down		BGIOSGA002519	0.017328	1.0974	up		BGIOSGA004055	2.64e-10	1.70083	up		BGIOSGA002757	3.25e-184	2.6677	up		BGIOSGA002887	5.23e-16	1.60225	up		BGIOSGA005692	0.00762804	-1.12808	down		BGIOSGA003234	0.00160431	-2.49379	down		BGIOSGA003924	0.00848384	-1.04106	down		BGIOSGA003878	4.4e-107	-1.45674	down		BGIOSGA011102	0.00047847	-1.15197	down
BGIOSGA030097	1.72e-54	-1.14166	down		BGIOSGA002522	0.00191498	1.32304	up		BGIOSGA004059	0.0266911	-1.44777	down		BGIOSGA002761	0.040294	1.07637	up		BGIOSGA002904	0.000192585	2.04479	up		BGIOSGA005698	4.22e-19	-1.18236	down		BGIOSGA003245	1.33e-07	1.70481	up		BGIOSGA003944	3.21e-07	-2.45932	down		BGIOSGA003879	0.0122324	1.57155	up		BGIOSGA011178	6.05e-07	-1.14564	down
BGIOSGA030132	3.95e-32	-1.05159	down		BGIOSGA002524	0.000176098	1.28357	up		BGIOSGA004062	1.12e-05	-1.97216	down		BGIOSGA002785	2.19e-05	1.16676	up		BGIOSGA002905	0.01134	1.92347	up		BGIOSGA005704	2.78e-43	-6.11813	down		BGIOSGA003247	1.12e-07	2.19078	up		BGIOSGA003956	6.95e-05	2.32942	up		BGIOSGA003912	1.98e-15	-3.87254	down		BGIOSGA011196	2.51e-64	1.19112	up
BGIOSGA030311	0.000762236	1.26392	up		BGIOSGA002534	8.88e-50	-4.154	down		BGIOSGA004075	9.36e-72	-2.43332	down		BGIOSGA002800	7.96e-30	-1.72391	down		BGIOSGA002910	1.94e-32	1.53126	up		BGIOSGA005724	0.00998718	-1.34327	down		BGIOSGA003251	5.78e-28	-3.44136	down		BGIOSGA003964	9.14e-17	1.45879	up		BGIOSGA003913	0	-2.90175	down		BGIOSGA011204	9.29e-11	-1.06598	down
BGIOSGA030654	1.74e-14	1.66312	up		BGIOSGA002546	0.0410526	-1.16873	down		BGIOSGA004082	1.45e-149	-1.43987	down		BGIOSGA002801	0.000258759	-1.35504	down		BGIOSGA002916	6.55e-12	3.03447	up		BGIOSGA005726	0.00152584	1.22088	up		BGIOSGA003258	0.00781148	1.02132	up		BGIOSGA004018	2.14e-73	-1.15528	down		BGIOSGA003915	0.00101096	1.19723	up		BGIOSGA011232	5.73e-05	1.56233	up
BGIOSGA030761	0.00134034	-1.22542	down		BGIOSGA002551	0.00110381	1.26952	up		BGIOSGA004096	0.0295203	-1.07028	down		BGIOSGA002804	3.16e-06	-1.28854	down		BGIOSGA002917	2.73e-10	2.4154	up		BGIOSGA005729	2.07e-18	1.65124	up		BGIOSGA003263	0.0308111	-1.44728	down		BGIOSGA004020	0.000547712	-1.99924	down		BGIOSGA003916	6.74e-13	-1.74325	down		BGIOSGA011265	0.00339058	1.15938	up
BGIOSGA030963	0.00349001	1.05388	up		BGIOSGA002563	6.18e-56	-1.25628	down		BGIOSGA004121	3.2e-07	-2.50976	down		BGIOSGA002816	1.34e-09	-1.57928	down		BGIOSGA002938	0.0177868	-1.16502	down		BGIOSGA005733	9.4e-36	-1.32851	down		BGIOSGA003280	0.00413597	-2.31938	down		BGIOSGA004024	0.00891004	-1.05635	down		BGIOSGA003922	2.98e-51	-1.15593	down		BGIOSGA011298	0.00171598	1.02528	up
BGIOSGA031035	2.61e-19	-1.09465	down		BGIOSGA002574	0.00177648	-1.37451	down		BGIOSGA004131	2.85e-49	-1.70938	down		BGIOSGA002820	1.27e-251	5.23288	up		BGIOSGA002943	1.88e-18	4.24556	up		BGIOSGA005740	0.0254296	-1.25503	down		BGIOSGA003282	9.96e-63	-5.57424	down		BGIOSGA004028	0.00252383	-2.11526	down		BGIOSGA003924	0.00362734	-1.16181	down		BGIOSGA011305	1.38e-09	-1.13552	down
BGIOSGA031126	1.88e-08	1.85873	up		BGIOSGA002579	1.48e-30	-2.70524	down		BGIOSGA004140	8.76e-16	-2.22639	down		BGIOSGA002840	3.03e-30	2.83859	up		BGIOSGA002956	5e-19	1.74847	up		BGIOSGA005762	7.35e-07	-1.08013	down		BGIOSGA003289	0.0227033	-1.01324	down		BGIOSGA004031	1.16e-148	-2.14268	down		BGIOSGA003929	2.22e-08	-1.25767	down		BGIOSGA011311	0.00251488	1.16878	up
BGIOSGA031297	1.14e-22	-1.11424	down		BGIOSGA002585	5.47e-10	-3.85155	down		BGIOSGA004185	1.9e-05	1.37113	up		BGIOSGA002841	0	5.18807	up		BGIOSGA002961	0.00591343	1.9435	up		BGIOSGA005795	1.65e-43	-2.41231	down		BGIOSGA003292	0.000162747	-2.27991	down		BGIOSGA004039	3.66e-143	-7.79802	down		BGIOSGA003944	1.42e-87	-4.45729	down		BGIOSGA011328	3.85e-31	1.53973	up
BGIOSGA031424	7.25e-09	1.16531	up		BGIOSGA002587	6e-45	-1.66572	down		BGIOSGA004191	1.31e-17	-1.03542	down		BGIOSGA002850	4.01e-22	1.4944	up		BGIOSGA002966	4.17e-07	-1.81288	down		BGIOSGA005821	1.96e-08	-2.9759	down		BGIOSGA003294	7.97e-07	-1.39788	down		BGIOSGA004049	0.000547517	-2.16736	down		BGIOSGA003951	0.00625735	2.01931	up		BGIOSGA011335	0.000561247	-1.05414	down
BGIOSGA031427	8.64e-06	-1.45131	down		BGIOSGA002596	7.66e-25	-1.05866	down		BGIOSGA004197	1.04e-20	1.2294	up		BGIOSGA002862	1.63e-29	-1.14916	down		BGIOSGA002968	0.000832371	1.12461	up		BGIOSGA005840	3.71e-13	-1.24586	down		BGIOSGA003306	2.38e-34	2.7746	up		BGIOSGA004062	0.0366843	-1.45023	down		BGIOSGA003956	0.00146794	2.08007	up		BGIOSGA011338	0.0114588	1.01796	up
BGIOSGA031485	2.54e-22	1.34475	up		BGIOSGA002610	1.84e-17	1.68238	up		BGIOSGA004198	0.00184642	1.06377	up		BGIOSGA002887	2.22e-49	1.90269	up		BGIOSGA002986	1.48e-12	-1.42607	down		BGIOSGA005850	0.0190637	-1.10284	down		BGIOSGA003309	0.00200564	1.92596	up		BGIOSGA004073	0	-3.24874	down		BGIOSGA003961	3.62e-25	1.82603	up		BGIOSGA011365	1.02e-49	1.20977	up
BGIOSGA031601	4.54e-06	1.61773	up		BGIOSGA002619	6.34e-07	-1.76936	down		BGIOSGA004224	2.6e-05	-1.33875	down		BGIOSGA002913	1.52e-07	2.66731	up		BGIOSGA002992	2.93e-17	3.9377	up		BGIOSGA005859	0.00792653	1.63361	up		BGIOSGA003310	0.00163466	1.69153	up		BGIOSGA004078	1.95e-27	-1.43018	down		BGIOSGA003964	3.96e-12	1.37478	up		BGIOSGA011379	1.69e-24	1.15835	up
BGIOSGA031631	0.00253162	1.11746	up		BGIOSGA002626	7.66e-09	-1.25711	down		BGIOSGA004232	9.14e-17	-1.05968	down		BGIOSGA002927	6.04e-16	-1.63336	down		BGIOSGA002993	0.0332052	-1.28138	down		BGIOSGA005893	0.0231167	-1.43941	down		BGIOSGA003318	4.36e-06	-1.13031	down		BGIOSGA004131	2.24e-22	-1.37035	down		BGIOSGA004017	1.65e-61	-1.08767	down		BGIOSGA011380	0.00540889	1.11013	up
BGIOSGA031718	1.08e-10	2.22382	up		BGIOSGA002628	0.0209885	2.29825	up		BGIOSGA004240	3.19e-06	1.17737	up		BGIOSGA002938	8.03e-26	-2.99387	down		BGIOSGA003008	3.76e-15	2.06982	up		BGIOSGA005896	7.47e-07	-2.13212	down		BGIOSGA003345	0.049096	-1.0099	down		BGIOSGA004148	1.06e-22	1.02858	up		BGIOSGA004018	1.21e-151	-1.5948	down		BGIOSGA011413	0.000313453	1.37473	up
BGIOSGA031965	1.1e-07	-1.87307	down		BGIOSGA002640	2.36e-52	2.35299	up		BGIOSGA004241	3.99e-05	1.2007	up		BGIOSGA002943	1.07e-05	2.24897	up		BGIOSGA003009	0.000174729	1.57236	up		BGIOSGA005937	4.43e-06	-1.85377	down		BGIOSGA003346	0.000771777	-1.94451	down		BGIOSGA004166	0.0258506	-1.21081	down		BGIOSGA004020	0.00206068	-1.88575	down		BGIOSGA011443	6.8e-28	-1.76803	down
BGIOSGA031968	5.35e-31	-3.25401	down		BGIOSGA002642	0.00512282	2.76964	up		BGIOSGA004253	0.0199762	-1.66155	down		BGIOSGA002948	4.4e-33	-1.16063	down		BGIOSGA003013	5.22e-19	1.61575	up		BGIOSGA005998	4.89e-18	1.98072	up		BGIOSGA003351	1.44e-41	-1.50544	down		BGIOSGA004171	8.32e-14	-1.08589	down		BGIOSGA004027	0.0166636	1.04643	up		BGIOSGA011458	3.95e-53	-1.08703	down
BGIOSGA031997	1.75e-05	-1.18361	down		BGIOSGA002647	3.29e-24	7.19516	up		BGIOSGA004258	8.96e-37	-2.38798	down		BGIOSGA002956	0.000260654	1.49965	up		BGIOSGA003054	1.41e-08	-1.55511	down		BGIOSGA006000	6.86e-143	1.82571	up		BGIOSGA003360	3.35e-06	-3.24414	down		BGIOSGA004185	2.89e-07	-1.35667	down		BGIOSGA004031	2.8e-82	-1.55911	down		BGIOSGA011531	1.19e-22	1.06912	up
BGIOSGA032149	1.93e-08	1.9554	up		BGIOSGA002652	0.000810295	1.74251	up		BGIOSGA004259	0	-2.71782	down		BGIOSGA002959	8.13e-05	-1.80775	down		BGIOSGA003064	9.29e-11	-1.13998	down		BGIOSGA006004	1.52e-27	1.28154	up		BGIOSGA003375	2.21e-07	-1.17279	down		BGIOSGA004191	2.89e-12	1.17036	up		BGIOSGA004039	5.63e-144	-8.04978	down		BGIOSGA011541	2.85e-07	-1.18504	down
BGIOSGA032375	7.14e-28	-2.513	down		BGIOSGA002691	4.36e-14	-1.44436	down		BGIOSGA004272	3.3e-32	-1.11099	down		BGIOSGA002960	0.00857493	-1.69915	down		BGIOSGA003067	8.47e-06	-1.07248	down		BGIOSGA006038	1.65e-05	1.47742	up		BGIOSGA003400	3.75e-05	2.10814	up		BGIOSGA004197	3.12e-48	-1.31695	down		BGIOSGA004049	3e-05	-1.61614	down		BGIOSGA011590	6.53e-14	1.46646	up
BGIOSGA032380	5.72e-51	3.74146	up		BGIOSGA002693	4.23e-11	-5.41648	down		BGIOSGA004273	2.44e-11	-1.69578	down		BGIOSGA002961	0.0272705	-2.05418	down		BGIOSGA003073	7.08e-05	-1.57429	down		BGIOSGA006055	2.02e-25	1.52845	up		BGIOSGA003401	4.16e-16	2.53285	up		BGIOSGA004208	1.04e-20	1.09031	up		BGIOSGA004073	0	-3.28228	down		BGIOSGA011686	3.42e-13	-1.20437	down
BGIOSGA032633	4.57e-07	1.77328	up		BGIOSGA002694	3.7e-75	2.98597	up		BGIOSGA004285	1.28e-21	1.981	up		BGIOSGA002966	7.76e-05	-1.99178	down		BGIOSGA003083	0.00189926	-2.2522	down		BGIOSGA006057	0.00709714	-1.2677	down		BGIOSGA003415	0.00302833	-1.27493	down		BGIOSGA004216	0.0119874	-1.82928	down		BGIOSGA004078	5.34e-15	-1.14174	down		BGIOSGA011769	2.8e-10	-1.92581	down
BGIOSGA032856	3.2e-08	-1.85094	down		BGIOSGA002696	0.000370456	1.68779	up		BGIOSGA004292	2.4e-10	-1.55152	down		BGIOSGA002976	1.5e-08	-4.23212	down		BGIOSGA003093	0.000202521	-1.03837	down		BGIOSGA006060	0.0052287	1.66955	up		BGIOSGA003418	1.39e-38	-1.36983	down		BGIOSGA004236	7.35e-07	-1.29838	down		BGIOSGA004083	0.0432714	1.203	up		BGIOSGA011782	6.54e-29	-1.69001	down
BGIOSGA032910	3.11e-06	1.62028	up		BGIOSGA002698	9.03e-13	1.4979	up		BGIOSGA004317	0.00546072	-1.45855	down		BGIOSGA002984	0.0136503	-1.19248	down		BGIOSGA003098	8.54e-05	2.16138	up		BGIOSGA006084	5.58e-11	-3.38506	down		BGIOSGA003444	1.35e-43	-5.99937	down		BGIOSGA004240	8.76e-11	-1.39074	down		BGIOSGA004092	1.3e-08	-1.09528	down		BGIOSGA011834	6.68e-32	2.80985	up
BGIOSGA033092	3.13e-50	1.51676	up		BGIOSGA002704	1.01e-46	-2.91018	down		BGIOSGA004323	2.01e-08	-1.38363	down		BGIOSGA002986	4.33e-11	-1.64806	down		BGIOSGA003099	5.36e-09	-1.07138	down		BGIOSGA006116	5.93e-05	-1.04238	down		BGIOSGA003450	3.21e-08	-2.71971	down		BGIOSGA004241	8.91e-12	-1.40917	down		BGIOSGA004131	5.21e-18	-1.21002	down		BGIOSGA011856	1.46e-05	1.1632	up
BGIOSGA033114	2.7e-15	2.2863	up		BGIOSGA002719	0.000215391	-1.25979	down		BGIOSGA004335	1.28e-67	-1.28984	down		BGIOSGA002992	3.77e-50	4.76069	up		BGIOSGA003101	0.0106892	-2.22796	down		BGIOSGA006147	9.62e-16	-1.78299	down		BGIOSGA003453	0.000333973	-1.04155	down		BGIOSGA004242	0.0143556	-1.08247	down		BGIOSGA004171	3.23e-30	-1.49039	down		BGIOSGA011880	1.73e-16	1.24909	up
BGIOSGA033126	0.000356025	1.33407	up		BGIOSGA002720	0	4.32292	up		BGIOSGA004338	6.37e-125	-2.90167	down		BGIOSGA002993	0.00433362	-1.77756	down		BGIOSGA003109	1.69e-17	-1.34377	down		BGIOSGA006148	4.82e-22	-2.36335	down		BGIOSGA003458	0.00192176	-2.4323	down		BGIOSGA004247	4.05e-16	1.29519	up		BGIOSGA004185	0.00028982	-1.17055	down		BGIOSGA011887	0.010247	-1.07158	down
BGIOSGA033209	1.95e-10	-1.37858	down		BGIOSGA002723	2.51e-06	-3.40624	down		BGIOSGA004339	4.15e-58	1.04468	up		BGIOSGA003008	0.00120458	-2.29412	down		BGIOSGA003118	0.00132596	2.15989	up		BGIOSGA006149	4.78e-54	-1.84951	down		BGIOSGA003480	0.00890529	-2.10586	down		BGIOSGA004250	3.42e-74	-1.7681	down		BGIOSGA004187	1.88e-13	-1.27062	down		BGIOSGA011916	2.06e-25	-1.07355	down
BGIOSGA033349	6.19e-12	-1.40057	down		BGIOSGA002726	7.62e-31	2.88074	up		BGIOSGA004346	1.76e-05	-1.44747	down		BGIOSGA003013	4.19e-34	1.97222	up		BGIOSGA003134	5.4e-60	1.39915	up		BGIOSGA006150	2.02e-127	-3.87589	down		BGIOSGA003483	4.83e-27	2.24963	up		BGIOSGA004251	0.0371305	-1.11214	down		BGIOSGA004197	9.01e-153	-2.69212	down		BGIOSGA011983	6.78e-63	3.02644	up
BGIOSGA033392	0.00136417	1.25563	up		BGIOSGA002727	1.85e-06	1.12571	up		BGIOSGA004351	1.1e-290	-4.11916	down		BGIOSGA003014	0.0229784	1.10368	up		BGIOSGA003160	3.92e-11	-1.53367	down		BGIOSGA006169	2.16e-07	2.33389	up		BGIOSGA003484	4.8e-18	5.35756	up		BGIOSGA004258	3.83e-05	-1.02503	down		BGIOSGA004198	1.98e-05	-1.65986	down		BGIOSGA011995	0.00373416	1.22591	up
BGIOSGA033408	0.00487236	1.03194	up		BGIOSGA002731	4.2e-06	1.00876	up		BGIOSGA004368	0.00135513	1.04438	up		BGIOSGA003022	1.25e-06	-1.34159	down		BGIOSGA003165	0.0256788	-2.14356	down		BGIOSGA006176	9.87e-08	1.29573	up		BGIOSGA003503	1.43e-07	-3.56922	down		BGIOSGA004259	1.96e-137	-1.80094	down		BGIOSGA004199	1.73e-34	-1.09597	down		BGIOSGA012042	0.000285184	1.08828	up
BGIOSGA033447	8.16e-05	1.05328	up		BGIOSGA002736	2.55e-06	-1.23731	down		BGIOSGA004371	0.00423062	-1.01073	down		BGIOSGA003025	7.68e-83	-1.93234	down		BGIOSGA003186	9.08e-06	1.45904	up		BGIOSGA006197	2.88e-10	-2.11341	down		BGIOSGA003504	2.42e-15	4.8908	up		BGIOSGA004263	0	-4.60652	down		BGIOSGA004209	0.0051489	1.57166	up		BGIOSGA012047	4.76e-36	1.17101	up
BGIOSGA033778	0.00564323	1.00938	up		BGIOSGA002740	4.64e-163	3.78673	up		BGIOSGA004372	2.41e-121	1.36552	up		BGIOSGA003046	1.32e-170	1.74837	up		BGIOSGA003198	2.31e-20	-1.0619	down		BGIOSGA006210	0.0106414	1.48372	up		BGIOSGA003523	0.000118535	-1.797	down		BGIOSGA004269	0.00144354	1.45278	up		BGIOSGA004240	1.09e-10	-1.44702	down		BGIOSGA012054	8.08e-10	2.27143	up
BGIOSGA033955	0.00642485	1.00071	up		BGIOSGA002755	3.64e-11	-1.12298	down		BGIOSGA004375	5.78e-06	-1.95211	down		BGIOSGA003050	5.87e-55	1.39709	up		BGIOSGA003226	5.88e-23	3.62625	up		BGIOSGA006213	1.57e-29	-3.27898	down		BGIOSGA003531	3.02e-16	-4.67819	down		BGIOSGA004290	4.03e-08	1.02383	up		BGIOSGA004241	2.43e-10	-1.3127	down		BGIOSGA012172	5.88e-57	2.0825	up
BGIOSGA034360	0.000434469	-1.16137	down		BGIOSGA002757	7.28e-177	2.44367	up		BGIOSGA004404	0.00189837	1.57031	up		BGIOSGA003051	3.51e-45	4.54558	up		BGIOSGA003228	0.0278984	-1.31513	down		BGIOSGA006215	1.22e-38	2.51188	up		BGIOSGA003539	2.74e-07	1.45595	up		BGIOSGA004292	1.47e-22	-2.0335	down		BGIOSGA004242	1.98e-21	-1.71583	down		BGIOSGA012219	1.79e-07	1.00711	up
BGIOSGA034459	8.77e-20	1.30614	up		BGIOSGA002800	9.23e-42	-2.30741	down		BGIOSGA004410	0.00704252	-1.85559	down		BGIOSGA003053	0.00907805	1.85867	up		BGIOSGA003229	6.49e-15	4.03198	up		BGIOSGA006226	0.0126973	-1.47767	down		BGIOSGA003583	0.000786378	1.15665	up		BGIOSGA004323	5.42e-130	-3.38343	down		BGIOSGA004247	1.76e-09	1.06719	up		BGIOSGA012293	8.77e-47	-1.12803	down
BGIOSGA034486	5.36e-12	-1.86803	down		BGIOSGA002801	7.66e-06	-1.59751	down		BGIOSGA004412	3.33e-22	1.39448	up		BGIOSGA003067	1.97e-30	-1.69223	down		BGIOSGA003234	1.84e-05	-3.52451	down		BGIOSGA006243	0.0465924	1.0639	up		BGIOSGA003584	1.89e-05	1.6911	up		BGIOSGA004332	1.4e-08	-1.40689	down		BGIOSGA004250	5.18e-87	-1.93582	down		BGIOSGA012297	2.02e-09	-1.7553	down
BGIOSGA034515	0.000660196	1.07332	up		BGIOSGA002804	4.34e-15	1.41219	up		BGIOSGA004437	1.54e-91	1.83881	up		BGIOSGA003073	2.38e-08	-1.45437	down		BGIOSGA003238	0.0226567	1.02594	up		BGIOSGA006253	6.32e-18	-1.81258	down		BGIOSGA003601	5.49e-05	-2.02397	down		BGIOSGA004354	9.29e-05	-1.45219	down		BGIOSGA004251	2.93e-06	-1.75728	down		BGIOSGA012323	2.13e-07	1.79492	up
BGIOSGA034644	9.33e-39	-1.15733	down		BGIOSGA002805	6.17e-25	7.23071	up		BGIOSGA004444	0.00160999	-1.75117	down		BGIOSGA003086	0.0218551	-1.35773	down		BGIOSGA003244	0.0106342	1.93041	up		BGIOSGA006260	0.00166426	1.70846	up		BGIOSGA003613	3.17e-14	-4.12012	down		BGIOSGA004377	6.49e-06	-1.44167	down		BGIOSGA004258	1.07e-16	-1.88801	down		BGIOSGA012359	1.72e-37	3.76252	up
BGIOSGA034682	2.03e-12	-1.76767	down		BGIOSGA002820	1.18e-11	2.48364	up		BGIOSGA004454	9.52e-07	-1.18497	down		BGIOSGA003093	0.000431909	-1.10027	down		BGIOSGA003245	2.65e-66	3.85258	up		BGIOSGA006306	4.98e-10	2.13173	up		BGIOSGA003617	7.96e-10	-2.71353	down		BGIOSGA004393	2.81e-122	1.46399	up		BGIOSGA004259	2.68e-185	-2.88749	down		BGIOSGA012380	3.22e-257	3.04624	up
BGIOSGA034843	0.00120893	1.16691	up		BGIOSGA002830	1.5e-30	1.48711	up		BGIOSGA004462	0.00914592	-1.75271	down		BGIOSGA003099	2.71e-203	-3.50491	down		BGIOSGA003251	1.26e-26	-3.17657	down		BGIOSGA006315	0.000217026	1.06009	up		BGIOSGA003637	7.94e-26	-1.08393	down		BGIOSGA004400	0.00575967	-1.9725	down		BGIOSGA004263	0	-4.98178	down		BGIOSGA012453	0.000295694	-1.20197	down
BGIOSGA034878	0.00199615	1.15127	up		BGIOSGA002835	1.71e-130	4.43676	up		BGIOSGA004463	0.0132238	-1.51938	down		BGIOSGA003109	3.48e-134	-2.27407	down		BGIOSGA003260	0	-2.22382	down		BGIOSGA006324	4.07e-05	1.34398	up		BGIOSGA003705	0.0420281	1.20745	up		BGIOSGA004407	4.33e-18	-1.13078	down		BGIOSGA004269	3.21e-27	3.21881	up		BGIOSGA012459	0.00189983	1.24375	up
BGIOSGA034935	0.00431681	1.09164	up		BGIOSGA002840	1.32e-11	1.92408	up		BGIOSGA004478	0.00338461	-1.12192	down		BGIOSGA003133	6.24e-133	2.10398	up		BGIOSGA003262	2.01e-53	1.35592	up		BGIOSGA006330	4.77e-06	1.03544	up		BGIOSGA003715	0.00402524	2.18993	up		BGIOSGA004409	1.11e-120	-1.56731	down		BGIOSGA004281	0.0144152	1.87596	up		BGIOSGA012522	0.00262854	-1.05545	down
BGIOSGA035062	2.04e-07	1.63511	up		BGIOSGA002841	1.94e-51	2.83214	up		BGIOSGA004479	0.0175732	-1.63673	down		BGIOSGA003143	0.00138841	-1.42874	down		BGIOSGA003269	2.38e-36	-1.15176	down		BGIOSGA006332	0.000106981	1.68683	up		BGIOSGA003753	2.92e-133	-1.62779	down		BGIOSGA004410	0.0283774	-1.64921	down		BGIOSGA004290	3.06e-12	1.2263	up		BGIOSGA012552	3.52e-49	-1.25914	down
BGIOSGA035267	2.2e-08	-1.52865	down		BGIOSGA002854	0.0376948	-2.25453	down		BGIOSGA004482	0.00419038	-1.94242	down		BGIOSGA003169	1.21e-125	2.40189	up		BGIOSGA003292	1.65e-07	-2.28329	down		BGIOSGA006350	1.94e-05	-1.39124	down		BGIOSGA003760	2.88e-18	2.80773	up		BGIOSGA004435	1.78e-08	1.04078	up		BGIOSGA004292	9.6e-13	-1.88375	down		BGIOSGA012723	3.65e-83	-1.00005	down
BGIOSGA035334	1.1e-30	3.66623	up		BGIOSGA002871	2.29e-10	1.03895	up		BGIOSGA004522	8.52e-29	-1.08862	down		BGIOSGA003181	0.00220961	1.69998	up		BGIOSGA003294	5.18e-14	-2.24996	down		BGIOSGA006362	0.00279571	1.13813	up		BGIOSGA003766	2.01e-265	2.13339	up		BGIOSGA004437	0	-2.91886	down		BGIOSGA004298	0.000107911	1.09774	up		BGIOSGA012736	9.09e-07	1.3176	up
BGIOSGA035694	9.44e-18	2.83969	up		BGIOSGA002872	5.73e-50	1.28119	up		BGIOSGA004526	5.69e-05	-2.13658	down		BGIOSGA003185	0.0408959	1.33807	up		BGIOSGA003306	1.72e-32	2.71301	up		BGIOSGA006365	0.00034305	-1.98922	down		BGIOSGA003774	7.8e-13	-2.26967	down		BGIOSGA004455	6.11e-37	-1.16823	down		BGIOSGA004316	0.00271659	1.28661	up		BGIOSGA012780	3.05e-05	1.60024	up
BGIOSGA035759	4.41e-07	-1.37201	down		BGIOSGA002875	1.42e-84	2.71052	up		BGIOSGA004553	8.06e-14	1.45306	up		BGIOSGA003188	9.42e-15	-1.12256	down		BGIOSGA003313	2.46e-25	1.09638	up		BGIOSGA006377	0.0441655	-1.23507	down		BGIOSGA003814	0.00575752	1.15142	up		BGIOSGA004475	0.00893966	-1.43704	down		BGIOSGA004323	3.18e-94	-4.70788	down		BGIOSGA012816	0.0181988	1.04637	up
BGIOSGA035776	8.57e-05	1.40765	up		BGIOSGA002879	0.0138152	1.10128	up		BGIOSGA004562	3.43e-46	1.35165	up		BGIOSGA003192	0.00424018	-1.12036	down		BGIOSGA003320	1.71e-45	3.1449	up		BGIOSGA006445	0.000511709	-1.48456	down		BGIOSGA003826	0.017343	1.10868	up		BGIOSGA004479	0.0476333	-1.4632	down		BGIOSGA004338	6.43e-36	-3.05558	down		BGIOSGA012836	1.56e-38	-2.06685	down
BGIOSGA035790	5.82e-17	-1.3982	down		BGIOSGA002887	7.74e-29	1.97547	up		BGIOSGA004566	3.57e-15	3.26866	up		BGIOSGA003197	7.68e-30	-2.46854	down		BGIOSGA003323	3.42e-06	3.0575	up		BGIOSGA006505	1.4e-22	3.03409	up		BGIOSGA003830	5.2e-20	-1.81927	down		BGIOSGA004505	1.74e-59	-1.52827	down		BGIOSGA004346	0.000324494	-1.40815	down		BGIOSGA012922	0.0011064	-1.06916	down
BGIOSGA035809	8.05e-60	4.78811	up		BGIOSGA002894	0.0335683	-1.66547	down		BGIOSGA004571	3.8e-05	1.85602	up		BGIOSGA003221	0.000130006	2.8534	up		BGIOSGA003344	8.66e-15	1.14665	up		BGIOSGA006518	1.47e-08	-3.0469	down		BGIOSGA003831	0.00100674	-2.49459	down		BGIOSGA004528	6.57e-18	1.00434	up		BGIOSGA004351	3.36e-05	-1.18473	down		BGIOSGA012949	2.73e-05	1.09599	up
BGIOSGA035952	1.26e-19	2.40925	up		BGIOSGA002898	4.82e-07	3.86123	up		BGIOSGA004582	1.19e-16	1.72705	up		BGIOSGA003226	3.25e-19	3.76715	up		BGIOSGA003345	0.0402986	-1.191	down		BGIOSGA006520	1.1e-07	-2.88386	down		BGIOSGA003878	9.8e-27	1.11453	up		BGIOSGA004529	8.4e-19	1.27358	up		BGIOSGA004379	0.000540228	1.07622	up		BGIOSGA013010	0.00298299	-1.15426	down
BGIOSGA036147	0.000153502	-1.15164	down		BGIOSGA002904	1.24e-15	2.75615	up		BGIOSGA004584	1.01e-75	1.06622	up		BGIOSGA003228	1.67e-06	-1.90419	down		BGIOSGA003346	0.000116611	-2.50522	down		BGIOSGA006521	1.77e-13	-1.19783	down		BGIOSGA003897	1.38e-56	1.78692	up		BGIOSGA004539	2.41e-05	1.05133	up		BGIOSGA004400	0.00390516	-1.81622	down		BGIOSGA013150	0.00588413	-1.07662	down
BGIOSGA036588	0.0113766	1.00729	up		BGIOSGA002905	2.17e-05	2.52687	up		BGIOSGA004590	3.42e-10	-2.58199	down		BGIOSGA003229	5.34e-10	3.23351	up		BGIOSGA003349	1.18e-25	-1.30206	down		BGIOSGA006537	1.25e-37	-2.72188	down		BGIOSGA003912	3.2e-05	-2.62563	down		BGIOSGA004540	0.000690107	-1.64881	down		BGIOSGA004404	1.69e-09	2.45572	up		BGIOSGA013223	4.87e-13	-1.60503	down
BGIOSGA036667	0.0177978	1.01727	up		BGIOSGA002909	0.0477256	1.74326	up		BGIOSGA004600	4.18e-80	2.79948	up		BGIOSGA003245	2.35e-13	2.266	up		BGIOSGA003351	7.57e-43	-1.43959	down		BGIOSGA006539	0.0452271	-1.22508	down		BGIOSGA003915	5.04e-24	3.93259	up		BGIOSGA004555	0.017622	-1.62404	down		BGIOSGA004407	2.64e-13	-1.36178	down		BGIOSGA013300	4.41e-06	1.17433	up
BGIOSGA036792	7.79e-65	-1.33669	down		BGIOSGA002910	1.51e-21	1.71518	up		BGIOSGA004607	1.36e-33	1.02786	up		BGIOSGA003247	4.3e-21	2.56022	up		BGIOSGA003357	5.35e-74	2.66848	up		BGIOSGA006588	0.00146756	-1.39818	down		BGIOSGA003916	5.13e-67	-3.08564	down		BGIOSGA004557	9.3e-06	1.9604	up		BGIOSGA004409	4.78e-131	-1.33449	down		BGIOSGA013308	0.0098291	1.09812	up
BGIOSGA036833	0.00046853	-1.34381	down		BGIOSGA002915	0.00146292	2.92683	up		BGIOSGA004611	3.03e-44	-1.80032	down		BGIOSGA003251	0.0112678	-1.20933	down		BGIOSGA003360	9.31e-09	-4.25526	down		BGIOSGA006589	3.41e-32	-1.42799	down		BGIOSGA003922	6.56e-88	-3.12852	down		BGIOSGA004562	0	-2.1187	down		BGIOSGA004410	0.00273842	-2.19981	down		BGIOSGA013393	1.51e-25	1.67629	up
BGIOSGA036881	2.01e-11	-1.67714	down		BGIOSGA002916	1.12e-14	4.44591	up		BGIOSGA004626	2.18e-10	-1.64955	down		BGIOSGA003260	1.2e-186	-1.36124	down		BGIOSGA003374	0.000175198	-1.13112	down		BGIOSGA006675	0.0133317	1.06675	up		BGIOSGA003929	3.3e-34	-2.10474	down		BGIOSGA004566	4.31e-12	2.31584	up		BGIOSGA004435	1.92e-24	1.66417	up		BGIOSGA013415	0.00421579	-1.03291	down
BGIOSGA036886	0.00259058	-1.01796	down		BGIOSGA002917	2.43e-24	4.29797	up		BGIOSGA004632	0.00267126	2.04366	up		BGIOSGA003262	6.4e-32	1.17529	up		BGIOSGA003375	2.02e-09	-1.45337	down		BGIOSGA006678	7.21e-05	1.16081	up		BGIOSGA003944	8.5e-05	-1.7802	down		BGIOSGA004571	4.71e-11	-1.33518	down		BGIOSGA004437	1.41e-275	-2.78037	down		BGIOSGA013483	1.39e-25	1.86843	up
BGIOSGA036907	3.58e-14	-1.51287	down		BGIOSGA002927	2.5e-06	-1.32486	down		BGIOSGA004641	1.44e-40	-1.40956	down		BGIOSGA003280	0.0106789	-2.30598	down		BGIOSGA003390	2.4e-77	-1.71438	down		BGIOSGA006685	0.0249681	-1.3562	down		BGIOSGA003961	5.02e-32	2.1772	up		BGIOSGA004581	4.15e-28	-2.54618	down		BGIOSGA004454	2.24e-18	-2.61686	down		BGIOSGA013514	7.33e-14	1.67309	up
BGIOSGA036967	6.91e-16	1.17486	up		BGIOSGA002929	4.32e-33	-1.14371	down		BGIOSGA004651	0.0172375	-1.69274	down		BGIOSGA003282	7.45e-109	-6.22066	down		BGIOSGA003401	1.11e-06	1.68905	up		BGIOSGA006705	5.44e-27	2.75414	up		BGIOSGA003991	0.000115306	2.89743	up		BGIOSGA004590	0.000232288	-1.93385	down		BGIOSGA004475	0.00278725	-1.92914	down		BGIOSGA013515	0.000601602	1.21175	up
BGIOSGA037088	2.47e-23	3.22958	up		BGIOSGA002932	9.73e-64	1.09532	up		BGIOSGA004652	5.75e-07	-2.43835	down		BGIOSGA003292	2.27e-06	-2.73875	down		BGIOSGA003402	6.65e-16	2.49667	up		BGIOSGA006712	0.0154264	-1.52254	down		BGIOSGA003997	3.39e-06	3.40766	up		BGIOSGA004592	0.0440715	1.29344	up		BGIOSGA004505	2.8e-108	-1.95526	down		BGIOSGA013573	9.02e-225	-3.24606	down
BGIOSGA037301	5.06e-06	1.63989	up		BGIOSGA002938	3.68e-06	-1.16979	down		BGIOSGA004660	7.89e-41	-1.4332	down		BGIOSGA003294	5.27e-21	-2.13024	down		BGIOSGA003415	0.0100079	-1.10008	down		BGIOSGA006725	0.0118601	1.50767	up		BGIOSGA004006	3.23e-05	-1.47106	down		BGIOSGA004599	2.03e-10	-1.41724	down		BGIOSGA004510	1.14e-160	1.9834	up		BGIOSGA013641	1.74e-15	1.36932	up
BGIOSGA037371	0.00208113	-1.11811	down		BGIOSGA002943	2.38e-13	3.23897	up		BGIOSGA004661	0.00739556	-1.74989	down		BGIOSGA003306	7.18e-212	3.32779	up		BGIOSGA003444	1.01e-20	-6.51607	down		BGIOSGA006753	2.64e-07	1.40312	up		BGIOSGA004025	2.57e-05	-1.1759	down		BGIOSGA004600	3.6e-169	-1.97331	down		BGIOSGA004555	0.00374079	-1.63223	down		BGIOSGA013642	1.01e-13	-2.14451	down
BGIOSGA037523	3.79e-11	-1.496	down		BGIOSGA002956	1.23e-31	3.31186	up		BGIOSGA004707	5.16e-08	-3.34098	down		BGIOSGA003309	9.31e-05	2.24568	up		BGIOSGA003453	0.000126919	-1.22354	down		BGIOSGA006767	0.00103058	1.89199	up		BGIOSGA004031	2.07e-22	2.64599	up		BGIOSGA004601	6.08e-18	-2.02452	down		BGIOSGA004557	5.74e-10	2.50727	up		BGIOSGA013702	6.67e-17	1.67213	up
BGIOSGA037536	9.41e-06	1.56568	up		BGIOSGA002961	0.0254213	1.59672	up		BGIOSGA004709	2.23e-25	-1.11228	down		BGIOSGA003310	8.61e-11	2.06683	up		BGIOSGA003498	2.6e-83	-1.69505	down		BGIOSGA006768	1.71e-07	2.33401	up		BGIOSGA004036	7.6e-53	1.15106	up		BGIOSGA004602	2.94e-06	-2.10566	down		BGIOSGA004562	6.07e-251	-2.24646	down		BGIOSGA013712	2.31e-15	1.8285	up
BGIOSGA037624	1.46e-15	-2.40644	down		BGIOSGA002966	1.89e-06	-1.83659	down		BGIOSGA004712	0.000363502	1.81737	up		BGIOSGA003318	3.39e-26	-1.84563	down		BGIOSGA003523	2.66e-12	-3.13175	down		BGIOSGA006769	0.00310134	1.08682	up		BGIOSGA004046	0.0348666	-1.04418	down		BGIOSGA004605	0.00832953	-1.61384	down		BGIOSGA004566	2.73e-05	1.51526	up		BGIOSGA013737	0.0166235	1.06023	up
BGIOSGA037861	0.000358822	1.21239	up		BGIOSGA002968	0.000297052	1.16405	up		BGIOSGA004726	1.57e-08	-3.02281	down		BGIOSGA003340	0.0299913	1.61107	up		BGIOSGA003531	3.89e-29	-6.37144	down		BGIOSGA006770	0.00430845	1.25102	up		BGIOSGA004055	1.22e-06	1.47192	up		BGIOSGA004615	1.98e-20	-3.29315	down		BGIOSGA004571	3.62e-11	-1.23855	down		BGIOSGA013763	2.33e-10	2.32517	up
BGIOSGA037904	2.05e-32	1.3022	up		BGIOSGA002976	0.0418254	-1.56211	down		BGIOSGA004730	4.98e-05	1.21912	up		BGIOSGA003345	0.00160304	-1.3242	down		BGIOSGA003539	5.81e-47	2.91445	up		BGIOSGA006807	1.52e-05	-2.41755	down		BGIOSGA004059	0.0336194	-1.64915	down		BGIOSGA004616	5.67e-10	-1.21146	down		BGIOSGA004577	0.000636161	1.035	up		BGIOSGA013795	2.62e-06	1.28446	up
BGIOSGA038638	3.6e-41	-2.3917	down		BGIOSGA002986	4.1e-13	-1.48613	down		BGIOSGA004731	0.0196274	1.6619	up		BGIOSGA003346	1.27e-05	-2.34192	down		BGIOSGA003576	4.83e-19	1.34686	up		BGIOSGA006809	3.37e-08	1.93713	up		BGIOSGA004061	1.99e-11	-1.00558	down		BGIOSGA004632	0.0337586	1.61252	up		BGIOSGA004579	1.16e-21	-1.64465	down		BGIOSGA013796	0.0100065	-1.10307	down
BGIOSGA040489	1.36e-25	1.5992	up		BGIOSGA002992	1.72e-50	4.76677	up		BGIOSGA004733	0.0400139	-1.38088	down		BGIOSGA003351	2.86e-50	-1.42572	down		BGIOSGA003582	5.56e-20	4.96398	up		BGIOSGA006839	6.7e-62	1.08729	up		BGIOSGA004070	0.00114169	-2.21077	down		BGIOSGA004633	1.55e-61	1.00512	up		BGIOSGA004581	1.35e-50	-4.1799	down		BGIOSGA013831	0.000118774	1.07449	up
BGIOSGA040513	0.00391195	-1.14371	down		BGIOSGA002993	5.24e-05	-1.93385	down		BGIOSGA004740	2.98e-09	-1.83466	down		BGIOSGA003358	0.000212931	1.01226	up		BGIOSGA003583	6.55e-75	4.09502	up		BGIOSGA006842	1.92e-23	1.26164	up		BGIOSGA004075	1.19e-44	-1.90959	down		BGIOSGA004642	7e-55	-5.97592	down		BGIOSGA004590	0.00160382	-1.62053	down		BGIOSGA013832	3.7e-06	1.30883	up
BGIOSGA040642	5.76e-27	-3.09221	down		BGIOSGA003008	5.52e-22	2.28163	up		BGIOSGA004741	1.47e-27	2.17113	up		BGIOSGA003369	0.0420586	1.52222	up		BGIOSGA003584	1.69e-18	3.40588	up		BGIOSGA006849	0.00591683	-1.09479	down		BGIOSGA004082	5.02e-120	-2.01363	down		BGIOSGA004643	0.0188503	1.11239	up		BGIOSGA004599	1.1e-08	-1.18941	down		BGIOSGA013855	2.77e-09	1.15711	up
BGIOSGA040722	0.000142877	-1.16792	down		BGIOSGA003009	0.00352291	2.19422	up		BGIOSGA004752	1.05e-51	-1.26324	down		BGIOSGA003375	6.14e-08	-1.27701	down		BGIOSGA003595	1.31e-44	-1.62316	down		BGIOSGA006854	4.22e-15	-1.22237	down		BGIOSGA004086	3.45e-07	-1.526	down		BGIOSGA004644	0.00793318	1.15609	up		BGIOSGA004600	7.48e-94	-1.42848	down		BGIOSGA013860	6.13e-05	1.23982	up
Oryza_sativa_newGene_10293	5.58e-06	-1.59881	down		BGIOSGA003013	1.15e-15	1.51754	up		BGIOSGA004756	0.0122134	-1.52363	down		BGIOSGA003400	0.000551144	1.60419	up		BGIOSGA003601	0.0132786	-1.24366	down		BGIOSGA006859	9.05e-31	-1.30778	down		BGIOSGA004094	0.0387227	-1.27554	down		BGIOSGA004651	0.0276448	-1.6577	down		BGIOSGA004601	1.15e-49	-3.5384	down		BGIOSGA013862	0.0192361	1.00731	up
Oryza_sativa_newGene_10748	1.73e-11	2.30798	up		BGIOSGA003015	0.00175786	1.06412	up		BGIOSGA004768	0.0129787	1.51679	up		BGIOSGA003401	7.77e-10	1.51634	up		BGIOSGA003617	0.000159295	-1.63056	down		BGIOSGA006875	0.000403884	-2.04986	down		BGIOSGA004096	0.00437926	-1.58883	down		BGIOSGA004690	0.00491066	1.58495	up		BGIOSGA004602	0.00314361	-1.26257	down		BGIOSGA013921	9.61e-47	-1.30814	down
Oryza_sativa_newGene_11176	1.32e-06	-1.34698	down		BGIOSGA003051	6.98e-07	2.23231	up		BGIOSGA004776	5.54e-05	1.20759	up		BGIOSGA003415	0.00341478	-1.09328	down		BGIOSGA003623	3.67e-13	1.09712	up		BGIOSGA006891	0.00291664	1.10467	up		BGIOSGA004098	4.82e-31	1.36343	up		BGIOSGA004699	7.84e-40	-2.33306	down		BGIOSGA004615	4.34e-34	-4.42002	down		BGIOSGA013950	2.77e-16	-1.24952	down
Oryza_sativa_newGene_15067	3.67e-05	-1.37757	down		BGIOSGA003067	4.64e-13	-1.10324	down		BGIOSGA004784	0.0010068	1.08544	up		BGIOSGA003418	5.56e-202	-2.20549	down		BGIOSGA003637	3.17e-75	1.46831	up		BGIOSGA006911	6.46e-05	2.18421	up		BGIOSGA004108	5e-10	1.79861	up		BGIOSGA004716	1.74e-85	-1.83197	down		BGIOSGA004616	4.66e-14	-1.60745	down		BGIOSGA014042	0.0011602	-1.32983	down
Oryza_sativa_newGene_16274	2.17e-05	-1.03876	down		BGIOSGA003073	2e-07	-1.53462	down		BGIOSGA004807	1.44e-93	2.87829	up		BGIOSGA003419	0.0210976	-2.11441	down		BGIOSGA003668	5.57e-10	-1.59589	down		BGIOSGA006958	2.35e-106	-3.93066	down		BGIOSGA004109	1.54e-13	1.1277	up		BGIOSGA004722	5.55e-225	-3.04025	down		BGIOSGA004642	2.32e-56	-5.49959	down		BGIOSGA014089	1.28e-23	2.16383	up
Oryza_sativa_newGene_17078	0.00104658	-1.23939	down		BGIOSGA003093	6.13e-06	-1.25059	down		BGIOSGA004808	0.000698229	-2.12325	down		BGIOSGA003450	0.0025006	-1.90734	down		BGIOSGA003670	2.08e-07	-1.5294	down		BGIOSGA006959	0.00962913	-1.604	down		BGIOSGA004121	2.65e-07	-2.9447	down		BGIOSGA004724	0.0485349	-1.48753	down		BGIOSGA004685	0.04254	-1.22486	down		BGIOSGA014090	2.09e-23	1.52454	up
Oryza_sativa_newGene_18457	0.0112679	-1.02967	down		BGIOSGA003099	3.24e-292	-3.31939	down		BGIOSGA004811	2.44e-70	2.93824	up		BGIOSGA003453	3.72e-11	-1.5285	down		BGIOSGA003698	3.4e-10	1.03853	up		BGIOSGA006969	1.72e-54	-1.57526	down		BGIOSGA004131	9.86e-20	-1.72468	down		BGIOSGA004735	0.00697422	-1.0113	down		BGIOSGA004699	3.47e-26	-1.86112	down		BGIOSGA014174	0.000613433	1.36479	up
Oryza_sativa_newGene_20068	0.00180938	1.19244	up		BGIOSGA003109	4.91e-80	-1.56366	down		BGIOSGA004820	1.62e-31	-1.00208	down		BGIOSGA003483	4.11e-48	2.83059	up		BGIOSGA003708	0.00899634	-2.37468	down		BGIOSGA006976	4.72e-12	1.67215	up		BGIOSGA004140	7.06e-20	-2.68094	down		BGIOSGA004742	1.55e-21	-2.09079	down		BGIOSGA004701	0.0176055	1.81648	up		BGIOSGA014175	3.32e-06	-1.32899	down
Oryza_sativa_newGene_20086	1.52e-16	2.76815	up		BGIOSGA003117	1.75e-09	-1.26658	down		BGIOSGA004841	3.51e-06	1.81629	up		BGIOSGA003484	9.35e-15	4.71428	up		BGIOSGA003737	2.54e-20	1.04501	up		BGIOSGA006987	0.000544897	-1.99415	down		BGIOSGA004166	0.0156047	1.40528	up		BGIOSGA004743	2.87e-13	1.55493	up		BGIOSGA004716	5.42e-95	-1.85268	down		BGIOSGA014212	0.000384222	1.35204	up
Oryza_sativa_newGene_21710	0.00684977	1.07492	up		BGIOSGA003118	1.74e-06	3.06436	up		BGIOSGA004842	6.17e-48	3.17669	up		BGIOSGA003499	0.013663	1.45575	up		BGIOSGA003760	0.000299706	1.5838	up		BGIOSGA006988	5.93e-09	-3.11944	down		BGIOSGA004168	1.06e-37	-1.36942	down		BGIOSGA004757	0.0075108	-1.91872	down		BGIOSGA004720	2.7e-13	-1.1304	down		BGIOSGA014213	1.68e-95	1.12111	up
Oryza_sativa_newGene_24017	0.00256434	-1.15433	down		BGIOSGA003133	2.34e-47	1.05644	up		BGIOSGA004845	7.39e-17	-1.06407	down		BGIOSGA003503	2.69e-20	-4.18112	down		BGIOSGA003762	1.66e-16	4.67553	up		BGIOSGA006996	4.93e-216	3.24599	up		BGIOSGA004187	4.07e-09	-1.10356	down		BGIOSGA004771	0.0002176	1.4746	up		BGIOSGA004722	1.73e-153	-1.90471	down		BGIOSGA014344	5.16e-14	-1.06681	down
Oryza_sativa_newGene_25144	1.11e-10	-1.27743	down		BGIOSGA003134	1.4e-128	1.97535	up		BGIOSGA004848	2.65e-08	-2.13333	down		BGIOSGA003523	1.53e-09	-2.25109	down		BGIOSGA003774	3.03e-33	2.74936	up		BGIOSGA007031	2.03e-08	-1.07134	down		BGIOSGA004189	1.5e-13	-4.48555	down		BGIOSGA004776	1.95e-85	-3.08959	down		BGIOSGA004724	6.27e-10	2.06902	up		BGIOSGA014387	1.26e-58	1.45906	up
Oryza_sativa_newGene_30320	3.99e-05	-1.00923	down		BGIOSGA003143	0.00201897	-1.76991	down		BGIOSGA004856	3.14e-06	1.33357	up		BGIOSGA003531	0.0431822	1.6096	up		BGIOSGA003780	7.54e-62	2.9207	up		BGIOSGA007045	0.000488161	-1.95063	down		BGIOSGA004191	2.74e-11	-1.1242	down		BGIOSGA004795	6.38e-07	-1.45738	down		BGIOSGA004726	0.0102603	1.94621	up		BGIOSGA014422	1.78e-17	1.03063	up
Oryza_sativa_newGene_3116	2.5e-06	-1.18178	down		BGIOSGA003160	4.92e-10	-1.37417	down		BGIOSGA004881	5.5e-48	-1.00638	down		BGIOSGA003539	6.03e-18	2.03487	up		BGIOSGA003781	1.79e-178	2.47323	up		BGIOSGA007071	1.24e-07	2.86768	up		BGIOSGA004194	9.16e-14	-4.97001	down		BGIOSGA004799	1.28e-90	-1.11908	down		BGIOSGA004740	0.00338034	-1.16673	down		BGIOSGA014424	0.00860875	1.13377	up
Oryza_sativa_newGene_32503	5.25e-07	-1.21113	down		BGIOSGA003175	0.00367475	1.68829	up		BGIOSGA004890	3.9e-26	1.06087	up		BGIOSGA003574	0.0130866	-2.05531	down		BGIOSGA003791	0.0218057	2.19267	up		BGIOSGA007097	0.00061252	-1.97696	down		BGIOSGA004209	0.00259487	1.55216	up		BGIOSGA004805	2.1e-16	-1.12642	down		BGIOSGA004742	9.99e-33	-2.34905	down		BGIOSGA014440	0.000805399	1.32678	up
Oryza_sativa_newGene_37473	4.49e-05	-1.37657	down		BGIOSGA003186	0.019879	1.31178	up		BGIOSGA004903	4.16e-12	1.0986	up		BGIOSGA003583	5.14e-11	2.06422	up		BGIOSGA003814	1.56e-76	4.1664	up		BGIOSGA007104	9.38e-15	1.32114	up		BGIOSGA004224	0.03347	-1.14373	down		BGIOSGA004807	0	-2.73231	down		BGIOSGA004743	1.93e-09	1.23769	up		BGIOSGA014459	1.02e-26	-3.23936	down
Oryza_sativa_newGene_37637	0.000736332	1.21118	up		BGIOSGA003188	1.83e-17	-1.08452	down		BGIOSGA004907	0.00993952	-1.80017	down		BGIOSGA003584	1.3e-08	2.01751	up		BGIOSGA003830	9.97e-37	-2.62627	down		BGIOSGA007114	4.34e-05	1.30633	up		BGIOSGA004256	2.07e-16	-1.08808	down		BGIOSGA004810	0	-3.22985	down		BGIOSGA004756	0.0016963	1.60425	up		BGIOSGA014483	6.88e-17	2.39766	up
Oryza_sativa_newGene_38243	0.0115736	1.03857	up		BGIOSGA003197	1.03e-13	-1.41919	down		BGIOSGA004921	2.31e-06	-1.30519	down		BGIOSGA003593	0.00254704	-2.51789	down		BGIOSGA003851	5.78e-51	3.42118	up		BGIOSGA007128	0.00723377	-1.05512	down		BGIOSGA004258	5.99e-48	-3.0057	down		BGIOSGA004811	2.69e-160	-2.64987	down		BGIOSGA004768	6.21e-63	4.13116	up		BGIOSGA014488	3.33e-08	1.43402	up
Oryza_sativa_newGene_39940	2.76e-05	1.53357	up		BGIOSGA003198	4.88e-30	-1.24878	down		BGIOSGA004923	7.99e-31	-1.91855	down		BGIOSGA003595	1.17e-94	-1.25314	down		BGIOSGA003878	6.22e-163	2.57429	up		BGIOSGA007162	3.75e-31	1.317	up		BGIOSGA004259	3.79e-181	-3.55224	down		BGIOSGA004812	1.39e-58	-1.26371	down		BGIOSGA004776	2.53e-64	-2.54963	down		BGIOSGA014548	5.72e-05	-1.14902	down
Oryza_sativa_newGene_41358	3e-06	1.29985	up		BGIOSGA003209	0.0225068	-1.13631	down		BGIOSGA004925	0.0120051	-1.70989	down		BGIOSGA003613	5.89e-46	-5.85865	down		BGIOSGA003897	3.12e-53	1.65404	up		BGIOSGA007171	6.45e-06	1.09179	up		BGIOSGA004263	2.12e-06	-1.31337	down		BGIOSGA004813	1.92e-12	1.48929	up		BGIOSGA004795	0.000387744	-1.31443	down		BGIOSGA014571	8.31e-08	-1.54168	down
Oryza_sativa_newGene_4690	0.00012003	-1.00862	down		BGIOSGA003211	9.4e-34	-1.20123	down		BGIOSGA004945	9.64e-70	-1.03294	down		BGIOSGA003617	6.17e-21	-3.24196	down		BGIOSGA003912	3.6e-06	1.24942	up		BGIOSGA007223	8.87e-25	-1.06889	down		BGIOSGA004269	5.65e-29	3.99409	up		BGIOSGA004814	0.00513388	-1.26986	down		BGIOSGA004802	3.13e-36	1.51981	up		BGIOSGA014600	4.47e-05	-1.37765	down
Oryza_sativa_newGene_54373	0.0021943	1.05569	up		BGIOSGA003219	0.0471922	1.71643	up		BGIOSGA004956	0.000262544	-1.21462	down		BGIOSGA003668	1.68e-08	-1.00248	down		BGIOSGA003913	2.6e-195	2.57279	up		BGIOSGA007251	7.42e-26	1.17263	up		BGIOSGA004272	7.32e-29	-1.87769	down		BGIOSGA004831	4.27e-05	1.29362	up		BGIOSGA004807	0	-2.54274	down		BGIOSGA014614	0.0150416	1.04846	up
Oryza_sativa_newGene_9907	0.00197383	1.15842	up		BGIOSGA003226	1.74e-22	4.00473	up		BGIOSGA004963	4.15e-05	-1.1864	down		BGIOSGA003680	0.00682487	-2.41655	down		BGIOSGA003915	6.15e-07	2.67515	up		BGIOSGA007252	1.78e-17	2.60706	up		BGIOSGA004273	0.000338206	-1.38111	down		BGIOSGA004835	2.45e-09	-1.78086	down		BGIOSGA004810	0	-4.57936	down		BGIOSGA014622	8.68e-18	1.98481	up
					BGIOSGA003228	0.000112381	-1.51122	down		BGIOSGA004966	0.000438085	-1.1565	down		BGIOSGA003705	0.011252	1.53129	up		BGIOSGA003916	5.82e-13	-1.31354	down		BGIOSGA007300	5.27e-05	-2.28596	down		BGIOSGA004282	9.79e-73	-1.13593	down		BGIOSGA004836	5.65e-38	1.12834	up		BGIOSGA004811	9.11e-214	-2.66242	down		BGIOSGA014666	4.02e-33	-1.37093	down
					BGIOSGA003229	2.38e-17	4.06347	up		BGIOSGA004986	1.25e-07	1.10931	up		BGIOSGA003715	3.07e-21	4.42783	up		BGIOSGA003922	9.55e-40	-1.98887	down		BGIOSGA007307	0.00962604	-1.60477	down		BGIOSGA004298	4.89e-07	2.72551	up		BGIOSGA004842	1.47e-26	2.16133	up		BGIOSGA004813	9.67e-13	1.48083	up		BGIOSGA014689	4.39e-08	1.22182	up
					BGIOSGA003244	0.00425721	2.32225	up		BGIOSGA004987	1.73e-14	1.09345	up		BGIOSGA003753	3.74e-74	-1.11759	down		BGIOSGA003923	0.00189955	2.25113	up		BGIOSGA007345	1.18e-54	1.60709	up		BGIOSGA004316	0.0162382	1.19901	up		BGIOSGA004848	3.05e-05	-1.79668	down		BGIOSGA004814	0.0240374	-1.19191	down		BGIOSGA014695	4.81e-15	1.78702	up
					BGIOSGA003245	3.99e-108	4.44182	up		BGIOSGA004990	0.0167014	-1.5877	down		BGIOSGA003760	2.05e-20	2.87382	up		BGIOSGA003925	0.00828696	2.37047	up		BGIOSGA007351	0.000352338	1.12394	up		BGIOSGA004317	0.00788713	-1.87339	down		BGIOSGA004856	2.2e-22	-1.83171	down		BGIOSGA004820	1.75e-17	-1.15557	down		BGIOSGA014703	1.51e-08	-1.20993	down
					BGIOSGA003247	0.00311318	1.13324	up		BGIOSGA004994	1.04e-32	-1.89911	down		BGIOSGA003766	0	3.18499	up		BGIOSGA003931	1.88e-08	-1.22474	down		BGIOSGA007382	1.14e-15	-4.11824	down		BGIOSGA004323	4.91e-15	-2.71786	down		BGIOSGA004885	0.000430166	-1.64359	down		BGIOSGA004835	1.98e-14	-2.17616	down		BGIOSGA014721	6.1e-17	1.5342	up
					BGIOSGA003258	0.00989255	-1.05585	down		BGIOSGA004997	0.000783587	-1.08768	down		BGIOSGA003768	4.24e-24	-1.39232	down		BGIOSGA003938	0.0338437	-1.48534	down		BGIOSGA007421	2.01e-05	1.60335	up		BGIOSGA004330	2.21e-09	1.22394	up		BGIOSGA004888	4.63e-122	1.06668	up		BGIOSGA004836	2.73e-26	1.01399	up		BGIOSGA014723	1.07e-71	1.06846	up
					BGIOSGA003260	0	-2.7604	down		BGIOSGA005014	2.02e-15	-1.15839	down		BGIOSGA003774	4.82e-06	-1.38096	down		BGIOSGA003940	0.0293407	-2.11338	down		BGIOSGA007438	0.0211449	-1.44137	down		BGIOSGA004335	1.26e-59	-1.72259	down		BGIOSGA004890	2.95e-34	1.43826	up		BGIOSGA004841	1.01e-10	-2.73097	down		BGIOSGA014724	2.73e-07	-1.5358	down
					BGIOSGA003262	2.14e-80	1.61158	up		BGIOSGA005018	0.0324573	-1.54049	down		BGIOSGA003814	5.05e-05	1.50942	up		BGIOSGA003944	1.2e-19	2.55718	up		BGIOSGA007439	0.000967876	-1.91406	down		BGIOSGA004338	2.29e-261	-5.77749	down		BGIOSGA004916	7.53e-11	-2.44652	down		BGIOSGA004842	9.85e-06	1.18904	up		BGIOSGA014735	1.76e-47	2.96606	up
					BGIOSGA003268	5.21e-20	-1.14617	down		BGIOSGA005046	1.7e-14	-1.28669	down		BGIOSGA003821	8.81e-05	-1.95594	down		BGIOSGA003950	0.0248758	-2.15376	down		BGIOSGA007442	0.000276365	-2.08526	down		BGIOSGA004345	0.0154432	-1.04154	down		BGIOSGA004933	3.21e-32	1.67291	up		BGIOSGA004843	1.87e-08	1.06437	up		BGIOSGA014758	4.04e-09	1.26593	up
					BGIOSGA003269	9.87e-86	-1.1844	down		BGIOSGA005049	3.11e-21	2.73481	up		BGIOSGA003826	0.00388019	1.30319	up		BGIOSGA003951	0.00488433	-2.40227	down		BGIOSGA007476	1.01e-06	1.03934	up		BGIOSGA004346	2.02e-11	-2.35419	down		BGIOSGA004934	4.85e-19	-1.59984	down		BGIOSGA004847	5.66e-05	1.30169	up		BGIOSGA014839	3.51e-41	1.50874	up
					BGIOSGA003282	1.81e-15	-1.33905	down		BGIOSGA005069	0.00011077	-1.72957	down		BGIOSGA003830	4.87e-79	-1.66369	down		BGIOSGA003956	0.0255522	-1.81369	down		BGIOSGA007479	2.83e-13	1.01167	up		BGIOSGA004348	0.0224614	-1.94201	down		BGIOSGA004956	0.000353008	-1.23429	down		BGIOSGA004852	0.0068483	1.35036	up		BGIOSGA014868	8.02e-07	-1.75883	down
					BGIOSGA003290	2.71e-53	-1.5212	down		BGIOSGA005075	1.09e-16	-1.53039	down		BGIOSGA003844	0.000635782	1.19081	up		BGIOSGA003964	1.69e-26	-1.82909	down		BGIOSGA007496	0.000513395	1.25476	up		BGIOSGA004351	1.11e-34	-2.79619	down		BGIOSGA004959	4.52e-10	-3.83819	down		BGIOSGA004856	1.27e-14	-2.12018	down		BGIOSGA014888	4.28e-09	1.1265	up
					BGIOSGA003292	1.12e-09	-2.67624	down		BGIOSGA005078	0.000476941	1.58918	up		BGIOSGA003852	3.04e-13	1.01942	up		BGIOSGA003991	2.37e-11	3.58644	up		BGIOSGA007497	9.31e-06	2.14254	up		BGIOSGA004372	2.15e-12	1.00127	up		BGIOSGA004963	0.000301836	-1.0563	down		BGIOSGA004885	4.96e-06	-2.05424	down		BGIOSGA014946	5.49e-12	1.44625	up
					BGIOSGA003294	2.81e-34	-3.00014	down		BGIOSGA005094	1.77e-64	1.39439	up		BGIOSGA003878	1.85e-83	1.64645	up		BGIOSGA003997	0.00103348	2.91228	up		BGIOSGA007506	5.29e-10	2.33488	up		BGIOSGA004377	0.0286275	1.05159	up		BGIOSGA004964	0.000164857	-2.39072	down		BGIOSGA004890	1.63e-28	1.41622	up		BGIOSGA014953	0.0209678	-1.02519	down
					BGIOSGA003306	1.73e-209	3.25284	up		BGIOSGA005096	0.000595624	-1.09148	down		BGIOSGA003885	0.000584715	-1.41322	down		BGIOSGA004000	1.35e-10	-1.11721	down		BGIOSGA007570	0.00132099	-1.77137	down		BGIOSGA004395	1.88e-13	-1.18804	down		BGIOSGA004966	2.33e-19	-2.55794	down		BGIOSGA004903	1.71e-17	1.14359	up		BGIOSGA014978	1.2e-05	-1.11333	down
					BGIOSGA003313	4.67e-155	1.54918	up		BGIOSGA005120	1.32e-20	-1.45572	down		BGIOSGA003897	7.75e-69	1.42899	up		BGIOSGA004015	2.93e-20	1.01782	up		BGIOSGA007596	5.99e-11	2.19218	up		BGIOSGA004401	1.44e-13	-1.75846	down		BGIOSGA004997	1.41e-31	-2.48262	down		BGIOSGA004916	6.79e-09	-2.49241	down		BGIOSGA015029	1.62e-06	-1.09006	down
					BGIOSGA003320	1.64e-81	3.59965	up		BGIOSGA005132	1.97e-60	-1.59389	down		BGIOSGA003912	7.72e-19	-4.35668	down		BGIOSGA004018	1.3e-31	1.09272	up		BGIOSGA007656	8.08e-127	2.50417	up		BGIOSGA004404	0.000297806	2.7851	up		BGIOSGA005005	3.35e-84	-3.21643	down		BGIOSGA004917	0.000239526	2.28471	up		BGIOSGA015094	0.000669707	1.36842	up
					BGIOSGA003323	0.000441682	2.70704	up		BGIOSGA005140	5.45e-48	-2.27396	down		BGIOSGA003915	8.87e-13	3.86492	up		BGIOSGA004020	0.0491887	1.58105	up		BGIOSGA007684	7.7e-07	2.09363	up		BGIOSGA004407	1.11e-05	-1.16108	down		BGIOSGA005006	0.0104591	-1.8564	down		BGIOSGA004934	7.73e-18	-1.19839	down		BGIOSGA015154	0.00500745	1.18916	up
					BGIOSGA003344	2.01e-18	1.33057	up		BGIOSGA005142	1.69e-07	-1.1257	down		BGIOSGA003916	1.22e-87	-3.24274	down		BGIOSGA004031	6.58e-27	4.06348	up		BGIOSGA007686	9.04e-19	1.0273	up		BGIOSGA004408	4.57e-06	-1.83388	down		BGIOSGA005007	1.59e-13	-2.74769	down		BGIOSGA004938	7.59e-10	1.72083	up		BGIOSGA015174	8.52e-06	-1.68157	down
					BGIOSGA003345	0.00233215	-1.5124	down		BGIOSGA005182	7.49e-07	-1.84871	down		BGIOSGA003922	0	-4.11412	down		BGIOSGA004036	7.12e-83	1.54679	up		BGIOSGA007729	0.000119387	-2.18554	down		BGIOSGA004410	2.54e-52	-5.74298	down		BGIOSGA005032	0.0282845	-1.58633	down		BGIOSGA004952	3.45e-11	-1.28513	down		BGIOSGA015268	2.6e-05	-1.34681	down
					BGIOSGA003346	1.71e-06	-2.95402	down		BGIOSGA005183	2.09e-38	1.07743	up		BGIOSGA003929	1.77e-40	-2.40618	down		BGIOSGA004039	8.14e-124	7.62521	up		BGIOSGA007733	4.41e-09	-3.13431	down		BGIOSGA004434	0.0420463	1.74969	up		BGIOSGA005057	2.08e-08	1.31387	up		BGIOSGA004964	0.00583562	-2.0529	down		BGIOSGA015287	2.04e-242	-1.94467	down
					BGIOSGA003349	2e-83	-1.74035	down		BGIOSGA005184	1.61e-06	-1.15194	down		BGIOSGA003944	1.75e-09	-2.233	down		BGIOSGA004049	0.00328964	2.28296	up		BGIOSGA007740	0.0029664	-1.73257	down		BGIOSGA004435	2.03e-10	1.04159	up		BGIOSGA005091	1.54e-13	-3.05854	down		BGIOSGA004966	7.14e-21	-3.30584	down		BGIOSGA015319	1.18e-13	-1.70563	down
					BGIOSGA003351	1.99e-54	-1.3585	down		BGIOSGA005195	0.00378877	-1.8879	down		BGIOSGA003961	1.94e-45	3.25895	up		BGIOSGA004059	0.0272836	-1.43452	down		BGIOSGA007747	0.000623269	-1.45373	down		BGIOSGA004439	0.000316983	-2.78873	down		BGIOSGA005106	3.21e-25	-1.11702	down		BGIOSGA004973	0.0253031	1.74948	up		BGIOSGA015430	2.36e-95	-1.61159	down
					BGIOSGA003357	2.41e-165	3.47969	up		BGIOSGA005201	0.00225002	1.78965	up		BGIOSGA003991	6.78e-08	2.84982	up		BGIOSGA004070	0.002162	-1.9497	down		BGIOSGA007764	1.43e-17	1.73584	up		BGIOSGA004444	0.0180586	-1.39145	down		BGIOSGA005107	1.3e-88	1.34287	up		BGIOSGA004997	2.89e-56	-5.09038	down		BGIOSGA015495	0.0071561	-1.01703	down
					BGIOSGA003364	0.00010011	2.25341	up		BGIOSGA005210	0.0027203	1.71881	up		BGIOSGA004005	0.0489037	1.36804	up		BGIOSGA004073	4.06e-101	2.36923	up		BGIOSGA007785	0.0112193	1.06422	up		BGIOSGA004454	6.78e-35	-3.18994	down		BGIOSGA005133	0.0423338	1.27818	up		BGIOSGA004999	0.0060049	-1.63181	down		BGIOSGA015502	3.67e-07	-1.03873	down
					BGIOSGA003374	1.13e-06	-1.14878	down		BGIOSGA005232	2.24e-05	-1.88325	down		BGIOSGA004006	2.27e-12	-2.10228	down		BGIOSGA004075	7.22e-22	-1.37222	down		BGIOSGA007815	0.00921208	-1.59654	down		BGIOSGA004485	0.000903378	2.06969	up		BGIOSGA005139	0.000918499	1.1567	up		BGIOSGA005005	1.87e-89	-3.89959	down		BGIOSGA015663	3.49e-06	-1.33595	down
					BGIOSGA003375	1.82e-10	-1.56054	down		BGIOSGA005250	8.62e-08	1.63893	up		BGIOSGA004013	0.0432956	-1.83457	down		BGIOSGA004082	3.12e-89	-2.01969	down		BGIOSGA007838	2.03e-06	1.32483	up		BGIOSGA004494	0.00038216	-2.57238	down		BGIOSGA005141	4.37e-17	1.32769	up		BGIOSGA005006	6.49e-26	-5.95722	down		BGIOSGA015668	0.00154794	1.21243	up
					BGIOSGA003390	5.68e-111	-1.85812	down		BGIOSGA005308	0.0238852	-1.61974	down		BGIOSGA004025	2.02e-10	-1.53438	down		BGIOSGA004086	1.06e-07	-1.00781	down		BGIOSGA007863	2.34e-09	-1.82536	down		BGIOSGA004510	4.46e-10	1.18058	up		BGIOSGA005142	5.96e-22	-1.49455	down		BGIOSGA005007	0.0204297	-1.79778	down		BGIOSGA015685	4.36e-11	-1.65975	down
					BGIOSGA003402	3.61e-33	1.76372	up		BGIOSGA005337	4.32e-13	1.02773	up		BGIOSGA004031	1.49e-160	3.58296	up		BGIOSGA004092	4.1e-06	1.03855	up		BGIOSGA007879	9.09e-13	1.5369	up		BGIOSGA004522	2.15e-08	-1.04494	down		BGIOSGA005146	9.73e-13	-1.17885	down		BGIOSGA005032	0.0128357	-1.90047	down		BGIOSGA015767	7.52e-09	-1.45281	down
					BGIOSGA003418	1.01e-71	-1.63611	down		BGIOSGA005399	0.0324573	1.37145	up		BGIOSGA004033	0.0304609	1.82993	up		BGIOSGA004094	0.0430636	-1.14437	down		BGIOSGA007908	2.47e-29	-1.09084	down		BGIOSGA004526	0.000214647	-2.12026	down		BGIOSGA005164	1.89e-36	-1.48747	down		BGIOSGA005049	1.23e-30	-2.98868	down		BGIOSGA015817	0.000446785	1.1541	up
					BGIOSGA003453	7.02e-11	-1.71143	down		BGIOSGA005418	3.12e-17	1.21766	up		BGIOSGA004036	1.71e-94	1.25315	up		BGIOSGA004108	7.74e-06	1.20354	up		BGIOSGA007927	0.0437859	-1.30035	down		BGIOSGA004540	1.3e-16	4.76041	up		BGIOSGA005169	0.027989	-1.49571	down		BGIOSGA005091	0.000157028	-1.72392	down		BGIOSGA015847	0.000227359	-1.47672	down
					BGIOSGA003457	0.00270615	2.39497	up		BGIOSGA005446	1.72e-92	1.14055	up		BGIOSGA004039	0.00110252	-2.74592	down		BGIOSGA004109	4.15e-35	1.72074	up		BGIOSGA007948	1.93e-17	-4.30212	down		BGIOSGA004554	0.0248215	1.0964	up		BGIOSGA005183	3.85e-49	1.10409	up		BGIOSGA005104	4.6e-07	1.01286	up		BGIOSGA015855	1.47e-24	-1.10674	down
					BGIOSGA003458	5.18e-54	5.33575	up		BGIOSGA005451	0.00194933	-1.57802	down		BGIOSGA004046	5.05e-06	-1.47553	down		BGIOSGA004121	2.49e-08	-2.96741	down		BGIOSGA007959	6.22e-09	1.88092	up		BGIOSGA004557	0.00191593	1.52597	up		BGIOSGA005188	4.93e-51	-1.4789	down		BGIOSGA005107	2.84e-87	1.23415	up		BGIOSGA015910	1.93e-07	-1.81054	down
					BGIOSGA003483	0.00012886	1.20047	up		BGIOSGA005506	1.74e-43	-2.84877	down		BGIOSGA004049	3.65e-07	3.9541	up		BGIOSGA004140	6.56e-19	-2.57191	down		BGIOSGA007984	0.00295545	-1.78526	down		BGIOSGA004558	0.00127369	-1.65479	down		BGIOSGA005190	3.93e-59	-2.07144	down		BGIOSGA005141	1.92e-41	1.75212	up		BGIOSGA015981	0.000106744	-1.27426	down
					BGIOSGA003498	1.72e-36	-1.02011	down		BGIOSGA005508	8.89e-06	-1.13926	down		BGIOSGA004055	2.05e-15	2.04927	up		BGIOSGA004156	1.07e-13	-1.08555	down		BGIOSGA008010	5.03e-20	3.00164	up		BGIOSGA004566	1.5e-05	1.93037	up		BGIOSGA005196	0.00179508	-1.126	down		BGIOSGA005142	7.46e-34	-2.87191	down		BGIOSGA015995	3.14e-08	-1.53494	down
					BGIOSGA003523	2.46e-22	-3.63188	down		BGIOSGA005514	1.83e-05	1.79004	up		BGIOSGA004059	0.00278389	-2.09478	down		BGIOSGA004166	0.00546467	1.56724	up		BGIOSGA008086	8.94e-14	-2.82019	down		BGIOSGA004571	9.63e-10	2.46162	up		BGIOSGA005201	1.4e-18	-2.14898	down		BGIOSGA005146	4.99e-19	-1.94363	down		BGIOSGA016032	1.98e-05	-1.61552	down
					BGIOSGA003539	1.98e-116	3.50796	up		BGIOSGA005523	3.25e-06	1.73413	up		BGIOSGA004075	6.52e-98	-2.62149	down		BGIOSGA004185	7.78e-10	1.866	up		BGIOSGA008119	0.000668103	-1.64681	down		BGIOSGA004584	8.8e-77	1.2378	up		BGIOSGA005202	1.62e-12	-1.18418	down		BGIOSGA005153	0.000115429	1.07812	up		BGIOSGA016053	3.32e-26	1.22576	up
					BGIOSGA003576	5.9e-27	1.69547	up		BGIOSGA005524	6.05e-27	1.11002	up		BGIOSGA004082	0	-2.28217	down		BGIOSGA004189	0.000889901	-2.95425	down		BGIOSGA008148	0.0158527	1.28617	up		BGIOSGA004590	0.00124141	-1.55869	down		BGIOSGA005204	8.87e-08	-1.53105	down		BGIOSGA005160	0.034448	1.62707	up		BGIOSGA016146	3.23e-11	-1.42658	down
					BGIOSGA003582	3.11e-11	3.72532	up		BGIOSGA005526	2.91e-37	-3.04819	down		BGIOSGA004096	0.00842114	-1.48357	down		BGIOSGA004191	2.32e-29	-2.05556	down		BGIOSGA008153	9.28e-12	-1.49103	down		BGIOSGA004591	0.000942201	1.44688	up		BGIOSGA005210	4.49e-05	2.67308	up		BGIOSGA005164	6.36e-20	-1.02637	down		BGIOSGA016147	8.49e-07	-1.09018	down
					BGIOSGA003583	8.23e-139	5.04847	up		BGIOSGA005539	9.52e-11	-2.53622	down		BGIOSGA004098	1.32e-50	1.12944	up		BGIOSGA004197	2.65e-42	2.32904	up		BGIOSGA008174	0.0206363	1.46292	up		BGIOSGA004596	8.89e-36	-5.33005	down		BGIOSGA005219	1.12e-05	-1.58788	down		BGIOSGA005183	1.43e-36	1.01112	up		BGIOSGA016155	0.000240811	-1.44369	down
					BGIOSGA003584	1.17e-25	3.76996	up		BGIOSGA005541	3.01e-06	1.57596	up		BGIOSGA004108	1.96e-09	1.64484	up		BGIOSGA004198	0.000648244	1.10667	up		BGIOSGA008189	0.00219469	1.15858	up		BGIOSGA004598	7.85e-08	1.0826	up		BGIOSGA005222	0.0022229	-1.39303	down		BGIOSGA005188	1.54e-52	-1.68413	down		BGIOSGA016246	7.01e-10	2.2293	up
					BGIOSGA003595	0	-2.22463	down		BGIOSGA005551	1.23e-43	1.2938	up		BGIOSGA004109	5.44e-17	1.29677	up		BGIOSGA004236	1.37e-05	1.43317	up		BGIOSGA008228	0.0271802	-1.34054	down		BGIOSGA004600	1.36e-81	3.00953	up		BGIOSGA005223	5.83e-17	-1.5691	down		BGIOSGA005190	6.39e-21	-1.11589	down		BGIOSGA016313	3.74e-06	1.33662	up
					BGIOSGA003613	8.16e-12	-2.10233	down		BGIOSGA005564	0.013908	-1.58423	down		BGIOSGA004121	3.62e-10	-3.38433	down		BGIOSGA004240	1.96e-12	2.28682	up		BGIOSGA008265	7.49e-06	-2.10435	down		BGIOSGA004603	0.0101573	2.11976	up		BGIOSGA005230	4.12e-10	-1.50989	down		BGIOSGA005201	3.45e-42	-3.63326	down		BGIOSGA016412	9e-09	-2.15075	down
					BGIOSGA003617	6.72e-11	-2.06907	down		BGIOSGA005595	5.38e-26	1.44876	up		BGIOSGA004131	2.1e-41	-1.52715	down		BGIOSGA004241	8.72e-11	2.2206	up		BGIOSGA008282	0.0201893	-1.3779	down		BGIOSGA004605	0.0289994	1.85395	up		BGIOSGA005232	0.000750005	-1.59662	down		BGIOSGA005204	1.27e-30	-3.50814	down		BGIOSGA016436	4.22e-08	-1.21258	down
					BGIOSGA003623	1.86e-21	1.21455	up		BGIOSGA005596	3.31e-06	2.35498	up		BGIOSGA004140	5.58e-20	-2.67851	down		BGIOSGA004242	1.12e-11	1.44835	up		BGIOSGA008338	9.28e-95	2.37279	up		BGIOSGA004607	7.4e-28	1.07213	up		BGIOSGA005240	5.16e-64	1.30059	up		BGIOSGA005218	0.000413713	1.27188	up		BGIOSGA016443	0.000134576	1.3399	up
					BGIOSGA003637	1.94e-120	1.78518	up		BGIOSGA005599	0.000773944	-1.14656	down		BGIOSGA004166	0.000361035	2.22396	up		BGIOSGA004247	2.59e-08	-1.09476	down		BGIOSGA008347	1.42e-05	-2.42772	down		BGIOSGA004611	1.23e-10	-1.18184	down		BGIOSGA005266	2.59e-09	-1.6706	down		BGIOSGA005219	3.76e-05	-1.21485	down		BGIOSGA016449	3.83e-30	1.28075	up
					BGIOSGA003668	1.63e-22	-1.7645	down		BGIOSGA005632	2.88e-07	-2.00451	down		BGIOSGA004168	2.72e-39	-1.23992	down		BGIOSGA004250	5.83e-31	1.94623	up		BGIOSGA008423	1.28e-17	-1.42458	down		BGIOSGA004624	0.000491595	2.70452	up		BGIOSGA005270	4.53e-122	-3.10421	down		BGIOSGA005228	4.18e-07	1.81724	up		BGIOSGA016467	8.64e-17	-1.30549	down
					BGIOSGA003670	2.74e-14	-1.88079	down		BGIOSGA005645	0.00122827	-2.16564	down		BGIOSGA004185	1.9e-05	1.58678	up		BGIOSGA004258	2.71e-07	-1.10552	down		BGIOSGA008435	1.53e-06	-2.53349	down		BGIOSGA004628	0.00932922	-1.99008	down		BGIOSGA005272	0.0373636	-1.58944	down		BGIOSGA005232	0.000203219	-2.13179	down		BGIOSGA016510	6.7e-24	1.44822	up
					BGIOSGA003691	3.46e-33	-1.03333	down		BGIOSGA005646	0.0197283	-1.61059	down		BGIOSGA004187	2.94e-14	-1.23991	down		BGIOSGA004263	1.53e-148	3.64191	up		BGIOSGA008462	7.51e-13	2.35688	up		BGIOSGA004643	8.32e-18	-2.34613	down		BGIOSGA005278	5.73e-21	-1.17633	down		BGIOSGA005270	0	-6.77179	down		BGIOSGA016520	5.12e-05	-1.27887	down
					BGIOSGA003698	3.04e-20	1.02548	up		BGIOSGA005652	6.8e-06	-2.72851	down		BGIOSGA004191	9.76e-23	-1.25568	down		BGIOSGA004272	7.83e-39	-1.49839	down		BGIOSGA008465	9.97e-08	2.48283	up		BGIOSGA004644	1.29e-14	-3.2338	down		BGIOSGA005283	0.0466176	1.21943	up		BGIOSGA005272	0.00335593	-2.15737	down		BGIOSGA016536	3.32e-07	-1.5947	down
					BGIOSGA003700	0.000333274	-1.03378	down		BGIOSGA005659	0.00905958	1.26022	up		BGIOSGA004209	4.57e-05	2.14848	up		BGIOSGA004273	1.55e-08	-1.34318	down		BGIOSGA008477	4.04e-39	1.30756	up		BGIOSGA004651	1.41e-41	-5.52014	down		BGIOSGA005286	1.61e-06	-1.1373	down		BGIOSGA005278	4.25e-150	-3.31455	down		BGIOSGA016543	1.12e-06	1.7151	up
					BGIOSGA003715	0.000189571	1.97663	up		BGIOSGA005663	8.22e-51	1.5739	up		BGIOSGA004224	4.88e-06	-1.90637	down		BGIOSGA004290	1.03e-10	-1.20049	down		BGIOSGA008483	0.00170867	1.74417	up		BGIOSGA004652	0.0211554	-1.74557	down		BGIOSGA005323	7.9e-07	1.45298	up		BGIOSGA005280	2.4e-08	-2.38851	down		BGIOSGA016570	1.76e-06	-1.39369	down
					BGIOSGA003737	3.3e-56	1.03674	up		BGIOSGA005664	5.06e-07	1.63684	up		BGIOSGA004240	1.15e-05	1.16416	up		BGIOSGA004292	4.5e-17	2.10093	up		BGIOSGA008492	6.36e-05	1.34784	up		BGIOSGA004687	9.33e-05	-2.85468	down		BGIOSGA005333	3.03e-05	-2.75869	down		BGIOSGA005283	0.0104357	1.48811	up		BGIOSGA016652	0.00999577	1.11694	up
					BGIOSGA003742	4.88e-05	-1.02186	down		BGIOSGA005679	0.00297153	1.93501	up		BGIOSGA004241	3.16e-06	1.35285	up		BGIOSGA004298	0.0100758	1.76479	up		BGIOSGA008494	2.13e-07	2.80516	up		BGIOSGA004701	0.025917	1.90025	up		BGIOSGA005334	1.41e-27	1.249	up		BGIOSGA005302	7.29e-08	-1.44354	down		BGIOSGA016660	0.00610733	1.13984	up
					BGIOSGA003760	0.000144915	1.63402	up		BGIOSGA005698	2.01e-21	-1.05031	down		BGIOSGA004258	9.58e-74	-3.26423	down		BGIOSGA004323	9.25e-33	1.95217	up		BGIOSGA008495	0.0201455	-1.44951	down		BGIOSGA004708	0.0444343	-1.09114	down		BGIOSGA005340	1.1e-05	-1.22704	down		BGIOSGA005315	3.13e-06	3.07989	up		BGIOSGA016668	2.15e-15	1.33664	up
					BGIOSGA003766	3.81e-156	1.69893	up		BGIOSGA005704	6.13e-09	-3.56531	down		BGIOSGA004259	0	-3.78449	down		BGIOSGA004330	3.89e-09	1.35229	up		BGIOSGA008519	3.81e-07	-1.18979	down		BGIOSGA004712	0.0012374	1.73597	up		BGIOSGA005349	1.63e-41	-1.29958	down		BGIOSGA005323	2.6e-05	1.37234	up		BGIOSGA016782	5.71e-25	2.69768	up
					BGIOSGA003768	5.33e-13	-1.00378	down		BGIOSGA005726	4.41e-05	1.5706	up		BGIOSGA004262	5.05e-14	1.37528	up		BGIOSGA004338	7.39e-124	-2.67797	down		BGIOSGA008596	2.55e-14	-1.48177	down		BGIOSGA004724	2.16e-12	3.85023	up		BGIOSGA005351	4.77e-08	-2.10011	down		BGIOSGA005334	8.92e-19	1.13889	up		BGIOSGA016786	3.35e-34	-1.17412	down
					BGIOSGA003774	1.96e-135	3.743	up		BGIOSGA005729	7.98e-35	2.23763	up		BGIOSGA004263	1.14e-06	-1.22153	down		BGIOSGA004345	0.00251922	-1.33318	down		BGIOSGA008602	3.05e-05	1.35016	up		BGIOSGA004726	0.00493877	2.28	up		BGIOSGA005386	1.29e-06	-1.10893	down		BGIOSGA005340	4.67e-15	-1.95433	down		BGIOSGA016831	1.03e-05	1.07691	up
					BGIOSGA003780	1.73e-99	3.66178	up		BGIOSGA005731	8.26e-05	-2.035	down		BGIOSGA004269	6.15e-14	2.42322	up		BGIOSGA004351	2.84e-28	-1.61977	down		BGIOSGA008613	2.28e-21	1.5393	up		BGIOSGA004733	6.09e-07	-2.65359	down		BGIOSGA005398	2.68e-77	-4.3386	down		BGIOSGA005349	4.21e-70	-1.78394	down		BGIOSGA016918	2.87e-157	1.35677	up
					BGIOSGA003781	0	2.96742	up		BGIOSGA005733	8.1e-259	-2.25047	down		BGIOSGA004272	1.98e-37	-1.96371	down		BGIOSGA004354	0.0278581	1.09354	up		BGIOSGA008632	0.00517097	-1.19274	down		BGIOSGA004735	1.55e-18	1.23189	up		BGIOSGA005400	9.72e-26	-1.63271	down		BGIOSGA005398	8.81e-47	-3.28322	down		BGIOSGA017018	0.000711259	1.38157	up
					BGIOSGA003791	0.0152878	2.55772	up		BGIOSGA005740	9.06e-08	-2.33113	down		BGIOSGA004273	1.56e-11	-2.14433	down		BGIOSGA004358	0.0492875	1.29444	up		BGIOSGA008633	4.65e-10	-1.14192	down		BGIOSGA004740	2.72e-14	-2.4352	down		BGIOSGA005408	0.00505801	1.35239	up		BGIOSGA005408	1.06e-08	2.1272	up		BGIOSGA017094	1.18e-28	-1.01075	down
					BGIOSGA003814	5.65e-112	4.55024	up		BGIOSGA005746	0.026777	1.5962	up		BGIOSGA004281	0.00418532	2.48844	up		BGIOSGA004375	0.013739	-1.47046	down		BGIOSGA008650	2.9e-11	1.2759	up		BGIOSGA004741	7.16e-38	2.92628	up		BGIOSGA005419	0.0118627	1.15186	up		BGIOSGA005436	1.95e-28	1.12003	up		BGIOSGA017100	8.87e-28	-1.46807	down
					BGIOSGA003821	0.00681714	-1.38619	down		BGIOSGA005766	0.00294309	-1.30088	down		BGIOSGA004282	1.59e-90	-1.07317	down		BGIOSGA004377	9.83e-08	1.80793	up		BGIOSGA008657	5.56e-11	-1.38405	down		BGIOSGA004752	1.11e-118	-2.21077	down		BGIOSGA005454	1.03e-30	1.29275	up		BGIOSGA005454	1.27e-24	1.18371	up		BGIOSGA017141	3.56e-08	1.28232	up
					BGIOSGA003830	4e-106	-2.47475	down		BGIOSGA005786	0.00218413	-1.06741	down		BGIOSGA004285	4.22e-06	1.25449	up		BGIOSGA004378	0.0340519	2.05914	up		BGIOSGA008719	3.33e-14	-1.10764	down		BGIOSGA004753	7.48e-10	-1.03915	down		BGIOSGA005455	2.96e-07	1.28872	up		BGIOSGA005455	9.22e-06	1.17643	up		BGIOSGA017187	0.000157706	1.50842	up
					BGIOSGA003851	1.6e-59	3.00372	up		BGIOSGA005795	4.13e-162	-2.98851	down		BGIOSGA004292	3.82e-06	-1.41087	down		BGIOSGA004393	3.13e-115	-1.70899	down		BGIOSGA008720	9.19e-12	2.94421	up		BGIOSGA004768	4.03e-53	4.27091	up		BGIOSGA005463	7.04e-16	1.06781	up		BGIOSGA005467	1.01e-15	-1.14586	down		BGIOSGA017259	9.15e-20	1.49665	up
					BGIOSGA003878	0	3.11001	up		BGIOSGA005804	1.42e-57	-1.13552	down		BGIOSGA004298	4.16e-11	2.1047	up		BGIOSGA004395	1.42e-20	-1.37553	down		BGIOSGA008777	5.05e-08	1.73016	up		BGIOSGA004784	1.93e-17	2.04854	up		BGIOSGA005467	5.93e-30	-1.61399	down		BGIOSGA005477	9.97e-64	1.23539	up		BGIOSGA017326	0.00241924	1.23458	up
					BGIOSGA003897	1.41e-74	1.29418	up		BGIOSGA005807	0.0165902	-1.02065	down		BGIOSGA004316	9.61e-05	1.39579	up		BGIOSGA004400	0.00494944	1.70311	up		BGIOSGA008804	0.00326746	-1.7699	down		BGIOSGA004802	1.64e-90	2.18867	up		BGIOSGA005473	0.0288534	1.59647	up		BGIOSGA005504	0.00385572	1.87885	up		BGIOSGA017351	3.44e-06	1.78568	up
					BGIOSGA003913	0	3.03032	up		BGIOSGA005809	0.000183862	2.00947	up		BGIOSGA004317	0.000890642	-2.25458	down		BGIOSGA004404	0.0284179	1.98095	up		BGIOSGA008823	1.01e-07	-1.15076	down		BGIOSGA004805	1.13e-10	1.10827	up		BGIOSGA005517	2.16e-08	1.75702	up		BGIOSGA005514	1.01e-10	1.47944	up		BGIOSGA017356	9.13e-38	-2.71503	down
					BGIOSGA003915	0.000128089	2.71045	up		BGIOSGA005831	7.18e-21	1.28355	up		BGIOSGA004323	1.95e-15	-2.7169	down		BGIOSGA004408	0.0361548	-1.07669	down		BGIOSGA008875	4.84e-09	-1.35408	down		BGIOSGA004807	1.41e-77	2.98482	up		BGIOSGA005523	1.01e-05	2.45979	up		BGIOSGA005517	3.94e-06	1.48595	up		BGIOSGA017378	3.12e-09	-1.59872	down
					BGIOSGA003916	8.09e-19	-1.45977	down		BGIOSGA005837	2.56e-22	3.99493	up		BGIOSGA004331	3.7e-14	1.30942	up		BGIOSGA004409	6.7e-62	1.81167	up		BGIOSGA008881	0.0356189	-1.17643	down		BGIOSGA004811	5.16e-40	2.72333	up		BGIOSGA005539	0.0057293	-1.40141	down		BGIOSGA005539	2.27e-09	-2.83461	down		BGIOSGA017384	0.000765504	-1.09335	down
					BGIOSGA003922	0	-2.95977	down		BGIOSGA005840	4.16e-28	-1.48882	down		BGIOSGA004335	2.42e-116	-1.92273	down		BGIOSGA004437	0	3.67534	up		BGIOSGA008920	0.000483804	-1.94247	down		BGIOSGA004820	5.6e-72	-2.10183	down		BGIOSGA005547	0.0385696	1.38256	up		BGIOSGA005547	0.0102351	1.61534	up		BGIOSGA017403	4.83e-211	-1.8468	down
					BGIOSGA003929	4.98e-10	-1.13098	down		BGIOSGA005850	0.000415676	-1.48709	down		BGIOSGA004338	4.63e-287	-5.99789	down		BGIOSGA004455	5.57e-15	1.20186	up		BGIOSGA008927	2.96e-15	1.46434	up		BGIOSGA004826	2.53e-12	-1.77736	down		BGIOSGA005584	1.6e-14	-2.94022	down		BGIOSGA005584	7.68e-10	-2.29558	down		BGIOSGA017414	1.57e-12	1.10167	up
					BGIOSGA003931	1.6e-08	-1.00657	down		BGIOSGA005859	0.00810927	1.81094	up		BGIOSGA004346	8.06e-21	-2.71902	down		BGIOSGA004475	0.0205132	1.48077	up		BGIOSGA008950	8.27e-12	-1.68475	down		BGIOSGA004831	0.000213495	-1.21918	down		BGIOSGA005589	0.000161188	1.84832	up		BGIOSGA005591	2.88e-125	-2.78777	down		BGIOSGA017452	1.16e-153	5.82502	up
					BGIOSGA003944	2.63e-25	2.2154	up		BGIOSGA005873	9.44e-05	1.22174	up		BGIOSGA004348	2.25e-05	-3.34072	down		BGIOSGA004494	3.68e-09	-3.79788	down		BGIOSGA008959	3.75e-10	-1.31173	down		BGIOSGA004835	1.06e-06	-1.54128	down		BGIOSGA005591	2.42e-68	-2.06542	down		BGIOSGA005592	2.76e-08	-3.21699	down		BGIOSGA017460	0.00266107	-1.21426	down
					BGIOSGA003950	7.66e-06	-3.84369	down		BGIOSGA005881	2.34e-20	1.28041	up		BGIOSGA004351	2.02e-278	-5.58472	down		BGIOSGA004505	4.41e-31	1.42554	up		BGIOSGA008977	1.61e-08	1.64358	up		BGIOSGA004841	0.0118376	-1.72123	down		BGIOSGA005592	1.46e-09	-3.22529	down		BGIOSGA005595	5.37e-63	1.98473	up		BGIOSGA017482	3.55e-11	-1.8994	down
					BGIOSGA003951	2.78e-09	-4.06277	down		BGIOSGA005887	0.0341586	1.53718	up		BGIOSGA004354	0.0496239	1.18894	up		BGIOSGA004536	4.46e-07	1.02263	up		BGIOSGA008987	0.0136085	-1.11775	down		BGIOSGA004842	7.02e-06	1.27932	up		BGIOSGA005595	1.45e-74	2.20249	up		BGIOSGA005596	4.99e-32	1.4054	up		BGIOSGA017484	3.01e-26	-2.22765	down
					BGIOSGA003956	7.5e-06	-2.81705	down		BGIOSGA005890	0.0336403	1.53387	up		BGIOSGA004371	0.000312166	-1.05064	down		BGIOSGA004539	1.12e-30	-1.47315	down		BGIOSGA008998	0.00368761	-1.74046	down		BGIOSGA004847	0.000934323	1.16621	up		BGIOSGA005596	3.23e-126	2.40992	up		BGIOSGA005621	0.0041424	-2.11529	down		BGIOSGA017492	2e-10	-1.07485	down
					BGIOSGA003961	4.52e-05	1.4284	up		BGIOSGA005893	7.44e-06	-2.52075	down		BGIOSGA004372	2.97e-63	1.18106	up		BGIOSGA004540	1.21e-08	4.01766	up		BGIOSGA009019	6.23e-08	1.44758	up		BGIOSGA004852	0.00101662	2.52057	up		BGIOSGA005636	0.00182231	-1.35883	down		BGIOSGA005650	1.77e-23	2.28329	up		BGIOSGA017513	1.2e-51	2.8202	up
					BGIOSGA003964	2.11e-12	-1.32899	down		BGIOSGA005896	1.83e-47	-4.19843	down		BGIOSGA004375	4e-05	-1.55764	down		BGIOSGA004558	0.00038394	-1.5816	down		BGIOSGA009025	0.0362336	-1.23253	down		BGIOSGA004863	0.00668145	-1.1611	down		BGIOSGA005655	3.25e-18	-1.73234	down		BGIOSGA005659	2.55e-29	-2.39319	down		BGIOSGA017562	1.17e-12	2.56225	up
					BGIOSGA003991	2.01e-10	2.04405	up		BGIOSGA005912	1.49e-05	-1.49882	down		BGIOSGA004377	0.00132495	1.44688	up		BGIOSGA004562	8.7e-235	3.17533	up		BGIOSGA009027	0.000141697	-2.16703	down		BGIOSGA004903	1.7e-15	1.58863	up		BGIOSGA005656	1.18e-11	-1.36011	down		BGIOSGA005660	3.04e-26	-1.52454	down		BGIOSGA017592	0.00465049	1.00273	up
					BGIOSGA004000	8.03e-12	-1.14897	down		BGIOSGA005937	2.17e-17	-2.92182	down		BGIOSGA004395	5.38e-20	-1.27828	down		BGIOSGA004571	2.78e-30	3.77507	up		BGIOSGA009072	0.0309649	1.19361	up		BGIOSGA004915	1.11e-32	-1.74116	down		BGIOSGA005657	4.64e-36	-1.4085	down		BGIOSGA005663	1.61e-206	2.63613	up		BGIOSGA017601	6.89e-06	-1.43703	down
					BGIOSGA004003	1.2e-48	-1.16757	down		BGIOSGA005962	9.43e-14	1.16334	up		BGIOSGA004401	8.93e-05	-1.1237	down		BGIOSGA004577	0.00165682	-1.06971	down		BGIOSGA009073	0.0405148	-1.35087	down		BGIOSGA004917	2.37e-16	4.7556	up		BGIOSGA005659	4.78e-35	-3.06763	down		BGIOSGA005664	3.93e-16	1.51066	up		BGIOSGA017625	5.75e-34	-2.18529	down
					BGIOSGA004006	4.5e-05	-1.36844	down		BGIOSGA005974	3.49e-10	1.32204	up		BGIOSGA004404	5.01e-42	4.05572	up		BGIOSGA004581	3.33e-18	3.53938	up		BGIOSGA009078	5.03e-05	1.37506	up		BGIOSGA004923	1.07e-16	-1.61802	down		BGIOSGA005660	4.36e-10	-1.40565	down		BGIOSGA005668	1.12e-06	2.92456	up		BGIOSGA017630	0.000373427	1.16398	up
					BGIOSGA004015	3.99e-26	1.27536	up		BGIOSGA005998	1.53e-23	2.26959	up		BGIOSGA004410	0.000113133	-3.20493	down		BGIOSGA004582	3.15e-08	1.5624	up		BGIOSGA009079	4.19e-101	2.50973	up		BGIOSGA004925	0.000109049	-2.58137	down		BGIOSGA005673	1.1e-05	1.099	up		BGIOSGA005679	0.000774262	2.38921	up		BGIOSGA017639	3.47e-11	-1.69476	down
					BGIOSGA004018	2.53e-83	1.28153	up		BGIOSGA006000	2.77e-85	1.54806	up		BGIOSGA004412	2.17e-09	1.15705	up		BGIOSGA004584	7.88e-73	1.25366	up		BGIOSGA009083	9.48e-07	-1.064	down		BGIOSGA004938	6.82e-05	1.93581	up		BGIOSGA005679	0.00825164	1.90712	up		BGIOSGA005697	2.73e-39	-2.28911	down		BGIOSGA017695	0.000828679	-1.01204	down
					BGIOSGA004020	1.28e-07	4.21885	up		BGIOSGA006004	2.26e-23	1.01174	up		BGIOSGA004437	2.93e-74	2.00007	up		BGIOSGA004596	8.17e-46	-6.6647	down		BGIOSGA009084	4e-33	1.60505	up		BGIOSGA004952	1.82e-09	-1.21457	down		BGIOSGA005697	1.73e-11	-1.79306	down		BGIOSGA005704	0.0226483	1.73632	up		BGIOSGA017714	4.12e-36	-1.31615	down
					BGIOSGA004031	0	5.15734	up		BGIOSGA006038	6.21e-07	2.9108	up		BGIOSGA004439	0.0131282	-2.24534	down		BGIOSGA004599	1.91e-08	1.81527	up		BGIOSGA009105	3.78e-05	-1.02025	down		BGIOSGA004966	0.0275964	-1.24603	down		BGIOSGA005724	0.000289429	-1.81347	down		BGIOSGA005724	0.00861572	-1.41034	down		BGIOSGA017753	1.01e-18	1.52242	up
					BGIOSGA004035	2.6e-27	1.15046	up		BGIOSGA006055	4.33e-18	1.20881	up		BGIOSGA004444	0.000160706	-1.87615	down		BGIOSGA004600	7.22e-239	4.45173	up		BGIOSGA009118	1.65e-11	3.05682	up		BGIOSGA004967	1.37e-08	-3.31268	down		BGIOSGA005725	0.00668896	-1.39414	down		BGIOSGA005726	5.86e-38	-1.85156	down		BGIOSGA017802	8.47e-07	-1.12973	down
					BGIOSGA004036	1.55e-146	1.64955	up		BGIOSGA006059	0.000179718	-1.82075	down		BGIOSGA004454	1.73e-46	-3.54722	down		BGIOSGA004601	1.02e-24	2.93101	up		BGIOSGA009122	0.0228551	-1.45779	down		BGIOSGA004982	2.22e-33	-1.3762	down		BGIOSGA005726	4.66e-58	-2.76918	down		BGIOSGA005729	3.23e-26	-1.20975	down		BGIOSGA017836	3.63e-05	-1.07325	down
					BGIOSGA004037	0.00216503	2.71651	up		BGIOSGA006060	0.00135439	2.15694	up		BGIOSGA004465	0.0437077	-1.37224	down		BGIOSGA004602	0.00656427	1.41889	up		BGIOSGA009157	5e-05	2.08685	up		BGIOSGA004994	3.42e-08	-1.57585	down		BGIOSGA005729	3.56e-18	-1.27002	down		BGIOSGA005731	4.03e-05	2.05865	up		BGIOSGA017837	0.000186301	1.47946	up
					BGIOSGA004039	0.0445526	2.18056	up		BGIOSGA006116	3.84e-18	-1.43628	down		BGIOSGA004492	2.99e-06	1.68518	up		BGIOSGA004605	7.15e-07	3.56354	up		BGIOSGA009174	8.58e-34	1.51936	up		BGIOSGA004997	2.98e-19	-3.79275	down		BGIOSGA005746	1.5e-08	-1.72234	down		BGIOSGA005733	1.18e-24	-1.27499	down		BGIOSGA017876	6.22e-22	1.61144	up
					BGIOSGA004049	3.78e-17	6.30477	up		BGIOSGA006147	2.14e-30	-2.43022	down		BGIOSGA004493	0.0271584	-2.05509	down		BGIOSGA004615	2.36e-18	3.16018	up		BGIOSGA009195	7.49e-37	-1.64939	down		BGIOSGA005005	0.000866091	-1.11815	down		BGIOSGA005767	0.00880216	-1.5912	down		BGIOSGA005740	0.019911	-1.77686	down		BGIOSGA017892	0.000297347	1.33543	up
					BGIOSGA004055	7.6e-06	1.50093	up		BGIOSGA006148	3.75e-55	-2.67389	down		BGIOSGA004496	9.07e-67	-1.03421	down		BGIOSGA004616	4.25e-12	1.49726	up		BGIOSGA009196	0.0196786	1.01779	up		BGIOSGA005031	2.79e-30	-1.15488	down		BGIOSGA005777	1.59e-297	2.15609	up		BGIOSGA005777	5.28e-60	1.24629	up		BGIOSGA017909	2.02e-27	-2.94133	down
					BGIOSGA004059	0.00116302	-1.8079	down		BGIOSGA006149	1.43e-141	-2.18779	down		BGIOSGA004510	7.39e-57	1.31812	up		BGIOSGA004624	0.00186201	2.74079	up		BGIOSGA009208	0.0433691	-1.29898	down		BGIOSGA005049	0.0170484	-1.09137	down		BGIOSGA005795	9.39e-50	-1.85584	down		BGIOSGA005795	1.21e-60	-1.91445	down		BGIOSGA017927	2.93e-17	1.52118	up
					BGIOSGA004073	0	3.23481	up		BGIOSGA006150	0	-4.37133	down		BGIOSGA004522	1.23e-20	-1.213	down		BGIOSGA004641	9.84e-32	-1.07711	down		BGIOSGA009216	0.0376847	1.09563	up		BGIOSGA005052	0.0279905	1.86578	up		BGIOSGA005799	7.1e-16	1.17458	up		BGIOSGA005797	0.000119121	-1.33997	down		BGIOSGA017970	4e-05	-1.46973	down
					BGIOSGA004075	2.72e-60	-2.08341	down		BGIOSGA006169	0.00190781	1.54099	up		BGIOSGA004526	3.62e-06	-2.65908	down		BGIOSGA004642	8.88e-43	6.73558	up		BGIOSGA009223	0.0286973	-1.37655	down		BGIOSGA005054	1.92e-08	-1.64461	down		BGIOSGA005804	1.74e-32	1.05242	up		BGIOSGA005798	0.0407608	-1.3042	down		BGIOSGA017975	0.0225628	-1.01639	down
					BGIOSGA004082	1.3e-215	-2.28762	down		BGIOSGA006176	1.92e-10	1.35195	up		BGIOSGA004540	3.98e-14	4.17351	up		BGIOSGA004643	6.41e-18	-2.50293	down		BGIOSGA009226	4.35e-05	-1.70921	down		BGIOSGA005059	0.00184962	-1.60416	down		BGIOSGA005809	2.13e-15	1.75839	up		BGIOSGA005799	6.05e-14	1.0217	up		BGIOSGA017978	5.43e-10	-1.07855	down
					BGIOSGA004092	9.67e-06	1.09205	up		BGIOSGA006197	1.1e-20	-2.75733	down		BGIOSGA004557	0.00335183	1.37835	up		BGIOSGA004644	1.43e-06	-2.08648	down		BGIOSGA009246	0.0123478	-1.52848	down		BGIOSGA005063	2.53e-21	1.09705	up		BGIOSGA005818	1.44e-09	-2.60631	down		BGIOSGA005805	1.29e-14	1.06715	up		BGIOSGA018004	1.4e-17	-1.61775	down
					BGIOSGA004108	4.14e-05	1.03627	up		BGIOSGA006203	0.040875	1.49883	up		BGIOSGA004562	2.28e-31	1.2511	up		BGIOSGA004651	2.11e-14	-4.99454	down		BGIOSGA009251	0.00203155	1.32721	up		BGIOSGA005068	0.0103497	1.64309	up		BGIOSGA005840	1.59e-46	-2.05964	down		BGIOSGA005818	7.72e-23	-5.15016	down		BGIOSGA018015	9.03e-07	-1.82707	down
					BGIOSGA004109	8.68e-42	1.89136	up		BGIOSGA006210	0.0262867	1.54906	up		BGIOSGA004566	1.47e-07	2.6307	up		BGIOSGA004660	1.36e-14	-1.18522	down		BGIOSGA009261	3.08e-06	-2.50428	down		BGIOSGA005069	5.61e-05	-2.74985	down		BGIOSGA005848	4.29e-11	1.25532	up		BGIOSGA005838	8.26e-18	2.58551	up		BGIOSGA018063	4.99e-19	-1.06539	down
					BGIOSGA004121	9.61e-12	-3.3492	down		BGIOSGA006213	8.21e-60	-4.18704	down		BGIOSGA004571	1.41e-05	2.08374	up		BGIOSGA004690	0.032911	-1.43766	down		BGIOSGA009298	0.0163811	1.00572	up		BGIOSGA005075	1.6e-10	-2.02047	down		BGIOSGA005850	0.00202728	-1.34474	down		BGIOSGA005840	1.67e-28	-2.2065	down		BGIOSGA018072	5.77e-09	1.26816	up
					BGIOSGA004140	6.01e-19	-2.56322	down		BGIOSGA006214	0.0236454	-1.62521	down		BGIOSGA004579	1.83e-06	-1.06815	down		BGIOSGA004699	1.69e-21	2.1836	up		BGIOSGA009309	0.00421429	-1.52322	down		BGIOSGA005078	8.33e-05	1.57383	up		BGIOSGA005864	4.74e-05	-2.66656	down		BGIOSGA005848	3.41e-06	1.0454	up		BGIOSGA018131	6.1e-05	1.39122	up
					BGIOSGA004156	8.22e-16	-1.08422	down		BGIOSGA006215	5.5e-58	2.06378	up		BGIOSGA004582	2.74e-08	1.53969	up		BGIOSGA004704	0.0119386	2.3616	up		BGIOSGA009346	0.00775647	-1.00216	down		BGIOSGA005081	1.7e-27	1.01763	up		BGIOSGA005873	6.74e-05	1.11034	up		BGIOSGA005850	0.0380528	-1.07688	down		BGIOSGA018147	0.00076466	-1.23175	down
					BGIOSGA004166	0.000106316	2.44121	up		BGIOSGA006226	0.0448185	-1.34482	down		BGIOSGA004584	2.71e-109	1.24033	up		BGIOSGA004716	1.68e-51	2.12514	up		BGIOSGA009348	0.000250332	-1.0817	down		BGIOSGA005091	0.000164938	-2.17475	down		BGIOSGA005884	0.0128961	1.00782	up		BGIOSGA005859	0.0205238	-1.31711	down		BGIOSGA018169	1.09e-212	-2.59053	down
					BGIOSGA004171	2.71e-31	1.65987	up		BGIOSGA006243	0.00616324	1.67548	up		BGIOSGA004590	1.52e-09	-2.30969	down		BGIOSGA004722	6.88e-191	2.77381	up		BGIOSGA009394	6.87e-26	1.03387	up		BGIOSGA005094	7.13e-46	1.22416	up		BGIOSGA005915	6.4e-40	-2.89926	down		BGIOSGA005869	2.93e-30	1.25639	up		BGIOSGA018202	0.000491441	-1.12963	down
					BGIOSGA004185	1.57e-07	2.68472	up		BGIOSGA006257	5.17e-58	-1.09404	down		BGIOSGA004591	8.3e-05	1.56972	up		BGIOSGA004724	0.0454402	1.78964	up		BGIOSGA009406	0.000110504	-1.75481	down		BGIOSGA005132	6.01e-79	-1.51663	down		BGIOSGA005925	2.35e-07	1.32178	up		BGIOSGA005878	0.00130487	-2.23958	down		BGIOSGA018246	0.0043483	1.08126	up
					BGIOSGA004191	6.42e-50	-2.19295	down		BGIOSGA006260	0.0460226	1.47388	up		BGIOSGA004598	6.77e-30	1.22583	up		BGIOSGA004732	0.00690037	-1.37922	down		BGIOSGA009455	3.57e-19	1.19702	up		BGIOSGA005142	1.34e-12	-2.30859	down		BGIOSGA005965	2.99e-07	-1.46811	down		BGIOSGA005879	2.16e-05	-2.86549	down		BGIOSGA018290	2.3e-06	1.05426	up
					BGIOSGA004197	8.98e-151	2.58961	up		BGIOSGA006299	0.0185525	1.60367	up		BGIOSGA004600	7.85e-133	3.38978	up		BGIOSGA004733	0.00818765	-1.92877	down		BGIOSGA009476	3.19e-07	-2.73175	down		BGIOSGA005143	0.0293835	1.30625	up		BGIOSGA005986	0.00279839	-1.72957	down		BGIOSGA005915	1.25e-25	-3.315	down		BGIOSGA018321	4.6e-11	1.13278	up
					BGIOSGA004198	8.58e-07	1.8026	up		BGIOSGA006306	5.55e-10	2.01926	up		BGIOSGA004607	3.47e-61	1.30449	up		BGIOSGA004735	4.67e-17	1.69525	up		BGIOSGA009492	0.019723	1.47779	up		BGIOSGA005182	7.47e-11	-1.22671	down		BGIOSGA005991	5.17e-05	-1.99326	down		BGIOSGA005932	1.11e-18	-1.55401	down		BGIOSGA018384	3e-08	2.08283	up
					BGIOSGA004208	6.87e-18	-1.08124	down		BGIOSGA006315	1.07e-15	2.35303	up		BGIOSGA004611	9.6e-47	-2.10755	down		BGIOSGA004740	2.97e-05	-1.26133	down		BGIOSGA009507	6.64e-05	1.41603	up		BGIOSGA005185	0.00310797	2.19929	up		BGIOSGA005998	1.6e-161	-2.605	down		BGIOSGA005937	0.00601209	-1.74405	down		BGIOSGA018445	7.36e-09	2.15676	up
					BGIOSGA004224	0.00130288	-1.06579	down		BGIOSGA006317	0.0449258	-1.21961	down		BGIOSGA004621	1.32e-43	1.22143	up		BGIOSGA004741	8.98e-41	2.76148	up		BGIOSGA009512	6.18e-13	-3.70749	down		BGIOSGA005195	0.00793486	-2.00646	down		BGIOSGA005999	7.34e-44	-4.23676	down		BGIOSGA005938	9.95e-21	-1.40378	down		BGIOSGA018448	0.000559358	1.40201	up
					BGIOSGA004236	0.000182897	1.06052	up		BGIOSGA006324	2.71e-05	1.40392	up		BGIOSGA004632	0.0374987	1.95919	up		BGIOSGA004742	1.53e-30	2.1634	up		BGIOSGA009513	0.00447184	-1.70732	down		BGIOSGA005204	0.000509309	-1.6723	down		BGIOSGA006000	1.06e-232	-1.77116	down		BGIOSGA005965	1.16e-18	-2.81207	down		BGIOSGA018471	6.32e-51	3.09204	up
					BGIOSGA004240	2.64e-29	2.64375	up		BGIOSGA006325	7.83e-42	1.30589	up		BGIOSGA004641	1.05e-29	-1.19556	down		BGIOSGA004743	1.19e-13	-1.85478	down		BGIOSGA009515	1.67e-08	-1.5744	down		BGIOSGA005210	0.0279905	-1.88771	down		BGIOSGA006004	1.85e-52	-1.21546	down		BGIOSGA005986	3.01e-05	-2.00587	down		BGIOSGA018514	1.61e-05	1.46228	up
					BGIOSGA004241	3.15e-26	2.69153	up		BGIOSGA006327	0.000356983	1.2976	up		BGIOSGA004643	1.23e-12	-1.99361	down		BGIOSGA004752	2.04e-80	-1.9037	down		BGIOSGA009528	1.66e-07	-1.80464	down		BGIOSGA005218	9.59e-12	3.44649	up		BGIOSGA006020	0.0488125	-1.45902	down		BGIOSGA005998	0	-4.04077	down		BGIOSGA018537	5.71e-28	-1.18106	down
					BGIOSGA004250	2.1e-161	2.7799	up		BGIOSGA006330	1.17e-38	1.48848	up		BGIOSGA004644	7.58e-20	-3.2615	down		BGIOSGA004753	1.43e-19	-1.23024	down		BGIOSGA009556	1.59e-13	-1.30647	down		BGIOSGA005223	0.000182217	1.26039	up		BGIOSGA006035	0.0105149	-1.13585	down		BGIOSGA005999	4.41e-49	-4.86474	down		BGIOSGA018543	4.28e-59	3.48637	up
					BGIOSGA004251	0.0228788	1.06856	up		BGIOSGA006332	5.78e-10	2.44884	up		BGIOSGA004650	5.34e-25	1.01493	up		BGIOSGA004756	0.0419621	-1.29458	down		BGIOSGA009557	6.88e-13	-1.16697	down		BGIOSGA005228	1.53e-14	4.13872	up		BGIOSGA006037	0.00790604	-1.62994	down		BGIOSGA006000	9.07e-184	-1.57805	down		BGIOSGA018544	1.56e-06	1.83747	up
					BGIOSGA004258	1.02e-13	-1.34544	down		BGIOSGA006340	2.85e-09	-1.32641	down		BGIOSGA004652	1.79e-08	-3.25099	down		BGIOSGA004776	2.76e-91	3.41793	up		BGIOSGA009560	2.82e-13	-1.47003	down		BGIOSGA005230	2.06e-05	1.2071	up		BGIOSGA006047	4.69e-05	-1.35876	down		BGIOSGA006004	4.81e-58	-1.20592	down		BGIOSGA018595	3.96e-15	1.10998	up
					BGIOSGA004263	0	3.77077	up		BGIOSGA006354	0.0446619	1.0086	up		BGIOSGA004660	3.28e-55	-1.50515	down		BGIOSGA004780	0.000435015	1.23809	up		BGIOSGA009572	4.72e-56	1.60705	up		BGIOSGA005250	4.01e-09	1.31254	up		BGIOSGA006106	7.54e-28	-2.50782	down		BGIOSGA006017	1.06e-95	-2.39794	down		BGIOSGA018631	0.00483004	-1.20005	down
					BGIOSGA004272	1.86e-54	-1.57824	down		BGIOSGA006373	4.83e-14	1.10575	up		BGIOSGA004661	0.00190788	-2.4497	down		BGIOSGA004784	2.74e-10	1.48613	up		BGIOSGA009599	1.2e-25	1.40095	up		BGIOSGA005270	1.99e-111	-4.90827	down		BGIOSGA006126	5.43e-64	2.23407	up		BGIOSGA006038	0.000989954	-1.26046	down		BGIOSGA018654	1.54e-06	1.53855	up
					BGIOSGA004273	1.56e-28	-2.10631	down		BGIOSGA006374	8.99e-08	1.12155	up		BGIOSGA004677	0.0179844	2.1451	up		BGIOSGA004795	2.89e-05	1.31606	up		BGIOSGA009630	1.96e-06	1.06619	up		BGIOSGA005278	2.06e-35	-2.80721	down		BGIOSGA006136	0.0280007	-1.52971	down		BGIOSGA006047	0.00116882	-1.37849	down		BGIOSGA018665	7.85e-05	1.52437	up
					BGIOSGA004285	1.7e-06	1.26028	up		BGIOSGA006410	0.00442092	-1.33771	down		BGIOSGA004697	0.000476667	-1.23129	down		BGIOSGA004805	4.44e-26	1.6414	up		BGIOSGA009656	0.000827186	-1.01359	down		BGIOSGA005280	0.0063131	-1.98615	down		BGIOSGA006142	0.0265851	-1.42147	down		BGIOSGA006055	3.8e-82	1.54334	up		BGIOSGA018699	6.86e-49	-1.82914	down
					BGIOSGA004290	3.27e-11	-1.21329	down		BGIOSGA006422	0.00754014	1.05602	up		BGIOSGA004707	6.19e-05	-3.04598	down		BGIOSGA004807	0	5.5449	up		BGIOSGA009657	1.41e-08	3.04642	up		BGIOSGA005282	0.000366131	-1.4365	down		BGIOSGA006147	2.31e-06	-1.15145	down		BGIOSGA006078	0.017917	-1.45228	down		BGIOSGA018766	4.25e-13	-1.57599	down
					BGIOSGA004296	0.0154847	1.08111	up		BGIOSGA006444	1.58e-08	-1.39618	down		BGIOSGA004712	7.05e-08	2.60731	up		BGIOSGA004810	0	3.7061	up		BGIOSGA009672	5.94e-06	1.21967	up		BGIOSGA005283	0.00607286	1.65523	up		BGIOSGA006148	5.34e-11	-1.44009	down		BGIOSGA006087	2.13e-10	-1.22644	down		BGIOSGA018835	5.85e-05	-1.35795	down
					BGIOSGA004312	0.0103649	-2.67616	down		BGIOSGA006445	9.93e-23	-2.82006	down		BGIOSGA004722	7.61e-67	2.09537	up		BGIOSGA004811	1.95e-251	5.40489	up		BGIOSGA009693	0.0143741	-1.18169	down		BGIOSGA005285	0.00344317	1.51413	up		BGIOSGA006150	2.98e-44	-1.96935	down		BGIOSGA006106	1.47e-19	-2.0747	down		BGIOSGA018935	0.00312435	1.22812	up
					BGIOSGA004317	0.0144783	-1.52499	down		BGIOSGA006488	0.0431683	-1.48867	down		BGIOSGA004724	1.36e-10	3.65814	up		BGIOSGA004812	5.12e-69	1.55347	up		BGIOSGA009705	2.18e-09	2.57424	up		BGIOSGA005286	0.00174926	1.2271	up		BGIOSGA006159	7.61e-06	-2.81911	down		BGIOSGA006126	7.03e-19	1.55871	up		BGIOSGA018939	0.00598591	-1.04715	down
					BGIOSGA004323	6.97e-39	2.00327	up		BGIOSGA006495	1.76e-07	-1.27029	down		BGIOSGA004730	0.0011714	1.07566	up		BGIOSGA004826	2.18e-05	-1.07796	down		BGIOSGA009741	2.28e-25	-1.20552	down		BGIOSGA005302	0.00013911	-1.18508	down		BGIOSGA006160	7.37e-10	-2.88645	down		BGIOSGA006147	2.74e-09	-1.52017	down		BGIOSGA018941	4.55e-10	-1.61531	down
					BGIOSGA004331	2.63e-07	1.09288	up		BGIOSGA006505	1.72e-37	3.44339	up		BGIOSGA004733	0.00203814	-2.06687	down		BGIOSGA004831	1.2e-06	-1.50516	down		BGIOSGA009748	4.48e-07	-2.65781	down		BGIOSGA005303	1.26e-36	2.33616	up		BGIOSGA006161	6.56e-24	-2.9443	down		BGIOSGA006148	7.57e-19	-2.47957	down		BGIOSGA019031	0.000839698	-1.26591	down
					BGIOSGA004335	3.25e-55	-1.16714	down		BGIOSGA006512	0.0204465	1.38139	up		BGIOSGA004735	5.28e-15	1.4367	up		BGIOSGA004845	1.67e-44	-1.84077	down		BGIOSGA009761	0.0126862	1.32199	up		BGIOSGA005340	3.39e-05	-1.25927	down		BGIOSGA006162	0.00241484	-1.98193	down		BGIOSGA006149	2.84e-39	-1.68043	down		BGIOSGA019054	2.48e-13	-1.09667	down
					BGIOSGA004338	5.46e-138	-2.88298	down		BGIOSGA006537	3.98e-90	-3.56674	down		BGIOSGA004740	6.24e-13	-2.41326	down		BGIOSGA004856	1.6e-32	2.11347	up		BGIOSGA009771	2.69e-05	-2.03786	down		BGIOSGA005358	1.19e-05	-1.08835	down		BGIOSGA006168	4.95e-06	-1.98295	down		BGIOSGA006150	5.21e-91	-3.22207	down		BGIOSGA019055	6.48e-22	1.73806	up
					BGIOSGA004345	0.00269314	-1.28036	down		BGIOSGA006539	0.029521	-1.50369	down		BGIOSGA004741	6.82e-38	2.83084	up		BGIOSGA004884	9.58e-22	4.3004	up		BGIOSGA009779	0.00085479	-1.62495	down		BGIOSGA005376	4.75e-31	1.18324	up		BGIOSGA006176	1.45e-19	2.04326	up		BGIOSGA006159	2.49e-14	-3.96771	down		BGIOSGA019071	1.4e-67	-4.53668	down
					BGIOSGA004346	7.93e-06	-1.25468	down		BGIOSGA006580	0.037069	1.4595	up		BGIOSGA004752	4.22e-127	-2.03766	down		BGIOSGA004885	0.00207786	1.59038	up		BGIOSGA009780	2.46e-57	-1.61701	down		BGIOSGA005377	4.79e-07	-1.26093	down		BGIOSGA006183	1.31e-68	-1.87058	down		BGIOSGA006160	0.000203069	-2.52747	down		BGIOSGA019107	3.86e-11	-2.08338	down
					BGIOSGA004348	0.0433078	-1.71877	down		BGIOSGA006589	4.43e-113	-1.87807	down		BGIOSGA004763	6.7e-13	-1.00034	down		BGIOSGA004889	4.68e-29	1.14732	up		BGIOSGA009782	2.2e-51	-1.52532	down		BGIOSGA005398	1.19e-28	6.39348	up		BGIOSGA006185	0.000645973	1.90641	up		BGIOSGA006161	1.38e-12	-3.26447	down		BGIOSGA019110	1.24e-22	1.14557	up
					BGIOSGA004351	0	-4.39205	down		BGIOSGA006646	3.4e-08	-1.34996	down		BGIOSGA004768	4.91e-47	5.01267	up		BGIOSGA004908	0.0309013	-1.28876	down		BGIOSGA009790	3.15e-05	-2.0122	down		BGIOSGA005400	3.61e-25	1.70918	up		BGIOSGA006198	3.12e-56	-1.95721	down		BGIOSGA006162	0.000844021	-2.27043	down		BGIOSGA019114	2.56e-28	1.36862	up
					BGIOSGA004354	1.2e-06	1.87883	up		BGIOSGA006694	0.00283604	-1.90257	down		BGIOSGA004776	6.41e-12	1.81027	up		BGIOSGA004915	9.01e-16	-1.20478	down		BGIOSGA009800	1.56e-23	-1.32837	down		BGIOSGA005425	8.45e-14	-1.83021	down		BGIOSGA006207	8.2e-79	-1.39542	down		BGIOSGA006168	0.00301753	-1.53813	down		BGIOSGA019148	2.67e-08	-1.02048	down
					BGIOSGA004358	0.00265052	1.9135	up		BGIOSGA006705	2.59e-25	2.41809	up		BGIOSGA004784	2.42e-19	2.44287	up		BGIOSGA004916	5.7e-06	2.36866	up		BGIOSGA009804	2.18e-16	-1.62255	down		BGIOSGA005429	0.00142513	-2.16728	down		BGIOSGA006208	4.54e-06	-1.2819	down		BGIOSGA006176	2.19e-16	2.12376	up		BGIOSGA019234	5.73e-97	-3.93179	down
					BGIOSGA004368	0.00129583	1.07697	up		BGIOSGA006713	3.67e-06	-1.2604	down		BGIOSGA004802	1.91e-90	2.13559	up		BGIOSGA004923	2e-35	-2.26925	down		BGIOSGA009837	1.39e-18	-1.185	down		BGIOSGA005446	1.04e-86	1.28577	up		BGIOSGA006210	2.83e-05	-1.46845	down		BGIOSGA006180	2.01e-07	-1.1152	down		BGIOSGA019249	0.000351224	1.21998	up
					BGIOSGA004375	1e-06	-2.18329	down		BGIOSGA006722	0.0119802	1.57136	up		BGIOSGA004804	3.94e-14	1.04545	up		BGIOSGA004925	0.00445896	-2.10342	down		BGIOSGA009845	0.0234724	1.01297	up		BGIOSGA005463	2.32e-15	-1.00685	down		BGIOSGA006213	2.21e-26	-3.23134	down		BGIOSGA006183	9.15e-134	-2.80205	down		BGIOSGA019254	6.78e-05	1.12124	up
					BGIOSGA004377	2.23e-10	2.21631	up		BGIOSGA006725	1.37e-25	4.66376	up		BGIOSGA004807	2.2e-107	3.10914	up		BGIOSGA004933	8.91e-27	-1.22875	down		BGIOSGA009850	4.01e-05	-1.23467	down		BGIOSGA005477	3.69e-160	2.22033	up		BGIOSGA006214	0.0180019	-1.75141	down		BGIOSGA006185	0.0324126	1.42861	up		BGIOSGA019317	4e-10	1.34487	up
					BGIOSGA004378	0.0306567	2.33468	up		BGIOSGA006753	1.38e-08	1.50892	up		BGIOSGA004808	0.0189025	-1.61318	down		BGIOSGA004934	2.22e-16	1.41788	up		BGIOSGA009904	2.67e-64	1.60202	up		BGIOSGA005495	1.64e-09	-1.59741	down		BGIOSGA006218	0.0174982	1.45362	up		BGIOSGA006198	3.79e-20	-1.01804	down		BGIOSGA019394	9.99e-104	2.45584	up
					BGIOSGA004393	5.51e-97	-1.35535	down		BGIOSGA006767	3.93e-09	3.43346	up		BGIOSGA004811	4.23e-78	2.98435	up		BGIOSGA004959	0.00109593	2.74382	up		BGIOSGA009908	1.87e-07	-1.44524	down		BGIOSGA005506	9.5e-14	-2.23327	down		BGIOSGA006237	0.000104024	-1.07018	down		BGIOSGA006207	7.91e-82	-1.37197	down		BGIOSGA019400	5.74e-15	-1.32415	down
					BGIOSGA004395	5.97e-32	-1.46459	down		BGIOSGA006768	0.0230876	1.32217	up		BGIOSGA004820	4.57e-131	-2.48285	down		BGIOSGA004964	0.00269825	2.568	up		BGIOSGA009910	2.13e-19	-2.26284	down		BGIOSGA005508	7.87e-05	-1.19296	down		BGIOSGA006246	1.53e-06	-2.05736	down		BGIOSGA006210	2.42e-06	-2.33443	down		BGIOSGA019479	4.44e-14	2.48122	up
					BGIOSGA004400	0.0241475	2.01702	up		BGIOSGA006769	0.000666622	1.25449	up		BGIOSGA004823	1.32e-14	-1.06211	down		BGIOSGA004966	7.36e-09	2.07171	up		BGIOSGA009914	1.31e-32	2.14575	up		BGIOSGA005514	1.37e-19	2.63843	up		BGIOSGA006247	3.12e-17	-3.3397	down		BGIOSGA006213	8.6e-74	-5.81932	down		BGIOSGA019485	0.00474814	-1.03278	down
					BGIOSGA004409	5.91e-112	1.87479	up		BGIOSGA006770	0.00702212	1.31106	up		BGIOSGA004826	2.29e-12	-1.42045	down		BGIOSGA004967	3.84e-15	-3.45094	down		BGIOSGA009916	3.11e-17	-1.37581	down		BGIOSGA005524	1.87e-43	1.25964	up		BGIOSGA006260	0.0152132	1.32145	up		BGIOSGA006214	5.16e-05	-2.78297	down		BGIOSGA019490	2.87e-05	1.05338	up
					BGIOSGA004412	3.86e-36	1.69865	up		BGIOSGA006789	0.0014403	1.85347	up		BGIOSGA004831	1.38e-09	-1.8148	down		BGIOSGA004973	0.0484268	-1.85576	down		BGIOSGA009943	0.00170907	-1.68762	down		BGIOSGA005526	2.18e-13	-3.44556	down		BGIOSGA006261	2.49e-139	-1.4478	down		BGIOSGA006215	1.5e-40	-1.65182	down		BGIOSGA019613	8.48e-10	-1.3621	down
					BGIOSGA004437	0	4.7964	up		BGIOSGA006805	0.00901866	1.80146	up		BGIOSGA004842	1.11e-15	2.25655	up		BGIOSGA004994	8.35e-05	-1.14864	down		BGIOSGA010003	3.54e-20	1.7319	up		BGIOSGA005528	3.01e-05	3.03954	up		BGIOSGA006269	0.0487637	-1.38921	down		BGIOSGA006226	0.00463411	-1.5587	down		BGIOSGA019621	4.4e-37	-1.19836	down
					BGIOSGA004455	1.06e-33	1.45313	up		BGIOSGA006807	1.14e-06	-3.02377	down		BGIOSGA004845	3.27e-26	-1.12274	down		BGIOSGA004997	1.2e-09	1.24216	up		BGIOSGA010004	3.55e-06	2.3309	up		BGIOSGA005539	1.04e-59	-5.31723	down		BGIOSGA006306	1.05e-05	-1.06101	down		BGIOSGA006228	1.32e-109	-6.66097	down		BGIOSGA019647	0.000293362	-1.41074	down
					BGIOSGA004461	7.71e-24	1.07605	up		BGIOSGA006809	6.87e-09	1.95547	up		BGIOSGA004852	0.0057025	2.06937	up		BGIOSGA005005	1.1e-59	2.79183	up		BGIOSGA010010	0.000668103	-1.97092	down		BGIOSGA005548	3.24e-05	-1.04619	down		BGIOSGA006315	5.95e-05	1.02315	up		BGIOSGA006243	3.09e-07	-1.68537	down		BGIOSGA019679	2.68e-14	-1.1349	down
					BGIOSGA004475	0.0193296	1.40508	up		BGIOSGA006830	0.0266786	1.4326	up		BGIOSGA004856	0.014704	1.02616	up		BGIOSGA005007	2.89e-08	2.12498	up		BGIOSGA010013	0.000371695	-1.05607	down		BGIOSGA005551	8.07e-39	1.64926	up		BGIOSGA006317	0.00013679	-1.95257	down		BGIOSGA006246	1.92e-16	-2.93756	down		BGIOSGA019698	6.09e-05	-1.0283	down
					BGIOSGA004492	0.0101292	1.10648	up		BGIOSGA006839	5.49e-279	1.65454	up		BGIOSGA004890	1.72e-21	1.06771	up		BGIOSGA005018	0.0444532	-1.93452	down		BGIOSGA010095	1.87e-19	-1.45623	down		BGIOSGA005564	0.00917026	-2.07748	down		BGIOSGA006320	0.00507762	1.41998	up		BGIOSGA006247	7.52e-08	-2.52336	down		BGIOSGA019730	4.86e-05	1.49874	up
					BGIOSGA004493	0.0226906	-2.39552	down		BGIOSGA006842	8.51e-67	2.12695	up		BGIOSGA004891	0.000921433	2.77918	up		BGIOSGA005031	2.24e-49	-1.38822	down		BGIOSGA010100	1.55e-16	-2.75722	down		BGIOSGA005568	3.62e-06	-1.11882	down		BGIOSGA006324	1.92e-05	1.34162	up		BGIOSGA006260	1.06e-06	2.17113	up		BGIOSGA019744	3.77e-08	1.41863	up
					BGIOSGA004496	6.02e-71	-1.09439	down		BGIOSGA006849	3.3e-06	-1.43734	down		BGIOSGA004896	0.0163747	1.4825	up		BGIOSGA005049	1.5e-14	1.894	up		BGIOSGA010105	5.03e-05	1.622	up		BGIOSGA005574	0.000117702	2.90148	up		BGIOSGA006373	4.03e-30	-1.27123	down		BGIOSGA006261	3.33e-272	-1.82615	down		BGIOSGA019747	1.03e-05	1.10614	up
					BGIOSGA004505	2.44e-72	1.73985	up		BGIOSGA006891	3.47e-07	1.9833	up		BGIOSGA004903	1.08e-25	1.60035	up		BGIOSGA005054	7.35e-07	-1.16897	down		BGIOSGA010107	0.0210393	1.40309	up		BGIOSGA005599	0.00399988	-1.06209	down		BGIOSGA006374	2.06e-56	-1.41027	down		BGIOSGA006269	0.00166229	-2.27801	down		BGIOSGA019773	1.63e-08	-1.92076	down
					BGIOSGA004526	0.00338278	-1.72268	down		BGIOSGA006900	0.00456019	-1.89382	down		BGIOSGA004907	0.014991	-2.20436	down		BGIOSGA005057	2.73e-07	-1.35091	down		BGIOSGA010110	0.022091	-1.38339	down		BGIOSGA005621	0.00389997	-2.25196	down		BGIOSGA006422	0.00112352	1.07712	up		BGIOSGA006292	3.08e-60	-1.66029	down		BGIOSGA019915	1.67e-11	-1.53905	down
					BGIOSGA004536	2.56e-20	1.15803	up		BGIOSGA006904	8.41e-06	1.3923	up		BGIOSGA004915	2.94e-27	-1.12165	down		BGIOSGA005059	0.000137589	-1.73182	down		BGIOSGA010118	0.0150718	-1.5236	down		BGIOSGA005632	0.000168626	-1.58668	down		BGIOSGA006436	0.049136	-1.38239	down		BGIOSGA006297	1.19e-05	2.41803	up		BGIOSGA020022	0.009827	1.05471	up
					BGIOSGA004539	6.76e-20	-1.41236	down		BGIOSGA006907	2.04e-41	1.82773	up		BGIOSGA004917	5.84e-12	3.89766	up		BGIOSGA005064	2.63e-40	-1.15656	down		BGIOSGA010120	0.0201939	-1.3103	down		BGIOSGA005636	0.00407973	1.07138	up		BGIOSGA006444	9.47e-10	-1.42634	down		BGIOSGA006299	2.37e-05	2.23287	up		BGIOSGA020060	9.8e-64	-1.11615	down
					BGIOSGA004540	5.69e-07	3.4209	up		BGIOSGA006958	1.92e-28	-3.56884	down		BGIOSGA004923	7.72e-29	-2.09579	down		BGIOSGA005075	3.22e-11	-1.45716	down		BGIOSGA010124	1.22e-14	3.79885	up		BGIOSGA005648	1.44e-20	1.75098	up		BGIOSGA006445	5.33e-16	-2.49421	down		BGIOSGA006306	9.97e-07	-1.0235	down		BGIOSGA020081	0.000519922	-1.09932	down
					BGIOSGA004553	0.0478637	1.13873	up		BGIOSGA006969	1.41e-60	-1.61842	down		BGIOSGA004925	0.000869125	-2.41751	down		BGIOSGA005078	0.000658583	1.38385	up		BGIOSGA010125	8.65e-27	1.37243	up		BGIOSGA005650	1.4e-59	5.72273	up		BGIOSGA006446	0.000824901	-2.3095	down		BGIOSGA006315	5.29e-08	1.27589	up		BGIOSGA020133	0.00933847	-1.04381	down
					BGIOSGA004555	0.0295945	1.30776	up		BGIOSGA006976	6.19e-06	1.00101	up		BGIOSGA004938	8.13e-18	2.98845	up		BGIOSGA005081	4.69e-41	1.51133	up		BGIOSGA010139	3.11e-10	-3.15531	down		BGIOSGA005652	4.6e-07	-3.50294	down		BGIOSGA006457	6.75e-06	-1.40601	down		BGIOSGA006317	0.000103616	-1.37962	down		BGIOSGA020173	6.21e-09	-1.48858	down
					BGIOSGA004562	0	3.50717	up		BGIOSGA006994	1.17e-41	6.4973	up		BGIOSGA004945	5e-116	-1.23974	down		BGIOSGA005094	1.5e-96	1.96084	up		BGIOSGA010145	0.00290685	-1.67322	down		BGIOSGA005655	1.68e-14	2.17394	up		BGIOSGA006505	4.36e-25	-1.38734	down		BGIOSGA006344	1.39e-08	1.39957	up		BGIOSGA020240	4.15e-05	-1.07373	down
					BGIOSGA004571	2.67e-18	3.39298	up		BGIOSGA006996	1.29e-273	3.16124	up		BGIOSGA004952	3.11e-12	-1.36346	down		BGIOSGA005106	4.64e-19	1.09623	up		BGIOSGA010154	2.01e-31	1.02151	up		BGIOSGA005659	4.66e-07	2.07943	up		BGIOSGA006509	0.017349	-1.72111	down		BGIOSGA006346	0.000431001	1.51834	up		BGIOSGA020242	9.13e-12	2.12915	up
					BGIOSGA004577	7.47e-07	-1.40535	down		BGIOSGA007024	2.38e-07	-2.47033	down		BGIOSGA004966	2.87e-06	-1.95609	down		BGIOSGA005108	7.16e-08	1.10223	up		BGIOSGA010166	4.84e-09	1.45225	up		BGIOSGA005663	0	3.42323	up		BGIOSGA006537	5.95e-26	-2.30329	down		BGIOSGA006356	0.000367341	1.01645	up		BGIOSGA020289	5.5e-116	3.28711	up
					BGIOSGA004581	2.82e-26	3.38695	up		BGIOSGA007031	9.43e-17	-1.31181	down		BGIOSGA004973	0.0161231	2.12336	up		BGIOSGA005132	9.4e-69	-1.42964	down		BGIOSGA010210	4.42e-14	1.8278	up		BGIOSGA005664	6.05e-27	3.34479	up		BGIOSGA006539	0.000263946	-2.48724	down		BGIOSGA006362	1.74e-08	1.40188	up		BGIOSGA020294	0.000150974	1.48375	up
					BGIOSGA004582	3.7e-27	2.47456	up		BGIOSGA007071	2.93e-08	3.41375	up		BGIOSGA004982	5.53e-56	-1.57075	down		BGIOSGA005140	1.07e-07	-1.21931	down		BGIOSGA010257	2.57e-06	1.05181	up		BGIOSGA005668	1.05e-07	3.5131	up		BGIOSGA006559	2.09e-65	-1.45786	down		BGIOSGA006391	0.0128832	-1.08682	down		BGIOSGA020317	5.16e-12	-1.75525	down
					BGIOSGA004584	1.8e-111	1.25632	up		BGIOSGA007097	1.03e-10	-3.86502	down		BGIOSGA004994	7.88e-94	-3.33964	down		BGIOSGA005141	1.13e-13	-1.33294	down		BGIOSGA010258	0.0404041	1.00884	up		BGIOSGA005679	1.04e-07	2.74659	up		BGIOSGA006602	1.65e-25	-1.07799	down		BGIOSGA006395	0.00358817	2.12314	up		BGIOSGA020386	3.8e-07	-1.74419	down
					BGIOSGA004591	0.00754927	1.03865	up		BGIOSGA007101	9.12e-17	-1.0039	down		BGIOSGA004997	6.13e-17	-3.70109	down		BGIOSGA005143	0.0048056	1.87289	up		BGIOSGA010266	0.00783143	-1.47692	down		BGIOSGA005692	0.045698	-1.00186	down		BGIOSGA006624	4.31e-166	-1.11966	down		BGIOSGA006422	0.000121433	1.20371	up		BGIOSGA020413	7.28e-24	2.10363	up
					BGIOSGA004598	1.05e-24	1.0778	up		BGIOSGA007102	7.62e-07	-1.31358	down		BGIOSGA005003	8.97e-06	-1.37013	down		BGIOSGA005145	0.0241581	-2.16212	down		BGIOSGA010293	0.00232321	1.0543	up		BGIOSGA005696	0.000883107	-1.3305	down		BGIOSGA006646	1.53e-07	-1.29669	down		BGIOSGA006457	9.5e-10	-2.16243	down		BGIOSGA020441	2.03e-32	2.1527	up
					BGIOSGA004599	7.02e-08	1.63299	up		BGIOSGA007104	1.52e-25	1.57213	up		BGIOSGA005005	0.00240306	-1.02041	down		BGIOSGA005146	2.01e-06	1.06906	up		BGIOSGA010410	0.0111086	-1.51925	down		BGIOSGA005698	8.2e-39	-1.8455	down		BGIOSGA006697	1.01e-85	-2.29562	down		BGIOSGA006469	1.64e-21	1.09601	up		BGIOSGA020521	6.79e-07	1.8843	up
					BGIOSGA004600	0	4.83608	up		BGIOSGA007114	0.000781005	1.03445	up		BGIOSGA005006	0.00708275	-2.40309	down		BGIOSGA005163	0.00167535	1.00566	up		BGIOSGA010447	3.32e-10	2.77052	up		BGIOSGA005704	3.95e-17	-3.65889	down		BGIOSGA006705	5.31e-31	-1.40906	down		BGIOSGA006491	0.000126682	1.05378	up		BGIOSGA020546	1e-07	1.02245	up
					BGIOSGA004601	1.54e-25	2.63688	up		BGIOSGA007128	1.82e-12	-2.17239	down		BGIOSGA005014	5.2e-17	-1.17664	down		BGIOSGA005164	4.8e-26	1.40049	up		BGIOSGA010510	0.0145143	1.5055	up		BGIOSGA005726	4.78e-15	2.25529	up		BGIOSGA006709	2.07e-11	-1.53548	down		BGIOSGA006502	0.0188854	-1.81683	down		BGIOSGA020552	9.79e-54	2.71619	up
					BGIOSGA004602	0.00470695	1.88387	up		BGIOSGA007152	1.36e-36	1.24078	up		BGIOSGA005052	0.0215049	2.11564	up		BGIOSGA005182	3.74e-23	-1.4728	down		BGIOSGA010530	0.00131482	-1.43838	down		BGIOSGA005729	2.42e-30	1.77121	up		BGIOSGA006711	1.52e-14	1.00997	up		BGIOSGA006505	4.19e-18	-1.18622	down		BGIOSGA020644	5.69e-161	-4.85785	down
					BGIOSGA004605	3.17e-05	3.35505	up		BGIOSGA007161	3.97e-20	1.24145	up		BGIOSGA005054	2.03e-06	-1.44793	down		BGIOSGA005188	2.1e-43	1.72498	up		BGIOSGA010533	0.0372954	1.35398	up		BGIOSGA005731	1.13e-13	3.02782	up		BGIOSGA006722	8.23e-16	-2.43526	down		BGIOSGA006514	0.000377776	-2.12385	down		BGIOSGA020660	0.00227706	1.15345	up
					BGIOSGA004611	4.36e-26	-1.30401	down		BGIOSGA007162	3.01e-26	1.07764	up		BGIOSGA005063	1.13e-26	1.13524	up		BGIOSGA005190	2.02e-30	1.87196	up		BGIOSGA010552	4.8e-05	1.81992	up		BGIOSGA005733	2.19e-137	-3.06791	down		BGIOSGA006725	2.68e-05	-1.02551	down		BGIOSGA006521	1.22e-163	-2.40173	down		BGIOSGA020667	1.51e-15	1.4821	up
					BGIOSGA004615	9.72e-18	2.96959	up		BGIOSGA007171	5.76e-16	1.31977	up		BGIOSGA005068	0.00591386	1.92607	up		BGIOSGA005196	0.0209104	1.09966	up		BGIOSGA010572	0.0189497	-1.30831	down		BGIOSGA005740	7.65e-05	-2.76889	down		BGIOSGA006754	3.03e-96	1.16888	up		BGIOSGA006537	2.2e-40	-2.55025	down		BGIOSGA020682	1.22e-12	-1.16115	down
					BGIOSGA004616	7.63e-09	1.25342	up		BGIOSGA007174	3.67e-38	1.09893	up		BGIOSGA005069	4.67e-07	-3.30343	down		BGIOSGA005201	9.97e-28	4.45829	up		BGIOSGA010645	0.000519308	1.14282	up		BGIOSGA005746	3.16e-05	1.84057	up		BGIOSGA006767	0.0166011	1.68782	up		BGIOSGA006559	1.04e-24	-1.27959	down		BGIOSGA020779	4.3e-10	-1.15347	down
					BGIOSGA004626	0.00170743	-1.12499	down		BGIOSGA007175	8.75e-05	-1.10095	down		BGIOSGA005075	2.86e-15	-2.2749	down		BGIOSGA005204	1.51e-09	1.80168	up		BGIOSGA010680	3.59e-42	-3.39067	down		BGIOSGA005748	1.49e-06	1.23171	up		BGIOSGA006768	9.64e-05	1.79986	up		BGIOSGA006636	1.99e-17	-1.09713	down		BGIOSGA020950	4.86e-07	-1.49312	down
					BGIOSGA004641	1.38e-52	-1.59847	down		BGIOSGA007204	3e-06	-1.137	down		BGIOSGA005078	6.02e-10	2.49767	up		BGIOSGA005210	4.16e-05	-3.33605	down		BGIOSGA010737	2.73e-09	2.01262	up		BGIOSGA005762	3.57e-12	-1.54099	down		BGIOSGA006770	0.0130988	1.28038	up		BGIOSGA006646	5.5e-10	-1.50411	down		BGIOSGA021012	1.17e-05	-1.70094	down
					BGIOSGA004642	1.98e-38	6.75811	up		BGIOSGA007223	3.53e-96	-1.45047	down		BGIOSGA005081	5.64e-31	1.2307	up		BGIOSGA005218	0.000913078	2.22626	up		BGIOSGA010739	9.92e-19	-1.01569	down		BGIOSGA005763	0.00179538	1.01853	up		BGIOSGA006776	3.48e-19	-3.56411	down		BGIOSGA006678	6.47e-09	1.2851	up		BGIOSGA021018	0.0264898	-1.00715	down
					BGIOSGA004643	9.9e-13	-2.14817	down		BGIOSGA007229	0.000107623	-1.63489	down		BGIOSGA005094	1.45e-58	1.38447	up		BGIOSGA005219	0.000548135	1.40113	up		BGIOSGA010742	1.77e-06	1.31032	up		BGIOSGA005767	0.000404078	2.20142	up		BGIOSGA006777	0.00507068	-1.88314	down		BGIOSGA006697	1.01e-22	-4.06627	down		BGIOSGA021023	0.000497405	1.31442	up
					BGIOSGA004644	2.87e-08	-2.03362	down		BGIOSGA007251	1.01e-104	1.43633	up		BGIOSGA005120	1.66e-15	-1.34174	down		BGIOSGA005220	4.1e-40	-1.30043	down		BGIOSGA010757	0.0324745	-1.21389	down		BGIOSGA005786	0.00316504	-1.22065	down		BGIOSGA006789	0.0191147	1.30097	up		BGIOSGA006705	1.94e-46	-1.6257	down		BGIOSGA021054	4.65e-11	2.15457	up
					BGIOSGA004652	6.79e-08	-2.54526	down		BGIOSGA007252	0	3.37661	up		BGIOSGA005132	2.33e-82	-1.86919	down		BGIOSGA005222	1.08e-05	1.8472	up		BGIOSGA010770	3.3e-20	1.08379	up		BGIOSGA005787	1.78e-10	-1.53891	down		BGIOSGA006790	0.00578976	1.29366	up		BGIOSGA006709	5.05e-33	-3.24675	down		BGIOSGA021064	2.59e-17	1.06847	up
					BGIOSGA004660	1.6e-77	-1.8248	down		BGIOSGA007299	1.12e-10	-3.42613	down		BGIOSGA005140	7.66e-09	-1.06645	down		BGIOSGA005223	4.6e-11	1.9143	up		BGIOSGA010776	9.83e-08	-1.93712	down		BGIOSGA005795	2.75e-46	-2.48713	down		BGIOSGA006807	0.000100977	-2.53601	down		BGIOSGA006711	2.7e-29	1.37143	up		BGIOSGA021202	5.82e-47	-2.10338	down
					BGIOSGA004677	0.0110937	2.54467	up		BGIOSGA007300	0.0461278	-1.40257	down		BGIOSGA005142	8.02e-19	-2.50614	down		BGIOSGA005228	0.00695165	2.23839	up		BGIOSGA010797	0.000452587	-1.34909	down		BGIOSGA005797	5.84e-10	-1.65079	down		BGIOSGA006830	0.000829873	-1.57961	down		BGIOSGA006722	6.32e-38	-4.21828	down		BGIOSGA021464	1.23e-33	3.81441	up
					BGIOSGA004699	7.66e-31	2.27762	up		BGIOSGA007328	0.000206627	1.02588	up		BGIOSGA005174	8.33e-07	1.00145	up		BGIOSGA005230	6.31e-09	1.59485	up		BGIOSGA010808	7.76e-16	-1.13657	down		BGIOSGA005798	0.000267958	2.81364	up		BGIOSGA006842	7.58e-174	-1.66252	down		BGIOSGA006754	2.2e-121	1.18063	up		BGIOSGA021483	1.32e-05	1.68752	up
					BGIOSGA004704	0.0104365	2.6685	up		BGIOSGA007344	0.00768293	-1.65433	down		BGIOSGA005182	5.46e-18	-1.57754	down		BGIOSGA005232	0.00481396	1.44835	up		BGIOSGA010815	2.15e-06	-1.02085	down		BGIOSGA005804	5.29e-30	-1.02548	down		BGIOSGA006845	2.02e-118	-2.031	down		BGIOSGA006768	1.98e-08	2.31888	up		BGIOSGA021492	0.00990326	1.03095	up
					BGIOSGA004706	0.0280249	2.36511	up		BGIOSGA007382	0.000311671	-2.38384	down		BGIOSGA005183	6.95e-30	1.0126	up		BGIOSGA005235	7.68e-64	-1.33383	down		BGIOSGA010848	6.48e-26	-1.49174	down		BGIOSGA005818	0.00325187	-2.34901	down		BGIOSGA006874	0.0164019	-1.73201	down		BGIOSGA006769	0.000382871	1.21475	up		BGIOSGA021494	0.000794244	-1.35308	down
					BGIOSGA004707	3.22e-05	-3.35655	down		BGIOSGA007400	1.97e-11	1.39129	up		BGIOSGA005185	3.15e-05	2.76326	up		BGIOSGA005240	3.13e-27	-1.01339	down		BGIOSGA010865	0.000255292	-1.64818	down		BGIOSGA005821	1.18e-06	-2.86789	down		BGIOSGA006885	0.0332135	-1.56257	down		BGIOSGA006770	0.0037576	1.48353	up		BGIOSGA021524	5.66e-28	-1.19401	down
					BGIOSGA004712	0.00500914	1.73349	up		BGIOSGA007403	0.00675707	1.28747	up		BGIOSGA005195	6.12e-11	-3.69042	down		BGIOSGA005261	0.0021704	1.03612	up		BGIOSGA010875	5.58e-23	-4.77979	down		BGIOSGA005838	2.96e-16	3.59164	up		BGIOSGA006904	8.76e-05	1.23467	up		BGIOSGA006776	1.52e-21	-3.91478	down		BGIOSGA021534	7.87e-09	1.70061	up
					BGIOSGA004716	9.27e-112	2.53465	up		BGIOSGA007409	6.36e-67	-1.39228	down		BGIOSGA005204	0.0169255	-1.32132	down		BGIOSGA005266	0.0022997	1.16347	up		BGIOSGA010894	1.23e-50	-1.26637	down		BGIOSGA005840	1.88e-09	-1.40061	down		BGIOSGA006907	1.33e-127	-2.13299	down		BGIOSGA006777	0.0045453	-1.70472	down		BGIOSGA021548	2.61e-42	-1.08651	down
					BGIOSGA004722	0	4.0111	up		BGIOSGA007412	2.47e-09	-3.63338	down		BGIOSGA005218	0.000104161	1.95619	up		BGIOSGA005270	9.5e-62	1.81444	up		BGIOSGA010895	2.03e-05	-1.56581	down		BGIOSGA005863	0.00115865	-1.93691	down		BGIOSGA006927	1.03e-31	-2.07328	down		BGIOSGA006790	0.00526783	1.33455	up		BGIOSGA021554	7.2e-06	1.32805	up
					BGIOSGA004726	3.88e-09	-3.61743	down		BGIOSGA007415	0.00214609	-1.2581	down		BGIOSGA005223	1.81e-05	1.37602	up		BGIOSGA005286	1.09e-16	2.20482	up		BGIOSGA010908	8.49e-09	-3.08487	down		BGIOSGA005896	7.99e-09	-2.69752	down		BGIOSGA006938	3.87e-30	-1.92796	down		BGIOSGA006807	5.53e-14	-1.68709	down		BGIOSGA021611	1.72e-27	-1.53329	down
					BGIOSGA004730	0.000161604	1.22204	up		BGIOSGA007421	8.13e-07	1.80553	up		BGIOSGA005225	3.99e-14	1.16158	up		BGIOSGA005303	2.81e-16	1.67126	up		BGIOSGA010910	0.000114781	-1.06744	down		BGIOSGA005905	0.0192092	1.97346	up		BGIOSGA006944	8.78e-07	1.23515	up		BGIOSGA006842	7.81e-136	-1.87516	down		BGIOSGA021615	1.34e-50	-1.25144	down
					BGIOSGA004731	0.0138847	2.35164	up		BGIOSGA007464	1.79e-105	1.05145	up		BGIOSGA005228	3.87e-10	3.14945	up		BGIOSGA005322	0.000475136	1.47065	up		BGIOSGA010919	2.39e-60	-1.8528	down		BGIOSGA005925	5.39e-12	-2.17506	down		BGIOSGA006945	2.07e-42	1.09181	up		BGIOSGA006845	8.22e-44	-1.50729	down		BGIOSGA021665	3.19e-10	-1.74612	down
					BGIOSGA004735	1.66e-19	1.90831	up		BGIOSGA007479	4.07e-29	1.04494	up		BGIOSGA005232	9.22e-06	-2.57385	down		BGIOSGA005323	0.00116522	-1.27301	down		BGIOSGA010927	0.000185963	-1.63189	down		BGIOSGA005937	1e-07	-2.93183	down		BGIOSGA006958	7.13e-30	-1.39306	down		BGIOSGA006854	1.68e-18	-1.5553	down		BGIOSGA021667	7.53e-22	1.41095	up
					BGIOSGA004740	0.000126268	-1.2274	down		BGIOSGA007488	0.0018347	-1.08507	down		BGIOSGA005250	8.89e-12	1.8793	up		BGIOSGA005334	7.96e-23	-1.34634	down		BGIOSGA010942	5.93e-10	2.72528	up		BGIOSGA005959	0.0232743	1.91527	up		BGIOSGA006966	1.03e-34	-2.39746	down		BGIOSGA006856	0.00133962	-1.54712	down		BGIOSGA021669	0.0159155	1.01596	up
					BGIOSGA004741	7.24e-40	2.65711	up		BGIOSGA007496	6.3e-09	2.19495	up		BGIOSGA005270	1.43e-99	-4.59683	down		BGIOSGA005349	1.23e-58	1.66042	up		BGIOSGA010948	0.000673628	1.17507	up		BGIOSGA005966	1.59e-06	1.19479	up		BGIOSGA006967	4.47e-53	-2.24426	down		BGIOSGA006904	9.19e-11	1.78882	up		BGIOSGA021670	0.00297979	1.13874	up
					BGIOSGA004742	1.1e-25	2.39051	up		BGIOSGA007497	7.39e-06	2.06077	up		BGIOSGA005278	1.27e-61	-2.7163	down		BGIOSGA005351	2.52e-05	1.65284	up		BGIOSGA010954	8.33e-48	3.65713	up		BGIOSGA005975	1.31e-09	-4.19292	down		BGIOSGA006968	0.00325469	-1.12134	down		BGIOSGA006907	1.15e-190	-1.91782	down		BGIOSGA021674	0.00128239	1.11812	up
					BGIOSGA004743	1.29e-15	-1.56913	down		BGIOSGA007506	3.46e-19	2.92039	up		BGIOSGA005280	5.55e-08	-2.42962	down		BGIOSGA005360	1.12e-09	-1.15434	down		BGIOSGA010990	3.91e-59	-2.40215	down		BGIOSGA005979	0.0150765	-2.02001	down		BGIOSGA006969	9.01e-40	1.74283	up		BGIOSGA006927	5.16e-21	-1.60385	down		BGIOSGA021675	0.000204418	1.40304	up
					BGIOSGA004748	1.95e-52	1.01452	up		BGIOSGA007558	2.8e-31	5.8619	up		BGIOSGA005282	0.000714602	-1.46753	down		BGIOSGA005373	7.93e-06	-1.13771	down		BGIOSGA010992	0.0300813	-1.40686	down		BGIOSGA005991	7.04e-15	3.53357	up		BGIOSGA006973	0.000106681	2.31259	up		BGIOSGA006938	2.04e-12	-1.23762	down		BGIOSGA021720	1.31e-07	-1.04586	down
					BGIOSGA004752	1.03e-87	-1.72911	down		BGIOSGA007561	0.00399889	-1.71025	down		BGIOSGA005286	0.00245045	1.07061	up		BGIOSGA005376	3.57e-37	1.26062	up		BGIOSGA010998	0.00821204	1.61054	up		BGIOSGA005994	4.63e-07	1.01291	up		BGIOSGA006996	1.47e-64	-1.02275	down		BGIOSGA006958	6.98e-172	-4.31431	down		BGIOSGA021787	0.000469493	-1.1337	down
					BGIOSGA004757	0.000148812	3.60426	up		BGIOSGA007570	2.45e-14	-3.3675	down		BGIOSGA005303	7e-17	1.6609	up		BGIOSGA005377	1.38e-09	-1.4496	down		BGIOSGA011045	0.00168678	1.3525	up		BGIOSGA005997	3.87e-05	-3.11042	down		BGIOSGA006998	2.62e-10	1.15525	up		BGIOSGA006966	1.23e-32	-2.34353	down		BGIOSGA021849	0.0014094	1.0512	up
					BGIOSGA004772	1.49e-05	1.05585	up		BGIOSGA007596	4.15e-11	1.40623	up		BGIOSGA005315	3.57e-06	3.28083	up		BGIOSGA005386	5.54e-08	1.28778	up		BGIOSGA011047	0.0237985	1.36576	up		BGIOSGA006000	2.76e-196	2.03887	up		BGIOSGA007000	6.04e-11	-1.10939	down		BGIOSGA006967	1.91e-23	-2.29962	down		BGIOSGA022068	1.62e-49	4.04873	up
					BGIOSGA004776	3.01e-153	4.4131	up		BGIOSGA007615	9.3e-05	-1.04968	down		BGIOSGA005333	0.00551166	2.46817	up		BGIOSGA005398	1.83e-77	9.98362	up		BGIOSGA011068	1.04e-18	-1.40042	down		BGIOSGA006004	9.24e-33	1.31633	up		BGIOSGA007036	2.08e-47	-1.46807	down		BGIOSGA006968	0.0137448	-1.17475	down		BGIOSGA022095	4.09e-08	-1.14614	down
					BGIOSGA004784	5.13e-12	1.88481	up		BGIOSGA007624	0.0103599	-1.75836	down		BGIOSGA005351	0.00317803	1.57624	up		BGIOSGA005399	0.032445	1.85297	up		BGIOSGA011085	6.21e-23	1.03902	up		BGIOSGA006017	1.92e-46	-2.01103	down		BGIOSGA007049	2.22e-18	-1.27238	down		BGIOSGA006969	6.41e-13	1.11581	up		BGIOSGA022158	6.05e-27	-1.37143	down
					BGIOSGA004795	1.48e-05	1.72214	up		BGIOSGA007647	0.000734749	-1.49237	down		BGIOSGA005358	1.25e-05	-1.05946	down		BGIOSGA005400	7.47e-38	2.01224	up		BGIOSGA011099	8.87e-52	-1.84829	down		BGIOSGA006034	0.000513769	-1.08744	down		BGIOSGA007097	0.00821391	-1.88696	down		BGIOSGA006976	1.47e-50	2.6894	up		BGIOSGA022219	0.00365891	1.14815	up
					BGIOSGA004798	1.08e-07	4.60795	up		BGIOSGA007656	1.17e-112	2.84841	up		BGIOSGA005359	7.62e-123	1.13831	up		BGIOSGA005408	0.0053525	-1.44193	down		BGIOSGA011115	2.34e-10	1.33232	up		BGIOSGA006038	0.0048099	1.07413	up		BGIOSGA007101	4.77e-23	-1.13183	down		BGIOSGA006998	2.04e-18	1.53302	up		BGIOSGA022230	2.06e-14	-1.34258	down
					BGIOSGA004805	1.15e-22	1.33726	up		BGIOSGA007684	4.67e-07	2.32623	up		BGIOSGA005376	1.33e-50	1.04186	up		BGIOSGA005425	2.02e-10	-1.16135	down		BGIOSGA011140	5.39e-07	2.10513	up		BGIOSGA006055	3.79e-106	2.90874	up		BGIOSGA007104	2.73e-51	-1.47245	down		BGIOSGA007000	1.69e-33	-1.60023	down		BGIOSGA022275	1.26e-22	-1.3025	down
					BGIOSGA004807	0	5.67041	up		BGIOSGA007685	1.21e-06	1.08418	up		BGIOSGA005383	1.24e-10	1.14413	up		BGIOSGA005429	0.000602321	-2.20019	down		BGIOSGA011145	3.54e-14	-1.13973	down		BGIOSGA006060	0.00291904	2.38563	up		BGIOSGA007117	0.006759	-1.61604	down		BGIOSGA007028	0.0369333	1.40259	up		BGIOSGA022300	4.49e-13	2.27667	up
					BGIOSGA004808	0.0248585	-2.08646	down		BGIOSGA007686	2.4e-42	1.35453	up		BGIOSGA005400	5.08e-27	1.9257	up		BGIOSGA005454	1.51e-38	-1.62096	down		BGIOSGA011160	0.011198	1.51962	up		BGIOSGA006078	0.0117364	-1.61223	down		BGIOSGA007128	2.33e-14	-2.65748	down		BGIOSGA007036	8.27e-79	-1.77543	down		BGIOSGA022301	0.00049337	1.41147	up
					BGIOSGA004810	1.03e-287	3.81021	up		BGIOSGA007737	5.16e-05	1.11804	up		BGIOSGA005418	1.48e-16	1.2697	up		BGIOSGA005455	1.69e-11	-1.74163	down		BGIOSGA011175	3.04e-32	-1.36582	down		BGIOSGA006084	2.11e-07	-3.02081	down		BGIOSGA007175	8.52e-06	-1.20354	down		BGIOSGA007049	3.85e-17	-1.0357	down		BGIOSGA022302	0.000652049	1.16163	up
					BGIOSGA004811	0	5.67241	up		BGIOSGA007747	0.00199827	-1.38923	down		BGIOSGA005420	1.82e-12	1.00718	up		BGIOSGA005463	1.87e-16	-1.25647	down		BGIOSGA011178	2.77e-36	-2.05859	down		BGIOSGA006147	5.51e-20	-2.17662	down		BGIOSGA007199	1.5e-14	1.37054	up		BGIOSGA007051	8.3e-05	-1.30076	down		BGIOSGA022340	1.18e-15	1.01406	up
					BGIOSGA004812	5.63e-106	1.71295	up		BGIOSGA007749	1.98e-27	1.58868	up		BGIOSGA005446	3.74e-200	1.64556	up		BGIOSGA005467	1.37e-10	1.0553	up		BGIOSGA011183	1.44e-09	-2.4047	down		BGIOSGA006148	4.82e-31	-3.44635	down		BGIOSGA007206	0.0304759	-1.62715	down		BGIOSGA007071	7.32e-08	1.79988	up		BGIOSGA022349	3.84e-05	-1.60681	down
					BGIOSGA004813	1.93e-06	-1.08177	down		BGIOSGA007764	5.94e-11	1.17803	up		BGIOSGA005451	0.00102804	-1.62186	down		BGIOSGA005495	4.26e-20	-2.38705	down		BGIOSGA011190	0.0242126	1.37173	up		BGIOSGA006149	4.4e-93	-2.59784	down		BGIOSGA007252	1.24e-51	1.03873	up		BGIOSGA007094	0.00190951	-2.26672	down		BGIOSGA022351	3.49e-06	-1.61141	down
					BGIOSGA004820	1.18e-38	-1.31849	down		BGIOSGA007801	1.6e-05	1.05339	up		BGIOSGA005454	4.62e-69	-1.01942	down		BGIOSGA005506	2.19e-13	-1.74728	down		BGIOSGA011197	1.89e-11	1.31766	up		BGIOSGA006150	1.84e-186	-5.15648	down		BGIOSGA007265	1.27e-81	-2.6734	down		BGIOSGA007104	1.68e-37	-1.26226	down		BGIOSGA022417	3.2e-07	-1.08454	down
					BGIOSGA004822	0.0325455	-2.31097	down		BGIOSGA007811	0.000526638	1.24685	up		BGIOSGA005463	9.76e-30	-1.05152	down		BGIOSGA005514	0.00376895	1.17455	up		BGIOSGA011198	3.59e-05	-2.32768	down		BGIOSGA006169	1.38e-11	3.18224	up		BGIOSGA007328	7.14e-09	1.85433	up		BGIOSGA007153	4.43e-09	1.20689	up		BGIOSGA022434	8.55e-23	-1.51344	down
					BGIOSGA004831	5.35e-13	-2.10623	down		BGIOSGA007818	1.09e-20	1.62466	up		BGIOSGA005477	1.87e-108	1.68972	up		BGIOSGA005517	5.85e-13	-2.10784	down		BGIOSGA011208	4.1e-06	1.36481	up		BGIOSGA006176	4.57e-07	1.42574	up		BGIOSGA007337	1.12e-34	1.1544	up		BGIOSGA007162	9.19e-59	1.27466	up		BGIOSGA022435	3.58e-06	-1.70505	down
					BGIOSGA004835	8.46e-08	1.65672	up		BGIOSGA007838	5.32e-08	1.44853	up		BGIOSGA005481	4.96e-06	-1.21673	down		BGIOSGA005526	1.49e-07	-2.66205	down		BGIOSGA011237	3.05e-06	-1.51061	down		BGIOSGA006197	8.01e-11	-3.00441	down		BGIOSGA007342	1.34e-06	-1.54418	down		BGIOSGA007175	1.16e-06	-1.19901	down		BGIOSGA022460	1.05e-05	1.08771	up
					BGIOSGA004841	1.62e-08	2.30239	up		BGIOSGA007852	3.47e-28	-1.33413	down		BGIOSGA005484	8.63e-17	1.00504	up		BGIOSGA005528	0.0445128	1.96971	up		BGIOSGA011249	7.86e-17	-4.18531	down		BGIOSGA006203	0.00121534	2.24881	up		BGIOSGA007365	2.79e-23	1.47301	up		BGIOSGA007179	0.0337608	1.55555	up		BGIOSGA022497	6.92e-45	-1.95295	down
					BGIOSGA004842	0.00383478	1.061	up		BGIOSGA007859	0.0383732	-1.49616	down		BGIOSGA005506	5.12e-24	-2.68717	down		BGIOSGA005539	4.54e-17	-2.25812	down		BGIOSGA011277	0.000268337	1.73526	up		BGIOSGA006213	2.45e-84	-6.0391	down		BGIOSGA007367	0.000888316	1.26857	up		BGIOSGA007184	1.62e-12	-1.18431	down		BGIOSGA022509	0.00236117	-1.15797	down
					BGIOSGA004845	1.31e-61	-2.0017	down		BGIOSGA007863	5.61e-05	-1.47684	down		BGIOSGA005507	0.000816792	-1.05872	down		BGIOSGA005558	6.85e-24	-1.13598	down		BGIOSGA011314	7.61e-11	-1.18555	down		BGIOSGA006215	3.2e-13	1.63665	up		BGIOSGA007382	0.0204562	-1.68151	down		BGIOSGA007257	4.25e-23	1.87255	up		BGIOSGA022516	5.78e-08	2.02783	up
					BGIOSGA004856	1.07e-63	3.27479	up		BGIOSGA007908	3.99e-105	-1.46325	down		BGIOSGA005508	9.28e-10	-1.56742	down		BGIOSGA005584	3.07e-11	2.84419	up		BGIOSGA011317	0.000112914	1.02773	up		BGIOSGA006218	0.0208432	-1.8151	down		BGIOSGA007391	2.86e-52	-1.13281	down		BGIOSGA007265	4e-164	-4.91421	down		BGIOSGA022620	3.98e-15	1.8041	up
					BGIOSGA004863	0.0297328	1.57301	up		BGIOSGA007953	1.68e-65	1.19147	up		BGIOSGA005514	8.18e-32	3.62364	up		BGIOSGA005589	0.000979649	-1.75685	down		BGIOSGA011329	0.0050196	1.55304	up		BGIOSGA006226	2.73e-07	-2.23186	down		BGIOSGA007400	2.42e-111	-2.43208	down		BGIOSGA007325	0.00219035	-1.34268	down		BGIOSGA022649	0.00109832	1.23939	up
					BGIOSGA004872	1.7e-06	1.11176	up		BGIOSGA007959	7.52e-26	2.78364	up		BGIOSGA005524	6.97e-41	1.3533	up		BGIOSGA005591	1.06e-97	2.45126	up		BGIOSGA011361	1.49e-23	-4.78925	down		BGIOSGA006228	4.77e-98	-6.7958	down		BGIOSGA007403	5.49e-24	-2.04022	down		BGIOSGA007327	1.19e-25	-1.60364	down		BGIOSGA022733	2.39e-08	-1.6653	down
					BGIOSGA004881	5.5e-78	-1.0114	down		BGIOSGA007962	1.43e-27	1.49183	up		BGIOSGA005526	6.39e-71	-4.68879	down		BGIOSGA005592	7.66e-05	1.92165	up		BGIOSGA011366	0.00122671	-1.5908	down		BGIOSGA006253	1.6e-20	-1.9593	down		BGIOSGA007415	4.04e-10	-1.99636	down		BGIOSGA007337	1.51e-31	1.13635	up		BGIOSGA022836	1.1e-17	-1.14256	down
					BGIOSGA004884	3.46e-06	2.89836	up		BGIOSGA007972	1.84e-43	1.26409	up		BGIOSGA005539	2.84e-24	-4.18049	down		BGIOSGA005595	1.79e-11	-1.43555	down		BGIOSGA011379	8.73e-16	1.38472	up		BGIOSGA006260	3.24e-08	2.86687	up		BGIOSGA007429	1.06e-31	-1.17607	down		BGIOSGA007342	1.95e-13	-2.38294	down		BGIOSGA022914	1.84e-25	-1.31557	down
					BGIOSGA004885	3.61e-07	2.69237	up		BGIOSGA007984	4.75e-08	-3.10492	down		BGIOSGA005541	0.000139932	1.17008	up		BGIOSGA005631	6.32e-20	-1.09202	down		BGIOSGA011410	2.55e-07	-1.29891	down		BGIOSGA006268	1.27e-33	-1.01894	down		BGIOSGA007434	4.56e-232	-2.78951	down		BGIOSGA007359	0.000205176	1.28112	up		BGIOSGA022931	1.92e-05	-1.3116	down
					BGIOSGA004889	1.83e-30	1.15827	up		BGIOSGA007997	0.0185212	-1.20589	down		BGIOSGA005547	0.0391712	1.47942	up		BGIOSGA005636	1.22e-05	1.37841	up		BGIOSGA011416	9.31e-08	1.51265	up		BGIOSGA006297	2.49e-06	3.28641	up		BGIOSGA007475	1.64e-42	-1.31553	down		BGIOSGA007382	0.00655881	1.64348	up		BGIOSGA023103	7.09e-10	1.01858	up
					BGIOSGA004907	0.0133536	-2.49896	down		BGIOSGA008010	2.96e-45	4.74013	up		BGIOSGA005551	4.72e-60	1.84009	up		BGIOSGA005646	0.000163955	-2.82588	down		BGIOSGA011432	1.42e-20	1.02432	up		BGIOSGA006299	0.0486296	1.37065	up		BGIOSGA007476	3.88e-226	-3.14622	down		BGIOSGA007400	4.27e-38	-1.29845	down		BGIOSGA023169	1.1e-09	-1.23654	down
					BGIOSGA004916	8.81e-08	2.63781	up		BGIOSGA008063	0.0416282	-1.34317	down		BGIOSGA005558	9.08e-38	-1.28883	down		BGIOSGA005648	2.07e-12	1.39385	up		BGIOSGA011443	7.93e-09	-1.00844	down		BGIOSGA006306	5.61e-12	2.33412	up		BGIOSGA007479	7.4e-52	-1.0137	down		BGIOSGA007403	1.83e-11	-1.26695	down		BGIOSGA023178	0.000215637	1.45843	up
					BGIOSGA004923	7.52e-54	-2.74959	down		BGIOSGA008081	8.84e-21	-1.1445	down		BGIOSGA005564	0.00342594	-2.38741	down		BGIOSGA005650	1.3e-10	3.37968	up		BGIOSGA011466	1.58e-06	-1.7561	down		BGIOSGA006315	2.54e-07	1.35844	up		BGIOSGA007489	1.28e-98	1.10954	up		BGIOSGA007406	0.0305987	-1.68229	down		BGIOSGA023183	1.17e-07	-1.73185	down
					BGIOSGA004925	0.0202991	-1.89238	down		BGIOSGA008084	0.00012169	-1.69272	down		BGIOSGA005574	0.0451341	1.67729	up		BGIOSGA005655	5.51e-23	2.64952	up		BGIOSGA011488	7.36e-18	-3.5856	down		BGIOSGA006320	0.0226721	-1.22168	down		BGIOSGA007515	0.00598302	-1.90406	down		BGIOSGA007415	3.09e-26	-3.61385	down		BGIOSGA023222	6.08e-05	-1.43841	down
					BGIOSGA004933	3.59e-28	-1.44206	down		BGIOSGA008086	7.93e-38	-3.95424	down		BGIOSGA005595	3.95e-19	1.26193	up		BGIOSGA005659	1.44e-90	4.636	up		BGIOSGA011553	0.000310214	1.2372	up		BGIOSGA006325	1.48e-20	1.16169	up		BGIOSGA007536	4.41e-37	1.72862	up		BGIOSGA007417	1.15e-06	-1.36937	down		BGIOSGA023340	3.42e-16	-2.20384	down
					BGIOSGA004934	5.49e-25	1.78659	up		BGIOSGA008089	0.0446619	-1.48116	down		BGIOSGA005596	0.0035875	1.70112	up		BGIOSGA005660	5.54e-35	1.84489	up		BGIOSGA011564	0.000105112	-1.23208	down		BGIOSGA006330	5.8e-13	1.56406	up		BGIOSGA007558	1.57e-36	6.36145	up		BGIOSGA007421	9.81e-05	-1.599	down		BGIOSGA023393	3.12e-09	1.01948	up
					BGIOSGA004938	0.0316066	1.24568	up		BGIOSGA008092	0.00402738	-1.19032	down		BGIOSGA005621	0.0174745	-2.15051	down		BGIOSGA005664	2.39e-06	1.87352	up		BGIOSGA011577	0.0145363	1.52904	up		BGIOSGA006332	7.7e-11	2.57865	up		BGIOSGA007565	0.000101273	-1.89381	down		BGIOSGA007429	3.61e-66	-1.51187	down		BGIOSGA023457	1.1e-32	1.28964	up
					BGIOSGA004945	4.53e-54	-1.23911	down		BGIOSGA008103	0.000141733	1.04632	up		BGIOSGA005631	1.33e-28	-1.22496	down		BGIOSGA005667	4.03e-11	1.21648	up		BGIOSGA011590	0.00421429	1.05976	up		BGIOSGA006337	5.49e-07	-1.13535	down		BGIOSGA007605	6.69e-34	-1.39267	down		BGIOSGA007434	0	-3.01422	down		BGIOSGA023458	3.22e-15	-2.05156	down
					BGIOSGA004964	2.11e-06	3.35886	up		BGIOSGA008119	0.00326312	-1.58115	down		BGIOSGA005632	1.53e-06	-1.96013	down		BGIOSGA005673	8.4e-16	-1.6366	down		BGIOSGA011655	0.000242243	-1.21312	down		BGIOSGA006346	0.00143431	1.70668	up		BGIOSGA007615	0.000204944	-1.01809	down		BGIOSGA007461	0.0199213	1.0574	up		BGIOSGA023535	0.0142215	1.08335	up
					BGIOSGA004966	6.84e-07	1.46221	up		BGIOSGA008122	0.0232774	1.08521	up		BGIOSGA005636	0.000298458	1.32811	up		BGIOSGA005681	1.75e-54	1.01374	up		BGIOSGA011664	2.15e-08	1.57837	up		BGIOSGA006350	2.72e-09	-2.51176	down		BGIOSGA007626	4.35e-15	1.04845	up		BGIOSGA007471	3.29e-42	-1.01463	down		BGIOSGA023665	1.22e-06	-1.13355	down
					BGIOSGA004987	1.66e-14	1.10518	up		BGIOSGA008132	0.0147499	-1.56359	down		BGIOSGA005645	0.0375481	-1.82411	down		BGIOSGA005692	0.0198678	-1.31389	down		BGIOSGA011669	4.6e-08	-2.95059	down		BGIOSGA006362	8.79e-18	2.32925	up		BGIOSGA007636	6.14e-16	1.14182	up		BGIOSGA007475	3.38e-30	-1.18843	down		BGIOSGA023716	7.43e-08	-1.95468	down
					BGIOSGA004994	8.15e-70	-2.8949	down		BGIOSGA008148	0.00692875	1.22134	up		BGIOSGA005646	0.00723548	-1.5671	down		BGIOSGA005697	3.31e-10	2.04578	up		BGIOSGA011671	0.0014889	-1.22861	down		BGIOSGA006365	0.00377827	-2.32495	down		BGIOSGA007637	7.19e-65	-2.62163	down		BGIOSGA007476	0	-3.90072	down		BGIOSGA023732	5.63e-60	1.66179	up
					BGIOSGA004997	3.27e-11	1.41188	up		BGIOSGA008163	0.00107879	-1.28358	down		BGIOSGA005648	1.32e-33	1.80693	up		BGIOSGA005698	2.43e-21	-1.12559	down		BGIOSGA011686	0.0132729	1.13081	up		BGIOSGA006373	1e-13	1.11431	up		BGIOSGA007645	0.00110193	1.35337	up		BGIOSGA007488	0.03634	1.04222	up		BGIOSGA023734	0.0201173	1.02883	up
					BGIOSGA005005	1.39e-73	2.91495	up		BGIOSGA008165	0.0249848	1.61351	up		BGIOSGA005650	3.69e-24	3.37845	up		BGIOSGA005704	1.78e-09	-4.56983	down		BGIOSGA011729	2.38e-07	-1.71588	down		BGIOSGA006374	3.49e-36	1.91	up		BGIOSGA007656	3.66e-40	-1.03876	down		BGIOSGA007491	0.00115353	-1.6911	down		BGIOSGA023745	7.5e-34	4.06509	up
					BGIOSGA005007	2.1e-12	2.60705	up		BGIOSGA008174	0.0124959	1.62922	up		BGIOSGA005652	2.48e-14	-4.95453	down		BGIOSGA005725	0.00610018	1.36131	up		BGIOSGA011761	0.0188809	-1.41693	down		BGIOSGA006395	0.0337772	1.83915	up		BGIOSGA007669	2.88e-06	-1.07369	down		BGIOSGA007506	1.2e-24	1.79737	up		BGIOSGA023783	0.00347567	-1.16925	down
					BGIOSGA005018	0.0279521	-2.22514	down		BGIOSGA008189	1.6e-07	1.71238	up		BGIOSGA005655	1.58e-09	1.38402	up		BGIOSGA005726	3.36e-87	4.15757	up		BGIOSGA011804	0.0105156	1.08509	up		BGIOSGA006457	0.000844274	-1.45732	down		BGIOSGA007670	1.24e-59	-2.02581	down		BGIOSGA007515	0.00484765	-1.78397	down		BGIOSGA023866	2.6e-172	-1.44618	down
					BGIOSGA005031	4.58e-83	-1.15588	down		BGIOSGA008200	3.81e-37	-1.20156	down		BGIOSGA005659	1.32e-07	2.091	up		BGIOSGA005729	6.86e-98	2.99095	up		BGIOSGA011826	9.82e-23	-1.23044	down		BGIOSGA006469	1.42e-17	1.01372	up		BGIOSGA007682	1.83e-11	1.05824	up		BGIOSGA007536	1.36e-17	1.99985	up		BGIOSGA023867	1.64e-248	-1.69592	down
					BGIOSGA005049	2.65e-45	3.66631	up		BGIOSGA008236	1.37e-06	-1.67111	down		BGIOSGA005663	0	3.39641	up		BGIOSGA005733	3.91e-55	-1.79368	down		BGIOSGA011834	0.0422285	1.28889	up		BGIOSGA006491	1.11e-05	1.19242	up		BGIOSGA007717	1.19e-107	-1.76642	down		BGIOSGA007589	0.0463054	-1.60434	down		BGIOSGA023890	1.15e-21	-1.25949	down
					BGIOSGA005064	5.2e-37	-1.01656	down		BGIOSGA008265	8.88e-10	-2.60461	down		BGIOSGA005664	3.66e-42	3.20545	up		BGIOSGA005742	4.28e-05	1.38354	up		BGIOSGA011840	2.15e-08	-1.66809	down		BGIOSGA006505	1.36e-24	3.38497	up		BGIOSGA007754	6.11e-19	-1.00412	down		BGIOSGA007614	6.02e-64	-1.4238	down		BGIOSGA023953	3.03e-21	3.22104	up
					BGIOSGA005065	0.000964984	3.24556	up		BGIOSGA008282	0.00082896	-1.8667	down		BGIOSGA005668	0.0004435	2.5728	up		BGIOSGA005746	4.79e-13	2.66032	up		BGIOSGA011859	9.05e-44	1.10744	up		BGIOSGA006512	0.000258008	2.05301	up		BGIOSGA007771	7.05e-05	-1.60571	down		BGIOSGA007636	2.72e-14	1.0373	up		BGIOSGA023954	2.01e-25	3.33115	up
					BGIOSGA005069	0.00982896	-2.17095	down		BGIOSGA008302	7.24e-12	2.26147	up		BGIOSGA005679	1.33e-05	2.87025	up		BGIOSGA005748	6.37e-05	1.08666	up		BGIOSGA011880	3.85e-19	2.69313	up		BGIOSGA006514	0.0054106	-1.96944	down		BGIOSGA007779	0.00213292	-1.37629	down		BGIOSGA007637	6.2e-50	-2.34356	down		BGIOSGA023955	2.36e-39	3.39891	up
					BGIOSGA005075	5.31e-18	-1.6923	down		BGIOSGA008334	0.00896826	-1.2961	down		BGIOSGA005681	2.97e-74	1.03144	up		BGIOSGA005767	0.0122386	1.86493	up		BGIOSGA011881	5.79e-07	-1.45997	down		BGIOSGA006520	0.00300623	-2.31676	down		BGIOSGA007785	3.66e-23	-1.63989	down		BGIOSGA007639	0.000448793	2.07452	up		BGIOSGA023957	0.00374073	1.15896	up
					BGIOSGA005078	2.29e-08	2.32024	up		BGIOSGA008338	6.39e-258	2.76856	up		BGIOSGA005698	2.57e-43	-1.70008	down		BGIOSGA005771	0.00810917	1.02389	up		BGIOSGA011887	3.89e-07	2.73166	up		BGIOSGA006521	1.3e-57	-2.70655	down		BGIOSGA007801	6.37e-10	1.39438	up		BGIOSGA007656	1.93e-59	-1.54765	down		BGIOSGA023979	6.16e-14	1.74371	up
					BGIOSGA005081	3.49e-51	1.72651	up		BGIOSGA008343	2.69e-14	-1.05635	down		BGIOSGA005726	2.13e-17	2.61171	up		BGIOSGA005777	4.76e-25	-1.6691	down		BGIOSGA011900	0.00788087	1.53325	up		BGIOSGA006537	4.24e-57	-3.00884	down		BGIOSGA007809	0.000294225	-1.10217	down		BGIOSGA007669	5.72e-08	-1.04703	down		BGIOSGA024085	2.59e-07	1.8463	up
					BGIOSGA005091	4.75e-12	3.32415	up		BGIOSGA008355	1.59e-22	-1.60605	down		BGIOSGA005729	1.01e-52	2.36201	up		BGIOSGA005781	0.0316612	1.90377	up		BGIOSGA011901	0.00747177	1.26057	up		BGIOSGA006546	1.7e-14	-1.18426	down		BGIOSGA007821	1.27e-07	-1.06016	down		BGIOSGA007670	1.35e-23	-1.65597	down		BGIOSGA024093	2.06e-47	-1.22929	down
					BGIOSGA005094	8.28e-133	2.12297	up		BGIOSGA008359	0.019192	-1.14916	down		BGIOSGA005731	0.00535436	1.03634	up		BGIOSGA005787	4.59e-17	-1.44891	down		BGIOSGA011902	3e-11	1.09528	up		BGIOSGA006589	1.78e-28	-1.26324	down		BGIOSGA007822	2.64e-24	-1.0499	down		BGIOSGA007682	4.6e-101	2.34105	up		BGIOSGA024096	2.13e-51	-1.04124	down
					BGIOSGA005103	1.8e-15	-1.00223	down		BGIOSGA008361	0.000574168	1.61914	up		BGIOSGA005733	0	-3.98209	down		BGIOSGA005794	2.21e-30	-1.15588	down		BGIOSGA011919	0.00390984	-1.49638	down		BGIOSGA006675	3.35e-07	1.86171	up		BGIOSGA007859	0.0253969	-1.67102	down		BGIOSGA007683	0.000287139	-1.03856	down		BGIOSGA024099	0.012365	1.00843	up
					BGIOSGA005106	2.19e-26	1.30313	up		BGIOSGA008404	0.00205925	1.17282	up		BGIOSGA005740	6.56e-12	-4.14285	down		BGIOSGA005798	2.16e-12	5.12746	up		BGIOSGA011926	0.00205346	-1.70765	down		BGIOSGA006678	5.06e-33	2.38652	up		BGIOSGA007860	0.00835725	-1.72014	down		BGIOSGA007684	1.04e-07	1.66623	up		BGIOSGA024163	6.97e-06	-1.4173	down
					BGIOSGA005108	7.66e-18	1.51533	up		BGIOSGA008405	0.00625988	-1.20918	down		BGIOSGA005748	8.6e-10	1.16388	up		BGIOSGA005799	1.63e-13	-1.00103	down		BGIOSGA011940	0.0324555	1.34429	up		BGIOSGA006693	4.24e-36	-1.02235	down		BGIOSGA007879	5.53e-05	1.15535	up		BGIOSGA007717	9.05e-47	-1.72475	down		BGIOSGA024169	1.84e-05	-1.19352	down
					BGIOSGA005132	2.11e-80	-1.78298	down		BGIOSGA008418	5.98e-37	-1.21951	down		BGIOSGA005762	1e-07	-1.19063	down		BGIOSGA005804	5.6e-74	-1.72274	down		BGIOSGA011979	0.000199371	1.29202	up		BGIOSGA006697	1.85e-15	-2.81393	down		BGIOSGA007884	0.0348777	1.58008	up		BGIOSGA007726	0.000858142	1.00734	up		BGIOSGA024188	3.2e-17	-1.27631	down
					BGIOSGA005133	0.038769	-1.42827	down		BGIOSGA008423	2.55e-17	-1.25118	down		BGIOSGA005766	0.0228196	-1.21461	down		BGIOSGA005818	6.44e-09	2.22529	up		BGIOSGA011985	1.13e-06	-1.03476	down		BGIOSGA006705	3.66e-22	2.64287	up		BGIOSGA007908	2.93e-66	1.64774	up		BGIOSGA007747	0.0185936	-1.17549	down		BGIOSGA024190	1.18e-112	2.05808	up
					BGIOSGA005140	2.15e-16	-1.28831	down		BGIOSGA008436	2.66e-10	1.11668	up		BGIOSGA005767	1.78e-05	2.65323	up		BGIOSGA005821	6.17e-07	-3.49048	down		BGIOSGA011996	0.0185542	-1.40947	down		BGIOSGA006709	0.0102625	-1.44949	down		BGIOSGA007912	2.17e-07	1.24573	up		BGIOSGA007771	1.59e-07	-2.84032	down		BGIOSGA024205	0.0187088	-1.05066	down
					BGIOSGA005141	3.39e-53	-2.13633	down		BGIOSGA008462	2.34e-11	2.43622	up		BGIOSGA005785	0.000444877	-2.92336	down		BGIOSGA005848	2.78e-23	-1.9309	down		BGIOSGA011997	2.88e-10	-3.30046	down		BGIOSGA006712	0.014014	-1.97341	down		BGIOSGA007915	3.14e-100	2.51726	up		BGIOSGA007785	2.55e-09	-1.07146	down		BGIOSGA024211	9.11e-06	1.54311	up
					BGIOSGA005143	0.0449549	1.43683	up		BGIOSGA008465	6.71e-07	2.44391	up		BGIOSGA005786	0.000441231	-1.32855	down		BGIOSGA005856	0.00872837	-2.44151	down		BGIOSGA011998	0.0020081	1.65513	up		BGIOSGA006722	0.000110789	-1.97905	down		BGIOSGA007955	5.03e-19	-1.03362	down		BGIOSGA007799	2.95e-25	4.49218	up		BGIOSGA024291	8.11e-09	-1.02826	down
					BGIOSGA005146	2.9e-13	1.32086	up		BGIOSGA008468	6.55e-40	-1.1486	down		BGIOSGA005787	1.39e-10	-1.47684	down		BGIOSGA005859	6.38e-07	3.308	up		BGIOSGA012017	1.15e-08	1.62108	up		BGIOSGA006725	1.87e-19	5.04373	up		BGIOSGA007959	7.9e-19	-1.23083	down		BGIOSGA007809	2.26e-09	-1.74766	down		BGIOSGA024305	1.08e-119	1.15169	up
					BGIOSGA005163	0.0188912	1.07732	up		BGIOSGA008469	5.87e-33	-1.00516	down		BGIOSGA005795	1.59e-184	-3.02917	down		BGIOSGA005884	0.0139647	-1.14751	down		BGIOSGA012026	0.00293726	-1.74225	down		BGIOSGA006739	0.00018409	-1.02828	down		BGIOSGA007962	3.47e-09	1.06584	up		BGIOSGA007821	8.39e-13	-1.48434	down		BGIOSGA024334	2.88e-06	-1.0544	down
					BGIOSGA005164	1.67e-35	1.59145	up		BGIOSGA008477	8.62e-170	2.30621	up		BGIOSGA005797	3.09e-07	-1.46972	down		BGIOSGA005896	8.23e-09	-2.91765	down		BGIOSGA012027	1.91e-06	-2.31584	down		BGIOSGA006753	8.99e-17	1.92632	up		BGIOSGA007972	1.41e-243	-2.27881	down		BGIOSGA007828	5.37e-12	-1.71822	down		BGIOSGA024410	3.38e-09	-2.19322	down
					BGIOSGA005182	1.95e-34	-1.82324	down		BGIOSGA008483	0.00409484	1.70087	up		BGIOSGA005804	1.67e-75	-1.46504	down		BGIOSGA005915	4.54e-15	2.25108	up		BGIOSGA012040	4.88e-11	1.59537	up		BGIOSGA006767	0.0413811	1.70389	up		BGIOSGA007974	0.00528438	-1.75659	down		BGIOSGA007838	8.43e-24	2.00049	up		BGIOSGA024456	3.08e-09	-2.16452	down
					BGIOSGA005188	1.15e-49	1.80216	up		BGIOSGA008492	0.000305614	1.13778	up		BGIOSGA005807	0.000558647	-1.49905	down		BGIOSGA005925	8.22e-10	-1.813	down		BGIOSGA012041	4.7e-47	1.86172	up		BGIOSGA006768	5.3e-13	3.14971	up		BGIOSGA008010	0.000245936	1.22527	up		BGIOSGA007859	0.0294417	-1.71133	down		BGIOSGA024524	3.8e-08	1.25213	up
					BGIOSGA005190	5.71e-25	1.60194	up		BGIOSGA008495	0.00674489	-1.87855	down		BGIOSGA005809	0.0054385	1.18409	up		BGIOSGA005931	0.00307945	-1.03529	down		BGIOSGA012046	4.98e-40	-1.66581	down		BGIOSGA006769	1.19e-07	1.70932	up		BGIOSGA008013	9.98e-59	-1.35126	down		BGIOSGA007860	0.000463117	-1.93736	down		BGIOSGA024622	1.77e-22	1.10303	up
					BGIOSGA005200	0.0185287	-2.49887	down		BGIOSGA008529	0.0119337	1.76743	up		BGIOSGA005818	0.00372088	-2.52451	down		BGIOSGA005932	1.11e-09	1.12443	up		BGIOSGA012047	3.65e-64	2.53943	up		BGIOSGA006770	0.000401835	1.56803	up		BGIOSGA008032	8.47e-06	1.20733	up		BGIOSGA007912	1.66e-38	2.34884	up		BGIOSGA024623	1.06e-06	-1.18306	down
					BGIOSGA005201	1.02e-20	4.33377	up		BGIOSGA008533	2.36e-20	-1.12057	down		BGIOSGA005837	1.52e-30	4.72281	up		BGIOSGA005937	6.44e-05	-1.20389	down		BGIOSGA012048	1.62e-138	2.65966	up		BGIOSGA006782	0.00126046	-1.64341	down		BGIOSGA008039	1.36e-06	1.12297	up		BGIOSGA007915	7.33e-13	1.05555	up		BGIOSGA024667	3.95e-10	-2.28576	down
					BGIOSGA005204	2.7e-13	2.20373	up		BGIOSGA008544	1.78e-11	-1.23389	down		BGIOSGA005838	2.71e-23	3.35391	up		BGIOSGA005965	9.93e-06	1.72879	up		BGIOSGA012056	5.6e-05	1.53844	up		BGIOSGA006800	1.14e-27	-1.16798	down		BGIOSGA008041	2.42e-05	1.15928	up		BGIOSGA007951	2.45e-86	-1.07498	down		BGIOSGA024717	1.99e-42	-1.19251	down
					BGIOSGA005209	0.00689511	-2.78851	down		BGIOSGA008596	1.64e-34	-2.11648	down		BGIOSGA005840	9.8e-16	-1.62746	down		BGIOSGA005986	0.00852802	1.3039	up		BGIOSGA012090	0.00832079	-1.56766	down		BGIOSGA006807	4.27e-36	-2.57735	down		BGIOSGA008042	0.000997266	1.11877	up		BGIOSGA007954	0.000465935	-1.35202	down		BGIOSGA024735	0.000594684	1.31158	up
					BGIOSGA005219	4.46e-07	1.71666	up		BGIOSGA008598	0.021137	-1.59499	down		BGIOSGA005850	0.0140625	-1.25011	down		BGIOSGA005991	2.14e-10	3.18092	up		BGIOSGA012117	8.15e-13	2.17564	up		BGIOSGA006809	1.21e-22	2.87719	up		BGIOSGA008055	1.21e-46	-2.4001	down		BGIOSGA007955	1.16e-56	-1.39346	down		BGIOSGA024773	0.000965476	-1.01207	down
					BGIOSGA005220	2.69e-48	-1.24904	down		BGIOSGA008602	3.47e-19	2.62233	up		BGIOSGA005863	1.54e-05	-2.29088	down		BGIOSGA005994	2.22e-09	1.21677	up		BGIOSGA012137	0.0374373	1.1033	up		BGIOSGA006829	3.25e-08	1.20409	up		BGIOSGA008086	8.26e-14	-2.82485	down		BGIOSGA007972	1.41e-169	-2.04973	down		BGIOSGA024782	3.13e-32	-2.45275	down
					BGIOSGA005221	2.43e-10	1.1327	up		BGIOSGA008604	0.0171253	1.18317	up		BGIOSGA005881	1.27e-09	1.08132	up		BGIOSGA005998	1.79e-43	4.51703	up		BGIOSGA012139	9.04e-24	-1.71053	down		BGIOSGA006830	0.0176331	1.44282	up		BGIOSGA008101	3.55e-254	1.49317	up		BGIOSGA007974	0.0292261	-1.48116	down		BGIOSGA024816	2.22e-14	-1.0448	down
					BGIOSGA005222	0.000447308	2.26174	up		BGIOSGA008609	5.55e-22	1.19943	up		BGIOSGA005887	0.0219317	2.09766	up		BGIOSGA005999	1.98e-26	4.53987	up		BGIOSGA012146	0.0036912	1.02996	up		BGIOSGA006839	1.52e-42	1.00843	up		BGIOSGA008104	4.17e-73	-3.17235	down		BGIOSGA008010	9.12e-10	1.84861	up		BGIOSGA024836	9.02e-50	4.66166	up
					BGIOSGA005223	2.68e-13	2.0335	up		BGIOSGA008613	3.28e-13	1.24188	up		BGIOSGA005891	1.58e-10	1.29708	up		BGIOSGA006000	0	3.61927	up		BGIOSGA012155	2.3e-30	1.56569	up		BGIOSGA006842	1.11e-14	1.07056	up		BGIOSGA008163	0.00971871	-1.19245	down		BGIOSGA008039	5.73e-08	1.1178	up		BGIOSGA024908	0.0113195	1.04831	up
					BGIOSGA005230	2.05e-05	1.01949	up		BGIOSGA008617	3.09e-05	-2.42989	down		BGIOSGA005893	0.00096225	-2.20946	down		BGIOSGA006004	1.53e-147	2.52761	up		BGIOSGA012156	2.03e-10	3.07134	up		BGIOSGA006854	5.49e-54	-2.76594	down		BGIOSGA008164	4.06e-13	-1.09006	down		BGIOSGA008055	2.12e-18	-1.0334	down		BGIOSGA025001	0.00384731	1.00332	up
					BGIOSGA005235	1.86e-133	-1.47248	down		BGIOSGA008624	0.00365518	-1.98851	down		BGIOSGA005896	3.29e-53	-4.68652	down		BGIOSGA006038	7.1e-09	2.34758	up		BGIOSGA012158	2.2e-22	-3.64241	down		BGIOSGA006856	0.0208636	-1.2871	down		BGIOSGA008165	2.32e-11	-2.96807	down		BGIOSGA008086	4.74e-22	-3.11491	down		BGIOSGA025014	0.00152793	1.30398	up
					BGIOSGA005250	1.66e-05	1.46331	up		BGIOSGA008631	1.8e-07	-1.17022	down		BGIOSGA005904	0.000990764	2.30248	up		BGIOSGA006048	3.22e-12	1.0373	up		BGIOSGA012172	0.00272007	1.10837	up		BGIOSGA006859	3.27e-49	-1.44732	down		BGIOSGA008177	0.000395402	-2.42599	down		BGIOSGA008103	2.73e-06	-1.25777	down		BGIOSGA025058	1.02e-11	2.1417	up
					BGIOSGA005261	3.64e-05	1.16466	up		BGIOSGA008632	9.5e-06	-1.60833	down		BGIOSGA005905	0.00183928	2.61798	up		BGIOSGA006055	3.84e-19	1.37664	up		BGIOSGA012181	9.92e-36	-2.17045	down		BGIOSGA006891	8.18e-08	1.6222	up		BGIOSGA008189	1.22e-13	-1.57861	down		BGIOSGA008104	2.81e-26	-1.83718	down		BGIOSGA025062	0.0164175	1.01437	up
					BGIOSGA005266	5.53e-05	1.23877	up		BGIOSGA008633	5.85e-24	-1.33029	down		BGIOSGA005912	0.000449669	-1.34305	down		BGIOSGA006060	2.93e-146	6.63801	up		BGIOSGA012202	0.00143173	1.88437	up		BGIOSGA006904	2.74e-07	1.4352	up		BGIOSGA008228	0.00238962	-2.12477	down		BGIOSGA008148	0.0300711	1.02871	up		BGIOSGA025089	0.0149899	-1.04867	down
					BGIOSGA005270	4.34e-126	2.16513	up		BGIOSGA008650	2.84e-16	1.45979	up		BGIOSGA005915	0.00493582	-1.35888	down		BGIOSGA006084	1.61e-11	-4.59792	down		BGIOSGA012246	0.0179881	-1.50044	down		BGIOSGA006907	1.3e-31	1.20628	up		BGIOSGA008285	0.00175653	-1.53293	down		BGIOSGA008163	0.00475974	-1.59489	down		BGIOSGA025130	4.47e-47	4.20766	up
					BGIOSGA005286	9.17e-20	2.04104	up		BGIOSGA008657	5.27e-22	-1.97602	down		BGIOSGA005925	2.25e-19	-2.23638	down		BGIOSGA006092	0.001966	-2.78614	down		BGIOSGA012266	0.000716953	-1.234	down		BGIOSGA006911	0.000921262	2.35051	up		BGIOSGA008286	0.000526382	-1.51302	down		BGIOSGA008165	1.01e-11	-2.32655	down		BGIOSGA025132	2.07e-19	3.17728	up
					BGIOSGA005322	1.26e-06	1.32126	up		BGIOSGA008697	0.00495542	-1.57461	down		BGIOSGA005935	0.0471246	-1.85509	down		BGIOSGA006096	3.84e-08	-1.09691	down		BGIOSGA012274	9.92e-07	-1.20042	down		BGIOSGA006930	1.17e-25	-1.03801	down		BGIOSGA008306	1.74e-97	-5.42871	down		BGIOSGA008174	7.77e-07	2.42524	up		BGIOSGA025134	0.00545016	-1.0634	down
					BGIOSGA005323	9.61e-06	-1.49132	down		BGIOSGA008698	0.0492577	1.19552	up		BGIOSGA005937	3.79e-17	-4.04887	down		BGIOSGA006106	8.51e-23	2.30675	up		BGIOSGA012277	5.2e-32	-1.10455	down		BGIOSGA006938	6.44e-05	1.42588	up		BGIOSGA008324	5.85e-07	1.3577	up		BGIOSGA008189	6.04e-30	-2.48475	down		BGIOSGA025135	1.93e-173	-2.32376	down
					BGIOSGA005333	3.63e-05	3.60345	up		BGIOSGA008719	3.22e-20	-1.36911	down		BGIOSGA005966	2.74e-06	1.06332	up		BGIOSGA006126	1.96e-34	-2.40005	down		BGIOSGA012287	6.38e-11	-1.14	down		BGIOSGA006958	2.54e-250	-6.86337	down		BGIOSGA008331	4.62e-38	-1.87722	down		BGIOSGA008194	5.88e-36	1.03615	up		BGIOSGA025148	1.06e-266	-3.55609	down
					BGIOSGA005334	3.46e-29	-1.19307	down		BGIOSGA008720	4.15e-05	1.60383	up		BGIOSGA005974	2.61e-05	1.00853	up		BGIOSGA006134	7.04e-79	1.13395	up		BGIOSGA012290	0.0103888	-1.14794	down		BGIOSGA006969	2.25e-94	-2.19453	down		BGIOSGA008338	4.67e-123	-1.17848	down		BGIOSGA008222	3.56e-09	-1.27717	down		BGIOSGA025149	1.91e-207	-3.46167	down
					BGIOSGA005337	1.72e-26	1.49968	up		BGIOSGA008733	2.92e-36	-1.12106	down		BGIOSGA005991	2.27e-11	2.95723	up		BGIOSGA006136	0.00394882	2.47902	up		BGIOSGA012293	2.7e-08	1.12486	up		BGIOSGA006976	2.99e-89	3.46366	up		BGIOSGA008380	5.82e-06	-1.42224	down		BGIOSGA008263	1.88e-15	1.06304	up		BGIOSGA025169	1.46e-16	1.54106	up
					BGIOSGA005338	4.3e-23	-1.01392	down		BGIOSGA008736	8.69e-07	-2.81203	down		BGIOSGA005995	0.00117179	2.59326	up		BGIOSGA006150	8.16e-39	-1.95162	down		BGIOSGA012297	2.59e-07	2.12259	up		BGIOSGA006987	0.000764802	-2.62287	down		BGIOSGA008383	1.64e-12	-1.2014	down		BGIOSGA008285	0.000341551	-1.57392	down		BGIOSGA025182	0.000739317	1.21956	up
					BGIOSGA005340	8.32e-05	1.08902	up		BGIOSGA008777	5.42e-13	2.55171	up		BGIOSGA006000	1.25e-105	1.77009	up		BGIOSGA006159	1.91e-09	3.32935	up		BGIOSGA012304	0.00260369	-1.2698	down		BGIOSGA006988	0.00595132	-2.21279	down		BGIOSGA008408	4.5e-08	-1.74797	down		BGIOSGA008286	0.00117723	-1.37724	down		BGIOSGA025184	4.04e-11	1.467	up
					BGIOSGA005349	8.14e-76	2.07323	up		BGIOSGA008783	3.72e-06	-1.02581	down		BGIOSGA006004	4.32e-26	1.05146	up		BGIOSGA006160	4.89e-08	2.82953	up		BGIOSGA012306	0.00428432	1.52007	up		BGIOSGA006996	2.23e-257	3.52487	up		BGIOSGA008432	2.25e-07	-1.12141	down		BGIOSGA008316	0.0070083	-1.48002	down		BGIOSGA025228	4.57e-05	-1.0347	down
					BGIOSGA005351	2.16e-08	2.48786	up		BGIOSGA008794	2.03e-23	1.00015	up		BGIOSGA006017	2.45e-27	-1.66742	down		BGIOSGA006161	6.99e-11	2.89992	up		BGIOSGA012309	0.0182876	1.10158	up		BGIOSGA007028	0.0439313	1.55052	up		BGIOSGA008433	9.99e-34	-1.67624	down		BGIOSGA008331	7.63e-24	-1.3955	down		BGIOSGA025234	0.0096447	1.03934	up
					BGIOSGA005376	1.14e-77	1.11897	up		BGIOSGA008822	0.032088	-1.48948	down		BGIOSGA006034	6.45e-14	-1.52336	down		BGIOSGA006162	0.0164627	1.95256	up		BGIOSGA012351	9.4e-06	-1.69558	down		BGIOSGA007031	3.05e-21	-1.84015	down		BGIOSGA008437	7.66e-14	-2.99345	down		BGIOSGA008337	3.42e-16	-1.26467	down		BGIOSGA025240	6.63e-23	3.32744	up
					BGIOSGA005383	1.38e-16	1.4711	up		BGIOSGA008823	1.69e-25	-1.56501	down		BGIOSGA006038	1.48e-12	3.39044	up		BGIOSGA006168	1.83e-08	3.46641	up		BGIOSGA012378	1.41e-05	-1.4941	down		BGIOSGA007045	8.03e-05	-2.73186	down		BGIOSGA008466	1.89e-10	-2.1527	down		BGIOSGA008343	3.45e-11	-1.49739	down		BGIOSGA025241	1.27e-30	1.49282	up
					BGIOSGA005386	0.000147236	1.09459	up		BGIOSGA008840	1.62e-11	1.39528	up		BGIOSGA006055	8.79e-96	2.59485	up		BGIOSGA006169	6.22e-13	3.19958	up		BGIOSGA012380	3.18e-40	3.48786	up		BGIOSGA007071	4.07e-31	6.5934	up		BGIOSGA008468	5.91e-48	-1.3143	down		BGIOSGA008363	1.07e-121	-1.48008	down		BGIOSGA025270	0.000664055	-1.37087	down
					BGIOSGA005397	0.0157331	2.19312	up		BGIOSGA008858	0.0238985	-1.08306	down		BGIOSGA006059	0.00267838	-1.00793	down		BGIOSGA006183	1.24e-39	2.12293	up		BGIOSGA012397	1.35e-24	-1.67244	down		BGIOSGA007097	0.0108766	-2.11061	down		BGIOSGA008469	2.05e-22	-1.2773	down		BGIOSGA008408	8.78e-06	-1.7941	down		BGIOSGA025321	2.12e-12	1.37539	up
					BGIOSGA005399	0.00102248	2.63855	up		BGIOSGA008870	0.048529	-1.24028	down		BGIOSGA006060	0.00155767	2.71782	up		BGIOSGA006185	0.000155546	-2.26744	down		BGIOSGA012436	0.0471901	1.06112	up		BGIOSGA007104	4.44e-21	1.56373	up		BGIOSGA008477	5.91e-201	2.64502	up		BGIOSGA008418	6.93e-33	-1.3868	down		BGIOSGA025384	1.36e-05	-1.39982	down
					BGIOSGA005400	3.07e-39	2.2307	up		BGIOSGA008875	1.91e-16	-1.71989	down		BGIOSGA006126	1.05e-22	-1.28488	down		BGIOSGA006197	1.25e-08	-1.94983	down		BGIOSGA012471	0.0405625	-1.02404	down		BGIOSGA007132	7.21e-25	-5.14694	down		BGIOSGA008489	8.98e-07	-1.72234	down		BGIOSGA008422	4.46e-07	2.49441	up		BGIOSGA025452	9.17e-16	1.42621	up
					BGIOSGA005401	6.06e-47	1.15365	up		BGIOSGA008884	0.000240689	1.09455	up		BGIOSGA006147	5.48e-34	-2.80555	down		BGIOSGA006198	7.54e-22	1.69285	up		BGIOSGA012483	1.24e-83	5.04677	up		BGIOSGA007152	6.31e-20	1.18981	up		BGIOSGA008524	5.31e-28	-1.0949	down		BGIOSGA008432	0.000183137	-1.02618	down		BGIOSGA025476	3.74e-22	1.46715	up
					BGIOSGA005408	0.0289675	-1.25047	down		BGIOSGA008888	6.77e-13	1.43996	up		BGIOSGA006148	2.01e-59	-3.73802	down		BGIOSGA006203	7.28e-05	2.79033	up		BGIOSGA012539	8.87e-25	1.62359	up		BGIOSGA007162	5.72e-111	1.96544	up		BGIOSGA008544	1.02e-07	-1.0087	down		BGIOSGA008433	1.48e-18	-1.59469	down		BGIOSGA025520	7.04e-30	1.29921	up
					BGIOSGA005418	6.39e-22	1.47535	up		BGIOSGA008920	1.63e-10	-3.14329	down		BGIOSGA006149	1.51e-190	-2.92095	down		BGIOSGA006205	4.61e-18	1.25905	up		BGIOSGA012566	5.23e-17	-1.2163	down		BGIOSGA007170	0.00463886	2.27069	up		BGIOSGA008602	1.17e-45	-2.55915	down		BGIOSGA008437	5.61e-05	-2.09394	down		BGIOSGA025534	0.00590705	-1.00027	down
					BGIOSGA005448	1.21e-44	-1.08711	down		BGIOSGA008927	6.47e-27	1.78286	up		BGIOSGA006150	0	-5.62174	down		BGIOSGA006208	7.33e-06	1.25306	up		BGIOSGA012581	1.96e-07	-2.80659	down		BGIOSGA007171	7.66e-15	1.87589	up		BGIOSGA008605	5.11e-54	1.85855	up		BGIOSGA008465	1.64e-05	-2.15347	down		BGIOSGA025568	0.000578581	-1.38041	down
					BGIOSGA005454	3.19e-97	-2.20369	down		BGIOSGA008937	7.5e-14	-4.32716	down		BGIOSGA006168	0.0339139	1.66845	up		BGIOSGA006210	1.9e-10	3.36355	up		BGIOSGA012598	0.000947754	-1.22437	down		BGIOSGA007179	0.0370493	1.62698	up		BGIOSGA008612	0.000122753	1.16367	up		BGIOSGA008466	3.64e-14	-3.45568	down		BGIOSGA025609	4.98e-16	1.24136	up
					BGIOSGA005455	3.18e-17	-1.94371	down		BGIOSGA008950	6.99e-13	-1.98938	down		BGIOSGA006169	6.08e-06	2.22905	up		BGIOSGA006215	1.47e-61	3.29433	up		BGIOSGA012658	2e-19	-4.43767	down		BGIOSGA007180	0.00386764	-2.33328	down		BGIOSGA008617	0.00363534	-1.88989	down		BGIOSGA008468	1.87e-71	-1.80796	down		BGIOSGA025669	1.28e-17	-1.75822	down
					BGIOSGA005462	1.06e-28	1.23712	up		BGIOSGA008953	0.0052463	-1.92021	down		BGIOSGA006176	2.76e-09	1.48251	up		BGIOSGA006218	0.00202836	-2.18422	down		BGIOSGA012663	0.000618956	-1.3611	down		BGIOSGA007184	1.11e-20	-1.38076	down		BGIOSGA008622	1.76e-32	-1.28631	down		BGIOSGA008469	3.58e-90	-3.18376	down		BGIOSGA025728	8.69e-06	-1.69878	down
					BGIOSGA005463	1.09e-26	-1.3015	down		BGIOSGA008959	1.16e-53	-1.98751	down		BGIOSGA006185	6.35e-05	-1.41543	down		BGIOSGA006225	5.54e-13	1.19669	up		BGIOSGA012670	5.6e-09	1.0156	up		BGIOSGA007196	2.89e-05	1.11299	up		BGIOSGA008626	0.00554999	-1.55374	down		BGIOSGA008477	2.02e-78	2.032	up		BGIOSGA025729	0.000646202	-1.38867	down
					BGIOSGA005465	5.65e-15	-1.38096	down		BGIOSGA008977	1.03e-10	2.1133	up		BGIOSGA006197	1.55e-18	-3.65567	down		BGIOSGA006238	1.97e-20	-1.04193	down		BGIOSGA012692	6.97e-07	1.83989	up		BGIOSGA007199	5.18e-37	-1.334	down		BGIOSGA008627	1.03e-08	-3.48281	down		BGIOSGA008478	0.000112498	1.63254	up		BGIOSGA025811	0.00114193	-1.10758	down
					BGIOSGA005467	1.89e-14	1.37416	up		BGIOSGA008985	7.73e-53	-1.20746	down		BGIOSGA006203	9.11e-40	3.24831	up		BGIOSGA006243	8.11e-09	2.21403	up		BGIOSGA012693	0.00202738	1.47889	up		BGIOSGA007215	2.45e-09	1.13957	up		BGIOSGA008650	1.01e-30	-1.41757	down		BGIOSGA008488	0.000101656	1.37512	up		BGIOSGA025820	3.21e-70	-1.68165	down
					BGIOSGA005481	0.00336594	-1.0662	down		BGIOSGA008987	0.000184329	-1.46459	down		BGIOSGA006208	0.000428777	1.12016	up		BGIOSGA006246	1.36e-12	2.40603	up		BGIOSGA012721	0.0248039	1.30055	up		BGIOSGA007223	1.7e-77	-1.9164	down		BGIOSGA008658	0.0221724	1.53153	up		BGIOSGA008492	8.34e-12	1.5449	up		BGIOSGA025873	3.96e-11	1.06188	up
					BGIOSGA005485	0.00579534	-2.83478	down		BGIOSGA009017	8.39e-05	1.65959	up		BGIOSGA006213	2.34e-154	-6.96441	down		BGIOSGA006247	1.18e-05	2.28359	up		BGIOSGA012748	5.6e-10	-2.704	down		BGIOSGA007229	0.00310797	-1.51279	down		BGIOSGA008674	7.83e-83	1.49861	up		BGIOSGA008495	0.00987294	1.95364	up		BGIOSGA025897	4.83e-22	-1.07601	down
					BGIOSGA005495	1.01e-12	-1.13329	down		BGIOSGA009019	6.42e-09	1.55177	up		BGIOSGA006214	0.000122894	-3.10579	down		BGIOSGA006253	5.05e-16	-1.77922	down		BGIOSGA012780	4.52e-08	-2.96582	down		BGIOSGA007251	4.25e-43	1.57125	up		BGIOSGA008775	5.45e-10	2.11061	up		BGIOSGA008519	0.000365049	-1.08035	down		BGIOSGA025952	2.02e-27	1.63992	up
					BGIOSGA005506	8.07e-26	-2.18458	down		BGIOSGA009038	7.18e-07	-1.3362	down		BGIOSGA006215	2.51e-14	1.15697	up		BGIOSGA006261	4.61e-19	1.09575	up		BGIOSGA012816	5.76e-24	-4.43593	down		BGIOSGA007252	1.41e-06	1.64932	up		BGIOSGA008777	2.37e-07	1.77785	up		BGIOSGA008529	0.000549324	2.34019	up		BGIOSGA025964	3.28e-13	-1.45457	down
					BGIOSGA005508	0.00289205	-1.11008	down		BGIOSGA009045	0.00286657	1.28839	up		BGIOSGA006225	1.23e-08	1.13646	up		BGIOSGA006268	4.51e-57	-1.39125	down		BGIOSGA012818	6.08e-51	-3.35741	down		BGIOSGA007257	3.05e-20	2.08454	up		BGIOSGA008780	7.02e-35	-2.08074	down		BGIOSGA008533	4.05e-21	-1.55995	down		BGIOSGA025966	3.36e-06	-1.17873	down
					BGIOSGA005514	2.8e-07	2.14276	up		BGIOSGA009048	0.00108586	-1.10449	down		BGIOSGA006226	0.00039301	-1.87506	down		BGIOSGA006292	6.73e-52	1.4873	up		BGIOSGA012819	8.73e-08	-1.86846	down		BGIOSGA007265	3.84e-27	-2.835	down		BGIOSGA008795	9.16e-12	-1.10856	down		BGIOSGA008556	1.69e-09	-1.09328	down		BGIOSGA025996	1.56e-06	1.55844	up
					BGIOSGA005517	4.99e-08	-1.83752	down		BGIOSGA009072	0.0444167	1.16984	up		BGIOSGA006228	7.9e-105	-7.00129	down		BGIOSGA006306	3.04e-27	3.39117	up		BGIOSGA012820	0.044322	-1.26167	down		BGIOSGA007292	0.000103347	-1.22286	down		BGIOSGA008818	1.06e-98	-1.38134	down		BGIOSGA008576	0.0440634	-1.1067	down		BGIOSGA026026	7.7e-05	1.39924	up
					BGIOSGA005526	4.25e-35	-3.7452	down		BGIOSGA009073	2.25e-07	-2.94353	down		BGIOSGA006248	0.0130755	-1.01147	down		BGIOSGA006317	0.0026801	1.07392	up		BGIOSGA012856	1.01e-06	-2.31678	down		BGIOSGA007300	0.00179244	-2.1768	down		BGIOSGA008847	5.44e-10	1.23888	up		BGIOSGA008601	0.038823	-1.13483	down		BGIOSGA026086	2.19e-13	1.39982	up
					BGIOSGA005539	0.00149306	-1.14541	down		BGIOSGA009078	2.12e-10	2.09771	up		BGIOSGA006257	7.54e-39	-1.07875	down		BGIOSGA006320	1.62e-08	-2.32994	down		BGIOSGA012871	0.0331222	-1.35793	down		BGIOSGA007307	0.030931	-1.75251	down		BGIOSGA008884	0.000317688	1.30242	up		BGIOSGA008602	1.85e-66	-2.88342	down		BGIOSGA026098	3.91e-23	-1.28948	down
					BGIOSGA005541	1.76e-07	1.41717	up		BGIOSGA009079	6.29e-227	3.57488	up		BGIOSGA006268	5.29e-122	-1.37497	down		BGIOSGA006323	2.78e-31	1.42128	up		BGIOSGA012922	0.0332355	1.18985	up		BGIOSGA007315	2.69e-06	-1.0158	down		BGIOSGA008893	0.0109144	-1.84887	down		BGIOSGA008605	9.82e-28	1.34063	up		BGIOSGA026255	1.28e-46	2.23995	up
					BGIOSGA005558	1.47e-49	-1.46039	down		BGIOSGA009084	1.03e-125	2.09656	up		BGIOSGA006297	4.95e-06	2.87135	up		BGIOSGA006330	2.44e-10	1.42991	up		BGIOSGA012949	0.000106258	1.54803	up		BGIOSGA007325	5.71e-05	-1.99	down		BGIOSGA008900	0.000429191	-1.1074	down		BGIOSGA008609	7.31e-20	-1.06805	down		BGIOSGA026304	0.0013884	-1.22074	down
					BGIOSGA005584	4.08e-18	3.9564	up		BGIOSGA009105	5.92e-08	-1.26041	down		BGIOSGA006299	2.8e-06	2.92365	up		BGIOSGA006332	0.000175807	1.78203	up		BGIOSGA012981	2.58e-07	1.18462	up		BGIOSGA007327	4.16e-05	-2.285	down		BGIOSGA008901	0.0494728	-1.50716	down		BGIOSGA008612	1.62e-18	2.18182	up		BGIOSGA026331	9.37e-21	-2.20419	down
					BGIOSGA005589	8.1e-07	-2.34712	down		BGIOSGA009118	8.18e-16	3.86117	up		BGIOSGA006306	3.89e-12	2.16625	up		BGIOSGA006338	5.19e-19	-1.14436	down		BGIOSGA012994	9.03e-30	-5.24552	down		BGIOSGA007342	0.000228715	-1.46474	down		BGIOSGA008920	5.49e-13	-3.37525	down		BGIOSGA008613	3.34e-15	-1.06522	down		BGIOSGA026333	0.00232862	-1.25262	down
					BGIOSGA005591	2.99e-109	2.54692	up		BGIOSGA009122	2.76e-08	-3.01096	down		BGIOSGA006315	4.99e-21	2.69173	up		BGIOSGA006350	0.00118373	-1.56656	down		BGIOSGA013010	0.0407137	1.07998	up		BGIOSGA007345	2.18e-69	1.86424	up		BGIOSGA008931	7.13e-44	-2.73061	down		BGIOSGA008617	0.0139241	-1.45353	down		BGIOSGA026334	0.0198258	-1.04306	down
					BGIOSGA005592	1.12e-09	3.17387	up		BGIOSGA009135	0.0495107	-1.41176	down		BGIOSGA006325	6.15e-68	1.63491	up		BGIOSGA006365	6.21e-08	-4.02313	down		BGIOSGA013059	3.46e-17	1.60709	up		BGIOSGA007359	0.00342779	1.00089	up		BGIOSGA008957	0.00987812	-1.84762	down		BGIOSGA008622	3.4e-35	-1.24678	down		BGIOSGA026365	0.00687868	-1.11813	down
					BGIOSGA005614	1.35e-18	1.02161	up		BGIOSGA009157	0.000124403	1.86605	up		BGIOSGA006327	0.000277849	1.30043	up		BGIOSGA006373	1.17e-52	1.86321	up		BGIOSGA013061	1.05e-05	1.52756	up		BGIOSGA007382	3.93e-17	-4.40444	down		BGIOSGA008974	0.00117533	-1.0886	down		BGIOSGA008626	0.00787332	-1.5362	down		BGIOSGA026374	4.46e-09	1.90718	up
					BGIOSGA005631	2.75e-61	-1.48118	down		BGIOSGA009161	1.15e-16	-1.07595	down		BGIOSGA006328	5.71e-05	1.19584	up		BGIOSGA006374	1.84e-48	2.07025	up		BGIOSGA013090	0.00233711	1.80612	up		BGIOSGA007400	5.47e-18	1.76282	up		BGIOSGA008979	1.1e-52	-1.29619	down		BGIOSGA008627	1.39e-10	-3.72119	down		BGIOSGA026392	1.63e-30	-3.51598	down
					BGIOSGA005632	0.00378927	-1.68919	down		BGIOSGA009174	1.37e-50	1.94251	up		BGIOSGA006329	1.45e-12	1.21295	up		BGIOSGA006418	0.0395592	1.36971	up		BGIOSGA013092	0.000330069	1.52434	up		BGIOSGA007403	3.53e-05	1.4964	up		BGIOSGA008982	8.73e-40	1.17805	up		BGIOSGA008628	0.000628791	-1.39811	down		BGIOSGA026396	1.16e-40	1.25512	up
					BGIOSGA005636	6.12e-07	1.63773	up		BGIOSGA009181	1.46e-84	1.58583	up		BGIOSGA006330	3.33e-83	2.02226	up		BGIOSGA006446	0.0401616	2.00777	up		BGIOSGA013138	0.0160111	1.47536	up		BGIOSGA007406	0.000239292	-2.82067	down		BGIOSGA008985	1.61e-35	1.02503	up		BGIOSGA008639	2.19e-06	-1.10499	down		BGIOSGA026407	1.88e-167	1.92018	up
					BGIOSGA005646	1.43e-06	-3.45959	down		BGIOSGA009185	2.22e-07	1.03861	up		BGIOSGA006332	1.83e-21	3.34491	up		BGIOSGA006502	0.0242135	2.11989	up		BGIOSGA013148	0.00368008	-1.29057	down		BGIOSGA007409	1.4e-18	-1.21129	down		BGIOSGA009006	5.32e-09	1.18544	up		BGIOSGA008658	0.0293925	1.49358	up		BGIOSGA026420	1.36e-05	-1.30842	down
					BGIOSGA005648	3.17e-19	1.44457	up		BGIOSGA009195	1.99e-58	-1.65951	down		BGIOSGA006337	1.17e-19	-1.39485	down		BGIOSGA006505	3.66e-67	4.6571	up		BGIOSGA013150	0.0176053	1.50108	up		BGIOSGA007415	7.69e-09	-2.54983	down		BGIOSGA009008	3.48e-29	-1.14463	down		BGIOSGA008678	9.57e-09	-2.2532	down		BGIOSGA026432	2.53e-14	2.76363	up
					BGIOSGA005650	0.0493733	1.10928	up		BGIOSGA009216	0.0209748	1.12109	up		BGIOSGA006340	1.07e-10	-1.43448	down		BGIOSGA006512	0.0160958	1.51577	up		BGIOSGA013165	1.43e-29	1.68189	up		BGIOSGA007417	2.01e-11	-1.83062	down		BGIOSGA009013	6.59e-08	-2.74632	down		BGIOSGA008685	2.48e-08	1.99975	up		BGIOSGA026438	0.00311169	1.24482	up
					BGIOSGA005652	0.00011194	-2.82836	down		BGIOSGA009226	7.86e-07	-1.90844	down		BGIOSGA006344	2.77e-05	1.03043	up		BGIOSGA006518	2.19e-10	-4.83546	down		BGIOSGA013190	1.85e-21	1.46288	up		BGIOSGA007431	0.00160201	2.38731	up		BGIOSGA009016	3.78e-26	-2.88231	down		BGIOSGA008719	4.19e-13	-2.10181	down		BGIOSGA026518	7.81e-10	1.65629	up
					BGIOSGA005655	1.82e-17	1.84729	up		BGIOSGA009246	2.73e-19	-1.80988	down		BGIOSGA006346	5.69e-05	1.89347	up		BGIOSGA006520	0.000709049	-2.89396	down		BGIOSGA013214	7.77e-17	2.57094	up		BGIOSGA007438	0.00905876	-2.14965	down		BGIOSGA009017	5.15e-17	-2.60734	down		BGIOSGA008720	2.18e-05	1.02979	up		BGIOSGA026535	1.37e-84	-3.65101	down
					BGIOSGA005656	1.66e-06	1.03346	up		BGIOSGA009251	3.76e-05	1.10124	up		BGIOSGA006350	1.28e-05	-2.0368	down		BGIOSGA006546	1.45e-14	-1.20779	down		BGIOSGA013217	0.000990251	-1.79171	down		BGIOSGA007479	6.64e-24	1.35748	up		BGIOSGA009019	1.54e-27	-1.72635	down		BGIOSGA008724	2.57e-05	1.68941	up		BGIOSGA026585	1.24e-18	3.11182	up
					BGIOSGA005659	9.29e-100	4.6305	up		BGIOSGA009261	3.28e-09	-3.22388	down		BGIOSGA006356	0.000508415	1.02537	up		BGIOSGA006559	1.56e-48	1.61297	up		BGIOSGA013254	0.00901814	-1.08034	down		BGIOSGA007496	1.73e-07	1.76561	up		BGIOSGA009024	0.0463253	1.24296	up		BGIOSGA008740	4.56e-10	1.42403	up		BGIOSGA026650	0.000128989	1.04544	up
					BGIOSGA005660	1.62e-27	1.62865	up		BGIOSGA009297	7.8e-21	1.30982	up		BGIOSGA006362	7.68e-09	1.851	up		BGIOSGA006588	0.00665432	-1.85435	down		BGIOSGA013300	0.0365363	1.00199	up		BGIOSGA007497	2.06e-07	2.6906	up		BGIOSGA009042	6.47e-67	1.10742	up		BGIOSGA008759	0.000726694	1.33475	up		BGIOSGA026763	1.2e-08	-1.49411	down
					BGIOSGA005664	2.21e-07	1.68973	up		BGIOSGA009298	5.32e-157	1.89132	up		BGIOSGA006373	8.07e-40	1.67387	up		BGIOSGA006602	1.66e-33	1.72974	up		BGIOSGA013327	1.63e-13	-1.14325	down		BGIOSGA007506	2.92e-26	3.63405	up		BGIOSGA009049	0.00994062	1.84501	up		BGIOSGA008775	7.08e-06	1.8657	up		BGIOSGA026772	2.01e-08	-2.05767	down
					BGIOSGA005667	3.08e-41	1.61947	up		BGIOSGA009309	0.00188962	-1.66489	down		BGIOSGA006374	1.84e-38	2.41148	up		BGIOSGA006675	0.00122838	1.40111	up		BGIOSGA013392	0.0124779	1.08023	up		BGIOSGA007561	0.0259135	-1.90513	down		BGIOSGA009059	5.02e-09	1.00127	up		BGIOSGA008780	5.55e-51	-2.41335	down		BGIOSGA026784	4.74e-16	2.09144	up
					BGIOSGA005670	0.0113454	1.66048	up		BGIOSGA009310	9.65e-08	-1.43309	down		BGIOSGA006395	0.0279039	2.02261	up		BGIOSGA006678	0.000660457	1.07953	up		BGIOSGA013426	0.000651326	-1.12913	down		BGIOSGA007570	0.000230923	-2.48494	down		BGIOSGA009064	3.18e-47	1.69822	up		BGIOSGA008785	3.97e-17	2.3383	up		BGIOSGA026818	1.21e-08	-1.22784	down
					BGIOSGA005673	2.07e-10	-1.47016	down		BGIOSGA009346	2.39e-09	-1.6856	down		BGIOSGA006422	0.00171098	1.23802	up		BGIOSGA006693	5.98e-67	-1.34668	down		BGIOSGA013479	0.000178222	-1.10915	down		BGIOSGA007592	4.41e-38	2.02229	up		BGIOSGA009075	1.03e-29	1.45031	up		BGIOSGA008799	1.1e-26	3.87676	up		BGIOSGA026912	0.000304437	1.11142	up
					BGIOSGA005681	2.36e-82	1.06971	up		BGIOSGA009348	9.67e-19	-1.95733	down		BGIOSGA006457	0.0380586	-1.10243	down		BGIOSGA006697	1.41e-31	1.58266	up		BGIOSGA013483	1.65e-12	2.57476	up		BGIOSGA007596	6.04e-10	2.28671	up		BGIOSGA009078	2.76e-05	1.58402	up		BGIOSGA008818	2.82e-76	-1.94818	down		BGIOSGA026934	1.03e-41	-1.82287	down
					BGIOSGA005687	1.14e-53	-1.01996	down		BGIOSGA009366	6.87e-07	-1.14803	down		BGIOSGA006469	5.87e-17	1.11673	up		BGIOSGA006705	5.23e-102	4.31896	up		BGIOSGA013486	7.87e-05	1.15631	up		BGIOSGA007604	7.15e-15	-1.80448	down		BGIOSGA009079	1.68e-94	3.4475	up		BGIOSGA008847	5.67e-17	1.58736	up		BGIOSGA026935	1.31e-09	2.2516	up
					BGIOSGA005697	1.58e-10	1.46783	up		BGIOSGA009394	3.32e-38	1.00449	up		BGIOSGA006495	8.89e-09	-1.19405	down		BGIOSGA006709	2.62e-05	1.64013	up		BGIOSGA013497	1.41e-127	5.54061	up		BGIOSGA007614	1.08e-25	-1.5369	down		BGIOSGA009084	2.13e-106	2.04126	up		BGIOSGA008864	3.05e-25	-1.2295	down		BGIOSGA027114	4.61e-10	-1.25051	down
					BGIOSGA005704	0.000560904	-2.84557	down		BGIOSGA009406	8.7e-23	-3.15776	down		BGIOSGA006505	1.88e-42	3.74459	up		BGIOSGA006712	0.033847	-1.77193	down		BGIOSGA013514	7.23e-08	2.59478	up		BGIOSGA007639	1.33e-07	1.51899	up		BGIOSGA009098	0.00568079	-1.32529	down		BGIOSGA008875	3.34e-06	-1.03818	down		BGIOSGA027116	2.95e-41	-1.77426	down
					BGIOSGA005713	3.17e-08	1.07137	up		BGIOSGA009409	0.0265138	-1.44918	down		BGIOSGA006512	1.06e-05	2.40628	up		BGIOSGA006722	1.8e-16	2.21008	up		BGIOSGA013515	0.00720493	1.58361	up		BGIOSGA007656	2.77e-59	2.01714	up		BGIOSGA009099	9.59e-58	-1.16015	down		BGIOSGA008882	1.85e-28	-1.12165	down		BGIOSGA027117	2.81e-06	-1.20159	down
					BGIOSGA005725	0.00111957	1.71621	up		BGIOSGA009412	0.00224325	1.4609	up		BGIOSGA006514	0.00618171	-1.9514	down		BGIOSGA006725	0.000113863	3.33196	up		BGIOSGA013516	0.0419242	1.07343	up		BGIOSGA007682	7.68e-15	1.89728	up		BGIOSGA009114	1.67e-12	1.08724	up		BGIOSGA008892	0.00296213	1.11366	up		BGIOSGA027144	1.98e-08	1.0921	up
					BGIOSGA005726	6.43e-90	4.52585	up		BGIOSGA009431	1e-08	-1.50151	down		BGIOSGA006521	3.39e-114	-2.22871	down		BGIOSGA006742	2.15e-23	-1.07815	down		BGIOSGA013525	0.00689775	-1.60532	down		BGIOSGA007683	6.84e-12	-1.88149	down		BGIOSGA009118	1.57e-05	1.43938	up		BGIOSGA008901	0.00260382	-2.20448	down		BGIOSGA027316	1.07e-14	-1.84806	down
					BGIOSGA005729	9.99e-157	3.58776	up		BGIOSGA009455	1.15e-44	1.38173	up		BGIOSGA006537	5.46e-134	-3.81406	down		BGIOSGA006753	1.17e-06	1.32507	up		BGIOSGA013526	8.99e-05	-2.21802	down		BGIOSGA007684	9.09e-15	3.14911	up		BGIOSGA009139	6.76e-10	-2.00446	down		BGIOSGA008911	0.00106644	1.60157	up		BGIOSGA027318	1.32e-11	-1.71933	down
					BGIOSGA005733	1.12e-272	-2.70029	down		BGIOSGA009483	0.0303886	-1.56712	down		BGIOSGA006589	9.62e-107	-1.69546	down		BGIOSGA006754	1.34e-86	-1.46077	down		BGIOSGA013527	0.00179955	-1.09206	down		BGIOSGA007685	7.63e-13	1.22947	up		BGIOSGA009151	0.000240991	1.75774	up		BGIOSGA008919	5.31e-06	-1.06567	down		BGIOSGA027340	5.33e-09	-1.59704	down
					BGIOSGA005740	4.15e-05	-1.83449	down		BGIOSGA009507	0.000613235	1.2312	up		BGIOSGA006598	0.0476082	-1.7818	down		BGIOSGA006776	2.13e-09	2.55116	up		BGIOSGA013529	0.0280532	-1.09318	down		BGIOSGA007686	5.95e-45	1.44707	up		BGIOSGA009154	7.5e-10	1.25725	up		BGIOSGA008920	3.17e-16	-3.7226	down		BGIOSGA027366	5.96e-07	-1.87297	down
					BGIOSGA005748	1.65e-06	1.01274	up		BGIOSGA009509	2e-12	-1.17397	down		BGIOSGA006646	2.53e-10	-1.551	down		BGIOSGA006777	0.0127417	1.90048	up		BGIOSGA013541	0.0147909	-1.2582	down		BGIOSGA007694	1.52e-08	-1.43506	down		BGIOSGA009157	3.64e-05	1.81143	up		BGIOSGA008927	4.06e-113	2.26841	up		BGIOSGA027464	0.000135739	-1.08997	down
					BGIOSGA005767	0.00158193	2.31441	up		BGIOSGA009515	2.48e-06	-1.41146	down		BGIOSGA006675	2.82e-06	1.46172	up		BGIOSGA006782	0.00461924	-1.67788	down		BGIOSGA013543	3.53e-09	1.01748	up		BGIOSGA007733	0.000686732	-2.24153	down		BGIOSGA009181	4.33e-67	1.13011	up		BGIOSGA008931	9.39e-13	-1.24609	down		BGIOSGA027481	2.02e-83	-2.09037	down
					BGIOSGA005776	1.03e-75	1.06083	up		BGIOSGA009528	4.22e-09	-1.91797	down		BGIOSGA006678	4.92e-17	2.06332	up		BGIOSGA006789	0.0312954	-1.37591	down		BGIOSGA013544	0.018174	-1.45565	down		BGIOSGA007737	2.63e-05	1.36332	up		BGIOSGA009184	7.59e-24	-1.57646	down		BGIOSGA008944	0.0214885	1.40788	up		BGIOSGA027484	1.31e-22	1.31846	up
					BGIOSGA005777	1.45e-116	-1.27651	down		BGIOSGA009531	1.11e-12	-1.19555	down		BGIOSGA006694	0.00196941	-2.54541	down		BGIOSGA006790	0.00182123	-1.43565	down		BGIOSGA013572	0.000736168	-1.41039	down		BGIOSGA007740	0.00182384	-2.48021	down		BGIOSGA009216	0.00309843	1.0207	up		BGIOSGA008950	0.0161872	-1.14592	down		BGIOSGA027498	1.81e-09	-1.67798	down
					BGIOSGA005787	1.17e-16	-1.37848	down		BGIOSGA009543	5.67e-09	-1.53124	down		BGIOSGA006697	1.85e-14	-2.66259	down		BGIOSGA006800	3.36e-35	-1.22009	down		BGIOSGA013588	2.22e-34	1.52814	up		BGIOSGA007747	4.33e-05	-1.75883	down		BGIOSGA009241	3.42e-43	-1.55964	down		BGIOSGA008952	0.003197	-1.1335	down		BGIOSGA027551	9.26e-07	-1.16423	down
					BGIOSGA005795	8.14e-31	-1.10664	down		BGIOSGA009556	9.18e-61	-1.59207	down		BGIOSGA006698	0.000305417	-1.02861	down		BGIOSGA006801	0.0186937	-2.22513	down		BGIOSGA013608	0.0273702	-1.36033	down		BGIOSGA007756	2.74e-14	1.21732	up		BGIOSGA009257	2.88e-06	2.43597	up		BGIOSGA008957	0.0074855	-1.99327	down		BGIOSGA027709	3.81e-08	1.16718	up
					BGIOSGA005799	4.9e-30	-1.38062	down		BGIOSGA009557	4.56e-14	-1.13463	down		BGIOSGA006705	1.86e-20	2.26757	up		BGIOSGA006809	3.57e-09	2.14984	up		BGIOSGA013613	0.0288393	1.07642	up		BGIOSGA007764	4.62e-24	2.0548	up		BGIOSGA009261	0.0250889	-1.64062	down		BGIOSGA008959	3.68e-10	-1.08698	down		BGIOSGA027771	0.000723981	1.00874	up
					BGIOSGA005800	9.39e-12	1.15896	up		BGIOSGA009560	9.42e-05	-1.13323	down		BGIOSGA006713	6.18e-05	-1.34997	down		BGIOSGA006830	2.11e-05	2.33568	up		BGIOSGA013614	0.0311501	-1.37806	down		BGIOSGA007785	1.85e-05	1.68485	up		BGIOSGA009280	6.29e-17	3.01476	up		BGIOSGA008965	0.0361963	-1.62867	down		BGIOSGA027788	0.00704659	1.16117	up
					BGIOSGA005804	2.19e-152	-2.16351	down		BGIOSGA009572	3.29e-81	1.34804	up		BGIOSGA006725	1.38e-20	4.9827	up		BGIOSGA006839	2.68e-248	1.87173	up		BGIOSGA013615	0.0169496	-1.27009	down		BGIOSGA007799	3.05e-08	3.36918	up		BGIOSGA009282	7.28e-54	1.26623	up		BGIOSGA008969	3.47e-14	-1.01745	down		BGIOSGA027874	1.04e-31	-1.76572	down
					BGIOSGA005807	0.0386161	-1.16919	down		BGIOSGA009589	7.33e-11	1.02951	up		BGIOSGA006739	2.37e-06	-1.04799	down		BGIOSGA006840	0.0355048	1.61558	up		BGIOSGA013629	8.82e-06	-1.23731	down		BGIOSGA007813	3.32e-61	-1.38448	down		BGIOSGA009298	1.59e-65	1.00935	up		BGIOSGA008974	0.000100391	-1.06838	down		BGIOSGA028161	0.00449288	-1.06948	down
					BGIOSGA005818	0.000130161	2.06727	up		BGIOSGA009599	1.12e-75	1.74347	up		BGIOSGA006745	0.0404841	1.48132	up		BGIOSGA006842	2.13e-172	2.95192	up		BGIOSGA013642	3.58e-43	-2.74352	down		BGIOSGA007815	0.019651	-1.82539	down		BGIOSGA009300	8.18e-67	-2.9897	down		BGIOSGA008982	1.35e-34	1.06678	up		BGIOSGA028167	3.22e-20	-1.23103	down
					BGIOSGA005837	7.17e-40	5.36622	up		BGIOSGA009616	6.03e-37	1.33566	up		BGIOSGA006753	1.58e-18	2.02532	up		BGIOSGA006845	8.42e-37	1.79024	up		BGIOSGA013656	9.42e-43	1.84325	up		BGIOSGA007821	2.15e-08	-1.37559	down		BGIOSGA009309	1.58e-06	-2.21392	down		BGIOSGA009006	9e-13	1.34566	up		BGIOSGA028170	8.81e-08	-1.57458	down
					BGIOSGA005845	0.002849	1.00949	up		BGIOSGA009630	2.91e-06	1.18312	up		BGIOSGA006767	2.62e-05	3.24785	up		BGIOSGA006854	1.82e-16	-1.21576	down		BGIOSGA013669	2.68e-39	-5.61941	down		BGIOSGA007825	1.83e-09	-1.75179	down		BGIOSGA009327	0.00313906	1.83346	up		BGIOSGA009008	7.19e-46	-1.44154	down		BGIOSGA028171	0.00481496	-1.18458	down
					BGIOSGA005848	2.93e-19	-1.6547	down		BGIOSGA009640	3.7e-28	-4.72244	down		BGIOSGA006768	0.000701353	1.93136	up		BGIOSGA006859	4.62e-55	-1.63094	down		BGIOSGA013684	0.013193	-1.55288	down		BGIOSGA007826	3.88e-14	-1.11366	down		BGIOSGA009350	0.028005	1.65306	up		BGIOSGA009013	0.00040701	-1.92392	down		BGIOSGA028181	4.71e-69	1.95037	up
					BGIOSGA005854	0.00361677	2.94993	up		BGIOSGA009641	6.63e-44	-3.56715	down		BGIOSGA006769	2.96e-08	1.87697	up		BGIOSGA006875	1.74e-05	-3.43724	down		BGIOSGA013702	3.24e-11	2.33652	up		BGIOSGA007828	6.05e-07	-1.54469	down		BGIOSGA009362	1.86e-28	3.17844	up		BGIOSGA009016	2.06e-17	-2.05946	down		BGIOSGA028188	5.43e-09	1.38091	up
					BGIOSGA005859	1.3e-06	3.36859	up		BGIOSGA009656	8.33e-06	-1.15128	down		BGIOSGA006770	0.00135771	1.61703	up		BGIOSGA006891	2.33e-06	1.43181	up		BGIOSGA013712	0.0190637	1.15159	up		BGIOSGA007838	6.07e-30	2.67446	up		BGIOSGA009366	1.58e-40	-2.62916	down		BGIOSGA009017	1.54e-12	-2.26248	down		BGIOSGA028289	4.47e-27	-1.17781	down
					BGIOSGA005864	0.000145059	2.77376	up		BGIOSGA009657	2.02e-08	3.38543	up		BGIOSGA006800	2.67e-53	-1.26078	down		BGIOSGA006892	6.25e-16	1.03719	up		BGIOSGA013717	0.000750875	1.16847	up		BGIOSGA007841	2.71e-22	-1.12922	down		BGIOSGA009372	0.028276	-1.27435	down		BGIOSGA009018	2.66e-16	-1.20778	down		BGIOSGA028290	1.7e-07	-1.08547	down
					BGIOSGA005878	0.000291272	2.59653	up		BGIOSGA009672	8.68e-15	1.64711	up		BGIOSGA006807	1.06e-38	-2.78972	down		BGIOSGA006903	3.12e-132	7.36448	up		BGIOSGA013743	5.93e-60	1.85798	up		BGIOSGA007854	0.01306	-1.65123	down		BGIOSGA009394	2.44e-47	1.01251	up		BGIOSGA009019	7.62e-49	-1.70535	down		BGIOSGA028355	9.71e-07	-1.56019	down
					BGIOSGA005881	1.33e-24	1.4342	up		BGIOSGA009682	0.00925615	-1.81819	down		BGIOSGA006809	4.79e-25	2.85472	up		BGIOSGA006907	1.15e-277	3.12864	up		BGIOSGA013758	1.85e-05	-1.03948	down		BGIOSGA007863	2.71e-09	-2.22375	down		BGIOSGA009400	5.3e-05	1.07825	up		BGIOSGA009024	0.000282112	1.87533	up		BGIOSGA028411	0.000758661	1.06516	up
					BGIOSGA005890	0.037659	1.99954	up		BGIOSGA009692	6.38e-15	-1.3474	down		BGIOSGA006830	3.26e-05	2.4729	up		BGIOSGA006911	2.49e-05	2.95133	up		BGIOSGA013777	0.00139114	-1.87965	down		BGIOSGA007884	8.38e-05	-2.86235	down		BGIOSGA009408	1.23e-141	1.07181	up		BGIOSGA009050	3.45e-08	2.47962	up		BGIOSGA028475	2.11e-54	2.12528	up
					BGIOSGA005891	1.66e-09	1.23809	up		BGIOSGA009693	0.000169175	-1.47562	down		BGIOSGA006839	3.42e-149	1.58519	up		BGIOSGA006915	1.83e-27	1.32833	up		BGIOSGA013778	0.0281162	-1.29402	down		BGIOSGA007908	1.04e-81	-1.82505	down		BGIOSGA009415	2.02e-54	-1.31712	down		BGIOSGA009059	9.91e-16	1.33074	up		BGIOSGA028477	0.00117315	1.23733	up
					BGIOSGA005893	3.05e-05	-2.33723	down		BGIOSGA009705	6.52e-08	2.4307	up		BGIOSGA006842	2.57e-44	1.9453	up		BGIOSGA006925	0.0319708	-2.07509	down		BGIOSGA013782	0.00671544	-1.65577	down		BGIOSGA007912	6.94e-13	1.24487	up		BGIOSGA009471	1.29e-06	-1.60178	down		BGIOSGA009064	1.39e-26	1.52072	up		BGIOSGA028484	3.32e-07	1.78424	up
					BGIOSGA005896	2.71e-48	-4.9157	down		BGIOSGA009715	3.37e-20	-1.16623	down		BGIOSGA006854	1.15e-12	-1.36616	down		BGIOSGA006927	1.28e-21	1.72345	up		BGIOSGA013817	0.000149324	-1.84097	down		BGIOSGA007948	9.57e-08	-3.59158	down		BGIOSGA009487	4.93e-61	-1.10293	down		BGIOSGA009072	3.84e-11	2.08173	up		BGIOSGA028631	0.00671786	1.14235	up
					BGIOSGA005904	0.0340096	1.89649	up		BGIOSGA009755	1.2e-10	-1.59905	down		BGIOSGA006859	1.3e-28	-1.08502	down		BGIOSGA006929	0.0104271	-2.39406	down		BGIOSGA013818	0.00196728	-1.72043	down		BGIOSGA007953	1.44e-136	1.4759	up		BGIOSGA009507	0.00142622	1.17406	up		BGIOSGA009075	1.35e-28	1.42609	up		BGIOSGA028653	6.6e-64	-2.1101	down
					BGIOSGA005915	7.88e-22	2.03967	up		BGIOSGA009761	8.24e-06	1.57583	up		BGIOSGA006891	1.25e-12	2.54475	up		BGIOSGA006933	0.00214099	-1.67973	down		BGIOSGA013831	3.9e-08	2.3588	up		BGIOSGA007959	1.39e-13	2.37281	up		BGIOSGA009512	0.0187065	-1.70403	down		BGIOSGA009078	7.09e-35	3.08796	up		BGIOSGA028663	5.69e-09	1.0829	up
					BGIOSGA005925	2.67e-16	-1.84975	down		BGIOSGA009771	2.26e-06	-2.24751	down		BGIOSGA006900	0.0214362	-1.68018	down		BGIOSGA006938	2.11e-23	2.69526	up		BGIOSGA013832	4.97e-05	2.14883	up		BGIOSGA007973	0.0247231	1.20027	up		BGIOSGA009530	2.93e-48	-1.30268	down		BGIOSGA009079	1.56e-154	4.24967	up		BGIOSGA028722	1.22e-31	1.53213	up
					BGIOSGA005937	1.28e-17	-2.18593	down		BGIOSGA009779	3.77e-08	-2.40651	down		BGIOSGA006904	1.24e-12	2.00798	up		BGIOSGA006939	0.0394448	1.00222	up		BGIOSGA013855	0.0020656	1.1742	up		BGIOSGA007984	0.0304814	-1.82605	down		BGIOSGA009542	5.16e-11	1.13589	up		BGIOSGA009084	1.13e-27	1.05728	up		BGIOSGA028759	4.32e-27	1.96688	up
					BGIOSGA005938	3.33e-17	1.26945	up		BGIOSGA009780	5.09e-104	-1.98102	down		BGIOSGA006907	8.59e-74	2.08834	up		BGIOSGA006944	7.92e-06	-1.08987	down		BGIOSGA013860	3.83e-06	2.34927	up		BGIOSGA008010	1.55e-33	3.82675	up		BGIOSGA009543	0.00526691	1.19877	up		BGIOSGA009090	4.41e-08	-2.00194	down		BGIOSGA028761	4.05e-27	-1.99216	down
					BGIOSGA005965	4.47e-08	1.82377	up		BGIOSGA009781	1.61e-27	1.6382	up		BGIOSGA006915	7.79e-12	1.05677	up		BGIOSGA006945	2.59e-27	-1.37449	down		BGIOSGA013875	0.021456	-1.39034	down		BGIOSGA008013	3.13e-29	1.44624	up		BGIOSGA009545	6.21e-22	-1.02081	down		BGIOSGA009095	0	1.35086	up		BGIOSGA028763	0.000307395	1.44877	up
					BGIOSGA005971	4.09e-35	1.04656	up		BGIOSGA009782	1.85e-83	-1.75559	down		BGIOSGA006919	0.0423807	1.32757	up		BGIOSGA006958	5.46e-44	-2.60348	down		BGIOSGA013877	0.0114028	-1.00485	down		BGIOSGA008024	0.0232984	-1.63828	down		BGIOSGA009549	0.00100424	1.84123	up		BGIOSGA009118	1.03e-59	3.45995	up		BGIOSGA028777	1.27e-13	-1.49783	down
					BGIOSGA005974	4.77e-10	1.3358	up		BGIOSGA009790	1.49e-24	-3.64402	down		BGIOSGA006938	1.84e-06	1.5492	up		BGIOSGA006962	6.63e-36	1.40161	up		BGIOSGA013883	2.17e-09	-1.02231	down		BGIOSGA008041	0.00030655	-1.05019	down		BGIOSGA009551	1.91e-39	-1.01907	down		BGIOSGA009121	3.81e-14	-1.09985	down		BGIOSGA028790	5.41e-06	-1.34677	down
					BGIOSGA005986	7.26e-05	1.96957	up		BGIOSGA009804	1.92e-43	-2.02927	down		BGIOSGA006945	2.09e-53	-1.08828	down		BGIOSGA006964	0.00489924	2.00538	up		BGIOSGA013890	8.03e-17	1.05213	up		BGIOSGA008055	5.02e-10	1.31187	up		BGIOSGA009564	2.72e-08	-1.93238	down		BGIOSGA009139	1.08e-12	-1.9446	down		BGIOSGA028855	9.34e-11	2.18959	up
					BGIOSGA005991	1.79e-07	2.57242	up		BGIOSGA009817	1.41e-12	1.0395	up		BGIOSGA006958	8.21e-95	-6.51482	down		BGIOSGA006966	1.24e-16	2.24997	up		BGIOSGA013897	0.00110849	-1.37658	down		BGIOSGA008086	4.28e-20	-3.28013	down		BGIOSGA009572	1.78e-190	-1.66923	down		BGIOSGA009157	2.35e-64	4.19945	up		BGIOSGA028859	0.00198877	-1.28224	down
					BGIOSGA005998	3.55e-39	4.79446	up		BGIOSGA009821	8.92e-09	1.26288	up		BGIOSGA006969	3.94e-94	-2.22373	down		BGIOSGA006967	5.78e-13	1.40865	up		BGIOSGA013903	7.28e-116	3.11833	up		BGIOSGA008092	3e-05	-1.68793	down		BGIOSGA009590	7.08e-05	-1.3685	down		BGIOSGA009195	3.27e-22	-1.24012	down		BGIOSGA028957	3.22e-07	1.23721	up
					BGIOSGA005999	1.61e-36	4.00211	up		BGIOSGA009850	3.99e-29	-2.08742	down		BGIOSGA006976	3.25e-76	2.76823	up		BGIOSGA006968	0.000842233	1.36018	up		BGIOSGA013921	4.88e-61	-1.82534	down		BGIOSGA008101	4.56e-49	-1.14715	down		BGIOSGA009607	4.4e-31	-1.22043	down		BGIOSGA009196	3.09e-11	1.67316	up		BGIOSGA028958	0.000264022	-1.1227	down
					BGIOSGA006000	0	3.35254	up		BGIOSGA009904	9.97e-109	1.77407	up		BGIOSGA006994	1.3e-35	7.37443	up		BGIOSGA006969	1.81e-206	-3.32105	down		BGIOSGA013962	0.00122132	1.89187	up		BGIOSGA008104	0.00218912	1.37886	up		BGIOSGA009615	0.0298987	-1.49975	down		BGIOSGA009226	0.00701883	-1.19284	down		BGIOSGA028995	7.15e-12	1.96824	up
					BGIOSGA006004	9.53e-165	2.26408	up		BGIOSGA009910	7.46e-36	-2.43056	down		BGIOSGA006996	0	3.44184	up		BGIOSGA006982	1.46e-23	-1.18976	down		BGIOSGA013978	1.56e-07	-1.0212	down		BGIOSGA008119	0.0311062	-1.7624	down		BGIOSGA009617	0.00971146	-1.57317	down		BGIOSGA009241	1.13e-26	-1.36404	down		BGIOSGA029090	0.00479735	-1.19051	down
					BGIOSGA006038	4.09e-08	4.10629	up		BGIOSGA009914	4.91e-36	2.17775	up		BGIOSGA006998	3.14e-10	1.1109	up		BGIOSGA006987	0.00493592	-2.44916	down		BGIOSGA013988	0.025008	-1.41725	down		BGIOSGA008123	5.96e-27	-4.95696	down		BGIOSGA009618	0.00192723	-1.75802	down		BGIOSGA009246	1.14e-06	-2.30549	down		BGIOSGA029107	0.000715231	1.19816	up
					BGIOSGA006055	3.39e-13	1.05865	up		BGIOSGA009916	2.3e-33	-1.66343	down		BGIOSGA007004	6.99e-54	-1.15323	down		BGIOSGA006988	9.38e-05	-3.22777	down		BGIOSGA013989	2e-16	-3.14613	down		BGIOSGA008145	4.58e-06	-1.13934	down		BGIOSGA009621	0.00682273	1.94646	up		BGIOSGA009257	1.1e-24	3.89774	up		BGIOSGA029118	7.48e-33	1.55468	up
					BGIOSGA006060	2.84e-134	6.68073	up		BGIOSGA009918	0.00277258	-1.5213	down		BGIOSGA007006	4.6e-12	-1.05686	down		BGIOSGA006996	0	4.30982	up		BGIOSGA014025	9.62e-10	-1.69928	down		BGIOSGA008148	7.82e-05	2.04397	up		BGIOSGA009662	1.51e-08	1.49182	up		BGIOSGA009261	1.22e-08	-3.71328	down		BGIOSGA029141	0.0019805	1.2159	up
					BGIOSGA006089	0.00019291	1.09536	up		BGIOSGA009950	1.93e-13	1.04322	up		BGIOSGA007024	9.37e-06	-3.11128	down		BGIOSGA006998	4.75e-13	-1.88129	down		BGIOSGA014037	0.00378153	-1.70172	down		BGIOSGA008153	2.88e-16	-1.84763	down		BGIOSGA009692	3.8e-06	1.28451	up		BGIOSGA009273	7.38e-11	3.22404	up		BGIOSGA029169	3.64e-06	-1.24087	down
					BGIOSGA006106	3.53e-15	2.44211	up		BGIOSGA009977	4e-19	1.33503	up		BGIOSGA007031	3.77e-35	-2.0685	down		BGIOSGA007000	2.99e-24	2.12705	up		BGIOSGA014042	5.45e-09	-1.57194	down		BGIOSGA008167	0.0143969	1.08865	up		BGIOSGA009697	4.22e-41	1.7661	up		BGIOSGA009280	1.99e-16	3.12051	up		BGIOSGA029174	3.67e-35	1.88771	up
					BGIOSGA006126	1.12e-120	-2.86622	down		BGIOSGA010003	1.3e-09	1.03655	up		BGIOSGA007045	0.000165579	-1.5987	down		BGIOSGA007004	1.94e-22	-1.23436	down		BGIOSGA014062	6.76e-51	-1.25463	down		BGIOSGA008174	0.0326901	1.82419	up		BGIOSGA009705	1.72e-42	-2.51436	down		BGIOSGA009300	4.2e-120	-6.28279	down		BGIOSGA029211	2.42e-07	1.19502	up
					BGIOSGA006134	7.13e-103	1.06579	up		BGIOSGA010004	0.000137176	2.04416	up		BGIOSGA007071	5.09e-28	6.81575	up		BGIOSGA007006	1.04e-12	-1.19963	down		BGIOSGA014103	4.02e-12	1.57726	up		BGIOSGA008179	0.0134469	1.72387	up		BGIOSGA009722	1e-114	1.16866	up		BGIOSGA009309	0.005432	-1.86699	down		BGIOSGA029259	4.3e-31	-1.78233	down
					BGIOSGA006136	0.00876642	2.38048	up		BGIOSGA010007	0.00895179	1.82219	up		BGIOSGA007097	6.4e-07	-3.6969	down		BGIOSGA007024	0.00174639	-2.69523	down		BGIOSGA014115	0.045071	-1.08438	down		BGIOSGA008184	0.00187001	1.12672	up		BGIOSGA009727	1.22e-12	-1.93238	down		BGIOSGA009327	0.0146971	1.65264	up		BGIOSGA029326	1.4e-25	-1.25129	down
					BGIOSGA006147	2.35e-11	-1.27389	down		BGIOSGA010023	0.00088814	2.17248	up		BGIOSGA007102	0.000110205	-1.31228	down		BGIOSGA007026	6.47e-06	-1.26597	down		BGIOSGA014139	2.28e-06	-2.61168	down		BGIOSGA008187	0.00016478	-1.62533	down		BGIOSGA009733	2.11e-14	1.01676	up		BGIOSGA009362	1.55e-06	1.79926	up		BGIOSGA029400	8.39e-10	-1.35141	down
					BGIOSGA006148	5.58e-15	-1.20786	down		BGIOSGA010034	8.4e-10	-1.01634	down		BGIOSGA007104	8.8e-34	1.81856	up		BGIOSGA007031	2.71e-10	-1.61716	down		BGIOSGA014166	0.000128087	1.93306	up		BGIOSGA008194	5.19e-31	1.40013	up		BGIOSGA009739	5.14e-72	-1.99845	down		BGIOSGA009366	3.31e-56	-4.28551	down		BGIOSGA029432	2.77e-18	2.04229	up
					BGIOSGA006149	4.84e-43	-1.22967	down		BGIOSGA010063	0.0155296	-1.7121	down		BGIOSGA007106	1.61e-20	-1.21752	down		BGIOSGA007036	1.73e-33	1.49016	up		BGIOSGA014215	2.27e-05	-1.07815	down		BGIOSGA008200	4.03e-46	-1.47407	down		BGIOSGA009755	2e-06	-1.26904	down		BGIOSGA009399	0.0169669	1.78408	up		BGIOSGA029550	3.36e-09	1.0921	up
					BGIOSGA006150	3.28e-231	-2.37173	down		BGIOSGA010064	8.4e-07	-2.83118	down		BGIOSGA007131	1.86e-31	1.07251	up		BGIOSGA007045	8.69e-05	-2.62648	down		BGIOSGA014220	0.000504722	-2.01321	down		BGIOSGA008265	1.48e-06	-2.70858	down		BGIOSGA009761	3.58e-07	2.2613	up		BGIOSGA009415	8.1e-58	-1.45233	down		BGIOSGA029599	4.64e-14	-1.79096	down
					BGIOSGA006159	7.45e-05	3.24238	up		BGIOSGA010085	1.37e-05	-1.02152	down		BGIOSGA007152	1.5e-59	1.48036	up		BGIOSGA007049	1.54e-16	1.64976	up		BGIOSGA014224	1.37e-17	1.13112	up		BGIOSGA008267	1.05e-23	1.49796	up		BGIOSGA009765	3.83e-47	-1.11299	down		BGIOSGA009425	0.00180723	-2.21206	down		BGIOSGA029602	2e-07	-1.30409	down
					BGIOSGA006160	4.44e-10	3.37124	up		BGIOSGA010092	8.17e-06	-2.09679	down		BGIOSGA007162	1.28e-97	1.73134	up		BGIOSGA007051	2.71e-05	1.3322	up		BGIOSGA014251	2.61e-05	1.09451	up		BGIOSGA008288	0.0063668	-1.13514	down		BGIOSGA009766	2.76e-130	-1.90683	down		BGIOSGA009431	0.0231582	-1.01351	down		BGIOSGA029689	0.0158601	1.02978	up
					BGIOSGA006161	1.67e-264	3.67809	up		BGIOSGA010095	4.98e-33	-1.76742	down		BGIOSGA007171	1.62e-34	2.1115	up		BGIOSGA007058	2.16e-18	-1.06118	down		BGIOSGA014257	1.43e-15	-4.00433	down		BGIOSGA008306	0.00453552	2.29789	up		BGIOSGA009771	1.25e-20	-3.51613	down		BGIOSGA009471	9.33e-07	-1.32439	down		BGIOSGA029758	1.25e-06	-1.48199	down
					BGIOSGA006162	0.00389233	2.56375	up		BGIOSGA010100	1.75e-47	-3.90591	down		BGIOSGA007175	3.72e-05	-1.08503	down		BGIOSGA007071	2.91e-13	5.22655	up		BGIOSGA014260	2.73e-19	-1.79414	down		BGIOSGA008316	0.0338922	-1.27301	down		BGIOSGA009773	4.83e-101	-1.56996	down		BGIOSGA009477	0.015745	1.1051	up		BGIOSGA029779	1.67e-07	1.98071	up
					BGIOSGA006168	8.71e-14	3.66451	up		BGIOSGA010107	0.00176342	1.69718	up		BGIOSGA007184	8.77e-11	-1.16834	down		BGIOSGA007082	4.88e-51	1.1249	up		BGIOSGA014261	1.26e-18	-2.83181	down		BGIOSGA008324	0.000100024	-1.09717	down		BGIOSGA009778	1.15e-05	-1.0267	down		BGIOSGA009487	4.54e-51	-1.23504	down		BGIOSGA029921	0.000114818	-1.46619	down
					BGIOSGA006169	4.32e-06	2.17131	up		BGIOSGA010120	0.00173419	-1.62995	down		BGIOSGA007185	0.00172977	-1.17655	down		BGIOSGA007104	2.56e-76	2.83131	up		BGIOSGA014265	0.013281	1.19077	up		BGIOSGA008338	2.07e-237	3.67427	up		BGIOSGA009792	0.00386044	1.48549	up		BGIOSGA009515	0.00509418	-1.2311	down		BGIOSGA029929	2.14e-09	-1.54709	down
					BGIOSGA006183	1.01e-74	2.537	up		BGIOSGA010123	2.07e-07	1.12149	up		BGIOSGA007199	6.39e-39	-1.54776	down		BGIOSGA007117	0.025226	1.51867	up		BGIOSGA014279	2.3e-17	-2.20666	down		BGIOSGA008343	5.08e-30	-2.32087	down		BGIOSGA009804	5.34e-22	-1.52819	down		BGIOSGA009526	4.95e-12	1.14982	up		BGIOSGA029946	0.00382382	-1.03235	down
					BGIOSGA006185	3.24e-09	-3.0691	down		BGIOSGA010124	1.98e-14	4.20668	up		BGIOSGA007217	1.22e-16	1.00257	up		BGIOSGA007128	3.09e-05	1.6319	up		BGIOSGA014294	0.00192946	-1.71151	down		BGIOSGA008347	0.00929467	-2.11035	down		BGIOSGA009805	2.52e-33	1.04841	up		BGIOSGA009530	3.15e-28	-1.5795	down		BGIOSGA030097	1.39e-11	-2.3913	down
					BGIOSGA006197	3.29e-17	-2.52454	down		BGIOSGA010125	9.95e-21	1.13321	up		BGIOSGA007223	5.32e-199	-2.28593	down		BGIOSGA007132	3.88e-20	-5.88735	down		BGIOSGA014295	1.06e-20	1.10701	up		BGIOSGA008418	2.25e-81	-2.05055	down		BGIOSGA009811	2.58e-30	2.73174	up		BGIOSGA009543	7.79e-05	1.5492	up		BGIOSGA030103	0.00680674	-1.06114	down
					BGIOSGA006198	4.14e-27	1.65538	up		BGIOSGA010146	8.65e-06	-1.77099	down		BGIOSGA007229	8.03e-08	-2.07876	down		BGIOSGA007155	2.58e-06	1.01787	up		BGIOSGA014327	1.88e-08	-2.62398	down		BGIOSGA008422	0.00271331	1.55522	up		BGIOSGA009826	0.0350783	1.56588	up		BGIOSGA009545	3.69e-58	-1.67049	down		BGIOSGA030194	0.00333405	1.21349	up
					BGIOSGA006203	1.77e-76	3.75208	up		BGIOSGA010165	1.89e-06	-1.07479	down		BGIOSGA007251	2.76e-144	1.84356	up		BGIOSGA007161	1.73e-15	1.34531	up		BGIOSGA014353	2.42e-07	1.17517	up		BGIOSGA008423	1.3e-19	-2.27415	down		BGIOSGA009837	2.69e-22	1.1621	up		BGIOSGA009549	0.0036756	1.71822	up		BGIOSGA030202	0.0139311	-1.08157	down
					BGIOSGA006205	3.69e-22	1.47213	up		BGIOSGA010166	1.35e-14	2.2415	up		BGIOSGA007252	2.36e-169	2.25613	up		BGIOSGA007170	0.0143538	2.27344	up		BGIOSGA014356	1.37e-08	1.18198	up		BGIOSGA008426	0.000867547	-1.00555	down		BGIOSGA009845	4.97e-27	-2.01598	down		BGIOSGA009551	1.44e-52	-1.19697	down		BGIOSGA030236	0.00152959	-1.2094	down
					BGIOSGA006207	8.71e-37	1.08315	up		BGIOSGA010200	2.44e-05	-1.23829	down		BGIOSGA007257	1.07e-44	1.78238	up		BGIOSGA007171	1.08e-24	2.09089	up		BGIOSGA014421	3.96e-10	1.05994	up		BGIOSGA008434	7.16e-07	-3.21829	down		BGIOSGA009847	5.89e-31	1.13618	up		BGIOSGA009564	0.000158727	-1.61706	down		BGIOSGA030626	3.54e-09	-1.07166	down
					BGIOSGA006208	5.46e-13	2.0953	up		BGIOSGA010210	8.06e-14	1.36022	up		BGIOSGA007265	1.59e-31	-2.84334	down		BGIOSGA007180	5.13e-14	-4.44208	down		BGIOSGA014427	3.29e-10	-1.05701	down		BGIOSGA008435	8e-11	-2.88019	down		BGIOSGA009849	4.86e-19	1.26852	up		BGIOSGA009572	6.19e-220	-1.67875	down		BGIOSGA030664	3.85e-05	1.00019	up
					BGIOSGA006210	0.00920276	2.58641	up		BGIOSGA010257	2.95e-08	1.13402	up		BGIOSGA007292	0.000156195	-1.2221	down		BGIOSGA007199	1.35e-19	-1.66636	down		BGIOSGA014432	1.47e-08	-1.7442	down		BGIOSGA008436	1.22e-10	1.57802	up		BGIOSGA009858	5.67e-15	-3.0303	down		BGIOSGA009590	1.46e-05	-1.86022	down		BGIOSGA030676	0.0136964	-1.01622	down
					BGIOSGA006215	6.25e-97	2.82186	up		BGIOSGA010271	0.00246812	-1.55169	down		BGIOSGA007299	1.47e-14	-4.26402	down		BGIOSGA007206	0.0338491	1.78301	up		BGIOSGA014467	2.32e-10	-1.2738	down		BGIOSGA008459	1.39e-08	1.36743	up		BGIOSGA009874	1.39e-31	1.00137	up		BGIOSGA009607	6.4e-22	-1.04424	down		BGIOSGA030724	9.77e-32	-1.1353	down
					BGIOSGA006225	1.3e-16	1.61325	up		BGIOSGA010294	1.49e-12	1.03883	up		BGIOSGA007300	6.95e-10	-3.42507	down		BGIOSGA007215	1.21e-08	1.02834	up		BGIOSGA014470	5.46e-13	-2.10166	down		BGIOSGA008462	3.99e-18	2.87531	up		BGIOSGA009877	3.39e-105	1.43051	up		BGIOSGA009618	0.0013232	-2.03133	down		BGIOSGA030746	3.27e-46	-1.41178	down
					BGIOSGA006243	1.07e-07	2.99337	up		BGIOSGA010303	5.6e-10	1.49048	up		BGIOSGA007315	1.34e-05	-1.15342	down		BGIOSGA007217	2.47e-27	1.31745	up		BGIOSGA014491	0.00435422	-1.6793	down		BGIOSGA008463	0.000423088	-2.05589	down		BGIOSGA009894	3.6e-14	-1.60413	down		BGIOSGA009621	4.62e-05	2.78058	up		BGIOSGA030814	6.44e-41	-1.43652	down
					BGIOSGA006246	6.75e-17	3.39528	up		BGIOSGA010309	0.00190233	1.8712	up		BGIOSGA007325	1.51e-07	-2.33505	down		BGIOSGA007223	5.6e-34	-1.52748	down		BGIOSGA014498	6.65e-05	-2.24297	down		BGIOSGA008468	3.49e-15	-1.12522	down		BGIOSGA009908	0.000489895	1.22415	up		BGIOSGA009641	8.98e-12	-3.17661	down		BGIOSGA030816	1.04e-47	-1.87432	down
					BGIOSGA006247	9.96e-13	2.91191	up		BGIOSGA010311	0.000635276	-1.11622	down		BGIOSGA007327	1.89e-35	-2.51682	down		BGIOSGA007248	1.03e-08	-1.24686	down		BGIOSGA014500	4.33e-08	1.58137	up		BGIOSGA008469	3.93e-42	-2.21117	down		BGIOSGA009909	5.43e-42	1.26696	up		BGIOSGA009658	0.00303185	1.73525	up		BGIOSGA030841	4.96e-53	-1.18648	down
					BGIOSGA006257	2.25e-63	-1.07502	down		BGIOSGA010325	2.33e-08	1.20921	up		BGIOSGA007342	0.00114108	-1.42479	down		BGIOSGA007251	1.39e-32	1.36991	up		BGIOSGA014548	8.27e-07	-1.2019	down		BGIOSGA008475	0.019146	-1.21643	down		BGIOSGA009922	0.00105346	-1.24031	down		BGIOSGA009659	1.86e-05	2.00837	up		BGIOSGA030854	0.00211127	-1.28282	down
					BGIOSGA006261	8.47e-113	1.47389	up		BGIOSGA010447	6.22e-10	1.44852	up		BGIOSGA007344	0.00628449	-1.89588	down		BGIOSGA007252	1.67e-07	1.77964	up		BGIOSGA014562	0.0294402	-1.3237	down		BGIOSGA008478	0.00051568	1.51414	up		BGIOSGA009939	1.14e-09	-1.14616	down		BGIOSGA009667	0.0410799	1.19344	up		BGIOSGA030874	0.00113222	-1.04776	down
					BGIOSGA006268	1.2e-182	-1.74754	down		BGIOSGA010464	0.0119976	-1.51793	down		BGIOSGA007345	5.11e-70	1.14246	up		BGIOSGA007265	1.9e-35	2.05557	up		BGIOSGA014571	7.61e-40	-2.22464	down		BGIOSGA008483	0.00270791	1.94604	up		BGIOSGA009968	0.00953043	-1.42108	down		BGIOSGA009672	3.84e-09	1.0652	up		BGIOSGA030901	1.18e-25	1.0508	up
					BGIOSGA006274	3.73e-07	1.09698	up		BGIOSGA010530	7.82e-05	-1.61781	down		BGIOSGA007359	0.000106121	1.50176	up		BGIOSGA007307	5.04e-05	-3.33366	down		BGIOSGA014572	4.18e-09	-1.25172	down		BGIOSGA008488	0.00085689	2.40982	up		BGIOSGA009977	3.32e-22	1.3945	up		BGIOSGA009690	9.78e-43	-6.94148	down		BGIOSGA030902	0.000565208	1.10785	up
					BGIOSGA006275	7.98e-18	-1.2711	down		BGIOSGA010542	1.71e-57	1.41729	up		BGIOSGA007400	1.95e-54	2.57288	up		BGIOSGA007337	5.52e-24	-1.09229	down		BGIOSGA014600	1.92e-12	-1.52822	down		BGIOSGA008489	4.68e-07	2.35694	up		BGIOSGA010010	0.0379465	-1.52204	down		BGIOSGA009692	0.00209535	1.13955	up		BGIOSGA030925	0.00950092	-1.03015	down
					BGIOSGA006292	7.75e-51	1.61127	up		BGIOSGA010550	4.11e-08	1.3919	up		BGIOSGA007403	1.81e-07	2.15934	up		BGIOSGA007345	3.34e-74	2.0488	up		BGIOSGA014605	1.07e-17	-1.5953	down		BGIOSGA008492	5.85e-38	3.06554	up		BGIOSGA010034	1.75e-09	1.29881	up		BGIOSGA009697	4.64e-10	1.00741	up		BGIOSGA030948	2.7e-09	-2.21275	down
					BGIOSGA006304	1.61e-06	1.39444	up		BGIOSGA010552	1.44e-09	2.58889	up		BGIOSGA007409	2.93e-113	-1.74185	down		BGIOSGA007350	0.0200335	-2.18783	down		BGIOSGA014622	0.000114779	1.65921	up		BGIOSGA008494	1.79e-41	5.84593	up		BGIOSGA010073	2.46e-11	1.40885	up		BGIOSGA009705	5.42e-32	-2.84361	down		BGIOSGA030985	9.96e-26	-1.93067	down
					BGIOSGA006305	1.08e-05	-1.23005	down		BGIOSGA010559	3.47e-54	-1.52365	down		BGIOSGA007411	1.05e-11	1.15095	up		BGIOSGA007365	1.09e-12	-1.54404	down		BGIOSGA014662	1.3e-46	2.7797	up		BGIOSGA008519	5.6e-26	-2.35995	down		BGIOSGA010104	4.35e-15	-2.03205	down		BGIOSGA009715	4.28e-10	1.08677	up		BGIOSGA030998	4.15e-14	-1.24866	down
					BGIOSGA006306	8.09e-30	3.22573	up		BGIOSGA010563	0.00615338	1.73274	up		BGIOSGA007412	3.93e-05	-3.2301	down		BGIOSGA007367	9.27e-05	-1.47844	down		BGIOSGA014671	1.49e-11	1.21683	up		BGIOSGA008520	2.15e-10	-1.01562	down		BGIOSGA010119	1.38e-15	-1.07864	down		BGIOSGA009725	0.0112044	1.49574	up		BGIOSGA031000	9.32e-49	1.30493	up
					BGIOSGA006315	0.00022718	1.41681	up		BGIOSGA010572	0.00136393	-1.65048	down		BGIOSGA007415	4.11e-11	-2.89112	down		BGIOSGA007382	2.41e-21	-5.90098	down		BGIOSGA014673	0.0369283	-1.10608	down		BGIOSGA008533	1.69e-20	-1.71408	down		BGIOSGA010124	2.31e-06	2.4574	up		BGIOSGA009727	2.07e-09	-1.43577	down		BGIOSGA031036	0.000232865	1.06486	up
					BGIOSGA006320	3.05e-06	-2.03636	down		BGIOSGA010574	0.0104131	-1.32555	down		BGIOSGA007417	3.21e-10	-1.71324	down		BGIOSGA007391	4.11e-20	1.29482	up		BGIOSGA014687	7.47e-103	1.95322	up		BGIOSGA008545	6.86e-06	3.32439	up		BGIOSGA010125	2.67e-51	1.61803	up		BGIOSGA009731	0.00103148	-2.37159	down		BGIOSGA031038	0.00394279	-1.09866	down
					BGIOSGA006323	3.94e-37	1.4239	up		BGIOSGA010588	6.41e-15	1.11615	up		BGIOSGA007431	0.00137176	2.38258	up		BGIOSGA007400	7.27e-74	3.07459	up		BGIOSGA014688	4.01e-07	-1.08663	down		BGIOSGA008596	1.84e-18	-1.79113	down		BGIOSGA010166	1.47e-66	-1.8924	down		BGIOSGA009739	6.07e-50	-1.60816	down		BGIOSGA031099	0.000314155	1.112	up
					BGIOSGA006325	4.81e-41	1.36608	up		BGIOSGA010596	6.14e-07	1.13015	up		BGIOSGA007479	3.03e-54	1.39849	up		BGIOSGA007403	2.2e-25	2.80436	up		BGIOSGA014703	3.7e-56	-3.10422	down		BGIOSGA008601	0.0250195	-1.28875	down		BGIOSGA010188	2.79e-06	2.5227	up		BGIOSGA009750	8.25e-29	1.36328	up		BGIOSGA031129	1.95e-30	-2.23007	down
					BGIOSGA006327	0.00700518	1.08955	up		BGIOSGA010680	1.88e-111	-4.18943	down		BGIOSGA007491	0.0227592	-1.31811	down		BGIOSGA007415	0.00016499	1.04703	up		BGIOSGA014711	1.4e-16	-1.09075	down		BGIOSGA008602	0.00138282	1.12107	up		BGIOSGA010190	2.7e-24	1.89403	up		BGIOSGA009755	6.27e-14	-1.67937	down		BGIOSGA031171	1.55e-11	2.09651	up
					BGIOSGA006328	4.11e-05	1.10264	up		BGIOSGA010697	0.0402602	1.44055	up		BGIOSGA007496	1.59e-13	2.74647	up		BGIOSGA007421	2.18e-07	1.76465	up		BGIOSGA014735	0.000215754	1.91398	up		BGIOSGA008612	3.4e-08	2.0522	up		BGIOSGA010255	1.8e-11	-2.44854	down		BGIOSGA009761	0.0452454	1.25922	up		BGIOSGA031177	8.49e-187	-2.47845	down
					BGIOSGA006329	4.2e-16	1.30615	up		BGIOSGA010727	2.31e-32	-1.04047	down		BGIOSGA007497	9.58e-08	2.46501	up		BGIOSGA007429	4.19e-24	1.04021	up		BGIOSGA014790	0.000129588	-1.44803	down		BGIOSGA008613	4.15e-14	1.41977	up		BGIOSGA010258	1.56e-05	1.52908	up		BGIOSGA009765	1.93e-53	-1.15208	down		BGIOSGA031183	4.59e-05	1.29308	up
					BGIOSGA006330	3.38e-52	1.88014	up		BGIOSGA010737	1.05e-13	2.90916	up		BGIOSGA007506	1.44e-55	4.19393	up		BGIOSGA007434	3.92e-205	2.6513	up		BGIOSGA014799	9.84e-05	-1.46781	down		BGIOSGA008632	0.0244926	-1.01031	down		BGIOSGA010271	0.0102519	-1.49799	down		BGIOSGA009766	6.24e-100	-1.69884	down		BGIOSGA031186	2.05e-10	1.96676	up
					BGIOSGA006332	3.97e-09	2.51638	up		BGIOSGA010739	3.74e-77	-1.82033	down		BGIOSGA007561	5.03e-05	-3.15988	down		BGIOSGA007438	0.000167268	-3.16445	down		BGIOSGA014839	1.13e-77	4.69919	up		BGIOSGA008633	1.31e-10	-1.08221	down		BGIOSGA010280	0.00113776	-1.37643	down		BGIOSGA009771	2.6e-17	-2.45929	down		BGIOSGA031292	8.32e-07	1.85225	up
					BGIOSGA006337	2.86e-12	-1.10403	down		BGIOSGA010742	2.41e-05	1.54625	up		BGIOSGA007567	0.00355873	-1.07377	down		BGIOSGA007439	0.00457473	-2.46087	down		BGIOSGA014892	6.39e-17	1.38365	up		BGIOSGA008638	7.18e-06	-1.15628	down		BGIOSGA010291	9.35e-132	-1.35526	down		BGIOSGA009778	6.84e-07	-1.02011	down		BGIOSGA031316	1.26e-06	1.82132	up
					BGIOSGA006338	4.08e-22	-1.28947	down		BGIOSGA010757	0.0441288	-1.17966	down		BGIOSGA007570	8.09e-15	-4.09417	down		BGIOSGA007441	0.0383265	-2.01512	down		BGIOSGA014893	1.5e-48	1.81776	up		BGIOSGA008650	7.7e-71	2.64646	up		BGIOSGA010341	0.0212838	-1.39168	down		BGIOSGA009787	8.17e-54	-1.05763	down		BGIOSGA031424	2.88e-37	-1.53885	down
					BGIOSGA006340	2.42e-07	-1.2031	down		BGIOSGA010770	3.1e-53	1.32668	up		BGIOSGA007592	1.23e-32	1.42906	up		BGIOSGA007442	7.13e-06	-3.71105	down		BGIOSGA014901	4.13e-08	-1.36222	down		BGIOSGA008657	3.12e-06	-1.20319	down		BGIOSGA010348	0.0172694	1.20666	up		BGIOSGA009792	0.0481782	1.14356	up		BGIOSGA031504	0.00067496	1.36505	up
					BGIOSGA006350	0.0486202	-1.08318	down		BGIOSGA010776	1.82e-11	-2.26003	down		BGIOSGA007596	8.49e-11	1.42431	up		BGIOSGA007452	5.63e-08	-1.19764	down		BGIOSGA014920	1.07e-15	2.04554	up		BGIOSGA008685	1.18e-07	2.97074	up		BGIOSGA010354	8.33e-14	-2.13398	down		BGIOSGA009804	8.65e-27	-1.66979	down		BGIOSGA031528	0.0017083	-1.29981	down
					BGIOSGA006361	4.12e-22	1.09009	up		BGIOSGA010797	2.04e-06	-1.66296	down		BGIOSGA007602	0.0417802	-1.01295	down		BGIOSGA007454	4.15e-15	-1.02357	down		BGIOSGA014965	5.33e-05	-2.28549	down		BGIOSGA008698	6.04e-05	1.54338	up		BGIOSGA010357	8.88e-20	-1.10973	down		BGIOSGA009811	6.67e-13	1.88403	up		BGIOSGA031549	4.87e-13	2.32139	up
					BGIOSGA006373	7.43e-149	2.42633	up		BGIOSGA010808	5.21e-38	-1.40255	down		BGIOSGA007604	3.51e-45	-1.77755	down		BGIOSGA007474	3.5e-16	1.30641	up		BGIOSGA014967	0.000202769	-2.11595	down		BGIOSGA008719	1.92e-89	-3.91585	down		BGIOSGA010365	2.84e-38	-1.03474	down		BGIOSGA009813	2.72e-06	1.04283	up		BGIOSGA031590	1.65e-32	1.24528	up
					BGIOSGA006374	4.15e-50	2.57687	up		BGIOSGA010815	8.05e-31	-1.87298	down		BGIOSGA007605	8.97e-14	1.4401	up		BGIOSGA007476	1e-181	4.22888	up		BGIOSGA014994	1.09e-19	1.34478	up		BGIOSGA008720	1e-26	4.2642	up		BGIOSGA010372	1.61e-19	-2.38448	down		BGIOSGA009824	0.00682164	1.28396	up		BGIOSGA031631	0.000676636	-1.31484	down
					BGIOSGA006457	0.00306132	1.09694	up		BGIOSGA010816	2.36e-20	1.26875	up		BGIOSGA007614	7.16e-64	-1.43199	down		BGIOSGA007479	6.97e-59	2.05075	up		BGIOSGA015027	8.08e-08	-1.73257	down		BGIOSGA008724	6.12e-06	1.99908	up		BGIOSGA010375	0.0485326	1.1248	up		BGIOSGA009845	5.43e-25	-2.33158	down		BGIOSGA031659	5.87e-09	1.6941	up
					BGIOSGA006488	0.000435856	-3.42246	down		BGIOSGA010819	1.42e-63	1.19214	up		BGIOSGA007639	2.46e-08	1.83152	up		BGIOSGA007489	1.16e-44	-1.12929	down		BGIOSGA015029	3.04e-05	1.45558	up		BGIOSGA008736	0.0272635	-1.77466	down		BGIOSGA010386	2.87e-18	-1.11549	down		BGIOSGA009849	6.34e-31	1.50185	up		BGIOSGA031750	0.000806963	-1.27673	down
					BGIOSGA006502	0.0134617	2.01352	up		BGIOSGA010822	3.21e-35	1.36021	up		BGIOSGA007650	0.000136577	-1.43014	down		BGIOSGA007491	0.00179883	1.55298	up		BGIOSGA015065	3.93e-47	1.39348	up		BGIOSGA008740	1.55e-08	1.3684	up		BGIOSGA010391	2.35e-06	3.07725	up		BGIOSGA009858	4.5e-06	-1.88422	down		BGIOSGA031811	0.00826423	-1.09026	down
					BGIOSGA006505	3.84e-131	5.00857	up		BGIOSGA010833	1.87e-34	1.48263	up		BGIOSGA007656	1.66e-59	2.37308	up		BGIOSGA007496	1.41e-14	2.24231	up		BGIOSGA015093	1.27e-14	1.7048	up		BGIOSGA008759	0.00115363	1.60628	up		BGIOSGA010435	1.12e-06	-1.04596	down		BGIOSGA009877	2.61e-61	1.04958	up		BGIOSGA031825	0.00095892	-1.29681	down
					BGIOSGA006512	0.00260612	1.83982	up		BGIOSGA010848	5.41e-146	-1.71898	down		BGIOSGA007682	3.08e-62	1.966	up		BGIOSGA007497	1.12e-07	2.95741	up		BGIOSGA015131	5.66e-36	-4.22626	down		BGIOSGA008763	6.9e-25	-1.29892	down		BGIOSGA010486	1.27e-18	1.61115	up		BGIOSGA009894	5.49e-10	-1.37632	down		BGIOSGA032009	0.014007	-1.0591	down
					BGIOSGA006537	2.15e-30	-1.2362	down		BGIOSGA010865	2.43e-05	-1.85673	down		BGIOSGA007683	5.38e-16	-1.94107	down		BGIOSGA007499	1.27e-17	-1.19947	down		BGIOSGA015150	0.00786815	-1.00198	down		BGIOSGA008783	0.000166541	-1.02273	down		BGIOSGA010525	0.000150356	-2.47028	down		BGIOSGA009904	3.54e-90	1.2727	up		BGIOSGA032043	2e-09	1.88953	up
					BGIOSGA006559	2.18e-86	2.04489	up		BGIOSGA010886	0.0018	-1.21279	down		BGIOSGA007684	1.85e-14	3.36137	up		BGIOSGA007506	2.03e-05	1.90438	up		BGIOSGA015154	0.0300813	-1.3213	down		BGIOSGA008785	1.33e-10	1.78329	up		BGIOSGA010534	1.8e-05	1.08056	up		BGIOSGA009909	5.35e-34	1.1219	up		BGIOSGA032079	7.94e-11	1.79168	up
					BGIOSGA006580	0.0125564	2.61683	up		BGIOSGA010891	0.0496233	1.42682	up		BGIOSGA007685	9.96e-11	1.32073	up		BGIOSGA007536	5.3e-31	-1.93298	down		BGIOSGA015169	7.16e-86	-6.01194	down		BGIOSGA008799	3.49e-17	3.71154	up		BGIOSGA010540	1.84e-77	-2.79736	down		BGIOSGA009910	0.0165807	-1.02679	down		BGIOSGA032130	2.94e-06	-1.45092	down
					BGIOSGA006589	1.99e-59	-1.23059	down		BGIOSGA010894	4.47e-111	-1.45997	down		BGIOSGA007686	1.86e-85	1.78311	up		BGIOSGA007565	0.00414747	1.53162	up		BGIOSGA015174	0.00420355	-1.73307	down		BGIOSGA008804	0.00902516	-1.76573	down		BGIOSGA010543	4.26e-13	1.29909	up		BGIOSGA009922	0.000652387	-1.2193	down		BGIOSGA032158	1.54e-07	-1.13381	down
					BGIOSGA006598	0.003905	-2.25142	down		BGIOSGA010895	1.59e-11	-2.2953	down		BGIOSGA007726	0.000235754	1.25328	up		BGIOSGA007570	0.000549858	-2.57943	down		BGIOSGA015216	3.22e-07	1.08888	up		BGIOSGA008823	5.71e-06	-1.01545	down		BGIOSGA010550	3.13e-12	1.78201	up		BGIOSGA009964	6.89e-13	1.12512	up		BGIOSGA032208	5.04e-10	2.25979	up
					BGIOSGA006602	2.75e-72	1.87535	up		BGIOSGA010900	5.74e-07	-1.32258	down		BGIOSGA007737	4.18e-08	1.5703	up		BGIOSGA007573	3.47e-12	-1.05806	down		BGIOSGA015249	0.0443584	1.24043	up		BGIOSGA008840	2.29e-09	1.14854	up		BGIOSGA010563	0.00797006	-1.16717	down		BGIOSGA009969	1.74e-05	-1.85859	down		BGIOSGA032264	3.03e-12	-1.01337	down
					BGIOSGA006693	5.46e-62	-1.2224	down		BGIOSGA010904	0.00265243	-1.99865	down		BGIOSGA007747	0.00041282	-1.6372	down		BGIOSGA007592	4.28e-10	1.07112	up		BGIOSGA015265	4e-33	2.69817	up		BGIOSGA008847	4.04e-08	1.29226	up		BGIOSGA010575	0.0122636	-1.60306	down		BGIOSGA010003	9.08e-52	1.88645	up		BGIOSGA032270	0.00176073	1.21227	up
					BGIOSGA006694	0.0140727	-1.85395	down		BGIOSGA010911	5.84e-05	1.31547	up		BGIOSGA007749	1.42e-60	1.89839	up		BGIOSGA007596	4.5e-08	2.09636	up		BGIOSGA015286	0.013639	1.52355	up		BGIOSGA008848	2.52e-05	1.0326	up		BGIOSGA010591	5.49e-05	-1.02697	down		BGIOSGA010007	0.00902566	1.93633	up		BGIOSGA032355	0.00891875	-1.11633	down
					BGIOSGA006696	3.54e-10	1.90565	up		BGIOSGA010912	4.12e-10	1.37173	up		BGIOSGA007756	1.49e-16	1.12007	up		BGIOSGA007605	7.15e-38	1.62152	up		BGIOSGA015287	5.37e-39	1.01044	up		BGIOSGA008860	3.81e-07	-2.2501	down		BGIOSGA010627	0.00507068	1.27917	up		BGIOSGA010013	6.13e-06	-1.6003	down		BGIOSGA032388	3.47e-18	-1.00741	down
					BGIOSGA006697	4.8e-48	1.79618	up		BGIOSGA010919	3e-59	-1.70222	down		BGIOSGA007764	1.5e-16	1.48727	up		BGIOSGA007626	2.83e-18	-1.35588	down		BGIOSGA015313	0.0029664	1.76276	up		BGIOSGA008875	2.92e-20	-1.96061	down		BGIOSGA010680	1.66e-18	-2.07504	down		BGIOSGA010029	7.54e-60	-1.15893	down		BGIOSGA032454	4.09e-118	-1.13159	down
					BGIOSGA006705	2.99e-113	3.92885	up		BGIOSGA010921	2.25e-27	1.45268	up		BGIOSGA007799	0.0341365	1.98236	up		BGIOSGA007637	8.03e-36	2.36248	up		BGIOSGA015319	7.64e-05	2.24287	up		BGIOSGA008876	2.58e-12	-1.24106	down		BGIOSGA010709	2.97e-64	1.26216	up		BGIOSGA010095	5.37e-27	-1.81026	down		BGIOSGA032460	5.37e-85	-3.08459	down
					BGIOSGA006709	3.54e-20	2.4494	up		BGIOSGA010927	0.000190678	-1.67294	down		BGIOSGA007811	0.042361	1.53551	up		BGIOSGA007645	9.81e-06	-1.72116	down		BGIOSGA015332	1.98e-13	-1.30393	down		BGIOSGA008881	0.000251944	-2.10642	down		BGIOSGA010735	5.77e-08	1.53427	up		BGIOSGA010100	0.00962573	-1.90456	down		BGIOSGA032493	0.0236751	1.01568	up
					BGIOSGA006722	2.53e-24	4.50021	up		BGIOSGA010931	3.85e-19	-1.16697	down		BGIOSGA007813	1.62e-54	-1.21528	down		BGIOSGA007656	0	3.58102	up		BGIOSGA015351	6.73e-06	1.65166	up		BGIOSGA008888	3.22e-22	1.80231	up		BGIOSGA010737	3.53e-18	2.97497	up		BGIOSGA010104	0.000249691	-1.31069	down		BGIOSGA032507	1.85e-33	1.95849	up
					BGIOSGA006724	0.0116827	2.63754	up		BGIOSGA010942	1.6e-10	2.49081	up		BGIOSGA007818	1.33e-19	1.61865	up		BGIOSGA007670	5.02e-65	2.15253	up		BGIOSGA015387	0.000672035	1.17242	up		BGIOSGA008889	0.0012324	-1.56199	down		BGIOSGA010739	8.76e-42	-1.19183	down		BGIOSGA010105	4.13e-09	1.36168	up		BGIOSGA032515	1.57e-10	-1.10858	down
					BGIOSGA006725	4.37e-40	6.27632	up		BGIOSGA010945	1.6e-57	-1.22357	down		BGIOSGA007825	2.93e-13	-1.75728	down		BGIOSGA007673	4.21e-11	1.01716	up		BGIOSGA015415	3.6e-12	1.4082	up		BGIOSGA008911	1.16e-07	2.684	up		BGIOSGA010742	1.11e-07	1.68554	up		BGIOSGA010107	9.84e-12	1.93647	up		BGIOSGA032568	5.48e-09	-1.74736	down
					BGIOSGA006742	5.87e-39	-1.30661	down		BGIOSGA010954	3.2e-44	3.27589	up		BGIOSGA007826	6.77e-31	-1.21832	down		BGIOSGA007684	0.00697812	1.5218	up		BGIOSGA015421	1.31e-14	-2.8563	down		BGIOSGA008915	0.0194727	-1.36697	down		BGIOSGA010761	2.31e-117	1.47079	up		BGIOSGA010118	0.00746977	-1.9938	down		BGIOSGA032582	0.00017814	1.40557	up
					BGIOSGA006753	2.02e-07	1.42188	up		BGIOSGA010968	1.56e-07	-1.2788	down		BGIOSGA007828	2.54e-05	-1.16513	down		BGIOSGA007686	2.22e-78	1.80256	up		BGIOSGA015430	3.5e-16	-1.07233	down		BGIOSGA008920	5.49e-05	-2.58593	down		BGIOSGA010773	3.11e-05	1.09181	up		BGIOSGA010124	4.78e-22	4.1075	up		BGIOSGA032706	4.06e-57	-1.01628	down
					BGIOSGA006754	1.1e-184	-1.74554	down		BGIOSGA010984	4.09e-06	-1.149	down		BGIOSGA007835	0.0339882	1.23895	up		BGIOSGA007717	2.29e-143	2.07932	up		BGIOSGA015457	4.98e-07	-2.45277	down		BGIOSGA008923	0.0432279	-1.72011	down		BGIOSGA010776	9.94e-12	-2.35609	down		BGIOSGA010125	1.52e-253	3.02455	up		BGIOSGA032737	0.000123265	1.30549	up
					BGIOSGA006765	0.00534906	-2.85666	down		BGIOSGA010992	4.59e-06	-2.80687	down		BGIOSGA007838	1.48e-35	2.80163	up		BGIOSGA007729	0.0105473	-2.3069	down		BGIOSGA015483	6.73e-09	-1.35332	down		BGIOSGA008927	1.55e-101	2.95287	up		BGIOSGA010781	0.0472213	1.16049	up		BGIOSGA010138	6.29e-10	2.68932	up		BGIOSGA032856	2.26e-11	1.61912	up
					BGIOSGA006776	1.94e-20	4.35221	up		BGIOSGA011010	1.49e-05	2.03473	up		BGIOSGA007841	7.61e-33	-1.16767	down		BGIOSGA007733	0.000509239	-2.45421	down		BGIOSGA015491	0.00509782	1.59211	up		BGIOSGA008931	2.66e-09	1.88991	up		BGIOSGA010805	0.00315461	1.07397	up		BGIOSGA010154	8.53e-63	1.12839	up		BGIOSGA032909	0.0161635	-1.05794	down
					BGIOSGA006777	9.82e-05	3.09667	up		BGIOSGA011015	0.0115751	1.03962	up		BGIOSGA007852	8e-19	-1.22537	down		BGIOSGA007737	0.00100771	1.11303	up		BGIOSGA015494	0.000201736	1.43263	up		BGIOSGA008943	0.0286654	1.32428	up		BGIOSGA010806	1.09e-42	-1.44576	down		BGIOSGA010166	1.92e-24	-1.24949	down		BGIOSGA032920	4.31e-52	2.81428	up
					BGIOSGA006792	0.0070289	1.74548	up		BGIOSGA011019	0.00319437	1.05603	up		BGIOSGA007854	0.0183113	-1.57415	down		BGIOSGA007740	4.3e-34	-5.28779	down		BGIOSGA015502	2.13e-48	3.90893	up		BGIOSGA008944	0.00428345	1.7721	up		BGIOSGA010808	1.01e-48	-1.52223	down		BGIOSGA010182	4.38e-12	-1.54513	down		BGIOSGA033132	1.51e-12	-2.23707	down
					BGIOSGA006800	7.96e-80	-1.31255	down		BGIOSGA011045	1.28e-05	1.87068	up		BGIOSGA007859	0.0338762	-1.99148	down		BGIOSGA007764	1.95e-32	2.30917	up		BGIOSGA015504	5.69e-05	1.59809	up		BGIOSGA008945	0.0177844	1.72271	up		BGIOSGA010815	2.09e-17	-1.45801	down		BGIOSGA010190	3.24e-17	1.68235	up		BGIOSGA033178	0.00533261	1.19015	up
					BGIOSGA006801	0.000873341	-3.12689	down		BGIOSGA011047	6.54e-06	1.81877	up		BGIOSGA007863	1.75e-05	-1.85194	down		BGIOSGA007771	0.00234447	1.66973	up		BGIOSGA015528	0.0254092	1.36918	up		BGIOSGA008950	1.7e-26	-3.02795	down		BGIOSGA010822	1.4e-49	-1.25884	down		BGIOSGA010255	0.000118134	-1.2667	down		BGIOSGA033182	1.55e-13	-1.14548	down
					BGIOSGA006805	1.64e-101	6.19439	up		BGIOSGA011050	3.7e-06	-1.11421	down		BGIOSGA007884	0.000953004	-2.36822	down		BGIOSGA007778	0.00347664	1.87419	up		BGIOSGA015545	1.89e-13	-2.67527	down		BGIOSGA008952	0.015187	-1.00423	down		BGIOSGA010831	6.86e-135	-3.20858	down		BGIOSGA010258	4.43e-06	1.66516	up		BGIOSGA033183	0.000299397	-1.36239	down
					BGIOSGA006807	1.02e-11	-1.0944	down		BGIOSGA011075	5.03e-21	1.81987	up		BGIOSGA007908	1.45e-215	-2.18508	down		BGIOSGA007779	0.0261045	1.16349	up		BGIOSGA015557	0.0270042	1.26096	up		BGIOSGA008953	0.0057251	-2.15065	down		BGIOSGA010833	3.54e-21	1.43453	up		BGIOSGA010280	7.13e-08	-2.33587	down		BGIOSGA033189	6.87e-16	-1.18993	down
					BGIOSGA006809	1.42e-09	2.11907	up		BGIOSGA011076	0.00318921	-1.93922	down		BGIOSGA007952	3.48e-06	1.00324	up		BGIOSGA007785	2.63e-17	2.78479	up		BGIOSGA015653	1.98e-07	-1.08397	down		BGIOSGA008959	6.13e-19	-1.85798	down		BGIOSGA010835	3.11e-05	1.91052	up		BGIOSGA010281	0.0124846	-1.87272	down		BGIOSGA033232	9.68e-13	-1.30053	down
					BGIOSGA006814	1.86e-50	1.27225	up		BGIOSGA011099	6.78e-84	-2.08635	down		BGIOSGA007953	1.14e-147	1.68137	up		BGIOSGA007809	0.0164523	1.03425	up		BGIOSGA015673	0.00398153	1.51243	up		BGIOSGA008962	3.92e-05	-1.07425	down		BGIOSGA010837	0.00108702	-1.15572	down		BGIOSGA010291	1.14e-253	-1.61516	down		BGIOSGA033238	3.76e-07	1.64591	up
					BGIOSGA006828	0.00737237	2.13559	up		BGIOSGA011115	5.77e-10	1.48433	up		BGIOSGA007959	1.02e-38	3.26696	up		BGIOSGA007813	1.35e-55	-1.72296	down		BGIOSGA015677	1.66e-58	2.48094	up		BGIOSGA008977	4.35e-12	1.958	up		BGIOSGA010844	0.0422121	-1.45189	down		BGIOSGA010309	0.0154406	1.70487	up		BGIOSGA033271	0.000128531	1.02589	up
					BGIOSGA006830	1.12e-09	3.45218	up		BGIOSGA011128	0.00034938	-2.33913	down		BGIOSGA007962	1.88e-11	1.20778	up		BGIOSGA007815	0.0094613	-2.08378	down		BGIOSGA015685	1.26e-24	4.31071	up		BGIOSGA008979	2.32e-20	1.26493	up		BGIOSGA010848	7.63e-63	-1.08842	down		BGIOSGA010315	8.45e-06	-1.11933	down		BGIOSGA033314	4.95e-80	2.44564	up
					BGIOSGA006839	0	2.44945	up		BGIOSGA011140	1.46e-09	2.39514	up		BGIOSGA007972	6.76e-56	1.52115	up		BGIOSGA007818	3.35e-29	1.63694	up		BGIOSGA015686	1.47e-05	1.15518	up		BGIOSGA008998	0.0121374	-2.08459	down		BGIOSGA010871	3.43e-10	-1.64803	down		BGIOSGA010330	0.0162854	1.83986	up		BGIOSGA033348	1.64e-06	-1.05568	down
					BGIOSGA006840	0.0291609	1.97793	up		BGIOSGA011145	9.88e-26	-1.25017	down		BGIOSGA007973	0.00336535	1.76732	up		BGIOSGA007822	5.08e-10	1.04111	up		BGIOSGA015722	8.7e-16	3.19692	up		BGIOSGA009016	0.000289953	2.16898	up		BGIOSGA010891	6.14e-09	-2.2967	down		BGIOSGA010348	0.0201216	1.08513	up		BGIOSGA033387	1.51e-52	-1.69096	down
					BGIOSGA006842	0	3.83394	up		BGIOSGA011175	9.07e-44	-1.80319	down		BGIOSGA007974	1.54e-16	1.10428	up		BGIOSGA007825	3.5e-07	-1.42637	down		BGIOSGA015748	2.07e-08	-3.02311	down		BGIOSGA009017	0.000647693	1.37865	up		BGIOSGA010892	4.11e-21	1.0274	up		BGIOSGA010354	4.35e-33	-3.31914	down		BGIOSGA033445	0.00530568	-1.18335	down
					BGIOSGA006845	5.03e-32	1.63028	up		BGIOSGA011178	1.64e-60	-2.34041	down		BGIOSGA007984	8.99e-05	-2.80497	down		BGIOSGA007826	2.85e-19	-1.22111	down		BGIOSGA015757	0.00447184	1.72251	up		BGIOSGA009018	2.86e-07	-1.04427	down		BGIOSGA010907	1.06e-16	1.08074	up		BGIOSGA010357	1.65e-39	-1.56299	down		BGIOSGA033475	2.16e-35	-3.16286	down
					BGIOSGA006856	0.000340758	1.43093	up		BGIOSGA011183	1.15e-06	-2.09125	down		BGIOSGA008010	3.96e-67	5.60543	up		BGIOSGA007834	0.000533758	1.0723	up		BGIOSGA015767	2.03e-26	3.33563	up		BGIOSGA009019	1.04e-09	1.54787	up		BGIOSGA010910	1.11e-13	-1.47326	down		BGIOSGA010365	2.52e-42	-1.02883	down		BGIOSGA033476	0	-3.26706	down
					BGIOSGA006858	8.56e-17	1.05423	up		BGIOSGA011197	4.96e-28	1.1578	up		BGIOSGA008013	1.73e-67	1.58795	up		BGIOSGA007863	0.0088381	-1.12615	down		BGIOSGA015794	1.83e-05	1.43165	up		BGIOSGA009025	0.00370007	-1.98813	down		BGIOSGA010942	0.000366403	1.21656	up		BGIOSGA010372	3.7e-26	-3.24411	down		BGIOSGA033510	0.000177272	-1.45992	down
					BGIOSGA006859	1.11e-34	-1.2684	down		BGIOSGA011202	8.5e-12	-1.02919	down		BGIOSGA008025	1.8e-18	1.07264	up		BGIOSGA007884	0.00136286	-2.70867	down		BGIOSGA015799	2.38e-11	-2.90479	down		BGIOSGA009038	0.00536093	-1.0547	down		BGIOSGA010954	1.22e-14	1.32594	up		BGIOSGA010378	2.35e-05	-1.27462	down		BGIOSGA033512	0.00123355	-1.1618	down
					BGIOSGA006871	0.0477256	2.09631	up		BGIOSGA011208	3.41e-08	1.55581	up		BGIOSGA008034	1.28e-14	1.03189	up		BGIOSGA007908	2.72e-132	-2.72731	down		BGIOSGA015800	0.00789114	-1.63204	down		BGIOSGA009050	0.0441686	1.65567	up		BGIOSGA010959	1.29e-205	-3.19809	down		BGIOSGA010400	3.83e-09	-1.03224	down		BGIOSGA033532	3.73e-17	-1.34413	down
					BGIOSGA006891	1.12e-10	2.37272	up		BGIOSGA011219	9.17e-05	-1.02589	down		BGIOSGA008055	4.46e-26	1.75179	up		BGIOSGA007912	2.46e-05	-1.10459	down		BGIOSGA015814	7.63e-50	1.86835	up		BGIOSGA009070	0.0203232	-1.53996	down		BGIOSGA010963	3.97e-20	1.29696	up		BGIOSGA010401	1.6e-05	-1.09884	down		BGIOSGA033559	3.5e-06	1.26814	up
					BGIOSGA006907	0	4.0158	up		BGIOSGA011223	0.00619938	-1.1069	down		BGIOSGA008063	0.0486782	-1.58936	down		BGIOSGA007915	1.06e-40	-1.97564	down		BGIOSGA015816	4.72e-35	2.75112	up		BGIOSGA009072	6.14e-18	2.92919	up		BGIOSGA010968	1.46e-10	-1.51522	down		BGIOSGA010418	0.0230519	-1.77289	down		BGIOSGA033666	7.15e-12	-1.73459	down
					BGIOSGA006915	3.06e-39	1.68804	up		BGIOSGA011237	4.95e-12	-1.95515	down		BGIOSGA008084	0.00272559	-1.47458	down		BGIOSGA007948	5.44e-07	-4.03146	down		BGIOSGA015817	0.0125308	1.39246	up		BGIOSGA009073	0.00290409	-2.31352	down		BGIOSGA010970	1.77e-06	-1.83044	down		BGIOSGA010437	0.0140905	-1.87719	down		BGIOSGA033671	1.15e-08	-1.66217	down
					BGIOSGA006919	0.00890889	1.57727	up		BGIOSGA011249	4.81e-09	-3.61571	down		BGIOSGA008086	6.68e-57	-4.28838	down		BGIOSGA007954	2.56e-06	1.978	up		BGIOSGA015875	2.61e-11	-1.74417	down		BGIOSGA009078	2.39e-66	2.97642	up		BGIOSGA010971	2.95e-28	-1.84778	down		BGIOSGA010447	2.47e-118	2.74565	up		BGIOSGA033688	3.28e-06	1.18867	up
					BGIOSGA006927	2.01e-27	2.07694	up		BGIOSGA011277	0.00258732	1.74419	up		BGIOSGA008092	1.2e-07	-2.02106	down		BGIOSGA007955	3.37e-15	1.34893	up		BGIOSGA015896	3.8e-11	1.33899	up		BGIOSGA009079	8.43e-229	3.3467	up		BGIOSGA010984	5.16e-70	-3.1372	down		BGIOSGA010533	1.16e-23	3.21016	up		BGIOSGA033690	4.92e-05	1.23458	up
					BGIOSGA006938	6.95e-32	2.82583	up		BGIOSGA011282	4.4e-10	-1.14326	down		BGIOSGA008104	1.65e-05	1.65121	up		BGIOSGA007959	2.33e-31	3.25114	up		BGIOSGA015911	0.0423944	-1.33709	down		BGIOSGA009083	1.37e-19	-2.24071	down		BGIOSGA010990	3.75e-06	1.07724	up		BGIOSGA010534	9.15e-07	1.18259	up		BGIOSGA033715	9.03e-15	1.9016	up
					BGIOSGA006939	0.00205948	1.2723	up		BGIOSGA011285	0.0367666	-1.51276	down		BGIOSGA008119	0.0378773	-1.78129	down		BGIOSGA007972	1.83e-94	2.7815	up		BGIOSGA015952	2.26e-13	1.10489	up		BGIOSGA009090	9.45e-09	-2.54644	down		BGIOSGA011002	0.00776594	1.1934	up		BGIOSGA010540	2.61e-199	-3.70903	down		BGIOSGA033781	1.66e-16	-1.07223	down
					BGIOSGA006944	0.000131575	-1.06441	down		BGIOSGA011298	0.00580918	1.14003	up		BGIOSGA008132	0.00513855	-1.83585	down		BGIOSGA007974	0.00451298	2.01473	up		BGIOSGA015962	0.00684059	-1.60419	down		BGIOSGA009099	5.77e-36	1.1894	up		BGIOSGA011010	7.39e-09	2.23197	up		BGIOSGA010542	5.79e-172	-1.50378	down		BGIOSGA033852	1.02e-10	-1.05972	down
					BGIOSGA006945	2.12e-106	-1.74689	down		BGIOSGA011300	3.43e-06	-1.10816	down		BGIOSGA008148	3.83e-06	1.93638	up		BGIOSGA007984	0.0340885	-1.79555	down		BGIOSGA015964	0.00221061	-1.62271	down		BGIOSGA009100	3.85e-06	2.96038	up		BGIOSGA011022	4.91e-13	1.37275	up		BGIOSGA010570	7.73e-08	-2.52055	down		BGIOSGA033874	8.26e-45	-1.82685	down
					BGIOSGA006958	1.27e-11	-2.34769	down		BGIOSGA011310	0.000722936	2.12408	up		BGIOSGA008163	0.00125752	-1.75965	down		BGIOSGA008010	0.000192951	1.89898	up		BGIOSGA015969	3.34e-08	-2.98266	down		BGIOSGA009107	3.17e-08	-1.25987	down		BGIOSGA011025	1.29e-59	-1.84694	down		BGIOSGA010575	0.00735556	-1.93437	down		BGIOSGA033924	0.000457005	-1.37008	down
					BGIOSGA006962	2.61e-66	1.51336	up		BGIOSGA011316	0.00100184	-1.01706	down		BGIOSGA008165	1.1e-05	3.17426	up		BGIOSGA008013	4.48e-63	2.07052	up		BGIOSGA015970	7.3e-15	-3.91802	down		BGIOSGA009118	3.76e-51	5.63454	up		BGIOSGA011044	0.000988121	1.49841	up		BGIOSGA010583	3.84e-18	-1.50219	down		BGIOSGA033927	2.15e-18	-2.91602	down
					BGIOSGA006964	0.00102123	2.46958	up		BGIOSGA011317	4.23e-10	1.50941	up		BGIOSGA008167	0.000110757	1.58122	up		BGIOSGA008041	3.74e-13	-1.84486	down		BGIOSGA015987	0.00910382	-1.55325	down		BGIOSGA009143	5.48e-05	1.46134	up		BGIOSGA011045	1.43e-05	2.00651	up		BGIOSGA010591	1.94e-05	-1.27901	down		BGIOSGA033943	0.00475201	1.11878	up
					BGIOSGA006966	9.48e-54	3.33043	up		BGIOSGA011318	0.0398617	1.46071	up		BGIOSGA008174	1.51e-13	3.81983	up		BGIOSGA008055	1.88e-35	2.35227	up		BGIOSGA015994	7.3e-10	-2.01692	down		BGIOSGA009157	1.63e-33	4.81933	up		BGIOSGA011047	3.85e-07	2.11855	up		BGIOSGA010596	7.83e-36	-1.52802	down		BGIOSGA033980	3.45e-73	-2.47979	down
					BGIOSGA006967	9.89e-44	2.10727	up		BGIOSGA011324	8.34e-09	-2.3543	down		BGIOSGA008179	0.0100238	1.59377	up		BGIOSGA008101	2.32e-129	-1.79142	down		BGIOSGA015995	5.4e-16	-1.7831	down		BGIOSGA009174	3.97e-22	1.03468	up		BGIOSGA011053	3.01e-06	-1.92769	down		BGIOSGA010605	3.04e-12	1.00074	up		BGIOSGA034050	2.94e-60	4.21138	up
					BGIOSGA006968	5.29e-06	2.04305	up		BGIOSGA011329	7.53e-09	2.50296	up		BGIOSGA008184	6.17e-06	1.47402	up		BGIOSGA008104	8.63e-25	3.24813	up		BGIOSGA016032	3.68e-05	-1.56707	down		BGIOSGA009185	8.62e-07	1.03414	up		BGIOSGA011056	7.24e-144	-2.13607	down		BGIOSGA010627	9.98e-07	1.8951	up		BGIOSGA034051	1.93e-23	2.69671	up
					BGIOSGA006969	7.18e-207	-3.3511	down		BGIOSGA011340	9.98e-06	-1.01873	down		BGIOSGA008187	0.00334352	-1.39391	down		BGIOSGA008119	0.0257081	-1.38329	down		BGIOSGA016053	0.00508746	-1.43564	down		BGIOSGA009195	1.46e-84	-2.66064	down		BGIOSGA011066	6.21e-59	-1.20257	down		BGIOSGA010680	0.000187184	-2.64403	down		BGIOSGA034156	0.000125937	-1.50164	down
					BGIOSGA006977	0.000255875	-2.08044	down		BGIOSGA011366	2.04e-05	-1.82541	down		BGIOSGA008194	3.67e-24	1.2188	up		BGIOSGA008123	2.4e-11	-5.05782	down		BGIOSGA016056	1.85e-05	-1.48461	down		BGIOSGA009196	1.25e-10	2.09815	up		BGIOSGA011075	6.35e-16	1.52804	up		BGIOSGA010737	2.06e-79	4.73474	up		BGIOSGA034158	2.62e-16	-2.47007	down
					BGIOSGA006994	1.3e-39	8.52128	up		BGIOSGA011379	1.02e-14	1.65526	up		BGIOSGA008200	2.87e-63	-1.69348	down		BGIOSGA008153	4.83e-12	-1.70334	down		BGIOSGA016089	2.72e-11	2.86806	up		BGIOSGA009226	1e-11	-2.3952	down		BGIOSGA011082	4.27e-67	-2.68293	down		BGIOSGA010739	4.8e-87	-1.75469	down		BGIOSGA034253	0.000798531	-1.35391	down
					BGIOSGA006996	0	4.22671	up		BGIOSGA011386	0.0174414	-1.05773	down		BGIOSGA008208	0.0124643	2.06941	up		BGIOSGA008164	1.57e-27	1.79664	up		BGIOSGA016110	0.0100442	-1.36325	down		BGIOSGA009246	1.95e-09	-4.01778	down		BGIOSGA011111	3.63e-09	2.0608	up		BGIOSGA010764	0.0348851	-1.66981	down		BGIOSGA034308	2.9e-139	-1.97377	down
					BGIOSGA007000	7.89e-26	2.08509	up		BGIOSGA011410	0.000227935	-1.01509	down		BGIOSGA008263	2.52e-11	1.14031	up		BGIOSGA008165	1.15e-11	3.19357	up		BGIOSGA016114	3.98e-24	1.25473	up		BGIOSGA009251	0.000990555	1.51648	up		BGIOSGA011137	6.54e-11	-1.1294	down		BGIOSGA010770	1.93e-67	1.05144	up		BGIOSGA034326	0.000265542	-1.00208	down
					BGIOSGA007004	4.87e-63	-1.54979	down		BGIOSGA011416	1.4e-08	1.94069	up		BGIOSGA008265	5.11e-10	-3.13414	down		BGIOSGA008167	0.00452694	1.20036	up		BGIOSGA016116	6.07e-07	2.10204	up		BGIOSGA009257	0.000817185	2.02698	up		BGIOSGA011168	2.93e-06	1.02083	up		BGIOSGA010776	7.4e-22	-3.04452	down		BGIOSGA034336	0.000256516	1.27711	up
					BGIOSGA007006	8.93e-33	-1.58489	down		BGIOSGA011420	4.87e-07	-1.28213	down		BGIOSGA008267	2.67e-15	1.66428	up		BGIOSGA008179	0.00631859	1.89784	up		BGIOSGA016118	2.45e-05	1.28767	up		BGIOSGA009261	4.04e-17	-5.34655	down		BGIOSGA011183	0.0360821	-1.18085	down		BGIOSGA010806	2.15e-33	-1.37796	down		BGIOSGA034351	0.00150329	1.31156	up
					BGIOSGA007024	8.8e-15	-5.33362	down		BGIOSGA011425	0.0100256	-1.76416	down		BGIOSGA008282	0.00559246	-1.83461	down		BGIOSGA008189	1.69e-22	2.8517	up		BGIOSGA016146	0.000386926	1.12765	up		BGIOSGA009273	1.83e-05	2.4243	up		BGIOSGA011188	0.000629986	-1.40478	down		BGIOSGA010808	1.18e-35	-1.59692	down		BGIOSGA034374	0.00907302	1.1199	up
					BGIOSGA007026	0.000132021	-1.18912	down		BGIOSGA011429	0.00865603	1.10655	up		BGIOSGA008288	0.000573905	-1.35058	down		BGIOSGA008200	4.67e-18	-1.18819	down		BGIOSGA016155	1.56e-44	-3.12029	down		BGIOSGA009289	9.28e-11	-1.38117	down		BGIOSGA011204	7.86e-40	1.86253	up		BGIOSGA010816	6.81e-91	1.36672	up		BGIOSGA034508	2.65e-62	1.02452	up
					BGIOSGA007031	3.43e-16	-1.8459	down		BGIOSGA011440	6.09e-26	1.19878	up		BGIOSGA008302	1.24e-14	2.60331	up		BGIOSGA008216	2.3e-06	-1.20598	down		BGIOSGA016200	2.11e-05	-2.37818	down		BGIOSGA009290	0.000802209	-2.1415	down		BGIOSGA011205	8.63e-81	-1.14151	down		BGIOSGA010822	2.87e-51	-1.19374	down		BGIOSGA034526	5.23e-63	1.11847	up
					BGIOSGA007036	1.07e-55	1.59928	up		BGIOSGA011443	3.7e-26	-1.25704	down		BGIOSGA008306	0.00380296	2.51466	up		BGIOSGA008258	1.31e-05	1.16065	up		BGIOSGA016234	3.65e-09	1.22143	up		BGIOSGA009297	3.71e-20	1.26945	up		BGIOSGA011214	5.03e-14	-1.13771	down		BGIOSGA010830	0.0240315	-1.15254	down		BGIOSGA034639	0.00665113	1.14439	up
					BGIOSGA007045	0.000308763	-1.01231	down		BGIOSGA011466	3.73e-08	-1.83998	down		BGIOSGA008334	0.0138428	-1.57841	down		BGIOSGA008265	5.42e-05	-1.88825	down		BGIOSGA016272	0.000924309	-1.10912	down		BGIOSGA009300	0.00126655	-2.02728	down		BGIOSGA011222	0.00122038	-2.17162	down		BGIOSGA010831	4.48e-171	-3.65246	down		BGIOSGA034691	1.78e-12	1.55775	up
					BGIOSGA007049	2.63e-43	1.87671	up		BGIOSGA011478	3.64e-23	1.17793	up		BGIOSGA008338	0	4.07534	up		BGIOSGA008286	0.000121977	1.67182	up		BGIOSGA016293	0.000681687	-1.96182	down		BGIOSGA009332	1e-07	-1.20851	down		BGIOSGA011232	0.0277749	-1.45806	down		BGIOSGA010837	1.16e-05	-1.12588	down		BGIOSGA034713	1.26e-101	1.72218	up
					BGIOSGA007058	8.93e-24	-1.02492	down		BGIOSGA011521	6.69e-18	1.28058	up		BGIOSGA008343	9.3e-48	-2.53549	down		BGIOSGA008289	4.93e-12	-1.12009	down		BGIOSGA016319	0.000232025	1.42899	up		BGIOSGA009346	0.000889857	-1.33809	down		BGIOSGA011245	5.31e-49	1.38263	up		BGIOSGA010846	0.00424338	1.99999	up		BGIOSGA034733	5.84e-12	1.03848	up
					BGIOSGA007071	6.95e-12	5.48222	up		BGIOSGA011533	0.0449566	-1.08818	down		BGIOSGA008359	0.00303285	-1.66416	down		BGIOSGA008305	4.79e-29	-1.05383	down		BGIOSGA016327	4.34e-09	-1.49637	down		BGIOSGA009348	3.25e-05	-1.23899	down		BGIOSGA011281	4.56e-17	1.08126	up		BGIOSGA010871	4.98e-10	-1.38965	down		BGIOSGA034766	4.17e-08	1.1714	up
					BGIOSGA007082	9.27e-89	1.21155	up		BGIOSGA011534	0.00012301	1.09263	up		BGIOSGA008361	0.0111881	1.41971	up		BGIOSGA008306	4.34e-84	5.703	up		BGIOSGA016340	2.21e-10	-1.32095	down		BGIOSGA009362	0.00227281	-1.07068	down		BGIOSGA011282	5.95e-08	-1.07309	down		BGIOSGA010889	2.75e-08	-1.33471	down		BGIOSGA034806	0.000112493	-1.42752	down
					BGIOSGA007094	0.0430646	2.21461	up		BGIOSGA011542	9.38e-20	-1.2263	down		BGIOSGA008405	0.00232884	-1.13822	down		BGIOSGA008324	2.08e-12	-1.98475	down		BGIOSGA016354	4.96e-08	-1.74596	down		BGIOSGA009366	0.000264698	-1.60486	down		BGIOSGA011305	3.87e-61	-1.89213	down		BGIOSGA010891	1.32e-15	-3.31304	down		BGIOSGA034810	0.000638742	1.36457	up
					BGIOSGA007097	0.0140191	-1.66589	down		BGIOSGA011548	4.14e-09	1.23711	up		BGIOSGA008418	4.06e-121	-2.29514	down		BGIOSGA008331	7.55e-54	2.04519	up		BGIOSGA016359	9.4e-15	-1.74627	down		BGIOSGA009406	0.00283227	-2.3071	down		BGIOSGA011306	1.03e-09	1.1237	up		BGIOSGA010895	1.41e-07	-2.70369	down		BGIOSGA034865	2.82e-05	-1.63421	down
					BGIOSGA007104	7.75e-120	3.09153	up		BGIOSGA011560	3.19e-06	-1.04907	down		BGIOSGA008422	9.18e-05	2.13681	up		BGIOSGA008337	7.96e-11	1.4606	up		BGIOSGA016384	2.05e-11	1.10801	up		BGIOSGA009424	0.00793486	-1.89642	down		BGIOSGA011310	3.46e-05	-1.71748	down		BGIOSGA010910	1.04e-18	-1.71307	down		BGIOSGA034891	0.00415612	-1.20964	down
					BGIOSGA007149	1.1e-06	-1.27167	down		BGIOSGA011564	1.85e-08	-1.37559	down		BGIOSGA008423	1.01e-18	-2.09604	down		BGIOSGA008338	3.05e-232	3.5854	up		BGIOSGA016435	2.33e-07	1.34225	up		BGIOSGA009425	0.0144704	-2.01415	down		BGIOSGA011317	5.06e-06	1.36695	up		BGIOSGA010938	5.34e-177	-1.63714	down		BGIOSGA034892	4.1e-07	-1.5791	down
					BGIOSGA007155	2.39e-08	1.11679	up		BGIOSGA011585	0.00603755	-1.86873	down		BGIOSGA008436	4.38e-23	1.72421	up		BGIOSGA008347	0.0217078	-2.17648	down		BGIOSGA016436	1.79e-05	1.19967	up		BGIOSGA009431	2.15e-06	-1.81489	down		BGIOSGA011324	0.0139816	1.80223	up		BGIOSGA010939	0.000317989	1.13378	up		BGIOSGA034898	2.34e-23	-3.47787	down
					BGIOSGA007161	1.63e-37	1.78618	up		BGIOSGA011595	1.79e-54	1.31002	up		BGIOSGA008454	1.03e-27	1.46266	up		BGIOSGA008358	1.31e-20	-1.00621	down		BGIOSGA016446	0.0107099	-1.53713	down		BGIOSGA009476	0.000328973	-2.34913	down		BGIOSGA011335	7.91e-06	1.433	up		BGIOSGA010942	5.5e-10	1.96452	up		BGIOSGA034901	3.86e-54	-1.15732	down
					BGIOSGA007171	1.23e-101	2.3237	up		BGIOSGA011598	6.4e-19	-1.37106	down		BGIOSGA008459	2.15e-09	1.28349	up		BGIOSGA008362	1.73e-37	1.13206	up		BGIOSGA016449	3.32e-09	1.1292	up		BGIOSGA009492	0.0178489	1.97487	up		BGIOSGA011416	0.00830479	1.01344	up		BGIOSGA010954	2.34e-99	2.953	up		BGIOSGA035061	0.0015695	1.25777	up
					BGIOSGA007199	1.62e-27	-1.88613	down		BGIOSGA011633	0.0145903	-1.32313	down		BGIOSGA008462	2.12e-15	2.93047	up		BGIOSGA008363	2.12e-19	1.05206	up		BGIOSGA016467	5.99e-54	-1.69549	down		BGIOSGA009507	0.000962808	1.25149	up		BGIOSGA011433	6.86e-33	-1.65761	down		BGIOSGA010959	5.8e-186	-2.95893	down		BGIOSGA035111	1.04e-05	-1.07802	down
					BGIOSGA007206	0.00347799	2.62699	up		BGIOSGA011645	0.0297581	1.03267	up		BGIOSGA008463	4.92e-07	-2.46435	down		BGIOSGA008408	1.62e-20	2.36763	up		BGIOSGA016523	7.62e-35	-3.41003	down		BGIOSGA009512	8.28e-08	-3.43947	down		BGIOSGA011440	7.58e-276	-2.3361	down		BGIOSGA010963	1.33e-17	1.21093	up		BGIOSGA035318	3.67e-52	3.28001	up
					BGIOSGA007209	8.26e-52	-1.09923	down		BGIOSGA011655	0.00014362	-1.19219	down		BGIOSGA008468	6.56e-60	-1.61954	down		BGIOSGA008412	8.67e-24	1.23623	up		BGIOSGA016536	0.000343556	1.54163	up		BGIOSGA009515	6.19e-13	-2.35774	down		BGIOSGA011444	3.45e-07	-1.65186	down		BGIOSGA010968	5.09e-16	-1.98532	down		BGIOSGA035349	0.00898921	1.00585	up
					BGIOSGA007217	3.71e-56	1.77801	up		BGIOSGA011667	6.4e-12	-1.42064	down		BGIOSGA008469	1.31e-116	-2.90644	down		BGIOSGA008423	1.12e-20	-1.58782	down		BGIOSGA016537	4.5e-11	2.8635	up		BGIOSGA009524	4.39e-05	1.78531	up		BGIOSGA011448	0.0261244	-1.35828	down		BGIOSGA010970	0.000149975	-1.15101	down		BGIOSGA035572	0.000493025	1.10319	up
					BGIOSGA007223	3.37e-84	-1.89621	down		BGIOSGA011671	0.0181976	-1.03826	down		BGIOSGA008475	4.43e-05	-1.69023	down		BGIOSGA008433	1.19e-49	2.57293	up		BGIOSGA016539	1.67e-45	-1.12	down		BGIOSGA009528	4.24e-05	-1.89631	down		BGIOSGA011458	1.29e-192	1.67685	up		BGIOSGA010984	9.62e-51	-1.88734	down		BGIOSGA035574	0.000318167	1.07818	up
					BGIOSGA007229	0.00183833	-1.19644	down		BGIOSGA011686	1.22e-07	1.12673	up		BGIOSGA008477	1.27e-60	1.7246	up		BGIOSGA008434	0.0191084	-2.22562	down		BGIOSGA016549	1.07e-35	2.19644	up		BGIOSGA009529	0.0159068	-2.0056	down		BGIOSGA011482	1.56e-08	1.42271	up		BGIOSGA010985	4.34e-11	1.92145	up		BGIOSGA035593	2.22e-28	-1.75012	down
					BGIOSGA007248	1.32e-05	-1.04336	down		BGIOSGA011719	6.58e-07	-1.19621	down		BGIOSGA008478	5.47e-07	2.1728	up		BGIOSGA008435	2.68e-18	-3.80084	down		BGIOSGA016558	5.35e-08	-2.91316	down		BGIOSGA009531	3.88e-39	-2.20792	down		BGIOSGA011514	4.67e-75	-2.71609	down		BGIOSGA010989	1.43e-28	-2.24394	down		BGIOSGA035696	5.27e-07	1.82498	up
					BGIOSGA007251	6.51e-119	1.64012	up		BGIOSGA011721	0.0128479	1.05621	up		BGIOSGA008483	0.00825552	1.76735	up		BGIOSGA008437	1.21e-09	3.25125	up		BGIOSGA016587	0.0117765	-1.27473	down		BGIOSGA009556	5.52e-18	-1.51049	down		BGIOSGA011517	2.95e-41	2.31413	up		BGIOSGA010997	0.0383631	-1.57606	down		BGIOSGA035706	1.75e-07	-1.0522	down
					BGIOSGA007252	6.74e-185	2.36966	up		BGIOSGA011729	3.7e-09	-1.95888	down		BGIOSGA008488	9.4e-07	1.92475	up		BGIOSGA008453	0.0360119	-1.2099	down		BGIOSGA016652	2.95e-19	-4.4645	down		BGIOSGA009557	6.01e-15	-1.33573	down		BGIOSGA011521	1.03e-27	1.12733	up		BGIOSGA011002	7.05e-13	2.6213	up		BGIOSGA035787	0.000190836	-1.42844	down
					BGIOSGA007265	5.48e-53	2.09298	up		BGIOSGA011734	0.0182928	-1.33852	down		BGIOSGA008489	5.45e-05	2.02083	up		BGIOSGA008462	1.37e-26	3.25357	up		BGIOSGA016704	1.5e-08	-3.04721	down		BGIOSGA009563	0.000122197	-1.38883	down		BGIOSGA011549	1.1e-41	1.25011	up		BGIOSGA011010	0.000741986	1.5166	up		BGIOSGA035790	4.67e-121	-3.40189	down
					BGIOSGA007299	0.0350999	-1.735	down		BGIOSGA011761	2.68e-08	-3.43176	down		BGIOSGA008492	5.32e-39	2.83118	up		BGIOSGA008463	0.0343389	-1.24826	down		BGIOSGA016708	3.29e-58	1.44509	up		BGIOSGA009572	2.94e-59	1.62113	up		BGIOSGA011655	0.0100387	-1.10127	down		BGIOSGA011015	0.0315715	-1.23588	down		BGIOSGA035818	0.000377467	-1.02017	down
					BGIOSGA007315	0.000204763	-1.03178	down		BGIOSGA011768	1.81e-50	-1.00514	down		BGIOSGA008519	2.27e-10	-1.74751	down		BGIOSGA008465	5.12e-17	3.87251	up		BGIOSGA016717	9.33e-08	1.67804	up		BGIOSGA009589	9.88e-14	1.00838	up		BGIOSGA011656	0.000198643	1.83018	up		BGIOSGA011025	2.84e-202	-2.73169	down		BGIOSGA035845	1.68e-29	-1.47773	down
					BGIOSGA007319	2.03e-15	1.2418	up		BGIOSGA011775	1.24e-11	1.7418	up		BGIOSGA008529	6.76e-06	3.37301	up		BGIOSGA008466	5.94e-16	2.91968	up		BGIOSGA016724	9.43e-25	-1.08719	down		BGIOSGA009599	1.08e-34	1.82686	up		BGIOSGA011666	2.66e-06	-1.06628	down		BGIOSGA011053	0.00684192	-1.4538	down		BGIOSGA035852	0.00761261	-1.03056	down
					BGIOSGA007325	0.016557	-1.00311	down		BGIOSGA011797	0.000114182	-1.53432	down		BGIOSGA008533	5.53e-46	-2.20083	down		BGIOSGA008477	1.92e-25	-1.31162	down		BGIOSGA016729	0.0480292	-1.21248	down		BGIOSGA009600	0.000717338	-1.40065	down		BGIOSGA011673	0.00610692	1.94017	up		BGIOSGA011056	5.19e-107	-2.62697	down		BGIOSGA035930	2.54e-22	2.24258	up
					BGIOSGA007337	3.21e-40	-1.2794	down		BGIOSGA011804	0.00035892	1.09318	up		BGIOSGA008593	0.0209514	-2.12296	down		BGIOSGA008481	8.01e-20	1.32122	up		BGIOSGA016731	7.79e-06	-1.919	down		BGIOSGA009621	0.0093974	1.8753	up		BGIOSGA011675	5.25e-13	-2.92596	down		BGIOSGA011068	2.84e-07	-1.01956	down		BGIOSGA035955	3.07e-08	1.84897	up
					BGIOSGA007345	3.35e-75	1.32626	up		BGIOSGA011810	0.0317527	-1.51689	down		BGIOSGA008596	4.48e-38	-2.40869	down		BGIOSGA008489	1.08e-16	3.18739	up		BGIOSGA016738	0.000289053	-2.07867	down		BGIOSGA009630	1.36e-21	1.78	up		BGIOSGA011677	1.58e-11	-2.85994	down		BGIOSGA011075	1.31e-09	1.18663	up		BGIOSGA035999	3.82e-13	2.32901	up
					BGIOSGA007365	3.98e-36	-1.81243	down		BGIOSGA011823	0.000537383	-1.31621	down		BGIOSGA008602	2.44e-15	2.40798	up		BGIOSGA008492	5.06e-05	1.49503	up		BGIOSGA016812	0.00181395	-1.52793	down		BGIOSGA009641	2.09e-09	-3.06557	down		BGIOSGA011682	2.98e-44	1.19956	up		BGIOSGA011082	3.7e-101	-3.56082	down		BGIOSGA036115	0.000388251	1.34249	up
					BGIOSGA007367	1.95e-06	-1.7147	down		BGIOSGA011826	1.07e-26	-1.23958	down		BGIOSGA008609	1.71e-14	1.09565	up		BGIOSGA008494	1.67e-41	6.32952	up		BGIOSGA016813	6.24e-08	-2.03055	down		BGIOSGA009658	0.00181329	2.42571	up		BGIOSGA011686	5.56e-11	1.08605	up		BGIOSGA011085	3.47e-128	1.52429	up		BGIOSGA036143	3.84e-05	-1.55819	down
					BGIOSGA007391	1.06e-55	1.41195	up		BGIOSGA011840	5.03e-11	-1.80817	down		BGIOSGA008612	1.93e-10	1.29106	up		BGIOSGA008495	0.00828696	-2.4028	down		BGIOSGA016835	0.0123254	-1.49348	down		BGIOSGA009659	4.54e-22	5.78728	up		BGIOSGA011692	3.75e-08	-1.44742	down		BGIOSGA011093	8.88e-38	-2.37941	down		BGIOSGA036403	2.61e-07	1.09431	up
					BGIOSGA007394	0.00275684	-2.86165	down		BGIOSGA011848	0.000902302	-1.12201	down		BGIOSGA008613	1.05e-08	1.12648	up		BGIOSGA008519	9.65e-11	-1.26873	down		BGIOSGA016838	2.8e-09	-1.1874	down		BGIOSGA009662	3.01e-09	-2.42353	down		BGIOSGA011714	8.54e-37	-1.13003	down		BGIOSGA011102	0.00199419	2.24124	up		BGIOSGA036426	6.19e-08	1.73284	up
					BGIOSGA007400	2.39e-202	3.89277	up		BGIOSGA011855	0.0170846	1.47432	up		BGIOSGA008617	0.000243286	-2.12506	down		BGIOSGA008520	3.42e-15	-1.00178	down		BGIOSGA016851	0.0121535	-1.56497	down		BGIOSGA009672	1e-13	1.78204	up		BGIOSGA011727	4.63e-08	1.42744	up		BGIOSGA011111	8.12e-14	2.37494	up		BGIOSGA036504	7.19e-16	2.53872	up
					BGIOSGA007403	2.27e-28	3.50004	up		BGIOSGA011859	2.22e-35	1.25711	up		BGIOSGA008624	0.0121336	-2.13104	down		BGIOSGA008529	0.00465715	-2.31925	down		BGIOSGA016882	0.00696829	-1.63905	down		BGIOSGA009687	0.000161399	-1.48905	down		BGIOSGA011740	3.21e-33	1.01215	up		BGIOSGA011112	3.18e-49	1.40856	up		BGIOSGA036826	0.0023673	1.26746	up
					BGIOSGA007412	1.07e-09	-5.12646	down		BGIOSGA011860	6.86e-37	1.19441	up		BGIOSGA008632	0.000202867	-1.37703	down		BGIOSGA008536	1.03e-70	-1.26687	down		BGIOSGA016908	2.12e-07	2.30141	up		BGIOSGA009692	0.000577497	-1.02537	down		BGIOSGA011750	1.11e-39	-1.14845	down		BGIOSGA011137	1.11e-20	-1.14118	down		BGIOSGA036827	7.14e-05	1.54599	up
					BGIOSGA007421	1.44e-08	1.93283	up		BGIOSGA011861	7.08e-51	1.25942	up		BGIOSGA008633	3.1e-31	-1.24952	down		BGIOSGA008596	1.35e-22	-2.44429	down		BGIOSGA016917	0.0223255	-1.20375	down		BGIOSGA009693	0.000244326	-1.96878	down		BGIOSGA011751	1.25e-38	-1.01624	down		BGIOSGA011140	1.12e-09	-1.57525	down		BGIOSGA036891	7.19e-14	1.97938	up
					BGIOSGA007429	6.36e-43	1.24774	up		BGIOSGA011868	0.0294765	-1.51297	down		BGIOSGA008648	1.15e-22	1.32131	up		BGIOSGA008602	3.61e-80	4.04327	up		BGIOSGA016918	0.00189181	-1.01052	down		BGIOSGA009705	6.63e-06	2.43916	up		BGIOSGA011761	0.000652685	-2.34833	down		BGIOSGA011145	2.91e-15	-1.25866	down		BGIOSGA036917	0.00211208	-1.14545	down
					BGIOSGA007434	0	3.0297	up		BGIOSGA011878	0.000161804	-2.45051	down		BGIOSGA008650	4.31e-96	2.83797	up		BGIOSGA008605	4.95e-13	-1.19947	down		BGIOSGA016921	0.0237534	1.45007	up		BGIOSGA009719	0.00403434	1.02949	up		BGIOSGA011769	2.09e-22	-2.04539	down		BGIOSGA011183	0.0381632	-1.12171	down		BGIOSGA036921	7.56e-09	1.51129	up
					BGIOSGA007475	2.44e-67	1.77307	up		BGIOSGA011880	3.01e-16	2.30685	up		BGIOSGA008657	2.74e-13	-1.77828	down		BGIOSGA008609	1.01e-17	1.45273	up		BGIOSGA016941	2.15e-06	1.06492	up		BGIOSGA009730	4.22e-23	-1.09868	down		BGIOSGA011777	2.6e-34	2.07154	up		BGIOSGA011188	6.13e-29	-2.47543	down		BGIOSGA036984	1.03e-19	-1.02267	down
					BGIOSGA007476	5.28e-214	3.83884	up		BGIOSGA011881	9.81e-06	-1.28873	down		BGIOSGA008678	0.00400412	-2.01055	down		BGIOSGA008613	4.38e-65	2.50263	up		BGIOSGA016947	5.6e-19	-2.7201	down		BGIOSGA009736	5.42e-27	-1.17105	down		BGIOSGA011782	9.91e-114	-2.21586	down		BGIOSGA011196	2.91e-34	1.30896	up		BGIOSGA037030	0.000122629	-1.1888	down
					BGIOSGA007479	1.42e-142	2.09294	up		BGIOSGA011882	0.0251318	1.43196	up		BGIOSGA008685	2.72e-08	2.86674	up		BGIOSGA008622	3.86e-25	1.84678	up		BGIOSGA016958	2.58e-21	1.42092	up		BGIOSGA009741	6.66e-33	-1.3824	down		BGIOSGA011785	3.03e-77	-1.96861	down		BGIOSGA011208	9.29e-10	-1.02862	down		BGIOSGA037083	3.02e-05	-1.13485	down
					BGIOSGA007488	0.00327831	-1.38551	down		BGIOSGA011887	6.37e-05	2.38261	up		BGIOSGA008697	2.09e-05	-2.09433	down		BGIOSGA008625	1.36e-11	1.09231	up		BGIOSGA016979	0.00270674	-1.11907	down		BGIOSGA009748	0.00987574	-1.50724	down		BGIOSGA011804	1.12e-07	-1.06313	down		BGIOSGA011214	3.2e-33	-1.06925	down		BGIOSGA037101	2.36e-26	-1.0231	down
					BGIOSGA007489	2.04e-99	-1.18342	down		BGIOSGA011900	0.000275786	1.9555	up		BGIOSGA008698	0.000184579	2.04534	up		BGIOSGA008626	0.00252027	1.87646	up		BGIOSGA016981	2.51e-35	2.33173	up		BGIOSGA009750	1.84e-18	1.11522	up		BGIOSGA011834	0.00935024	-1.17433	down		BGIOSGA011277	0.00494064	1.16534	up		BGIOSGA037184	2.76e-23	-1.2539	down
					BGIOSGA007490	7.89e-15	1.24911	up		BGIOSGA011901	0.0197914	1.23931	up		BGIOSGA008713	0.0141504	2.23067	up		BGIOSGA008627	1.23e-14	5.45741	up		BGIOSGA016998	1.25e-16	-1.08789	down		BGIOSGA009755	0.000189581	-1.25226	down		BGIOSGA011839	0.0365746	-1.53452	down		BGIOSGA011282	1.15e-11	-1.10918	down		BGIOSGA037195	0.0229822	-1.02585	down
					BGIOSGA007496	1.79e-22	3.25035	up		BGIOSGA011919	0.0101979	-1.28894	down		BGIOSGA008719	3.02e-97	-4.17448	down		BGIOSGA008628	0.00727965	1.26637	up		BGIOSGA017004	5e-15	1.54561	up		BGIOSGA009771	0.0108936	-1.24447	down		BGIOSGA011848	1.41e-06	-1.58384	down		BGIOSGA011298	0.000729872	1.1338	up		BGIOSGA037206	6.92e-06	1.61224	up
					BGIOSGA007497	1.06e-07	2.71382	up		BGIOSGA011956	2.48e-13	1.12615	up		BGIOSGA008720	8.34e-17	2.59984	up		BGIOSGA008650	2.23e-97	2.75059	up		BGIOSGA017034	0.0455268	-1.2274	down		BGIOSGA009773	3.66e-44	1.22658	up		BGIOSGA011849	0.0128637	-1.04627	down		BGIOSGA011305	2.5e-116	-3.11076	down		BGIOSGA037228	3.91e-40	1.88646	up
					BGIOSGA007506	8.21e-11	2.39838	up		BGIOSGA011965	8.11e-10	1.01159	up		BGIOSGA008724	5.78e-07	1.66987	up		BGIOSGA008666	0.00231378	1.96808	up		BGIOSGA017039	0.049053	1.21306	up		BGIOSGA009779	2.51e-09	-2.98139	down		BGIOSGA011865	3.48e-29	-1.67671	down		BGIOSGA011306	2.22e-10	1.15564	up		BGIOSGA037333	3.89e-10	-1.01879	down
					BGIOSGA007515	0.0403491	1.38312	up		BGIOSGA011973	1.1e-05	-1.22183	down		BGIOSGA008733	6.97e-34	-1.26669	down		BGIOSGA008674	1.13e-05	-1.23225	down		BGIOSGA017044	0.0154034	-1.04788	down		BGIOSGA009780	2.34e-158	-2.69096	down		BGIOSGA011875	1.44e-16	1.13582	up		BGIOSGA011310	9.45e-06	-1.87402	down		BGIOSGA037380	0.00209413	1.279	up
					BGIOSGA007536	3.72e-14	-2.05089	down		BGIOSGA011975	1.86e-06	-1.16877	down		BGIOSGA008736	5.66e-08	-3.32377	down		BGIOSGA008719	5.14e-22	-1.75935	down		BGIOSGA017057	0.00674614	-1.37084	down		BGIOSGA009781	1.29e-12	1.2972	up		BGIOSGA011881	0.000361262	-1.16164	down		BGIOSGA011328	1.16e-27	1.91809	up		BGIOSGA037478	1.82e-38	-1.00616	down
					BGIOSGA007565	0.00535819	1.7061	up		BGIOSGA011979	3.79e-18	1.53853	up		BGIOSGA008740	3.63e-05	1.18325	up		BGIOSGA008720	3.41e-11	3.26553	up		BGIOSGA017094	4.63e-30	1.22028	up		BGIOSGA009782	3.9e-57	-1.4136	down		BGIOSGA011882	8.87e-05	-1.79731	down		BGIOSGA011332	2.37e-06	2.64988	up		BGIOSGA037569	6.9e-24	-1.49213	down
					BGIOSGA007570	1.7e-14	-4.23459	down		BGIOSGA011980	4.89e-24	-1.08131	down		BGIOSGA008746	0.0470545	-1.78453	down		BGIOSGA008755	0.00743322	-2.47266	down		BGIOSGA017099	6.87e-38	-3.22634	down		BGIOSGA009790	2.55e-06	-2.47325	down		BGIOSGA011887	0.00590804	1.38517	up		BGIOSGA011338	2.7e-08	3.20288	up		BGIOSGA037571	3.56e-16	-1.38504	down
					BGIOSGA007573	1.96e-21	-1.10812	down		BGIOSGA011985	1.28e-28	-1.6084	down		BGIOSGA008755	0.0219851	-2.11257	down		BGIOSGA008775	4.76e-06	-1.91101	down		BGIOSGA017100	5.83e-22	-1.45745	down		BGIOSGA009800	5.23e-103	-2.1634	down		BGIOSGA011893	2.7e-08	-1.48036	down		BGIOSGA011379	4.88e-51	1.5111	up		BGIOSGA037572	0.00016567	-1.48103	down
					BGIOSGA007596	9.02e-07	1.19381	up		BGIOSGA011996	5.69e-05	-2.15218	down		BGIOSGA008759	0.000938401	1.6287	up		BGIOSGA008780	3.12e-22	1.62243	up		BGIOSGA017121	2.18e-39	1.21102	up		BGIOSGA009804	4.32e-19	-1.77401	down		BGIOSGA011897	8.87e-143	-1.80248	down		BGIOSGA011380	0.0177586	1.82817	up		BGIOSGA037573	2.12e-132	-1.7041	down
					BGIOSGA007605	1.5e-46	2.26028	up		BGIOSGA011998	5.71e-13	4.16732	up		BGIOSGA008763	2.05e-10	-1.163	down		BGIOSGA008787	0.000361433	-1.10552	down		BGIOSGA017165	1.54e-46	-1.15675	down		BGIOSGA009824	0.000678426	1.55743	up		BGIOSGA011900	0.00318321	1.69356	up		BGIOSGA011413	0.00948751	1.96134	up		BGIOSGA037574	0.00543383	-1.01407	down
					BGIOSGA007626	2.34e-21	-1.3087	down		BGIOSGA012017	6.38e-08	1.4149	up		BGIOSGA008765	1.68e-39	1.07378	up		BGIOSGA008804	0.00953274	-1.87432	down		BGIOSGA017187	1.34e-20	-3.38209	down		BGIOSGA009837	3.8e-67	-2.29864	down		BGIOSGA011904	0.0134701	-1.31246	down		BGIOSGA011414	0.0131145	1.67456	up		BGIOSGA037577	1.43e-06	-1.01683	down
					BGIOSGA007636	7.08e-19	-1.14365	down		BGIOSGA012025	1.15e-06	1.05937	up		BGIOSGA008771	3.26e-08	-1.02122	down		BGIOSGA008808	3.13e-09	-1.0023	down		BGIOSGA017193	0.0126862	1.55945	up		BGIOSGA009850	4.61e-06	-1.36427	down		BGIOSGA011907	4.73e-08	1.50108	up		BGIOSGA011416	0.000147397	1.32187	up		BGIOSGA037599	0.000465891	1.4036	up
					BGIOSGA007637	2.38e-73	2.94541	up		BGIOSGA012040	7.93e-07	1.43049	up		BGIOSGA008777	0.0125034	1.33571	up		BGIOSGA008818	1.3e-26	1.07025	up		BGIOSGA017196	1.42e-07	1.73859	up		BGIOSGA009876	1.27e-16	-1.00162	down		BGIOSGA011916	5.41e-17	1.09481	up		BGIOSGA011433	8.08e-26	-1.58469	down		BGIOSGA037624	0.000423455	-1.42623	down
					BGIOSGA007645	6.89e-05	-1.65402	down		BGIOSGA012041	1.96e-86	2.16711	up		BGIOSGA008783	1.6e-09	-1.18152	down		BGIOSGA008840	7.06e-16	1.39781	up		BGIOSGA017197	3.71e-09	-2.74805	down		BGIOSGA009884	4.35e-50	-1.08536	down		BGIOSGA011922	0.0120854	1.50949	up		BGIOSGA011440	0	-2.81063	down		BGIOSGA037662	2.37e-23	-1.03829	down
					BGIOSGA007650	0.00277084	-1.1505	down		BGIOSGA012045	6.86e-31	1.14824	up		BGIOSGA008785	2.98e-15	2.12795	up		BGIOSGA008848	4.49e-12	1.52823	up		BGIOSGA017211	3.37e-09	-3.05372	down		BGIOSGA009904	1.07e-202	2.63451	up		BGIOSGA011983	3.05e-08	-1.51766	down		BGIOSGA011443	6.9e-13	-1.42191	down		BGIOSGA037682	1.09e-89	-4.09115	down
					BGIOSGA007656	1.62e-253	3.93732	up		BGIOSGA012046	0	-2.18523	down		BGIOSGA008799	3.33e-17	3.22883	up		BGIOSGA008860	0.00421786	-1.38093	down		BGIOSGA017221	0.0148764	-1.45608	down		BGIOSGA009908	8.56e-12	-1.89381	down		BGIOSGA011987	0.00621761	1.28584	up		BGIOSGA011444	2.61e-14	-2.10552	down		BGIOSGA037778	1.59e-15	1.17862	up
					BGIOSGA007670	7.59e-44	1.72714	up		BGIOSGA012047	1.56e-105	2.34852	up		BGIOSGA008822	0.0154004	-2.20303	down		BGIOSGA008862	1.85e-27	1.02385	up		BGIOSGA017222	0.0373638	-1.31159	down		BGIOSGA009910	2.64e-36	-3.54771	down		BGIOSGA011998	0.00013187	2.15784	up		BGIOSGA011448	0.00876561	-1.38442	down		BGIOSGA037800	4.15e-22	1.94816	up
					BGIOSGA007673	2.69e-15	1.1114	up		BGIOSGA012048	0	3.30573	up		BGIOSGA008823	7.52e-20	-1.40483	down		BGIOSGA008865	5.06e-65	-1.00577	down		BGIOSGA017232	4.71e-28	-4.85508	down		BGIOSGA009914	1.57e-36	2.27876	up		BGIOSGA012011	1.15e-129	-1.9212	down		BGIOSGA011514	2.14e-129	-3.09146	down		BGIOSGA037838	0.000316225	1.44959	up
					BGIOSGA007684	0.00526428	1.71777	up		BGIOSGA012062	0.00355878	-1.55817	down		BGIOSGA008840	3.49e-20	1.74386	up		BGIOSGA008867	0.000863785	1.47325	up		BGIOSGA017235	0.0041439	1.13764	up		BGIOSGA009916	1.31e-27	-1.71987	down		BGIOSGA012012	2.45e-06	-1.16257	down		BGIOSGA011517	8.82e-35	2.13119	up		BGIOSGA037873	1.02e-06	1.05162	up
					BGIOSGA007685	1.67e-07	1.06087	up		BGIOSGA012117	2.16e-27	2.57252	up		BGIOSGA008847	2.01e-10	1.1506	up		BGIOSGA008881	0.0236498	-1.62624	down		BGIOSGA017251	2.78e-06	-1.98138	down		BGIOSGA009926	0.000111238	2.91271	up		BGIOSGA012016	0.0368157	-1.00413	down		BGIOSGA011521	1.34e-41	1.36537	up		BGIOSGA037902	7.2e-23	-1.30844	down
					BGIOSGA007686	7.17e-153	2.13935	up		BGIOSGA012137	1.89e-05	2.17429	up		BGIOSGA008860	4.72e-07	-2.26441	down		BGIOSGA008887	2.64e-06	-1.06104	down		BGIOSGA017262	0.000282531	2.08258	up		BGIOSGA009943	0.000132676	-2.45264	down		BGIOSGA012017	6.93e-12	-1.34849	down		BGIOSGA011531	1.64e-15	1.0011	up		BGIOSGA037963	0.0141717	1.04612	up
					BGIOSGA007717	6.63e-155	2.42084	up		BGIOSGA012139	2.82e-29	-1.77856	down		BGIOSGA008875	8.85e-31	-2.30752	down		BGIOSGA008889	0.0245747	-1.13224	down		BGIOSGA017275	0.000316542	-1.20724	down		BGIOSGA009967	4.29e-07	-2.15043	down		BGIOSGA012018	5.58e-50	-1.23031	down		BGIOSGA011549	1.18e-32	1.14101	up		BGIOSGA038009	3.45e-07	-1.02142	down
					BGIOSGA007737	1.17e-05	1.3125	up		BGIOSGA012146	0.016528	1.15489	up		BGIOSGA008876	2.06e-14	-1.06184	down		BGIOSGA008892	0.000531577	-1.22685	down		BGIOSGA017326	3.94e-08	-2.97642	down		BGIOSGA009968	9.81e-06	1.8737	up		BGIOSGA012047	9.23e-113	-1.77654	down		BGIOSGA011550	1.42e-33	-1.28529	down		BGIOSGA038012	0.00285373	1.24385	up
					BGIOSGA007749	9.53e-20	1.2365	up		BGIOSGA012155	3.02e-46	1.89712	up		BGIOSGA008887	7.59e-07	-1.1406	down		BGIOSGA008893	0.024125	2.07427	up		BGIOSGA017337	8.3e-08	-1.62581	down		BGIOSGA010003	4.46e-152	3.76469	up		BGIOSGA012048	1.77e-185	-1.23667	down		BGIOSGA011555	7.7e-05	1.17408	up		BGIOSGA038108	0.00329713	-1.14226	down
					BGIOSGA007764	1.51e-23	1.7364	up		BGIOSGA012156	4e-07	2.83816	up		BGIOSGA008888	1.47e-39	2.45008	up		BGIOSGA008908	2.14e-40	1.15522	up		BGIOSGA017356	0.00574927	-1.23609	down		BGIOSGA010004	5.67e-05	2.31642	up		BGIOSGA012069	2.74e-10	-2.0723	down		BGIOSGA011590	1.92e-26	2.47593	up		BGIOSGA038238	6.94e-12	-1.86252	down
					BGIOSGA007771	5.43e-06	1.93926	up		BGIOSGA012169	2.17e-09	-1.54353	down		BGIOSGA008889	0.000540076	-1.13605	down		BGIOSGA008931	8.76e-42	3.18807	up		BGIOSGA017358	0.0261345	1.26977	up		BGIOSGA010007	0.00440478	2.17602	up		BGIOSGA012080	5.38e-70	-2.55284	down		BGIOSGA011665	0.016562	-1.44397	down		BGIOSGA038271	0.000824559	1.06003	up
					BGIOSGA007778	0.0012231	1.9929	up		BGIOSGA012172	1.1e-11	1.7487	up		BGIOSGA008911	8.46e-05	1.81434	up		BGIOSGA008938	0.0194352	-1.31782	down		BGIOSGA017368	0.00227055	-1.78663	down		BGIOSGA010009	3.75e-35	1.4249	up		BGIOSGA012096	1.35e-16	1.04434	up		BGIOSGA011675	5.57e-06	-1.83081	down		BGIOSGA038496	1.38e-17	-1.43245	down
					BGIOSGA007785	2.1e-29	1.93384	up		BGIOSGA012179	3.61e-38	-1.10018	down		BGIOSGA008915	1.83e-14	-2.66432	down		BGIOSGA008945	0.0251089	1.72829	up		BGIOSGA017405	0.00516606	1.70111	up		BGIOSGA010013	2.37e-21	-2.57922	down		BGIOSGA012117	9.59e-18	1.91589	up		BGIOSGA011677	1.38e-15	-2.63604	down		BGIOSGA038810	1.87e-09	1.65609	up
					BGIOSGA007809	0.000170529	1.52352	up		BGIOSGA012181	2.68e-31	-1.97387	down		BGIOSGA008920	2.67e-12	-3.67914	down		BGIOSGA008950	2.26e-10	-1.81839	down		BGIOSGA017407	6.8e-16	2.45609	up		BGIOSGA010029	6.47e-05	-1.04121	down		BGIOSGA012134	1.11e-98	-7.58656	down		BGIOSGA011682	1.2e-53	1.0648	up		BGIOSGA040026	0.0234285	-1.0039	down
					BGIOSGA007813	5.4e-57	-1.55558	down		BGIOSGA012211	0.0453852	-1.2969	down		BGIOSGA008922	0.00454754	1.17415	up		BGIOSGA008953	1.09e-06	-3.78293	down		BGIOSGA017409	2.03e-06	1.68221	up		BGIOSGA010034	6.67e-34	-2.15659	down		BGIOSGA012137	6.21e-46	-2.85499	down		BGIOSGA011692	2.08e-05	-1.07653	down		BGIOSGA040139	0.00311178	-1.16956	down
					BGIOSGA007818	3.43e-51	2.28439	up		BGIOSGA012224	0.000907346	2.05931	up		BGIOSGA008927	7.55e-174	3.27956	up		BGIOSGA008965	0.0346004	1.89086	up		BGIOSGA017414	4.05e-19	-2.00739	down		BGIOSGA010092	0.0207553	-1.4089	down		BGIOSGA012139	2.63e-13	-1.18975	down		BGIOSGA011727	2.68e-13	1.71016	up		BGIOSGA040514	3.88e-06	-1.35934	down
					BGIOSGA007822	3.65e-26	1.25362	up		BGIOSGA012226	4.66e-05	-1.81128	down		BGIOSGA008931	2.36e-12	2.22977	up		BGIOSGA008977	0.000635886	1.25355	up		BGIOSGA017428	0.01557	-1.4531	down		BGIOSGA010095	8.14e-51	-2.46383	down		BGIOSGA012146	0.00923478	1.48696	up		BGIOSGA011740	2.82e-57	1.13333	up		BGIOSGA040540	0.000265542	-1.12154	down
					BGIOSGA007825	1.54e-10	-1.41838	down		BGIOSGA012236	0.000755306	-2.18499	down		BGIOSGA008937	5.23e-13	-5.01033	down		BGIOSGA008979	6.42e-57	1.98333	up		BGIOSGA017441	1.6e-15	-3.80953	down		BGIOSGA010100	2.75e-26	-5.05031	down		BGIOSGA012155	2.59e-46	-1.35093	down		BGIOSGA011750	3.31e-35	-1.04962	down		BGIOSGA040575	3.87e-13	-2.43357	down
					BGIOSGA007826	4.31e-51	-1.32448	down		BGIOSGA012239	1.48e-10	-1.13078	down		BGIOSGA008944	1.93e-05	3.09077	up		BGIOSGA008982	3.97e-28	-1.15914	down		BGIOSGA017457	4.93e-21	1.07102	up		BGIOSGA010105	7.61e-26	3.31847	up		BGIOSGA012176	0.0019235	-1.06753	down		BGIOSGA011766	2.7e-13	1.6206	up		BGIOSGA040622	0.00672893	1.13074	up
					BGIOSGA007834	0.000203716	1.12847	up		BGIOSGA012266	5.45e-05	-1.46192	down		BGIOSGA008950	1.14e-25	-3.31788	down		BGIOSGA008985	3.17e-70	-1.47297	down		BGIOSGA017458	1.93e-21	-1.06065	down		BGIOSGA010107	1.4e-09	3.18001	up		BGIOSGA012177	3.55e-83	-2.46772	down		BGIOSGA011769	1.06e-59	-4.38044	down		Oryza_sativa_newGene_10167	0.0234788	1.02189	up
					BGIOSGA007841	3.83e-24	-1.02321	down		BGIOSGA012274	5.96e-09	-1.21203	down		BGIOSGA008953	3.27e-05	-2.97329	down		BGIOSGA008992	5.72e-44	-1.2868	down		BGIOSGA017460	2.57e-11	-1.91367	down		BGIOSGA010118	9.93e-05	-2.96861	down		BGIOSGA012193	6.44e-27	-2.14183	down		BGIOSGA011777	6.94e-22	1.83033	up		Oryza_sativa_newGene_10484	0.000347489	1.26757	up
					BGIOSGA007860	0.00960683	1.99692	up		BGIOSGA012277	1.65e-49	-1.20327	down		BGIOSGA008959	5.27e-88	-2.5177	down		BGIOSGA008998	8.14e-08	-4.26752	down		BGIOSGA017468	0.0395282	-1.07811	down		BGIOSGA010120	0.00128966	-2.26821	down		BGIOSGA012202	0.000328676	2.37961	up		BGIOSGA011782	0	-4.00067	down		Oryza_sativa_newGene_10691	0.00357419	-1.04707	down
					BGIOSGA007884	0.0240809	-2.04379	down		BGIOSGA012287	2.67e-21	-1.29032	down		BGIOSGA008962	1.12e-07	-1.03725	down		BGIOSGA009006	6.84e-09	-1.20939	down		BGIOSGA017481	0.000275935	1.56384	up		BGIOSGA010124	3.68e-33	6.3691	up		BGIOSGA012224	0.0258821	1.56361	up		BGIOSGA011785	5.92e-60	-2.04194	down		Oryza_sativa_newGene_11014	4.82e-08	2.0143	up
					BGIOSGA007895	1.69e-11	1.09843	up		BGIOSGA012290	0.000361382	-1.40359	down		BGIOSGA008974	0.00186912	1.08088	up		BGIOSGA009008	2.44e-22	1.43633	up		BGIOSGA017482	9.13e-10	-1.32545	down		BGIOSGA010125	7.08e-148	2.80049	up		BGIOSGA012235	5.2e-121	-2.58931	down		BGIOSGA011810	0.00477184	2.08997	up		Oryza_sativa_newGene_11141	8.07e-130	1.92251	up
					BGIOSGA007908	6.84e-290	-3.08961	down		BGIOSGA012293	1.79e-38	1.41295	up		BGIOSGA008977	1.36e-13	2.43707	up		BGIOSGA009013	2.57e-06	3.17305	up		BGIOSGA017484	2.15e-12	-1.14441	down		BGIOSGA010138	5.86e-11	3.0568	up		BGIOSGA012283	9.43e-22	1.0014	up		BGIOSGA011834	6.9e-14	1.84392	up		Oryza_sativa_newGene_11682	0.00202935	1.26797	up
					BGIOSGA007912	6e-13	-1.66185	down		BGIOSGA012297	2.26e-07	2.15861	up		BGIOSGA008979	6.45e-15	1.34639	up		BGIOSGA009016	2.25e-29	4.47326	up		BGIOSGA017490	2.56e-44	-2.5348	down		BGIOSGA010139	8.96e-07	-3.18913	down		BGIOSGA012292	4.63e-08	-1.09618	down		BGIOSGA011839	0.0341231	-1.62947	down		Oryza_sativa_newGene_11841	0.00366663	-1.21867	down
					BGIOSGA007915	3.44e-37	-1.72223	down		BGIOSGA012304	3.64e-05	-1.7387	down		BGIOSGA008985	3.18e-54	-1.35832	down		BGIOSGA009017	9.87e-23	3.67505	up		BGIOSGA017498	1.13e-25	1.79067	up		BGIOSGA010140	1.02e-13	-1.37209	down		BGIOSGA012293	1.73e-86	2.19972	up		BGIOSGA011840	0.000703463	-1.43745	down		Oryza_sativa_newGene_12885	0.000111075	1.08318	up
					BGIOSGA007921	1.33e-13	1.0313	up		BGIOSGA012306	0.000108329	2.11518	up		BGIOSGA009016	9.4e-05	2.3841	up		BGIOSGA009019	1.02e-55	3.26334	up		BGIOSGA017513	0.00571692	1.58698	up		BGIOSGA010145	0.00769623	-1.3644	down		BGIOSGA012297	4.18e-12	3.03144	up		BGIOSGA011848	5.22e-05	-1.32929	down		Oryza_sativa_newGene_13629	3.29e-08	1.95328	up
					BGIOSGA007942	4.09e-19	-1.03419	down		BGIOSGA012309	1.21e-43	2.06349	up		BGIOSGA009017	1.23e-07	2.13715	up		BGIOSGA009025	0.00741395	-1.87896	down		BGIOSGA017514	1.09e-18	-1.04119	down		BGIOSGA010150	6.05e-16	-2.74074	down		BGIOSGA012304	1.48e-05	-1.64718	down		BGIOSGA011856	5.94e-08	1.3027	up		Oryza_sativa_newGene_1422	0.0249236	-1.0154	down
					BGIOSGA007953	8.7e-53	1.09275	up		BGIOSGA012351	2.04e-10	-1.75293	down		BGIOSGA009019	1.43e-10	1.64691	up		BGIOSGA009026	7.97e-11	1.01892	up		BGIOSGA017516	0.0297352	-1.35332	down		BGIOSGA010154	4.3e-74	1.51684	up		BGIOSGA012309	3.22e-55	1.89493	up		BGIOSGA011859	5.44e-173	1.41646	up		Oryza_sativa_newGene_14859	2.95e-39	-3.25877	down
					BGIOSGA007955	4.79e-72	1.78104	up		BGIOSGA012369	7.42e-31	1.00482	up		BGIOSGA009024	0.0259331	1.31511	up		BGIOSGA009042	3.35e-71	-1.53402	down		BGIOSGA017547	0.0473349	-1.29559	down		BGIOSGA010166	6.06e-20	2.13884	up		BGIOSGA012332	0.00334525	2.07061	up		BGIOSGA011865	4.13e-35	-2.55193	down		Oryza_sativa_newGene_16256	1.65e-13	1.45954	up
					BGIOSGA007959	1.05e-81	4.14664	up		BGIOSGA012371	0.0395851	-1.25704	down		BGIOSGA009025	0.0076871	-1.77087	down		BGIOSGA009049	0.0110282	-2.37965	down		BGIOSGA017566	2.39e-17	1.39415	up		BGIOSGA010182	1.49e-16	-2.20036	down		BGIOSGA012334	5.28e-08	1.3467	up		BGIOSGA011875	1.2e-28	1.4542	up		Oryza_sativa_newGene_16746	0.00692176	1.124	up
					BGIOSGA007972	0	3.57943	up		BGIOSGA012378	3.42e-06	-1.59519	down		BGIOSGA009038	3.28e-05	-1.43398	down		BGIOSGA009058	4.04e-27	-1.08543	down		BGIOSGA017582	0.000920419	-1.94161	down		BGIOSGA010210	6.57e-34	2.53183	up		BGIOSGA012338	4e-08	-1.97849	down		BGIOSGA011881	1.8e-12	-2.3799	down		Oryza_sativa_newGene_16893	0.00359711	1.20951	up
					BGIOSGA007974	0.000102634	2.64851	up		BGIOSGA012379	0.0131542	-1.48803	down		BGIOSGA009050	1.69e-06	2.62187	up		BGIOSGA009059	2.46e-09	-1.1673	down		BGIOSGA017593	1.25e-05	-2.44289	down		BGIOSGA010241	0.0424348	-1.5714	down		BGIOSGA012355	0.0486547	-1.43561	down		BGIOSGA011882	1.19e-07	-2.528	down		Oryza_sativa_newGene_18449	2.5e-10	2.34057	up
					BGIOSGA007984	9.57e-05	-2.60395	down		BGIOSGA012380	4.9e-32	3.03223	up		BGIOSGA009058	8.8e-34	-1.08359	down		BGIOSGA009064	5.88e-23	-1.66248	down		BGIOSGA017609	3.89e-80	5.06067	up		BGIOSGA010244	0.00541906	1.09432	up		BGIOSGA012359	7.3e-07	-2.40436	down		BGIOSGA011893	1.49e-10	-1.45014	down		Oryza_sativa_newGene_18575	0.00429569	-1.20804	down
					BGIOSGA008010	3.88e-13	3.62747	up		BGIOSGA012394	0.0431107	-1.11548	down		BGIOSGA009072	7.62e-14	2.8332	up		BGIOSGA009073	0.0393634	-1.70009	down		BGIOSGA017613	0.0112147	-1.25296	down		BGIOSGA010257	1.71e-10	1.20858	up		BGIOSGA012380	5.49e-09	1.06073	up		BGIOSGA011897	7.48e-87	-1.83666	down		Oryza_sativa_newGene_18605	6.8e-09	2.083	up
					BGIOSGA008013	9.35e-149	2.21348	up		BGIOSGA012397	8.6e-25	-1.66437	down		BGIOSGA009073	3.32e-10	-4.00851	down		BGIOSGA009075	1.75e-07	-1.01869	down		BGIOSGA017620	0.0379382	-1.24621	down		BGIOSGA010258	0.0162845	1.22804	up		BGIOSGA012390	0.0141039	1.26619	up		BGIOSGA011900	6.9e-05	2.09979	up		Oryza_sativa_newGene_1895	0.00350114	1.12179	up
					BGIOSGA008024	0.0391377	1.83244	up		BGIOSGA012400	3.95e-05	-1.50702	down		BGIOSGA009078	4.61e-87	3.7212	up		BGIOSGA009083	1.8e-11	-1.74905	down		BGIOSGA017622	0.00143252	1.28188	up		BGIOSGA010266	0.0387772	-1.72306	down		BGIOSGA012397	1.12e-12	-1.1875	down		BGIOSGA011904	0.00822319	-1.46284	down		Oryza_sativa_newGene_18950	3.01e-08	-1.31811	down
					BGIOSGA008039	1.37e-10	-1.3438	down		BGIOSGA012406	5.8e-06	-1.94859	down		BGIOSGA009079	0	4.41973	up		BGIOSGA009089	2.19e-60	-1.07846	down		BGIOSGA017625	2.16e-22	-1.9242	down		BGIOSGA010280	0.00515398	-1.62597	down		BGIOSGA012398	1.65e-13	-1.31705	down		BGIOSGA011907	0.000879439	1.06077	up		Oryza_sativa_newGene_19711	0.00114228	1.31692	up
					BGIOSGA008041	6.86e-08	-1.41998	down		BGIOSGA012410	0.000724004	1.05425	up		BGIOSGA009083	4.46e-21	-2.1424	down		BGIOSGA009094	0.00769567	-1.23693	down		BGIOSGA017632	0.00536678	-1.64399	down		BGIOSGA010281	0.0181189	-1.94804	down		BGIOSGA012433	1.74e-76	-3.07728	down		BGIOSGA011936	0.0427992	1.6253	up		Oryza_sativa_newGene_20485	0.0039518	-1.21703	down
					BGIOSGA008055	1.24e-77	2.79763	up		BGIOSGA012435	5.73e-28	-1.37506	down		BGIOSGA009084	3.24e-36	1.14082	up		BGIOSGA009098	0.0115126	1.45974	up		BGIOSGA017657	0.00410582	1.32131	up		BGIOSGA010293	6.85e-05	1.25061	up		BGIOSGA012438	1.67e-14	-2.51864	down		BGIOSGA011980	9.58e-39	-1.31064	down		Oryza_sativa_newGene_22325	7.44e-08	1.51664	up
					BGIOSGA008081	8.84e-31	-1.00151	down		BGIOSGA012437	0.0102876	-1.03325	down		BGIOSGA009090	4.71e-08	-2.1171	down		BGIOSGA009099	8.68e-117	2.02947	up		BGIOSGA017700	5.8e-25	2.0503	up		BGIOSGA010315	4.04e-08	-1.34742	down		BGIOSGA012439	0.000748923	1.09431	up		BGIOSGA011983	4.47e-26	1.63145	up		Oryza_sativa_newGene_22563	0.00344841	1.22893	up
					BGIOSGA008084	1.12e-05	-2.09757	down		BGIOSGA012446	7.56e-10	1.16035	up		BGIOSGA009099	3.18e-45	1.31389	up		BGIOSGA009105	0.000183634	-1.06315	down		BGIOSGA017719	0.00442209	-1.57878	down		BGIOSGA010372	0.00225979	-1.32802	down		BGIOSGA012451	9.87e-05	-2.29138	down		BGIOSGA011995	0.0164978	1.62961	up		Oryza_sativa_newGene_23080	9.27e-15	1.01481	up
					BGIOSGA008086	1e-07	-1.07543	down		BGIOSGA012447	2.56e-08	1.02111	up		BGIOSGA009100	0.00506159	2.15406	up		BGIOSGA009117	2.05e-21	1.37316	up		BGIOSGA017729	0.000122535	-2.08369	down		BGIOSGA010378	8.09e-07	-1.48827	down		BGIOSGA012462	0.00110528	-1.39221	down		BGIOSGA011998	0.0283516	1.5204	up		Oryza_sativa_newGene_24734	0.000950912	1.35101	up
					BGIOSGA008092	0.00938985	-1.06118	down		BGIOSGA012464	7.9e-13	1.27631	up		BGIOSGA009117	2.62e-15	1.13163	up		BGIOSGA009118	0.00360161	2.09136	up		BGIOSGA017746	7.74e-44	2.28563	up		BGIOSGA010387	4.07e-25	1.00747	up		BGIOSGA012504	0.00234893	-1.58221	down		BGIOSGA012011	3.53e-47	-1.34765	down		Oryza_sativa_newGene_24854	0.00252657	1.02721	up
					BGIOSGA008101	2.73e-174	-1.63378	down		BGIOSGA012471	0.00591857	-1.25442	down		BGIOSGA009118	2.74e-59	6.37898	up		BGIOSGA009139	1.19e-15	2.12422	up		BGIOSGA017753	1.24e-15	3.06551	up		BGIOSGA010415	0.000162481	-2.08985	down		BGIOSGA012511	5.25e-16	-3.09977	down		BGIOSGA012017	1.3e-10	-1.61231	down		Oryza_sativa_newGene_25193	1.92e-11	1.99898	up
					BGIOSGA008103	7.72e-16	2.00333	up		BGIOSGA012492	3.58e-32	-1.0146	down		BGIOSGA009122	0.00125787	-2.67322	down		BGIOSGA009143	0.0170296	1.07717	up		BGIOSGA017803	7.64e-08	2.21947	up		BGIOSGA010437	0.00323372	-2.28913	down		BGIOSGA012515	2.01e-73	-1.38819	down		BGIOSGA012018	3.07e-72	-1.48194	down		Oryza_sativa_newGene_25321	0.011218	-1.07948	down
					BGIOSGA008104	2.1e-44	3.55306	up		BGIOSGA012500	2.05e-21	-1.0587	down		BGIOSGA009143	0.000157815	1.30134	up		BGIOSGA009151	0.0140539	-1.64624	down		BGIOSGA017808	0.00125116	-1.90475	down		BGIOSGA010447	7.37e-10	3.90064	up		BGIOSGA012523	2.56e-08	-1.05366	down		BGIOSGA012019	0.0280131	-1.54134	down		Oryza_sativa_newGene_26090	0.00658567	1.13182	up
					BGIOSGA008116	1.15e-05	1.01029	up		BGIOSGA012539	4.29e-42	1.98981	up		BGIOSGA009157	5.35e-45	4.37654	up		BGIOSGA009154	2.27e-14	-1.46484	down		BGIOSGA017837	6.61e-09	-3.12087	down		BGIOSGA010468	0.000198674	2.76945	up		BGIOSGA012525	7.93e-14	-1.33366	down		BGIOSGA012042	1.26e-05	1.38992	up		Oryza_sativa_newGene_26338	8.34e-05	1.49349	up
					BGIOSGA008164	2.21e-25	1.73376	up		BGIOSGA012566	1.16e-105	-1.81392	down		BGIOSGA009174	4.51e-31	1.46474	up		BGIOSGA009174	6.84e-109	1.99258	up		BGIOSGA017886	1.65e-10	1.62583	up		BGIOSGA010483	0.00158568	-1.45464	down		BGIOSGA012530	6.5e-205	1.22947	up		BGIOSGA012046	8.97e-50	-1.05795	down		Oryza_sativa_newGene_26339	2.06e-14	1.8344	up
					BGIOSGA008165	1.4e-32	6.17554	up		BGIOSGA012582	2.8e-56	-1.23581	down		BGIOSGA009181	2.42e-65	1.47747	up		BGIOSGA009195	3.51e-29	-1.42293	down		BGIOSGA017892	3.87e-05	-1.90113	down		BGIOSGA010486	5.17e-12	-1.75675	down		BGIOSGA012539	4.95e-11	1.10043	up		BGIOSGA012054	4.85e-08	3.43096	up		Oryza_sativa_newGene_28185	1.25e-05	1.53575	up
					BGIOSGA008167	2.38e-05	1.70007	up		BGIOSGA012595	0.0121864	-1.75947	down		BGIOSGA009184	5.88e-06	1.11218	up		BGIOSGA009222	2.37e-42	-1.03465	down		BGIOSGA017894	2.46e-14	-3.88145	down		BGIOSGA010503	0.0377314	1.10471	up		BGIOSGA012566	1.3e-32	1.54755	up		BGIOSGA012056	1.85e-06	1.42129	up		Oryza_sativa_newGene_28263	0.000469493	1.05321	up
					BGIOSGA008179	0.00438875	1.72324	up		BGIOSGA012598	2.83e-08	-1.65255	down		BGIOSGA009185	1.84e-22	1.66932	up		BGIOSGA009226	0.00171596	-1.18042	down		BGIOSGA017897	0.0117554	-1.57039	down		BGIOSGA010510	0.0153916	2.03246	up		BGIOSGA012571	2.85e-40	-3.45023	down		BGIOSGA012069	4.97e-08	-2.21203	down		Oryza_sativa_newGene_2886	1.13e-51	2.06585	up
					BGIOSGA008189	4.59e-41	3.42883	up		BGIOSGA012642	0.0136797	1.38117	up		BGIOSGA009195	1.43e-124	-2.65648	down		BGIOSGA009241	1.41e-18	1.16131	up		BGIOSGA017903	0.00678072	-1.55742	down		BGIOSGA010530	3.17e-10	-3.1076	down		BGIOSGA012593	1.77e-30	-1.41417	down		BGIOSGA012080	9.66e-23	-2.16214	down		Oryza_sativa_newGene_29354	3.18e-10	-1.82589	down
					BGIOSGA008200	1.64e-30	-1.40876	down		BGIOSGA012663	2.2e-05	-1.62715	down		BGIOSGA009196	5.87e-10	1.74879	up		BGIOSGA009243	1.24e-14	1.25456	up		BGIOSGA017904	1.18e-15	-4.09777	down		BGIOSGA010533	4.57e-29	5.46297	up		BGIOSGA012602	3.82e-94	2.22563	up		BGIOSGA012096	2.83e-19	1.25389	up		Oryza_sativa_newGene_307	0.00290227	-1.25214	down
					BGIOSGA008208	0.0104836	2.29789	up		BGIOSGA012670	1.04e-23	2.09686	up		BGIOSGA009197	0.00262928	1.62572	up		BGIOSGA009246	0.000510497	-2.58434	down		BGIOSGA017909	1.79e-12	-1.42818	down		BGIOSGA010543	0.00165533	-1.06866	down		BGIOSGA012618	0.01112	-1.2733	down		BGIOSGA012117	7.89e-09	1.47002	up		Oryza_sativa_newGene_32116	0.0128501	1.07133	up
					BGIOSGA008222	6.89e-13	1.27443	up		BGIOSGA012675	1.43e-14	-1.00079	down		BGIOSGA009212	1.77e-12	1.05301	up		BGIOSGA009261	0.0263353	-1.3188	down		BGIOSGA017927	2.61e-13	2.43613	up		BGIOSGA010552	6.15e-05	2.05165	up		BGIOSGA012642	0.015537	1.46224	up		BGIOSGA012120	0.0164615	1.81824	up		Oryza_sativa_newGene_32294	1.09e-27	-1.21347	down
					BGIOSGA008258	2.48e-14	1.60403	up		BGIOSGA012679	7.46e-62	1.42285	up		BGIOSGA009213	0.00222552	1.03522	up		BGIOSGA009274	2.65e-07	-1.25147	down		BGIOSGA017946	0.0223363	-1.10296	down		BGIOSGA010563	0.000321911	2.12691	up		BGIOSGA012658	0.0310701	-1.58003	down		BGIOSGA012133	1.07e-24	1.08958	up		Oryza_sativa_newGene_34368	0.0109333	1.10226	up
					BGIOSGA008265	6.73e-09	-2.19597	down		BGIOSGA012692	1.34e-12	2.4534	up		BGIOSGA009226	8.3e-17	-2.52903	down		BGIOSGA009275	6.27e-05	-1.27353	down		BGIOSGA017949	1.07e-07	-1.27238	down		BGIOSGA010570	1.35e-06	-2.40957	down		BGIOSGA012660	1.33e-23	1.35349	up		BGIOSGA012134	7.83e-105	-7.46172	down		Oryza_sativa_newGene_34582	5.64e-21	2.23232	up
					BGIOSGA008286	6.76e-08	2.7532	up		BGIOSGA012693	0.00234358	1.79025	up		BGIOSGA009246	2.97e-62	-5.12246	down		BGIOSGA009280	0.000218361	-3.09252	down		BGIOSGA017965	2.64e-08	-1.30436	down		BGIOSGA010583	1.61e-07	-1.68483	down		BGIOSGA012663	0.0106611	-1.1226	down		BGIOSGA012137	1.26e-60	-2.89664	down		Oryza_sativa_newGene_34662	4.41e-08	2.03832	up
					BGIOSGA008288	1.47e-74	-1.13556	down		BGIOSGA012748	9.38e-12	-3.0259	down		BGIOSGA009251	1.16e-06	1.23929	up		BGIOSGA009282	1.04e-16	-1.59475	down		BGIOSGA018005	2.73e-05	1.07154	up		BGIOSGA010605	3.53e-18	1.09571	up		BGIOSGA012701	2.43e-05	1.85699	up		BGIOSGA012139	4.81e-19	-2.05752	down		Oryza_sativa_newGene_34874	0.000163712	1.33379	up
					BGIOSGA008289	2.31e-07	-1.06037	down		BGIOSGA012754	1.17e-06	-2.15335	down		BGIOSGA009257	3.5e-06	1.96323	up		BGIOSGA009289	4.4e-08	-1.32316	down		BGIOSGA018017	1.05e-39	1.72599	up		BGIOSGA010627	9.85e-05	1.36329	up		BGIOSGA012721	0.000195341	2.19693	up		BGIOSGA012146	0.00574007	1.15418	up		Oryza_sativa_newGene_3531	0.00878154	-1.07104	down
					BGIOSGA008300	3.61e-26	1.41883	up		BGIOSGA012780	0.00285798	-2.033	down		BGIOSGA009261	2.59e-20	-6.11777	down		BGIOSGA009290	9.41e-06	-3.11991	down		BGIOSGA018026	0.000113324	1.03482	up		BGIOSGA010645	0.0494284	1.12571	up		BGIOSGA012723	1.26e-152	1.3793	up		BGIOSGA012155	6.82e-51	-1.34504	down		Oryza_sativa_newGene_35329	1.3e-42	-1.08724	down
					BGIOSGA008302	1.28e-13	2.62508	up		BGIOSGA012784	1.92e-09	-1.28674	down		BGIOSGA009273	1.65e-09	3.20811	up		BGIOSGA009299	6.26e-08	-1.40147	down		BGIOSGA018063	3.37e-50	-1.69758	down		BGIOSGA010680	1.7e-05	-3.23663	down		BGIOSGA012770	0.00196737	-1.24438	down		BGIOSGA012156	0.0148424	1.10809	up		Oryza_sativa_newGene_35428	0.00999271	-1.02238	down
					BGIOSGA008305	2.58e-53	-1.34189	down		BGIOSGA012818	1.15e-91	-3.58605	down		BGIOSGA009282	3.89e-68	-1.17718	down		BGIOSGA009300	2.03e-38	3.92662	up		BGIOSGA018113	0.0284207	1.01259	up		BGIOSGA010719	0.000935298	1.0289	up		BGIOSGA012779	2.36e-128	-1.10065	down		BGIOSGA012167	5.17e-21	-1.08154	down		Oryza_sativa_newGene_3546	0.000769478	1.35638	up
					BGIOSGA008306	5.25e-83	5.39902	up		BGIOSGA012819	2.55e-12	-2.26008	down		BGIOSGA009289	2.07e-18	-1.80073	down		BGIOSGA009327	0.00375767	-2.13081	down		BGIOSGA018119	2.58e-64	-1.70325	down		BGIOSGA010737	2.9e-55	3.85035	up		BGIOSGA012780	0.0304202	-1.62944	down		BGIOSGA012168	5.99e-11	-1.14458	down		Oryza_sativa_newGene_37166	0.000103758	-1.36881	down
					BGIOSGA008324	0.000407488	-1.3244	down		BGIOSGA012820	0.0192068	-1.66619	down		BGIOSGA009297	2.37e-43	1.82354	up		BGIOSGA009332	1.52e-07	-1.189	down		BGIOSGA018121	1.34e-19	-1.23039	down		BGIOSGA010739	5.38e-46	-1.56838	down		BGIOSGA012784	6.7e-25	-1.91236	down		BGIOSGA012172	7.28e-67	2.49857	up		Oryza_sativa_newGene_38285	1.61e-05	1.217	up
					BGIOSGA008331	1.23e-76	2.32969	up		BGIOSGA012836	2.68e-14	1.42	up		BGIOSGA009300	2.48e-05	-2.31576	down		BGIOSGA009362	6.2e-14	-2.89846	down		BGIOSGA018144	6.13e-33	-3.20217	down		BGIOSGA010757	0.0023777	-1.82207	down		BGIOSGA012809	7.38e-22	-1.17876	down		BGIOSGA012176	2.57e-07	-1.59287	down		Oryza_sativa_newGene_3843	4.31e-06	-1.65989	down
					BGIOSGA008337	4.43e-19	1.35517	up		BGIOSGA012839	0.0414623	1.47707	up		BGIOSGA009332	1.8e-05	-1.06683	down		BGIOSGA009366	1.71e-35	2.6894	up		BGIOSGA018169	1.03e-08	2.32908	up		BGIOSGA010764	0.00994525	-2.0942	down		BGIOSGA012818	1.64e-18	-2.01387	down		BGIOSGA012177	5.18e-28	-1.59369	down		Oryza_sativa_newGene_38619	0.0018784	1.27571	up
					BGIOSGA008338	0	3.98491	up		BGIOSGA012850	9.8e-06	-1.19255	down		BGIOSGA009346	6.08e-10	-2.00393	down		BGIOSGA009372	0.00580416	1.82165	up		BGIOSGA018174	1.4e-27	-5.18207	down		BGIOSGA010770	1.3e-52	1.56776	up		BGIOSGA012837	1.54e-26	-1.04625	down		BGIOSGA012193	7.14e-13	-1.57573	down		Oryza_sativa_newGene_38845	2.09e-07	1.92255	up
					BGIOSGA008343	5.86e-10	-1.01439	down		BGIOSGA012856	2.86e-14	-2.63274	down		BGIOSGA009348	2.06e-19	-2.09556	down		BGIOSGA009387	6.44e-11	-1.2084	down		BGIOSGA018183	7.64e-06	2.38588	up		BGIOSGA010773	1.24e-12	-1.65809	down		BGIOSGA012856	1.63e-53	-3.9136	down		BGIOSGA012226	0.00705119	-1.47847	down		Oryza_sativa_newGene_39366	2.97e-06	-1.22102	down
					BGIOSGA008355	1.5e-10	-1.01337	down		BGIOSGA012858	5.54e-12	-4.06273	down		BGIOSGA009362	1.82e-21	-1.66624	down		BGIOSGA009390	0.0448707	-1.96563	down		BGIOSGA018202	0.0451871	1.01637	up		BGIOSGA010776	1.99e-15	-2.71768	down		BGIOSGA012859	3.86e-36	1.46852	up		BGIOSGA012235	2.26e-72	-1.71694	down		Oryza_sativa_newGene_3988	8.76e-06	1.67689	up
					BGIOSGA008358	6.45e-40	-1.08298	down		BGIOSGA012862	7.31e-36	-1.12294	down		BGIOSGA009363	0.0217269	-1.84433	down		BGIOSGA009400	3.3e-07	-1.35422	down		BGIOSGA018223	0.00918659	-1.55462	down		BGIOSGA010794	5.73e-20	1.34891	up		BGIOSGA012911	1.56e-36	1.41691	up		BGIOSGA012266	0.0442046	-1.05882	down		Oryza_sativa_newGene_39946	5.4e-10	1.95822	up
					BGIOSGA008359	0.0126216	-1.52375	down		BGIOSGA012871	0.013064	-1.74636	down		BGIOSGA009366	8.15e-18	-2.82778	down		BGIOSGA009406	5.83e-08	-3.21403	down		BGIOSGA018227	5.64e-05	-1.08699	down		BGIOSGA010797	7.73e-05	-1.94085	down		BGIOSGA012943	0.0365029	1.32936	up		BGIOSGA012292	4.7e-06	-1.11689	down		Oryza_sativa_newGene_41818	0.0249236	1.00817	up
					BGIOSGA008361	0.00340823	1.63337	up		BGIOSGA012922	0.0465642	1.0774	up		BGIOSGA009393	1.72e-14	1.27009	up		BGIOSGA009407	3.59e-12	-1.15215	down		BGIOSGA018237	0.00683875	1.52534	up		BGIOSGA010805	9.63e-09	-2.07404	down		BGIOSGA012953	6.59e-77	-1.04151	down		BGIOSGA012293	4.71e-14	1.04503	up		Oryza_sativa_newGene_41880	1.29e-06	-1.00671	down
					BGIOSGA008362	2.19e-27	1.07389	up		BGIOSGA012949	0.00146232	1.33684	up		BGIOSGA009399	0.000301428	1.80751	up		BGIOSGA009408	4.88e-125	-1.47202	down		BGIOSGA018246	0.000198833	-2.11734	down		BGIOSGA010808	3.97e-14	-1.20727	down		BGIOSGA013027	2.72e-87	1.22343	up		BGIOSGA012299	0.000565469	-1.03911	down		Oryza_sativa_newGene_42410	0.00127676	1.20443	up
					BGIOSGA008363	3.83e-27	1.12559	up		BGIOSGA012950	5.06e-06	-2.66871	down		BGIOSGA009406	0.0117314	-2.2803	down		BGIOSGA009415	4.29e-43	1.41033	up		BGIOSGA018321	0.00486494	1.69314	up		BGIOSGA010816	2.58e-276	2.9162	up		BGIOSGA013088	1.02e-39	-2.18099	down		BGIOSGA012304	0.00468972	-1.26514	down		Oryza_sativa_newGene_43154	3.22e-34	-1.81405	down
					BGIOSGA008380	5.68e-05	1.31223	up		BGIOSGA012953	5.4e-66	1.16395	up		BGIOSGA009412	0.00695229	1.49368	up		BGIOSGA009446	2.77e-08	-1.09142	down		BGIOSGA018383	2e-14	-3.9574	down		BGIOSGA010830	0.0383493	-1.06903	down		BGIOSGA013090	0.00371405	1.95862	up		BGIOSGA012309	8.77e-42	1.59433	up		Oryza_sativa_newGene_50722	9.18e-188	-2.58839	down
					BGIOSGA008383	7.4e-24	1.48737	up		BGIOSGA012962	0.00100326	-1.03055	down		BGIOSGA009431	3.94e-13	-2.31745	down		BGIOSGA009448	0.0216724	-1.03891	down		BGIOSGA018391	1.71e-222	4.6324	up		BGIOSGA010835	5.53e-14	-3.00796	down		BGIOSGA013104	0.0221425	-1.66162	down		BGIOSGA012338	1.44e-87	-1.84663	down		Oryza_sativa_newGene_50723	1.84e-07	-1.9591	down
					BGIOSGA008396	3.03e-37	1.09307	up		BGIOSGA012976	0.0119976	-1.76126	down		BGIOSGA009442	0.0347628	-1.09902	down		BGIOSGA009455	2.06e-19	1.12324	up		BGIOSGA018414	4.65e-10	2.78326	up		BGIOSGA010848	3.82e-14	-1.12396	down		BGIOSGA013123	2.01e-09	3.59789	up		BGIOSGA012352	3.8e-05	-1.24126	down		Oryza_sativa_newGene_52555	2.29e-05	-1.38529	down
					BGIOSGA008405	0.00280866	-1.08726	down		BGIOSGA012981	3.04e-05	1.13426	up		BGIOSGA009443	0.0257928	1.13939	up		BGIOSGA009456	2.51e-40	-1.19763	down		BGIOSGA018471	2.44e-15	3.95085	up		BGIOSGA010865	0.0159916	-1.71645	down		BGIOSGA013148	0.00885731	-1.14673	down		BGIOSGA012359	5.28e-15	2.0126	up		Oryza_sativa_newGene_52780	5.91e-16	-2.30459	down
					BGIOSGA008408	9.29e-11	2.36167	up		BGIOSGA012985	8.81e-18	1.09984	up		BGIOSGA009471	0.00692676	1.20814	up		BGIOSGA009471	2.19e-10	1.875	up		BGIOSGA018498	1.46e-60	-1.4742	down		BGIOSGA010875	3.77e-14	-4.56838	down		BGIOSGA013150	4.55e-06	2.26177	up		BGIOSGA012369	1.28e-42	1.01825	up		Oryza_sativa_newGene_53655	1.98e-05	1.61865	up
					BGIOSGA008412	7.08e-22	1.13564	up		BGIOSGA013010	0.0291665	1.14216	up		BGIOSGA009482	0.0433729	-1.23121	down		BGIOSGA009476	3.09e-06	-3.26453	down		BGIOSGA018508	0.0124425	1.54263	up		BGIOSGA010886	0.0337772	-1.02653	down		BGIOSGA013165	4.28e-25	1.30161	up		BGIOSGA012378	0.000259881	-1.38984	down		Oryza_sativa_newGene_5440	6.16e-28	1.60105	up
					BGIOSGA008423	9.97e-20	-1.39082	down		BGIOSGA013050	9.98e-06	-2.75169	down		BGIOSGA009507	0.00869504	1.03525	up		BGIOSGA009477	0.0156317	-1.14341	down		BGIOSGA018518	3.33e-14	-1.13357	down		BGIOSGA010889	9.44e-05	-1.06133	down		BGIOSGA013190	2.59e-29	1.10267	up		BGIOSGA012380	0	4.1413	up		Oryza_sativa_newGene_54734	2.55e-06	-1.01874	down
					BGIOSGA008433	4.51e-69	2.4918	up		BGIOSGA013051	0.0391272	-1.33882	down		BGIOSGA009515	5.87e-10	-2.17279	down		BGIOSGA009492	0.00028784	2.85261	up		BGIOSGA018523	5.54e-53	2.89002	up		BGIOSGA010894	2.78e-105	-2.25895	down		BGIOSGA013197	1.55e-21	1.00828	up		BGIOSGA012390	0.0114421	1.24579	up		Oryza_sativa_newGene_6494	1.29e-09	-1.70372	down
					BGIOSGA008437	4.26e-08	2.77606	up		BGIOSGA013052	1.28e-60	-1.16739	down		BGIOSGA009524	7.34e-06	1.43501	up		BGIOSGA009512	2.64e-05	-2.59157	down		BGIOSGA018530	0.00463807	1.01719	up		BGIOSGA010895	3.33e-17	-3.83183	down		BGIOSGA013214	1.6e-52	2.42732	up		BGIOSGA012397	1.44e-35	-1.94817	down		Oryza_sativa_newGene_7415	5.59e-07	1.87971	up
					BGIOSGA008454	6.97e-23	1.16304	up		BGIOSGA013059	4.38e-12	1.18338	up		BGIOSGA009528	7.43e-06	-1.97704	down		BGIOSGA009513	0.0332712	-2.05134	down		BGIOSGA018564	1.45e-06	-2.64225	down		BGIOSGA010908	9.19e-05	-2.86421	down		BGIOSGA013223	3e-13	1.56521	up		BGIOSGA012398	2.02e-19	-1.39123	down		Oryza_sativa_newGene_8249	0.000205544	1.30932	up
					BGIOSGA008460	2.2e-29	-1.19948	down		BGIOSGA013061	1.22e-06	1.72779	up		BGIOSGA009531	1.58e-56	-2.461	down		BGIOSGA009515	0.000201284	-1.09797	down		BGIOSGA018577	4.55e-05	-1.32091	down		BGIOSGA010910	1.64e-06	-1.31762	down		BGIOSGA013243	6.38e-18	1.04994	up		BGIOSGA012433	8.29e-35	-2.33649	down		Oryza_sativa_newGene_9733	1.09e-05	1.6612	up
					BGIOSGA008462	1.07e-22	3.31629	up		BGIOSGA013090	0.000433446	2.21372	up		BGIOSGA009542	1.46e-12	-1.31005	down		BGIOSGA009524	0.00223064	1.47384	up		BGIOSGA018580	0.00517701	-1.00751	down		BGIOSGA010919	3.27e-106	-3.02787	down		BGIOSGA013247	8.4e-19	1.37142	up		BGIOSGA012438	2.3e-08	-1.91448	down
					BGIOSGA008463	0.000442165	-1.56222	down		BGIOSGA013092	3.47e-14	2.53589	up		BGIOSGA009543	1.69e-05	-1.18444	down		BGIOSGA009528	0.000267288	-1.50545	down		BGIOSGA018582	5.06e-12	-2.63787	down		BGIOSGA010927	0.000143842	-2.07406	down		BGIOSGA013255	4.78e-30	-1.83659	down		BGIOSGA012448	0.0008301	-1.81828	down
					BGIOSGA008465	5.37e-15	3.67543	up		BGIOSGA013114	6.52e-06	-1.34021	down		BGIOSGA009545	2.01e-13	-1.03419	down		BGIOSGA009530	6.41e-34	1.60111	up		BGIOSGA018615	0.0147868	-1.49496	down		BGIOSGA010938	1.34e-202	-2.02422	down		BGIOSGA013264	5.27e-26	-2.44666	down		BGIOSGA012451	0.0132272	-1.61073	down
					BGIOSGA008466	1.56e-11	2.50872	up		BGIOSGA013147	0.0275048	1.53468	up		BGIOSGA009556	3.43e-94	-1.77514	down		BGIOSGA009531	1.38e-23	-1.60186	down		BGIOSGA018627	7.12e-10	-3.27438	down		BGIOSGA010939	4.82e-05	1.44425	up		BGIOSGA013299	0.00121299	-2.24657	down		BGIOSGA012453	3.03e-06	-1.70769	down
					BGIOSGA008475	0.00276796	-1.1914	down		BGIOSGA013148	0.00712053	-1.20481	down		BGIOSGA009557	5.4e-15	-1.28675	down		BGIOSGA009557	2.33e-15	-1.81067	down		BGIOSGA018640	0.0031711	-1.76344	down		BGIOSGA010942	3.96e-16	3.77802	up		BGIOSGA013352	0.00943475	1.86859	up		BGIOSGA012470	1.98e-08	-1.23714	down
					BGIOSGA008480	7.44e-97	-1.073	down		BGIOSGA013150	2e-08	2.86663	up		BGIOSGA009572	1.4e-86	1.36757	up		BGIOSGA009563	0.00118294	-1.37679	down		BGIOSGA018646	3.27e-12	-1.1668	down		BGIOSGA010945	2.17e-30	-1.16405	down		BGIOSGA013393	1.92e-12	-1.27071	down		BGIOSGA012471	0.0241794	-1.26664	down
					BGIOSGA008481	0.0391036	1.82958	up		BGIOSGA013157	5.28e-08	1.22345	up		BGIOSGA009589	2.1e-30	1.52722	up		BGIOSGA009564	2.24e-05	2.0012	up		BGIOSGA018669	7e-10	1.53823	up		BGIOSGA010948	1.23e-05	1.44205	up		BGIOSGA013397	1.73e-09	1.23777	up		BGIOSGA012485	3.36e-132	-1.26439	down
					BGIOSGA008489	7.84e-12	2.82187	up		BGIOSGA013165	1.21e-24	1.63978	up		BGIOSGA009596	5.36e-16	1.23097	up		BGIOSGA009572	2.09e-237	3.30073	up		BGIOSGA018670	9.24e-19	-1.43186	down		BGIOSGA010952	2.55e-05	2.63916	up		BGIOSGA013426	1.28e-08	-1.22824	down		BGIOSGA012500	1.88e-18	1.02946	up
					BGIOSGA008492	0.000396695	1.25595	up		BGIOSGA013214	4.16e-36	2.17495	up		BGIOSGA009599	1.3e-81	2.17675	up		BGIOSGA009590	6.67e-10	2.67899	up		BGIOSGA018687	1.13e-08	2.10647	up		BGIOSGA010954	1.02e-139	5.42981	up		BGIOSGA013431	1.1e-85	1.31466	up		BGIOSGA012504	0.000824928	-1.80165	down
					BGIOSGA008495	0.00434636	-2.71603	down		BGIOSGA013217	6.94e-07	-2.25161	down		BGIOSGA009600	0.00124847	-1.36854	down		BGIOSGA009596	9.54e-16	1.15983	up		BGIOSGA018704	0.0468321	-1.04139	down		BGIOSGA010968	0.000605984	-1.22667	down		BGIOSGA013465	2.43e-08	1.39525	up		BGIOSGA012511	5.64e-06	-1.96424	down
					BGIOSGA008500	0.0283885	-1.38443	down		BGIOSGA013222	0.00106641	-1.25709	down		BGIOSGA009616	1.99e-06	1.08296	up		BGIOSGA009599	8.16e-44	1.72232	up		BGIOSGA018707	5.22e-33	-1.43257	down		BGIOSGA010970	3.15e-07	1.40057	up		BGIOSGA013483	7.52e-07	1.71954	up		BGIOSGA012515	7.56e-25	-1.09228	down
					BGIOSGA008509	5.16e-24	1.05493	up		BGIOSGA013223	3.55e-06	1.17704	up		BGIOSGA009621	0.00346021	2.29555	up		BGIOSGA009600	0.00383692	-1.03369	down		BGIOSGA018751	1.33e-32	1.48424	up		BGIOSGA010971	1.05e-07	1.60941	up		BGIOSGA013484	5.19e-09	1.3222	up		BGIOSGA012527	0.0135097	1.014	up
					BGIOSGA008524	8.92e-21	1.15799	up		BGIOSGA013241	2.29e-10	-1.00644	down		BGIOSGA009630	3.44e-17	1.90177	up		BGIOSGA009607	1.36e-33	1.50625	up		BGIOSGA018766	0.00349192	1.44088	up		BGIOSGA010978	0.0124711	1.76584	up		BGIOSGA013485	2.43e-20	-1.22571	down		BGIOSGA012530	1.85e-203	1.09913	up
					BGIOSGA008536	2.29e-175	-1.39415	down		BGIOSGA013254	8.39e-13	-2.08792	down		BGIOSGA009640	9e-10	-3.90096	down		BGIOSGA009615	0.0194574	1.8508	up		BGIOSGA018779	1.1e-05	-2.04469	down		BGIOSGA010980	0.00406477	-1.6979	down		BGIOSGA013488	0.0173958	1.71683	up		BGIOSGA012539	1.81e-16	1.34166	up
					BGIOSGA008546	8.98e-09	1.0942	up		BGIOSGA013282	4.97e-12	1.06469	up		BGIOSGA009641	6.54e-84	-6.30546	down		BGIOSGA009629	6.98e-15	1.19048	up		BGIOSGA018800	3.31e-09	-3.15702	down		BGIOSGA010985	0.00164767	1.37502	up		BGIOSGA013491	0.00649942	1.25841	up		BGIOSGA012552	1.35e-154	-2.07383	down
					BGIOSGA008596	3.44e-43	-3.07174	down		BGIOSGA013300	0.0352557	1.09418	up		BGIOSGA009657	0.0243469	2.08563	up		BGIOSGA009630	7.61e-12	1.46237	up		BGIOSGA018833	0.00527668	1.69751	up		BGIOSGA010989	1.85e-07	-1.45205	down		BGIOSGA013497	1.94e-182	6.42248	up		BGIOSGA012566	1.49e-16	1.18855	up
					BGIOSGA008598	0.00524725	-2.86066	down		BGIOSGA013327	2.58e-29	-1.32509	down		BGIOSGA009658	0.003333	2.25951	up		BGIOSGA009648	2.31e-26	1.27059	up		BGIOSGA018841	0.00442209	1.59558	up		BGIOSGA010990	1.14e-88	-4.00264	down		BGIOSGA013518	0.00897083	1.08962	up		BGIOSGA012568	0.00010077	-1.65724	down
					BGIOSGA008602	2.6e-176	5.38122	up		BGIOSGA013411	0.0276275	-1.34752	down		BGIOSGA009659	2.28e-11	4.04507	up		BGIOSGA009659	1.06e-05	3.65262	up		BGIOSGA018851	1.2e-18	1.11794	up		BGIOSGA011002	2.46e-11	2.08733	up		BGIOSGA013527	0.000122551	-1.22899	down		BGIOSGA012571	2.11e-85	-4.18713	down
					BGIOSGA008605	6.62e-14	-1.24902	down		BGIOSGA013437	0.0473556	1.11201	up		BGIOSGA009662	1.28e-16	-2.2127	down		BGIOSGA009662	2.27e-08	-2.25954	down		BGIOSGA018873	1.71e-11	-2.3833	down		BGIOSGA011006	1.93e-17	1.22234	up		BGIOSGA013529	1.05e-29	-3.22964	down		BGIOSGA012593	3.43e-25	-1.12285	down
					BGIOSGA008609	3.31e-131	2.1791	up		BGIOSGA013468	0.000178717	-1.20574	down		BGIOSGA009667	0.0177562	1.59742	up		BGIOSGA009686	3.9e-06	-1.02705	down		BGIOSGA018892	1.32e-06	-2.12601	down		BGIOSGA011007	1.69e-05	-3.22962	down		BGIOSGA013533	1.42e-35	-1.66461	down		BGIOSGA012602	1.68e-48	1.39009	up
					BGIOSGA008610	7.5e-32	-1.11243	down		BGIOSGA013479	7.88e-12	-1.68164	down		BGIOSGA009672	1.05e-34	2.21349	up		BGIOSGA009692	4.61e-19	-2.23105	down		BGIOSGA018897	0.0356661	-1.2862	down		BGIOSGA011015	0.00156766	-1.68932	down		BGIOSGA013543	6.78e-45	-1.48342	down		BGIOSGA012618	0.0116964	-1.18062	down
					BGIOSGA008613	8.58e-47	2.20729	up		BGIOSGA013483	0.00184985	1.22068	up		BGIOSGA009692	5.4e-08	-1.43261	down		BGIOSGA009693	4.4e-07	-2.1853	down		BGIOSGA018938	7.64e-18	-2.3774	down		BGIOSGA011022	1.6e-05	-1.43194	down		BGIOSGA013544	0.00708938	-1.76678	down		BGIOSGA012628	5.98e-59	-1.17748	down
					BGIOSGA008624	0.0190075	-2.01942	down		BGIOSGA013486	3.14e-07	1.28189	up		BGIOSGA009693	1.17e-06	-2.25929	down		BGIOSGA009697	1.77e-39	-1.98223	down		BGIOSGA018973	1.87e-34	1.16655	up		BGIOSGA011025	9.26e-20	-1.21308	down		BGIOSGA013553	7.06e-39	-1.08549	down		BGIOSGA012701	0.000213321	1.71027	up
					BGIOSGA008625	9.47e-69	1.71783	up		BGIOSGA013497	1.39e-149	5.86474	up		BGIOSGA009705	7.69e-05	2.20045	up		BGIOSGA009705	2.12e-74	5.60752	up		BGIOSGA018985	6.15e-06	-1.25187	down		BGIOSGA011032	2.98e-36	1.79728	up		BGIOSGA013563	6.75e-08	1.31671	up		BGIOSGA012702	2.26e-23	1.03961	up
					BGIOSGA008626	0.0361221	1.4227	up		BGIOSGA013503	9.08e-09	-3.48482	down		BGIOSGA009712	0.00208378	-1.05751	down		BGIOSGA009714	2.34e-21	-1.43794	down		BGIOSGA019023	0.00176393	-1.26474	down		BGIOSGA011038	1.64e-07	-1.34092	down		BGIOSGA013569	0.001177	1.14449	up		BGIOSGA012721	1.93e-06	2.56775	up
					BGIOSGA008627	0.0446729	2.20274	up		BGIOSGA013510	7.18e-77	-1.10654	down		BGIOSGA009714	1.02e-12	-1.06019	down		BGIOSGA009715	1.25e-12	-1.36705	down		BGIOSGA019039	0.00464532	-1.20358	down		BGIOSGA011068	1.37e-20	-1.75429	down		BGIOSGA013573	3.68e-69	2.02564	up		BGIOSGA012736	2.7e-07	1.53873	up
					BGIOSGA008628	3.72e-10	2.31583	up		BGIOSGA013514	2.73e-06	1.66036	up		BGIOSGA009722	1.35e-48	-1.2296	down		BGIOSGA009722	4.73e-48	-1.61214	down		BGIOSGA019047	5.62e-15	-1.20493	down		BGIOSGA011079	0.0231437	-1.90791	down		BGIOSGA013590	0.0197545	1.67657	up		BGIOSGA012779	1.44e-136	-1.03856	down
					BGIOSGA008630	0.00703067	-1.09067	down		BGIOSGA013516	0.00198719	1.15505	up		BGIOSGA009725	0.0259527	1.48053	up		BGIOSGA009727	8.47e-10	1.98213	up		BGIOSGA019050	1.64e-12	-1.12746	down		BGIOSGA011082	5.27e-10	-1.76427	down		BGIOSGA013592	1.44e-197	-2.50622	down		BGIOSGA012784	4.18e-19	-1.63244	down
					BGIOSGA008631	0.00106524	-1.37898	down		BGIOSGA013519	3.75e-52	-1.04254	down		BGIOSGA009727	0.0165875	1.15351	up		BGIOSGA009730	6.6e-33	-1.36805	down		BGIOSGA019054	5.96e-41	2.43412	up		BGIOSGA011085	6.76e-85	1.82664	up		BGIOSGA013593	1.9e-52	1.28059	up		BGIOSGA012809	1.75e-13	-1.05954	down
					BGIOSGA008648	5.64e-25	1.01126	up		BGIOSGA013527	0.000106457	-1.28179	down		BGIOSGA009730	1.29e-31	-1.37245	down		BGIOSGA009733	2.28e-42	-1.57761	down		BGIOSGA019055	0.0180571	1.0989	up		BGIOSGA011093	2.82e-15	-1.67991	down		BGIOSGA013603	3.05e-05	-2.78708	down		BGIOSGA012818	3.47e-64	-3.16222	down
					BGIOSGA008650	5.06e-137	2.93973	up		BGIOSGA013541	0.0123838	-1.31448	down		BGIOSGA009733	7.58e-23	-1.11811	down		BGIOSGA009739	3.21e-56	2.0597	up		BGIOSGA019067	1.98e-06	-2.60257	down		BGIOSGA011099	1.24e-62	-2.68932	down		BGIOSGA013605	2.57e-36	1.21941	up		BGIOSGA012820	0.028414	-1.45748	down
					BGIOSGA008657	4.16e-07	-1.03317	down		BGIOSGA013543	6.74e-37	2.29853	up		BGIOSGA009736	2.19e-24	-1.07416	down		BGIOSGA009741	4.7e-48	-1.85275	down		BGIOSGA019107	2.8e-07	-1.76081	down		BGIOSGA011102	0.000218756	-1.51317	down		BGIOSGA013608	0.0135487	-1.57315	down		BGIOSGA012836	6.02e-19	-1.54801	down
					BGIOSGA008697	2.56e-05	-2.27886	down		BGIOSGA013563	9.35e-32	-1.7856	down		BGIOSGA009739	4.3e-14	1.39394	up		BGIOSGA009748	5.79e-06	-2.42791	down		BGIOSGA019110	1.21e-20	1.9313	up		BGIOSGA011115	1.85e-20	1.75591	up		BGIOSGA013613	2.91e-09	2.5248	up		BGIOSGA012837	2.8e-31	-1.21533	down
					BGIOSGA008698	0.0356915	1.41676	up		BGIOSGA013573	2.56e-49	1.56948	up		BGIOSGA009755	1.46e-20	-2.00793	down		BGIOSGA009765	5.22e-42	1.0714	up		BGIOSGA019113	2.78e-06	1.93129	up		BGIOSGA011135	4.93e-11	-1.02686	down		BGIOSGA013617	2.01e-33	1.31625	up		BGIOSGA012856	3.05e-46	-3.23018	down
					BGIOSGA008713	0.000216715	3.53449	up		BGIOSGA013588	3.76e-65	1.53318	up		BGIOSGA009771	0.00254282	-1.26003	down		BGIOSGA009766	2.89e-53	1.52912	up		BGIOSGA019120	0.00036225	1.08824	up		BGIOSGA011140	0.0048099	1.54678	up		BGIOSGA013629	4.53e-10	-1.51993	down		BGIOSGA012911	1.76e-59	1.62761	up
					BGIOSGA008719	2.08e-28	-2.0112	down		BGIOSGA013593	2.65e-32	1.12148	up		BGIOSGA009773	3.75e-60	1.43881	up		BGIOSGA009771	0.00147007	1.16856	up		BGIOSGA019139	0.0144872	1.52355	up		BGIOSGA011145	1.1e-46	-1.99995	down		BGIOSGA013634	5e-06	1.13831	up		BGIOSGA012922	4.33e-13	-2.24144	down
					BGIOSGA008720	0.000112504	1.57591	up		BGIOSGA013603	6.59e-24	-5.34901	down		BGIOSGA009779	9.84e-16	-3.75378	down		BGIOSGA009773	2.42e-112	1.99646	up		BGIOSGA019146	0.000615807	1.28396	up		BGIOSGA011168	3.2e-36	-1.87869	down		BGIOSGA013639	4.71e-91	-1.36609	down		BGIOSGA012943	0.0185809	1.46075	up
					BGIOSGA008732	9.63e-30	1.14242	up		BGIOSGA013607	2.27e-26	-1.38717	down		BGIOSGA009780	3.08e-213	-3.04113	down		BGIOSGA009778	3.1e-08	1.20797	up		BGIOSGA019207	0.00717853	-1.65219	down		BGIOSGA011169	8.35e-29	-1.61767	down		BGIOSGA013669	0.0163469	-1.76228	down		BGIOSGA012949	8.09e-09	2.05979	up
					BGIOSGA008733	3.08e-77	-1.39207	down		BGIOSGA013608	0.0215296	-1.51168	down		BGIOSGA009781	1.5e-43	1.96528	up		BGIOSGA009779	6.88e-07	-2.54806	down		BGIOSGA019234	1.04e-85	-2.40199	down		BGIOSGA011175	1.92e-69	-1.81972	down		BGIOSGA013671	0.0251698	1.32184	up		BGIOSGA012953	9.43e-73	-1.0184	down
					BGIOSGA008736	0.000281801	-2.39113	down		BGIOSGA013613	0.0212884	1.14737	up		BGIOSGA009782	1.92e-81	-1.62817	down		BGIOSGA009780	1.23e-81	-2.06786	down		BGIOSGA019254	0.00986043	1.33575	up		BGIOSGA011176	4.76e-05	-1.63155	down		BGIOSGA013672	6.19e-97	1.43666	up		BGIOSGA012967	5.25e-05	-1.49113	down
					BGIOSGA008746	0.0152421	-1.75912	down		BGIOSGA013615	0.00358662	-1.49564	down		BGIOSGA009790	4.42e-27	-3.99567	down		BGIOSGA009781	2.07e-21	1.62826	up		BGIOSGA019259	1.22e-13	2.5895	up		BGIOSGA011178	4.03e-109	-3.35093	down		BGIOSGA013690	1.37e-67	-2.79415	down		BGIOSGA013086	4.31e-17	1.55443	up
					BGIOSGA008749	0.000236013	1.02074	up		BGIOSGA013616	5.79e-11	-1.00659	down		BGIOSGA009800	2.38e-34	-1.45558	down		BGIOSGA009782	7.2e-130	-2.38429	down		BGIOSGA019276	1.65e-06	1.25072	up		BGIOSGA011183	3.61e-10	-2.52187	down		BGIOSGA013697	8.07e-11	-1.70135	down		BGIOSGA013088	5.1e-36	-2.13746	down
					BGIOSGA008755	0.00134312	-3.13626	down		BGIOSGA013626	5.63e-44	-1.22	down		BGIOSGA009804	6.95e-49	-2.15576	down		BGIOSGA009790	0.013739	-1.27468	down		BGIOSGA019284	1.51e-28	1.77402	up		BGIOSGA011188	1.3e-11	-1.79434	down		BGIOSGA013704	0.00362005	1.03119	up		BGIOSGA013148	0.0155179	-1.52243	down
					BGIOSGA008765	1.59e-43	1.1515	up		BGIOSGA013628	0.0301535	-1.36195	down		BGIOSGA009811	1.74e-13	-1.07224	down		BGIOSGA009792	4.6e-05	-1.90485	down		BGIOSGA019301	0.0300717	1.23488	up		BGIOSGA011190	0.00100726	2.5903	up		BGIOSGA013708	0.00300701	-1.96927	down		BGIOSGA013165	2.47e-53	1.71672	up
[truncated: 3,845 more rows]

## Sheet: 9412 total DE mRNAs
#ID
BGIOSGA000005
BGIOSGA000009
BGIOSGA000012
BGIOSGA000013
BGIOSGA000027
BGIOSGA000029
BGIOSGA000035
BGIOSGA000046
BGIOSGA000049
BGIOSGA000050
BGIOSGA000053
BGIOSGA000062
BGIOSGA000067
BGIOSGA000070
BGIOSGA000075
BGIOSGA000076
[truncated: 9,396 more rows]
