# Supplementary material for: Genome-wide identification and characterization of long non-coding RNAs involved in flag leaf senescence of rice
Source: Plant Mol Biol. 2021 Feb 11;105(6):655–84. doi: 10.1007/s11103-021-01121-3 (PMC7985109; doi:10.1007/s11103-021-01121-3)
Supplement: Supplementary file 6 — Supplementary file6 (XLSX 10678 KB) Table S6 The differentially expressed mRNAs in 10 comparison groups during flag leaf senescence in rice. [file 11103_2021_1121_MOESM6_ESM.xlsx]

## Sheet: Target genes of lncRNAs
Prediction of Cis-target genes of lncRNAs				Prediction of Trans-target genes of lncRNAs
#lncRNA ID	Target_gene_ID	target type		#lncRNA ID	Target_gene_ID	Target type
MSTRG.67938.1	BGIOSGA024447	cis		MSTRG.99789.1	BGIOSGA000039	trans
MSTRG.67938.1	BGIOSGA024448	cis		MSTRG.99789.1	BGIOSGA000084	trans
MSTRG.67938.1	BGIOSGA024449	cis		MSTRG.99789.1	BGIOSGA000092	trans
MSTRG.67938.1	BGIOSGA024451	cis		MSTRG.99789.1	BGIOSGA000128	trans
MSTRG.67938.1	BGIOSGA024452	cis		MSTRG.99789.1	BGIOSGA000139	trans
MSTRG.67938.1	BGIOSGA024453	cis		MSTRG.99789.1	BGIOSGA000143	trans
MSTRG.67938.1	BGIOSGA024456	cis		MSTRG.99789.1	BGIOSGA000300	trans
MSTRG.67938.1	BGIOSGA025539	cis		MSTRG.99789.1	BGIOSGA000360	trans
MSTRG.67938.1	BGIOSGA025540	cis		MSTRG.99789.1	BGIOSGA000637	trans
MSTRG.67938.1	BGIOSGA025542	cis		MSTRG.99789.1	BGIOSGA000694	trans
MSTRG.67938.1	BGIOSGA025543	cis		MSTRG.99789.1	BGIOSGA000711	trans
MSTRG.67938.1	BGIOSGA025545	cis		MSTRG.99789.1	BGIOSGA000802	trans
MSTRG.67938.1	BGIOSGA025546	cis		MSTRG.99789.1	BGIOSGA000847	trans
MSTRG.52405.1	BGIOSGA014229	cis		MSTRG.99789.1	BGIOSGA000956	trans
MSTRG.52405.1	BGIOSGA014230	cis		MSTRG.99789.1	BGIOSGA000963	trans
MSTRG.52405.1	BGIOSGA014231	cis		MSTRG.99789.1	BGIOSGA000972	trans
MSTRG.52405.1	BGIOSGA014232	cis		MSTRG.99789.1	BGIOSGA001002	trans
MSTRG.52405.1	BGIOSGA014233	cis		MSTRG.99789.1	BGIOSGA001096	trans
MSTRG.52405.1	BGIOSGA014234	cis		MSTRG.99789.1	BGIOSGA001097	trans
MSTRG.52405.1	BGIOSGA014235	cis		MSTRG.99789.1	BGIOSGA001112	trans
MSTRG.52405.1	BGIOSGA014236	cis		MSTRG.99789.1	BGIOSGA001158	trans
MSTRG.52405.1	BGIOSGA014237	cis		MSTRG.99789.1	BGIOSGA001285	trans
MSTRG.52405.1	BGIOSGA014238	cis		MSTRG.99789.1	BGIOSGA001331	trans
MSTRG.52405.1	BGIOSGA014239	cis		MSTRG.99789.1	BGIOSGA001342	trans
MSTRG.52405.1	BGIOSGA014240	cis		MSTRG.99789.1	BGIOSGA001386	trans
MSTRG.52405.1	BGIOSGA014241	cis		MSTRG.99789.1	BGIOSGA001418	trans
MSTRG.52405.1	BGIOSGA017227	cis		MSTRG.99789.1	BGIOSGA001474	trans
MSTRG.52405.1	BGIOSGA017228	cis		MSTRG.99789.1	BGIOSGA001481	trans
MSTRG.52405.1	BGIOSGA017229	cis		MSTRG.99789.1	BGIOSGA001490	trans
MSTRG.52405.1	BGIOSGA017230	cis		MSTRG.99789.1	BGIOSGA001551	trans
MSTRG.52405.1	BGIOSGA017231	cis		MSTRG.99789.1	BGIOSGA001552	trans
MSTRG.52405.1	BGIOSGA017232	cis		MSTRG.99789.1	BGIOSGA001602	trans
MSTRG.52405.1	BGIOSGA017233	cis		MSTRG.99789.1	BGIOSGA001619	trans
MSTRG.52405.1	BGIOSGA017234	cis		MSTRG.99789.1	BGIOSGA001693	trans
MSTRG.52405.1	BGIOSGA017235	cis		MSTRG.99789.1	BGIOSGA001717	trans
MSTRG.52405.1	BGIOSGA017238	cis		MSTRG.99789.1	BGIOSGA001733	trans
MSTRG.52405.1	BGIOSGA017239	cis		MSTRG.99789.1	BGIOSGA001745	trans
MSTRG.52405.1	BGIOSGA017240	cis		MSTRG.99789.1	BGIOSGA001781	trans
MSTRG.52405.1	BGIOSGA017241	cis		MSTRG.99789.1	BGIOSGA001802	trans
MSTRG.52405.1	BGIOSGA017242	cis		MSTRG.99789.1	BGIOSGA001850	trans
MSTRG.58551.2	BGIOSGA021872	cis		MSTRG.99789.1	BGIOSGA001975	trans
MSTRG.58551.2	BGIOSGA021873	cis		MSTRG.99789.1	BGIOSGA001989	trans
MSTRG.58551.2	BGIOSGA021874	cis		MSTRG.99789.1	BGIOSGA001995	trans
MSTRG.58551.2	BGIOSGA021875	cis		MSTRG.99789.1	BGIOSGA002006	trans
MSTRG.58551.2	BGIOSGA021876	cis		MSTRG.99789.1	BGIOSGA002013	trans
MSTRG.58551.2	BGIOSGA021877	cis		MSTRG.99789.1	BGIOSGA002140	trans
MSTRG.58551.2	BGIOSGA021878	cis		MSTRG.99789.1	BGIOSGA002297	trans
MSTRG.58551.2	BGIOSGA021879	cis		MSTRG.99789.1	BGIOSGA002330	trans
MSTRG.58551.2	BGIOSGA021880	cis		MSTRG.99789.1	BGIOSGA002336	trans
MSTRG.58551.2	BGIOSGA021881	cis		MSTRG.99789.1	BGIOSGA002359	trans
MSTRG.58551.2	BGIOSGA021883	cis		MSTRG.99789.1	BGIOSGA002361	trans
MSTRG.58551.2	BGIOSGA021884	cis		MSTRG.99789.1	BGIOSGA002642	trans
MSTRG.58551.2	BGIOSGA021885	cis		MSTRG.99789.1	BGIOSGA002651	trans
MSTRG.58551.2	BGIOSGA021886	cis		MSTRG.99789.1	BGIOSGA002655	trans
MSTRG.58551.2	BGIOSGA021888	cis		MSTRG.99789.1	BGIOSGA002679	trans
MSTRG.58551.2	BGIOSGA021889	cis		MSTRG.99789.1	BGIOSGA002718	trans
MSTRG.58551.2	BGIOSGA021892	cis		MSTRG.99789.1	BGIOSGA002821	trans
MSTRG.58551.2	BGIOSGA021893	cis		MSTRG.99789.1	BGIOSGA002849	trans
MSTRG.58551.2	BGIOSGA021894	cis		MSTRG.99789.1	BGIOSGA003145	trans
MSTRG.58551.2	BGIOSGA022336	cis		MSTRG.99789.1	BGIOSGA003195	trans
MSTRG.58551.2	BGIOSGA022337	cis		MSTRG.99789.1	BGIOSGA003250	trans
MSTRG.58551.2	BGIOSGA022338	cis		MSTRG.99789.1	BGIOSGA003273	trans
MSTRG.58551.2	BGIOSGA022339	cis		MSTRG.99789.1	BGIOSGA003285	trans
MSTRG.58551.2	BGIOSGA022340	cis		MSTRG.99789.1	BGIOSGA003337	trans
MSTRG.58551.2	BGIOSGA022341	cis		MSTRG.99789.1	BGIOSGA003377	trans
MSTRG.58551.2	BGIOSGA022342	cis		MSTRG.99789.1	BGIOSGA003445	trans
MSTRG.58551.2	BGIOSGA022343	cis		MSTRG.99789.1	BGIOSGA003493	trans
MSTRG.58551.2	BGIOSGA022344	cis		MSTRG.99789.1	BGIOSGA003714	trans
MSTRG.58551.2	BGIOSGA022345	cis		MSTRG.99789.1	BGIOSGA003746	trans
MSTRG.58551.2	BGIOSGA022346	cis		MSTRG.99789.1	BGIOSGA003808	trans
MSTRG.58551.2	BGIOSGA022347	cis		MSTRG.99789.1	BGIOSGA003823	trans
MSTRG.58551.2	BGIOSGA022348	cis		MSTRG.99789.1	BGIOSGA003863	trans
MSTRG.59008.6	BGIOSGA021703	cis		MSTRG.99789.1	BGIOSGA003869	trans
MSTRG.59008.6	BGIOSGA021704	cis		MSTRG.99789.1	BGIOSGA003937	trans
MSTRG.59008.6	BGIOSGA021705	cis		MSTRG.99789.1	BGIOSGA004019	trans
MSTRG.59008.6	BGIOSGA021706	cis		MSTRG.99789.1	BGIOSGA004066	trans
MSTRG.59008.6	BGIOSGA021707	cis		MSTRG.99789.1	BGIOSGA004130	trans
MSTRG.59008.6	BGIOSGA021708	cis		MSTRG.99789.1	BGIOSGA004138	trans
MSTRG.59008.6	BGIOSGA022500	cis		MSTRG.99789.1	BGIOSGA004188	trans
MSTRG.59008.6	BGIOSGA022501	cis		MSTRG.99789.1	BGIOSGA004225	trans
MSTRG.59008.6	BGIOSGA022502	cis		MSTRG.99789.1	BGIOSGA004306	trans
MSTRG.59008.6	BGIOSGA022503	cis		MSTRG.99789.1	BGIOSGA004587	trans
MSTRG.59008.6	BGIOSGA022504	cis		MSTRG.99789.1	BGIOSGA004657	trans
MSTRG.59008.6	BGIOSGA022506	cis		MSTRG.99789.1	BGIOSGA004662	trans
MSTRG.59008.6	BGIOSGA022507	cis		MSTRG.99789.1	BGIOSGA004682	trans
MSTRG.59008.6	BGIOSGA022508	cis		MSTRG.99789.1	BGIOSGA004718	trans
MSTRG.59008.6	BGIOSGA022509	cis		MSTRG.99789.1	BGIOSGA004738	trans
MSTRG.59008.6	BGIOSGA022510	cis		MSTRG.99789.1	BGIOSGA004758	trans
MSTRG.59008.6	BGIOSGA022511	cis		MSTRG.99789.1	BGIOSGA004773	trans
MSTRG.59008.6	BGIOSGA022512	cis		MSTRG.99789.1	BGIOSGA004779	trans
MSTRG.37816.1	BGIOSGA010811	cis		MSTRG.99789.1	BGIOSGA005027	trans
MSTRG.37816.1	BGIOSGA010812	cis		MSTRG.99789.1	BGIOSGA005042	trans
MSTRG.37816.1	BGIOSGA010813	cis		MSTRG.99789.1	BGIOSGA005050	trans
MSTRG.37816.1	BGIOSGA010814	cis		MSTRG.99789.1	BGIOSGA005109	trans
MSTRG.37816.1	BGIOSGA010815	cis		MSTRG.99789.1	BGIOSGA005187	trans
MSTRG.37816.1	BGIOSGA010816	cis		MSTRG.99789.1	BGIOSGA005267	trans
MSTRG.37816.1	BGIOSGA010818	cis		MSTRG.99789.1	BGIOSGA005290	trans
MSTRG.37816.1	BGIOSGA010819	cis		MSTRG.99789.1	BGIOSGA005324	trans
MSTRG.37816.1	BGIOSGA010820	cis		MSTRG.99789.1	BGIOSGA005391	trans
MSTRG.37816.1	BGIOSGA010821	cis		MSTRG.99789.1	BGIOSGA005393	trans
MSTRG.37816.1	BGIOSGA010822	cis		MSTRG.99789.1	BGIOSGA005468	trans
MSTRG.37816.1	BGIOSGA010823	cis		MSTRG.99789.1	BGIOSGA005586	trans
MSTRG.37816.1	BGIOSGA012542	cis		MSTRG.99789.1	BGIOSGA005616	trans
MSTRG.37816.1	BGIOSGA012543	cis		MSTRG.99789.1	BGIOSGA005736	trans
MSTRG.37816.1	BGIOSGA012544	cis		MSTRG.99789.1	BGIOSGA005810	trans
MSTRG.37816.1	BGIOSGA012545	cis		MSTRG.99789.1	BGIOSGA005814	trans
MSTRG.37816.1	BGIOSGA012546	cis		MSTRG.99789.1	BGIOSGA005816	trans
MSTRG.37816.1	BGIOSGA012547	cis		MSTRG.99789.1	BGIOSGA005993	trans
MSTRG.37816.1	BGIOSGA012548	cis		MSTRG.99789.1	BGIOSGA006024	trans
MSTRG.37816.1	BGIOSGA012549	cis		MSTRG.99789.1	BGIOSGA006042	trans
MSTRG.28093.1	BGIOSGA006455	cis		MSTRG.99789.1	BGIOSGA006045	trans
MSTRG.28093.1	BGIOSGA006456	cis		MSTRG.99789.1	BGIOSGA006105	trans
MSTRG.28093.1	BGIOSGA006457	cis		MSTRG.99789.1	BGIOSGA006138	trans
MSTRG.28093.1	BGIOSGA006458	cis		MSTRG.99789.1	BGIOSGA006163	trans
MSTRG.28093.1	BGIOSGA006459	cis		MSTRG.99789.1	BGIOSGA006397	trans
MSTRG.28093.1	BGIOSGA006460	cis		MSTRG.99789.1	BGIOSGA006423	trans
MSTRG.28093.1	BGIOSGA006461	cis		MSTRG.99789.1	BGIOSGA006462	trans
MSTRG.28093.1	BGIOSGA006462	cis		MSTRG.99789.1	BGIOSGA006463	trans
MSTRG.28093.1	BGIOSGA006463	cis		MSTRG.99789.1	BGIOSGA006523	trans
MSTRG.28093.1	BGIOSGA008219	cis		MSTRG.99789.1	BGIOSGA006526	trans
MSTRG.28093.1	BGIOSGA008220	cis		MSTRG.99789.1	BGIOSGA006533	trans
MSTRG.28093.1	BGIOSGA008221	cis		MSTRG.99789.1	BGIOSGA006547	trans
MSTRG.28093.1	BGIOSGA008222	cis		MSTRG.99789.1	BGIOSGA006615	trans
MSTRG.28093.1	BGIOSGA008223	cis		MSTRG.99789.1	BGIOSGA006659	trans
MSTRG.28093.1	BGIOSGA008224	cis		MSTRG.99789.1	BGIOSGA006692	trans
MSTRG.28093.1	BGIOSGA008225	cis		MSTRG.99789.1	BGIOSGA006732	trans
MSTRG.28093.1	BGIOSGA008226	cis		MSTRG.99789.1	BGIOSGA006802	trans
MSTRG.28093.1	BGIOSGA008227	cis		MSTRG.99789.1	BGIOSGA006819	trans
MSTRG.28093.1	BGIOSGA008228	cis		MSTRG.99789.1	BGIOSGA006884	trans
MSTRG.86668.9	BGIOSGA038502	cis		MSTRG.99789.1	BGIOSGA007003	trans
MSTRG.43517.3	BGIOSGA009827	cis		MSTRG.99789.1	BGIOSGA007094	trans
MSTRG.43517.3	BGIOSGA009828	cis		MSTRG.99789.1	BGIOSGA007144	trans
MSTRG.43517.3	BGIOSGA009829	cis		MSTRG.99789.1	BGIOSGA007146	trans
MSTRG.43517.3	BGIOSGA009830	cis		MSTRG.99789.1	BGIOSGA007254	trans
MSTRG.43517.3	BGIOSGA009831	cis		MSTRG.99789.1	BGIOSGA007286	trans
MSTRG.43517.3	BGIOSGA009832	cis		MSTRG.99789.1	BGIOSGA007305	trans
MSTRG.43517.3	BGIOSGA009833	cis		MSTRG.99789.1	BGIOSGA007368	trans
MSTRG.43517.3	BGIOSGA009834	cis		MSTRG.99789.1	BGIOSGA007512	trans
MSTRG.43517.3	BGIOSGA009835	cis		MSTRG.99789.1	BGIOSGA007585	trans
MSTRG.43517.3	BGIOSGA009836	cis		MSTRG.99789.1	BGIOSGA007632	trans
MSTRG.43517.3	BGIOSGA009837	cis		MSTRG.99789.1	BGIOSGA007633	trans
MSTRG.43517.3	BGIOSGA009838	cis		MSTRG.99789.1	BGIOSGA007715	trans
MSTRG.43517.3	BGIOSGA009839	cis		MSTRG.99789.1	BGIOSGA007746	trans
MSTRG.43517.3	BGIOSGA009840	cis		MSTRG.99789.1	BGIOSGA007791	trans
MSTRG.43517.3	BGIOSGA013538	cis		MSTRG.99789.1	BGIOSGA007893	trans
MSTRG.43517.3	BGIOSGA013539	cis		MSTRG.99789.1	BGIOSGA007902	trans
MSTRG.43517.3	BGIOSGA013540	cis		MSTRG.99789.1	BGIOSGA007937	trans
MSTRG.43517.3	BGIOSGA013542	cis		MSTRG.99789.1	BGIOSGA007943	trans
MSTRG.43517.3	BGIOSGA013543	cis		MSTRG.99789.1	BGIOSGA007989	trans
MSTRG.43517.3	BGIOSGA013544	cis		MSTRG.99789.1	BGIOSGA007999	trans
MSTRG.43517.3	BGIOSGA013545	cis		MSTRG.99789.1	BGIOSGA008031	trans
MSTRG.33478.1	BGIOSGA005417	cis		MSTRG.99789.1	BGIOSGA008066	trans
MSTRG.33478.1	BGIOSGA005418	cis		MSTRG.99789.1	BGIOSGA008076	trans
MSTRG.33478.1	BGIOSGA005419	cis		MSTRG.99789.1	BGIOSGA008096	trans
MSTRG.33478.1	BGIOSGA005420	cis		MSTRG.99789.1	BGIOSGA008126	trans
MSTRG.33478.1	BGIOSGA005421	cis		MSTRG.99789.1	BGIOSGA008133	trans
MSTRG.33478.1	BGIOSGA005423	cis		MSTRG.99789.1	BGIOSGA008177	trans
MSTRG.33478.1	BGIOSGA005424	cis		MSTRG.99789.1	BGIOSGA008209	trans
MSTRG.33478.1	BGIOSGA005425	cis		MSTRG.99789.1	BGIOSGA008220	trans
MSTRG.33478.1	BGIOSGA005426	cis		MSTRG.99789.1	BGIOSGA008227	trans
MSTRG.33478.1	BGIOSGA009218	cis		MSTRG.99789.1	BGIOSGA008277	trans
MSTRG.33478.1	BGIOSGA009219	cis		MSTRG.99789.1	BGIOSGA008279	trans
MSTRG.33478.1	BGIOSGA009220	cis		MSTRG.99789.1	BGIOSGA008329	trans
MSTRG.33478.1	BGIOSGA009221	cis		MSTRG.99789.1	BGIOSGA008414	trans
MSTRG.33478.1	BGIOSGA009222	cis		MSTRG.99789.1	BGIOSGA008443	trans
MSTRG.33478.1	BGIOSGA009224	cis		MSTRG.99789.1	BGIOSGA008490	trans
MSTRG.33478.1	BGIOSGA009225	cis		MSTRG.99789.1	BGIOSGA008506	trans
MSTRG.33478.1	BGIOSGA009226	cis		MSTRG.99789.1	BGIOSGA008507	trans
MSTRG.33478.1	BGIOSGA009227	cis		MSTRG.99789.1	BGIOSGA008653	trans
MSTRG.33478.1	BGIOSGA009228	cis		MSTRG.99789.1	BGIOSGA008667	trans
MSTRG.33478.1	BGIOSGA009229	cis		MSTRG.99789.1	BGIOSGA008803	trans
MSTRG.19573.4	BGIOSGA033539	cis		MSTRG.99789.1	BGIOSGA008934	trans
MSTRG.19573.4	BGIOSGA033540	cis		MSTRG.99789.1	BGIOSGA008947	trans
MSTRG.19573.4	BGIOSGA033541	cis		MSTRG.99789.1	BGIOSGA008955	trans
MSTRG.19573.4	BGIOSGA033542	cis		MSTRG.99789.1	BGIOSGA009020	trans
MSTRG.19573.4	BGIOSGA033543	cis		MSTRG.99789.1	BGIOSGA009066	trans
MSTRG.19573.4	BGIOSGA033544	cis		MSTRG.99789.1	BGIOSGA009132	trans
MSTRG.19573.4	BGIOSGA033546	cis		MSTRG.99789.1	BGIOSGA009169	trans
MSTRG.19573.4	BGIOSGA033547	cis		MSTRG.99789.1	BGIOSGA009187	trans
MSTRG.19573.4	BGIOSGA033548	cis		MSTRG.99789.1	BGIOSGA009259	trans
MSTRG.19573.4	BGIOSGA033549	cis		MSTRG.99789.1	BGIOSGA009262	trans
MSTRG.19573.4	BGIOSGA033550	cis		MSTRG.99789.1	BGIOSGA009359	trans
MSTRG.19573.4	BGIOSGA035702	cis		MSTRG.99789.1	BGIOSGA009447	trans
MSTRG.19573.4	BGIOSGA035703	cis		MSTRG.99789.1	BGIOSGA009541	trans
MSTRG.74327.2	BGIOSGA027325	cis		MSTRG.99789.1	BGIOSGA009579	trans
MSTRG.74327.2	BGIOSGA028323	cis		MSTRG.99789.1	BGIOSGA009721	trans
MSTRG.74327.2	BGIOSGA028324	cis		MSTRG.99789.1	BGIOSGA009839	trans
MSTRG.74327.2	BGIOSGA028325	cis		MSTRG.99789.1	BGIOSGA009880	trans
MSTRG.74327.2	BGIOSGA028326	cis		MSTRG.99789.1	BGIOSGA009940	trans
MSTRG.74327.2	BGIOSGA028328	cis		MSTRG.99789.1	BGIOSGA010058	trans
MSTRG.74327.2	BGIOSGA028329	cis		MSTRG.99789.1	BGIOSGA010076	trans
MSTRG.47447.18	BGIOSGA015456	cis		MSTRG.99789.1	BGIOSGA010113	trans
MSTRG.47447.18	BGIOSGA015457	cis		MSTRG.99789.1	BGIOSGA010177	trans
MSTRG.47447.18	BGIOSGA015458	cis		MSTRG.99789.1	BGIOSGA010203	trans
MSTRG.47447.18	BGIOSGA015459	cis		MSTRG.99789.1	BGIOSGA010208	trans
MSTRG.47447.18	BGIOSGA016027	cis		MSTRG.99789.1	BGIOSGA010229	trans
MSTRG.47447.18	BGIOSGA016028	cis		MSTRG.99789.1	BGIOSGA010230	trans
MSTRG.47447.18	BGIOSGA016029	cis		MSTRG.99789.1	BGIOSGA010232	trans
MSTRG.47447.18	BGIOSGA016030	cis		MSTRG.99789.1	BGIOSGA010283	trans
MSTRG.27483.13	BGIOSGA006532	cis		MSTRG.99789.1	BGIOSGA010332	trans
MSTRG.27483.13	BGIOSGA006533	cis		MSTRG.99789.1	BGIOSGA010363	trans
MSTRG.27483.13	BGIOSGA006534	cis		MSTRG.99789.1	BGIOSGA010385	trans
MSTRG.27483.13	BGIOSGA006535	cis		MSTRG.99789.1	BGIOSGA010477	trans
MSTRG.27483.13	BGIOSGA006536	cis		MSTRG.99789.1	BGIOSGA010479	trans
MSTRG.27483.13	BGIOSGA006538	cis		MSTRG.99789.1	BGIOSGA010554	trans
MSTRG.27483.13	BGIOSGA008145	cis		MSTRG.99789.1	BGIOSGA010597	trans
MSTRG.47741.3	BGIOSGA015429	cis		MSTRG.99789.1	BGIOSGA010678	trans
MSTRG.47741.3	BGIOSGA015430	cis		MSTRG.99789.1	BGIOSGA010741	trans
MSTRG.47741.3	BGIOSGA016055	cis		MSTRG.99789.1	BGIOSGA010784	trans
MSTRG.47741.3	BGIOSGA016056	cis		MSTRG.99789.1	BGIOSGA010979	trans
MSTRG.7343.4	BGIOSGA000534	cis		MSTRG.99789.1	BGIOSGA011070	trans
MSTRG.7343.4	BGIOSGA000535	cis		MSTRG.99789.1	BGIOSGA011120	trans
MSTRG.7343.4	BGIOSGA000536	cis		MSTRG.99789.1	BGIOSGA011154	trans
MSTRG.7343.4	BGIOSGA000537	cis		MSTRG.99789.1	BGIOSGA011399	trans
MSTRG.7343.4	BGIOSGA000538	cis		MSTRG.99789.1	BGIOSGA011401	trans
MSTRG.7343.4	BGIOSGA000539	cis		MSTRG.99789.1	BGIOSGA011453	trans
MSTRG.7343.4	BGIOSGA000541	cis		MSTRG.99789.1	BGIOSGA011554	trans
MSTRG.7343.4	BGIOSGA000542	cis		MSTRG.99789.1	BGIOSGA011608	trans
MSTRG.7343.4	BGIOSGA000543	cis		MSTRG.99789.1	BGIOSGA011621	trans
MSTRG.7343.4	BGIOSGA000544	cis		MSTRG.99789.1	BGIOSGA011711	trans
MSTRG.7343.4	BGIOSGA000545	cis		MSTRG.99789.1	BGIOSGA011753	trans
MSTRG.7343.4	BGIOSGA000546	cis		MSTRG.99789.1	BGIOSGA011762	trans
MSTRG.7343.4	BGIOSGA004744	cis		MSTRG.99789.1	BGIOSGA011883	trans
MSTRG.7343.4	BGIOSGA004745	cis		MSTRG.99789.1	BGIOSGA011950	trans
MSTRG.7343.4	BGIOSGA004746	cis		MSTRG.99789.1	BGIOSGA012032	trans
MSTRG.7343.4	BGIOSGA004747	cis		MSTRG.99789.1	BGIOSGA012034	trans
MSTRG.7343.4	BGIOSGA004748	cis		MSTRG.99789.1	BGIOSGA012116	trans
MSTRG.7343.4	BGIOSGA004749	cis		MSTRG.99789.1	BGIOSGA012125	trans
MSTRG.7343.4	BGIOSGA004751	cis		MSTRG.99789.1	BGIOSGA012314	trans
MSTRG.7343.4	BGIOSGA004752	cis		MSTRG.99789.1	BGIOSGA012325	trans
MSTRG.7343.4	BGIOSGA004753	cis		MSTRG.99789.1	BGIOSGA012488	trans
MSTRG.7343.4	BGIOSGA004754	cis		MSTRG.99789.1	BGIOSGA012543	trans
MSTRG.3760.1	BGIOSGA001368	cis		MSTRG.99789.1	BGIOSGA012575	trans
MSTRG.3760.1	BGIOSGA001369	cis		MSTRG.99789.1	BGIOSGA012586	trans
MSTRG.3760.1	BGIOSGA001370	cis		MSTRG.99789.1	BGIOSGA012616	trans
MSTRG.3760.1	BGIOSGA001371	cis		MSTRG.99789.1	BGIOSGA012631	trans
MSTRG.3760.1	BGIOSGA001372	cis		MSTRG.99789.1	BGIOSGA012646	trans
MSTRG.3760.1	BGIOSGA001374	cis		MSTRG.99789.1	BGIOSGA012656	trans
MSTRG.3760.1	BGIOSGA001375	cis		MSTRG.99789.1	BGIOSGA012666	trans
MSTRG.3760.1	BGIOSGA001376	cis		MSTRG.99789.1	BGIOSGA012841	trans
MSTRG.3760.1	BGIOSGA001377	cis		MSTRG.99789.1	BGIOSGA012872	trans
MSTRG.3760.1	BGIOSGA001378	cis		MSTRG.99789.1	BGIOSGA012879	trans
MSTRG.3760.1	BGIOSGA003796	cis		MSTRG.99789.1	BGIOSGA012972	trans
MSTRG.3760.1	BGIOSGA003797	cis		MSTRG.99789.1	BGIOSGA012978	trans
MSTRG.3760.1	BGIOSGA003799	cis		MSTRG.99789.1	BGIOSGA013135	trans
MSTRG.3760.1	BGIOSGA003800	cis		MSTRG.99789.1	BGIOSGA013145	trans
MSTRG.3760.1	BGIOSGA003801	cis		MSTRG.99789.1	BGIOSGA013246	trans
MSTRG.3760.1	BGIOSGA003802	cis		MSTRG.99789.1	BGIOSGA013248	trans
MSTRG.3405.1	BGIOSGA001529	cis		MSTRG.99789.1	BGIOSGA013281	trans
MSTRG.3405.1	BGIOSGA001530	cis		MSTRG.99789.1	BGIOSGA013316	trans
MSTRG.3405.1	BGIOSGA001531	cis		MSTRG.99789.1	BGIOSGA013337	trans
MSTRG.3405.1	BGIOSGA001532	cis		MSTRG.99789.1	BGIOSGA013504	trans
MSTRG.3405.1	BGIOSGA001533	cis		MSTRG.99789.1	BGIOSGA013662	trans
MSTRG.3405.1	BGIOSGA001534	cis		MSTRG.99789.1	BGIOSGA013806	trans
MSTRG.3405.1	BGIOSGA001535	cis		MSTRG.99789.1	BGIOSGA013822	trans
MSTRG.3405.1	BGIOSGA003636	cis		MSTRG.99789.1	BGIOSGA013912	trans
MSTRG.3405.1	BGIOSGA003637	cis		MSTRG.99789.1	BGIOSGA013934	trans
MSTRG.3405.1	BGIOSGA003638	cis		MSTRG.99789.1	BGIOSGA014012	trans
MSTRG.3405.1	BGIOSGA003639	cis		MSTRG.99789.1	BGIOSGA014052	trans
MSTRG.53754.1	BGIOSGA018848	cis		MSTRG.99789.1	BGIOSGA014433	trans
MSTRG.53754.1	BGIOSGA018849	cis		MSTRG.99789.1	BGIOSGA014507	trans
MSTRG.53754.1	BGIOSGA018850	cis		MSTRG.99789.1	BGIOSGA014541	trans
MSTRG.53754.1	BGIOSGA018851	cis		MSTRG.99789.1	BGIOSGA014567	trans
MSTRG.53754.1	BGIOSGA018852	cis		MSTRG.99789.1	BGIOSGA014570	trans
MSTRG.53754.1	BGIOSGA018853	cis		MSTRG.99789.1	BGIOSGA014630	trans
MSTRG.53754.1	BGIOSGA018854	cis		MSTRG.99789.1	BGIOSGA014650	trans
MSTRG.53754.1	BGIOSGA019145	cis		MSTRG.99789.1	BGIOSGA014725	trans
MSTRG.53754.1	BGIOSGA019146	cis		MSTRG.99789.1	BGIOSGA014765	trans
MSTRG.53754.1	BGIOSGA019147	cis		MSTRG.99789.1	BGIOSGA014848	trans
MSTRG.53754.1	BGIOSGA019148	cis		MSTRG.99789.1	BGIOSGA014900	trans
MSTRG.53754.1	BGIOSGA019149	cis		MSTRG.99789.1	BGIOSGA014931	trans
MSTRG.53754.1	BGIOSGA019152	cis		MSTRG.99789.1	BGIOSGA014951	trans
MSTRG.53754.1	BGIOSGA019153	cis		MSTRG.99789.1	BGIOSGA015036	trans
MSTRG.53754.1	BGIOSGA019154	cis		MSTRG.99789.1	BGIOSGA015077	trans
MSTRG.53754.1	BGIOSGA019155	cis		MSTRG.99789.1	BGIOSGA015120	trans
MSTRG.53754.1	BGIOSGA019156	cis		MSTRG.99789.1	BGIOSGA015206	trans
MSTRG.53754.1	BGIOSGA019157	cis		MSTRG.99789.1	BGIOSGA015307	trans
MSTRG.53754.1	BGIOSGA019158	cis		MSTRG.99789.1	BGIOSGA015318	trans
MSTRG.12.8	BGIOSGA002564	cis		MSTRG.99789.1	BGIOSGA015329	trans
MSTRG.12.8	BGIOSGA002566	cis		MSTRG.99789.1	BGIOSGA015390	trans
MSTRG.12.8	BGIOSGA002567	cis		MSTRG.99789.1	BGIOSGA015392	trans
MSTRG.12.8	BGIOSGA002568	cis		MSTRG.99789.1	BGIOSGA015471	trans
MSTRG.12.8	BGIOSGA002569	cis		MSTRG.99789.1	BGIOSGA015489	trans
MSTRG.12.8	BGIOSGA002570	cis		MSTRG.99789.1	BGIOSGA015556	trans
MSTRG.12.8	BGIOSGA002571	cis		MSTRG.99789.1	BGIOSGA015595	trans
MSTRG.12.8	BGIOSGA002573	cis		MSTRG.99789.1	BGIOSGA015637	trans
MSTRG.12.8	BGIOSGA002574	cis		MSTRG.99789.1	BGIOSGA015638	trans
MSTRG.12.8	BGIOSGA002575	cis		MSTRG.99789.1	BGIOSGA015642	trans
MSTRG.12.8	BGIOSGA002576	cis		MSTRG.99789.1	BGIOSGA015678	trans
MSTRG.12.8	BGIOSGA002577	cis		MSTRG.99789.1	BGIOSGA015725	trans
MSTRG.12.8	BGIOSGA002578	cis		MSTRG.99789.1	BGIOSGA015826	trans
MSTRG.12.8	BGIOSGA002579	cis		MSTRG.99789.1	BGIOSGA015832	trans
MSTRG.12.8	BGIOSGA002580	cis		MSTRG.99789.1	BGIOSGA015839	trans
MSTRG.12.8	BGIOSGA002581	cis		MSTRG.99789.1	BGIOSGA015840	trans
MSTRG.12.8	BGIOSGA002582	cis		MSTRG.99789.1	BGIOSGA015846	trans
MSTRG.12.8	BGIOSGA002583	cis		MSTRG.99789.1	BGIOSGA015853	trans
MSTRG.32381.1	BGIOSGA005659	cis		MSTRG.99789.1	BGIOSGA015867	trans
MSTRG.32381.1	BGIOSGA005660	cis		MSTRG.99789.1	BGIOSGA015868	trans
MSTRG.32381.1	BGIOSGA005661	cis		MSTRG.99789.1	BGIOSGA015876	trans
MSTRG.32381.1	BGIOSGA005662	cis		MSTRG.99789.1	BGIOSGA016038	trans
MSTRG.32381.1	BGIOSGA005663	cis		MSTRG.99789.1	BGIOSGA016039	trans
MSTRG.32381.1	BGIOSGA005664	cis		MSTRG.99789.1	BGIOSGA016057	trans
MSTRG.32381.1	BGIOSGA005665	cis		MSTRG.99789.1	BGIOSGA016063	trans
MSTRG.32381.1	BGIOSGA005666	cis		MSTRG.99789.1	BGIOSGA016064	trans
MSTRG.32381.1	BGIOSGA005667	cis		MSTRG.99789.1	BGIOSGA016085	trans
MSTRG.32381.1	BGIOSGA009002	cis		MSTRG.99789.1	BGIOSGA016088	trans
MSTRG.32381.1	BGIOSGA009003	cis		MSTRG.99789.1	BGIOSGA016103	trans
MSTRG.32381.1	BGIOSGA009004	cis		MSTRG.99789.1	BGIOSGA016106	trans
MSTRG.32381.1	BGIOSGA009005	cis		MSTRG.99789.1	BGIOSGA016127	trans
MSTRG.32381.1	BGIOSGA009006	cis		MSTRG.99789.1	BGIOSGA016131	trans
MSTRG.32381.1	BGIOSGA009007	cis		MSTRG.99789.1	BGIOSGA016175	trans
MSTRG.32381.1	BGIOSGA009008	cis		MSTRG.99789.1	BGIOSGA016218	trans
MSTRG.32381.1	BGIOSGA009010	cis		MSTRG.99789.1	BGIOSGA016290	trans
MSTRG.32381.1	BGIOSGA009011	cis		MSTRG.99789.1	BGIOSGA016333	trans
MSTRG.32381.1	BGIOSGA009012	cis		MSTRG.99789.1	BGIOSGA016429	trans
MSTRG.32381.1	BGIOSGA009013	cis		MSTRG.99789.1	BGIOSGA016532	trans
MSTRG.32381.1	BGIOSGA009014	cis		MSTRG.99789.1	BGIOSGA016534	trans
MSTRG.32381.1	BGIOSGA009015	cis		MSTRG.99789.1	BGIOSGA016757	trans
MSTRG.32381.1	BGIOSGA009016	cis		MSTRG.99789.1	BGIOSGA016777	trans
MSTRG.32381.1	BGIOSGA009017	cis		MSTRG.99789.1	BGIOSGA016783	trans
MSTRG.32381.1	BGIOSGA009018	cis		MSTRG.99789.1	BGIOSGA016967	trans
MSTRG.29626.4	BGIOSGA006176	cis		MSTRG.99789.1	BGIOSGA017001	trans
MSTRG.29626.4	BGIOSGA006177	cis		MSTRG.99789.1	BGIOSGA017066	trans
MSTRG.29626.4	BGIOSGA006178	cis		MSTRG.99789.1	BGIOSGA017070	trans
MSTRG.29626.4	BGIOSGA006179	cis		MSTRG.99789.1	BGIOSGA017083	trans
MSTRG.29626.4	BGIOSGA006180	cis		MSTRG.99789.1	BGIOSGA017111	trans
MSTRG.29626.4	BGIOSGA006181	cis		MSTRG.99789.1	BGIOSGA017209	trans
MSTRG.29626.4	BGIOSGA006182	cis		MSTRG.99789.1	BGIOSGA017231	trans
MSTRG.29626.4	BGIOSGA006183	cis		MSTRG.99789.1	BGIOSGA017304	trans
MSTRG.29626.4	BGIOSGA006184	cis		MSTRG.99789.1	BGIOSGA017489	trans
MSTRG.29626.4	BGIOSGA006185	cis		MSTRG.99789.1	BGIOSGA017683	trans
MSTRG.29626.4	BGIOSGA006186	cis		MSTRG.99789.1	BGIOSGA017781	trans
MSTRG.29626.4	BGIOSGA008486	cis		MSTRG.99789.1	BGIOSGA017818	trans
MSTRG.29626.4	BGIOSGA008487	cis		MSTRG.99789.1	BGIOSGA017859	trans
MSTRG.29626.4	BGIOSGA008488	cis		MSTRG.99789.1	BGIOSGA018103	trans
MSTRG.29626.4	BGIOSGA008489	cis		MSTRG.99789.1	BGIOSGA018108	trans
MSTRG.29626.4	BGIOSGA008490	cis		MSTRG.99789.1	BGIOSGA018126	trans
MSTRG.29626.4	BGIOSGA008491	cis		MSTRG.99789.1	BGIOSGA018129	trans
MSTRG.29626.4	BGIOSGA008492	cis		MSTRG.99789.1	BGIOSGA018158	trans
MSTRG.29626.4	BGIOSGA008493	cis		MSTRG.99789.1	BGIOSGA018168	trans
MSTRG.29626.4	BGIOSGA008495	cis		MSTRG.99789.1	BGIOSGA018245	trans
MSTRG.29626.4	BGIOSGA008496	cis		MSTRG.99789.1	BGIOSGA018312	trans
MSTRG.29626.4	BGIOSGA008497	cis		MSTRG.99789.1	BGIOSGA018368	trans
MSTRG.29626.4	BGIOSGA008498	cis		MSTRG.99789.1	BGIOSGA018429	trans
MSTRG.29626.4	BGIOSGA008499	cis		MSTRG.99789.1	BGIOSGA018438	trans
MSTRG.29626.4	BGIOSGA008500	cis		MSTRG.99789.1	BGIOSGA018548	trans
MSTRG.29626.4	BGIOSGA008501	cis		MSTRG.99789.1	BGIOSGA018559	trans
MSTRG.29626.4	BGIOSGA008502	cis		MSTRG.99789.1	BGIOSGA018566	trans
MSTRG.53690.1	BGIOSGA018863	cis		MSTRG.99789.1	BGIOSGA018585	trans
MSTRG.53690.1	BGIOSGA018864	cis		MSTRG.99789.1	BGIOSGA018590	trans
MSTRG.53690.1	BGIOSGA018865	cis		MSTRG.99789.1	BGIOSGA018624	trans
MSTRG.53690.1	BGIOSGA018866	cis		MSTRG.99789.1	BGIOSGA018781	trans
MSTRG.53690.1	BGIOSGA018867	cis		MSTRG.99789.1	BGIOSGA018785	trans
MSTRG.53690.1	BGIOSGA018868	cis		MSTRG.99789.1	BGIOSGA018952	trans
MSTRG.53690.1	BGIOSGA018869	cis		MSTRG.99789.1	BGIOSGA018988	trans
MSTRG.53690.1	BGIOSGA018870	cis		MSTRG.99789.1	BGIOSGA019059	trans
MSTRG.53690.1	BGIOSGA018871	cis		MSTRG.99789.1	BGIOSGA019133	trans
MSTRG.53690.1	BGIOSGA018872	cis		MSTRG.99789.1	BGIOSGA019139	trans
MSTRG.53690.1	BGIOSGA018877	cis		MSTRG.99789.1	BGIOSGA019147	trans
MSTRG.53690.1	BGIOSGA018878	cis		MSTRG.99789.1	BGIOSGA019186	trans
MSTRG.53690.1	BGIOSGA018879	cis		MSTRG.99789.1	BGIOSGA019205	trans
MSTRG.53690.1	BGIOSGA018880	cis		MSTRG.99789.1	BGIOSGA019226	trans
MSTRG.53690.1	BGIOSGA018881	cis		MSTRG.99789.1	BGIOSGA019245	trans
MSTRG.53690.1	BGIOSGA018882	cis		MSTRG.99789.1	BGIOSGA019251	trans
MSTRG.53690.1	BGIOSGA018883	cis		MSTRG.99789.1	BGIOSGA019389	trans
MSTRG.53690.1	BGIOSGA019119	cis		MSTRG.99789.1	BGIOSGA019411	trans
MSTRG.53690.1	BGIOSGA019120	cis		MSTRG.99789.1	BGIOSGA019507	trans
MSTRG.53690.1	BGIOSGA019121	cis		MSTRG.99789.1	BGIOSGA019528	trans
MSTRG.53690.1	BGIOSGA019122	cis		MSTRG.99789.1	BGIOSGA019539	trans
MSTRG.53690.1	BGIOSGA019123	cis		MSTRG.99789.1	BGIOSGA019547	trans
MSTRG.53690.1	BGIOSGA019124	cis		MSTRG.99789.1	BGIOSGA019670	trans
MSTRG.53690.1	BGIOSGA019125	cis		MSTRG.99789.1	BGIOSGA019673	trans
MSTRG.56004.1	BGIOSGA018208	cis		MSTRG.99789.1	BGIOSGA019725	trans
MSTRG.56004.1	BGIOSGA018209	cis		MSTRG.99789.1	BGIOSGA019727	trans
MSTRG.56004.1	BGIOSGA018210	cis		MSTRG.99789.1	BGIOSGA019775	trans
MSTRG.56004.1	BGIOSGA018211	cis		MSTRG.99789.1	BGIOSGA019875	trans
MSTRG.56004.1	BGIOSGA018212	cis		MSTRG.99789.1	BGIOSGA019876	trans
MSTRG.56004.1	BGIOSGA018213	cis		MSTRG.99789.1	BGIOSGA019911	trans
MSTRG.56004.1	BGIOSGA019691	cis		MSTRG.99789.1	BGIOSGA019923	trans
MSTRG.56004.1	BGIOSGA019692	cis		MSTRG.99789.1	BGIOSGA019950	trans
MSTRG.56004.1	BGIOSGA019693	cis		MSTRG.99789.1	BGIOSGA020001	trans
MSTRG.56004.1	BGIOSGA019694	cis		MSTRG.99789.1	BGIOSGA020049	trans
MSTRG.56004.1	BGIOSGA019695	cis		MSTRG.99789.1	BGIOSGA020089	trans
MSTRG.56004.1	BGIOSGA019696	cis		MSTRG.99789.1	BGIOSGA020210	trans
MSTRG.56004.1	BGIOSGA019697	cis		MSTRG.99789.1	BGIOSGA020222	trans
MSTRG.56004.1	BGIOSGA019698	cis		MSTRG.99789.1	BGIOSGA020223	trans
MSTRG.54290.10	BGIOSGA018610	cis		MSTRG.99789.1	BGIOSGA020397	trans
MSTRG.54290.10	BGIOSGA018611	cis		MSTRG.99789.1	BGIOSGA020478	trans
MSTRG.54290.10	BGIOSGA018612	cis		MSTRG.99789.1	BGIOSGA020530	trans
MSTRG.54290.10	BGIOSGA018613	cis		MSTRG.99789.1	BGIOSGA020612	trans
MSTRG.54290.10	BGIOSGA018614	cis		MSTRG.99789.1	BGIOSGA020629	trans
MSTRG.54290.10	BGIOSGA018615	cis		MSTRG.99789.1	BGIOSGA020839	trans
MSTRG.54290.10	BGIOSGA018616	cis		MSTRG.99789.1	BGIOSGA020975	trans
MSTRG.54290.10	BGIOSGA018617	cis		MSTRG.99789.1	BGIOSGA021016	trans
MSTRG.54290.10	BGIOSGA018618	cis		MSTRG.99789.1	BGIOSGA021021	trans
MSTRG.54290.10	BGIOSGA019342	cis		MSTRG.99789.1	BGIOSGA021111	trans
MSTRG.54290.10	BGIOSGA019343	cis		MSTRG.99789.1	BGIOSGA021114	trans
MSTRG.54290.10	BGIOSGA019345	cis		MSTRG.99789.1	BGIOSGA021127	trans
MSTRG.54290.10	BGIOSGA019346	cis		MSTRG.99789.1	BGIOSGA021157	trans
MSTRG.54290.10	BGIOSGA019347	cis		MSTRG.99789.1	BGIOSGA021175	trans
MSTRG.54290.10	BGIOSGA019349	cis		MSTRG.99789.1	BGIOSGA021184	trans
MSTRG.54290.10	BGIOSGA019350	cis		MSTRG.99789.1	BGIOSGA021326	trans
MSTRG.54290.10	BGIOSGA019351	cis		MSTRG.99789.1	BGIOSGA021379	trans
MSTRG.54290.10	BGIOSGA019352	cis		MSTRG.99789.1	BGIOSGA021381	trans
MSTRG.54290.10	BGIOSGA019353	cis		MSTRG.99789.1	BGIOSGA021384	trans
MSTRG.36837.1	BGIOSGA011044	cis		MSTRG.99789.1	BGIOSGA021393	trans
MSTRG.36837.1	BGIOSGA011045	cis		MSTRG.99789.1	BGIOSGA021404	trans
MSTRG.36837.1	BGIOSGA011046	cis		MSTRG.99789.1	BGIOSGA021430	trans
MSTRG.36837.1	BGIOSGA011047	cis		MSTRG.99789.1	BGIOSGA021436	trans
MSTRG.36837.1	BGIOSGA011048	cis		MSTRG.99789.1	BGIOSGA021447	trans
MSTRG.36837.1	BGIOSGA011049	cis		MSTRG.99789.1	BGIOSGA021460	trans
MSTRG.36837.1	BGIOSGA011050	cis		MSTRG.99789.1	BGIOSGA021487	trans
MSTRG.36837.1	BGIOSGA011051	cis		MSTRG.99789.1	BGIOSGA021506	trans
MSTRG.36837.1	BGIOSGA011052	cis		MSTRG.99789.1	BGIOSGA021539	trans
MSTRG.36837.1	BGIOSGA011053	cis		MSTRG.99789.1	BGIOSGA021598	trans
MSTRG.36837.1	BGIOSGA011054	cis		MSTRG.99789.1	BGIOSGA021740	trans
MSTRG.36837.1	BGIOSGA011055	cis		MSTRG.99789.1	BGIOSGA021792	trans
MSTRG.36837.1	BGIOSGA012279	cis		MSTRG.99789.1	BGIOSGA021875	trans
MSTRG.36837.1	BGIOSGA012280	cis		MSTRG.99789.1	BGIOSGA021889	trans
MSTRG.36837.1	BGIOSGA012281	cis		MSTRG.99789.1	BGIOSGA022039	trans
MSTRG.36837.1	BGIOSGA012282	cis		MSTRG.99789.1	BGIOSGA022043	trans
MSTRG.36837.1	BGIOSGA012283	cis		MSTRG.99789.1	BGIOSGA022146	trans
MSTRG.36837.1	BGIOSGA012284	cis		MSTRG.99789.1	BGIOSGA022204	trans
MSTRG.36837.1	BGIOSGA012285	cis		MSTRG.99789.1	BGIOSGA022405	trans
MSTRG.36837.1	BGIOSGA012286	cis		MSTRG.99789.1	BGIOSGA022480	trans
MSTRG.36837.1	BGIOSGA012288	cis		MSTRG.99789.1	BGIOSGA022546	trans
MSTRG.36837.1	BGIOSGA012289	cis		MSTRG.99789.1	BGIOSGA022594	trans
MSTRG.36837.1	BGIOSGA012290	cis		MSTRG.99789.1	BGIOSGA022617	trans
MSTRG.36837.1	BGIOSGA012291	cis		MSTRG.99789.1	BGIOSGA022706	trans
MSTRG.36837.1	BGIOSGA012293	cis		MSTRG.99789.1	BGIOSGA022716	trans
MSTRG.36837.1	BGIOSGA012294	cis		MSTRG.99789.1	BGIOSGA022750	trans
MSTRG.36837.1	BGIOSGA012295	cis		MSTRG.99789.1	BGIOSGA022761	trans
MSTRG.36837.1	BGIOSGA012296	cis		MSTRG.99789.1	BGIOSGA022830	trans
MSTRG.36837.1	BGIOSGA012297	cis		MSTRG.99789.1	BGIOSGA022863	trans
MSTRG.20238.1	BGIOSGA036666	cis		MSTRG.99789.1	BGIOSGA022870	trans
MSTRG.20238.1	BGIOSGA036667	cis		MSTRG.99789.1	BGIOSGA022898	trans
MSTRG.20238.1	BGIOSGA036668	cis		MSTRG.99789.1	BGIOSGA022911	trans
MSTRG.20238.1	BGIOSGA036669	cis		MSTRG.99789.1	BGIOSGA022916	trans
MSTRG.20238.1	BGIOSGA036670	cis		MSTRG.99789.1	BGIOSGA022944	trans
MSTRG.20238.1	BGIOSGA036671	cis		MSTRG.99789.1	BGIOSGA022980	trans
MSTRG.20238.1	BGIOSGA036672	cis		MSTRG.99789.1	BGIOSGA022984	trans
MSTRG.20238.1	BGIOSGA036673	cis		MSTRG.99789.1	BGIOSGA023018	trans
MSTRG.20238.1	BGIOSGA036674	cis		MSTRG.99789.1	BGIOSGA023044	trans
MSTRG.20238.1	BGIOSGA036676	cis		MSTRG.99789.1	BGIOSGA023054	trans
MSTRG.20238.1	BGIOSGA036677	cis		MSTRG.99789.1	BGIOSGA023168	trans
MSTRG.20238.1	BGIOSGA036679	cis		MSTRG.99789.1	BGIOSGA023179	trans
MSTRG.20238.1	BGIOSGA036680	cis		MSTRG.99789.1	BGIOSGA023303	trans
MSTRG.20238.1	BGIOSGA036681	cis		MSTRG.99789.1	BGIOSGA023310	trans
MSTRG.20238.1	BGIOSGA036682	cis		MSTRG.99789.1	BGIOSGA023321	trans
MSTRG.20238.1	BGIOSGA036683	cis		MSTRG.99789.1	BGIOSGA023336	trans
MSTRG.20238.1	BGIOSGA036684	cis		MSTRG.99789.1	BGIOSGA023493	trans
MSTRG.20238.1	BGIOSGA036686	cis		MSTRG.99789.1	BGIOSGA023507	trans
MSTRG.20238.1	BGIOSGA036687	cis		MSTRG.99789.1	BGIOSGA023669	trans
MSTRG.20238.1	BGIOSGA036944	cis		MSTRG.99789.1	BGIOSGA023720	trans
MSTRG.20238.1	BGIOSGA036945	cis		MSTRG.99789.1	BGIOSGA023721	trans
MSTRG.20238.1	BGIOSGA036946	cis		MSTRG.99789.1	BGIOSGA023735	trans
MSTRG.20238.1	BGIOSGA036947	cis		MSTRG.99789.1	BGIOSGA023744	trans
MSTRG.20238.1	BGIOSGA036949	cis		MSTRG.99789.1	BGIOSGA023754	trans
MSTRG.20238.1	BGIOSGA036950	cis		MSTRG.99789.1	BGIOSGA023788	trans
MSTRG.20238.1	BGIOSGA036951	cis		MSTRG.99789.1	BGIOSGA023899	trans
MSTRG.20238.1	BGIOSGA036952	cis		MSTRG.99789.1	BGIOSGA023972	trans
MSTRG.20238.1	BGIOSGA036953	cis		MSTRG.99789.1	BGIOSGA024115	trans
MSTRG.20238.1	BGIOSGA036954	cis		MSTRG.99789.1	BGIOSGA024133	trans
MSTRG.20238.1	BGIOSGA036955	cis		MSTRG.99789.1	BGIOSGA024134	trans
MSTRG.20238.1	BGIOSGA036956	cis		MSTRG.99789.1	BGIOSGA024175	trans
MSTRG.57335.7	BGIOSGA017636	cis		MSTRG.99789.1	BGIOSGA024193	trans
MSTRG.57335.7	BGIOSGA017637	cis		MSTRG.99789.1	BGIOSGA024232	trans
MSTRG.57335.7	BGIOSGA017638	cis		MSTRG.99789.1	BGIOSGA024354	trans
MSTRG.57335.7	BGIOSGA017639	cis		MSTRG.99789.1	BGIOSGA024377	trans
MSTRG.57335.7	BGIOSGA017641	cis		MSTRG.99789.1	BGIOSGA024460	trans
MSTRG.57335.7	BGIOSGA017642	cis		MSTRG.99789.1	BGIOSGA024464	trans
MSTRG.57335.7	BGIOSGA017643	cis		MSTRG.99789.1	BGIOSGA024467	trans
MSTRG.57335.7	BGIOSGA017644	cis		MSTRG.99789.1	BGIOSGA024470	trans
MSTRG.57335.7	BGIOSGA017645	cis		MSTRG.99789.1	BGIOSGA024547	trans
MSTRG.57335.7	BGIOSGA017646	cis		MSTRG.99789.1	BGIOSGA024566	trans
MSTRG.57335.7	BGIOSGA017647	cis		MSTRG.99789.1	BGIOSGA024589	trans
MSTRG.57335.7	BGIOSGA017648	cis		MSTRG.99789.1	BGIOSGA024676	trans
MSTRG.57335.7	BGIOSGA017649	cis		MSTRG.99789.1	BGIOSGA024683	trans
MSTRG.57335.7	BGIOSGA017650	cis		MSTRG.99789.1	BGIOSGA024700	trans
MSTRG.57335.7	BGIOSGA017651	cis		MSTRG.99789.1	BGIOSGA024732	trans
MSTRG.57335.7	BGIOSGA017652	cis		MSTRG.99789.1	BGIOSGA024737	trans
MSTRG.57335.7	BGIOSGA020279	cis		MSTRG.99789.1	BGIOSGA024741	trans
MSTRG.57335.7	BGIOSGA020280	cis		MSTRG.99789.1	BGIOSGA024815	trans
MSTRG.57335.7	BGIOSGA020281	cis		MSTRG.99789.1	BGIOSGA024832	trans
MSTRG.57335.7	BGIOSGA020282	cis		MSTRG.99789.1	BGIOSGA024851	trans
MSTRG.57335.7	BGIOSGA020283	cis		MSTRG.99789.1	BGIOSGA024916	trans
MSTRG.57335.7	BGIOSGA020284	cis		MSTRG.99789.1	BGIOSGA024919	trans
MSTRG.57335.7	BGIOSGA020285	cis		MSTRG.99789.1	BGIOSGA025048	trans
MSTRG.57335.7	BGIOSGA020286	cis		MSTRG.99789.1	BGIOSGA025087	trans
MSTRG.57335.7	BGIOSGA020287	cis		MSTRG.99789.1	BGIOSGA025157	trans
MSTRG.57335.7	BGIOSGA020288	cis		MSTRG.99789.1	BGIOSGA025207	trans
MSTRG.57335.7	BGIOSGA020289	cis		MSTRG.99789.1	BGIOSGA025218	trans
MSTRG.57335.7	BGIOSGA020290	cis		MSTRG.99789.1	BGIOSGA025279	trans
MSTRG.57335.7	BGIOSGA020291	cis		MSTRG.99789.1	BGIOSGA025313	trans
MSTRG.57335.7	BGIOSGA020292	cis		MSTRG.99789.1	BGIOSGA025329	trans
MSTRG.57335.7	BGIOSGA020293	cis		MSTRG.99789.1	BGIOSGA025333	trans
MSTRG.57335.7	BGIOSGA020294	cis		MSTRG.99789.1	BGIOSGA025376	trans
MSTRG.57335.7	BGIOSGA020295	cis		MSTRG.99789.1	BGIOSGA025394	trans
MSTRG.57335.7	BGIOSGA020296	cis		MSTRG.99789.1	BGIOSGA025449	trans
MSTRG.57335.7	BGIOSGA020297	cis		MSTRG.99789.1	BGIOSGA025461	trans
MSTRG.57335.7	BGIOSGA020298	cis		MSTRG.99789.1	BGIOSGA025479	trans
MSTRG.29554.3	BGIOSGA006187	cis		MSTRG.99789.1	BGIOSGA025492	trans
MSTRG.29554.3	BGIOSGA006188	cis		MSTRG.99789.1	BGIOSGA025495	trans
MSTRG.29554.3	BGIOSGA006189	cis		MSTRG.99789.1	BGIOSGA025525	trans
MSTRG.29554.3	BGIOSGA006190	cis		MSTRG.99789.1	BGIOSGA025556	trans
MSTRG.29554.3	BGIOSGA006191	cis		MSTRG.99789.1	BGIOSGA025610	trans
MSTRG.29554.3	BGIOSGA006192	cis		MSTRG.99789.1	BGIOSGA025653	trans
MSTRG.29554.3	BGIOSGA006193	cis		MSTRG.99789.1	BGIOSGA025657	trans
MSTRG.29554.3	BGIOSGA006194	cis		MSTRG.99789.1	BGIOSGA025791	trans
MSTRG.29554.3	BGIOSGA006195	cis		MSTRG.99789.1	BGIOSGA025928	trans
MSTRG.29554.3	BGIOSGA006196	cis		MSTRG.99789.1	BGIOSGA025950	trans
MSTRG.29554.3	BGIOSGA006197	cis		MSTRG.99789.1	BGIOSGA025990	trans
MSTRG.29554.3	BGIOSGA006198	cis		MSTRG.99789.1	BGIOSGA026005	trans
MSTRG.29554.3	BGIOSGA006199	cis		MSTRG.99789.1	BGIOSGA026010	trans
MSTRG.29554.3	BGIOSGA006202	cis		MSTRG.99789.1	BGIOSGA026065	trans
MSTRG.29554.3	BGIOSGA006203	cis		MSTRG.99789.1	BGIOSGA026093	trans
MSTRG.29554.3	BGIOSGA006204	cis		MSTRG.99789.1	BGIOSGA026176	trans
MSTRG.29554.3	BGIOSGA008475	cis		MSTRG.99789.1	BGIOSGA026179	trans
MSTRG.29554.3	BGIOSGA008476	cis		MSTRG.99789.1	BGIOSGA026195	trans
MSTRG.29554.3	BGIOSGA008477	cis		MSTRG.99789.1	BGIOSGA026222	trans
MSTRG.29554.3	BGIOSGA008478	cis		MSTRG.99789.1	BGIOSGA026227	trans
MSTRG.29554.3	BGIOSGA008479	cis		MSTRG.99789.1	BGIOSGA026409	trans
MSTRG.29554.3	BGIOSGA008481	cis		MSTRG.99789.1	BGIOSGA026412	trans
MSTRG.29554.3	BGIOSGA008482	cis		MSTRG.99789.1	BGIOSGA026455	trans
MSTRG.29554.3	BGIOSGA008483	cis		MSTRG.99789.1	BGIOSGA026521	trans
MSTRG.29554.3	BGIOSGA008484	cis		MSTRG.99789.1	BGIOSGA026568	trans
MSTRG.29554.3	BGIOSGA008485	cis		MSTRG.99789.1	BGIOSGA026610	trans
MSTRG.86668.7	BGIOSGA038502	cis		MSTRG.99789.1	BGIOSGA026626	trans
MSTRG.8897.1	BGIOSGA000200	cis		MSTRG.99789.1	BGIOSGA026728	trans
MSTRG.8897.1	BGIOSGA000201	cis		MSTRG.99789.1	BGIOSGA026736	trans
MSTRG.8897.1	BGIOSGA000202	cis		MSTRG.99789.1	BGIOSGA026760	trans
MSTRG.8897.1	BGIOSGA000203	cis		MSTRG.99789.1	BGIOSGA026833	trans
MSTRG.8897.1	BGIOSGA000204	cis		MSTRG.99789.1	BGIOSGA026856	trans
MSTRG.8897.1	BGIOSGA000205	cis		MSTRG.99789.1	BGIOSGA026878	trans
MSTRG.8897.1	BGIOSGA000206	cis		MSTRG.99789.1	BGIOSGA026974	trans
MSTRG.8897.1	BGIOSGA000207	cis		MSTRG.99789.1	BGIOSGA027010	trans
MSTRG.8897.1	BGIOSGA000208	cis		MSTRG.99789.1	BGIOSGA027056	trans
MSTRG.8897.1	BGIOSGA000209	cis		MSTRG.99789.1	BGIOSGA027146	trans
MSTRG.8897.1	BGIOSGA000210	cis		MSTRG.99789.1	BGIOSGA027263	trans
MSTRG.8897.1	BGIOSGA000211	cis		MSTRG.99789.1	BGIOSGA027265	trans
MSTRG.8897.1	BGIOSGA005094	cis		MSTRG.99789.1	BGIOSGA027289	trans
MSTRG.8897.1	BGIOSGA005095	cis		MSTRG.99789.1	BGIOSGA027302	trans
MSTRG.8897.1	BGIOSGA005096	cis		MSTRG.99789.1	BGIOSGA027307	trans
MSTRG.8897.1	BGIOSGA005097	cis		MSTRG.99789.1	BGIOSGA027370	trans
MSTRG.8897.1	BGIOSGA005098	cis		MSTRG.99789.1	BGIOSGA027429	trans
MSTRG.8897.1	BGIOSGA005101	cis		MSTRG.99789.1	BGIOSGA027436	trans
MSTRG.8897.1	BGIOSGA005102	cis		MSTRG.99789.1	BGIOSGA027669	trans
MSTRG.15615.1	BGIOSGA034597	cis		MSTRG.99789.1	BGIOSGA027725	trans
MSTRG.15615.1	BGIOSGA034598	cis		MSTRG.99789.1	BGIOSGA027729	trans
MSTRG.15615.1	BGIOSGA034599	cis		MSTRG.99789.1	BGIOSGA027731	trans
MSTRG.15615.1	BGIOSGA034604	cis		MSTRG.99789.1	BGIOSGA027778	trans
MSTRG.15615.1	BGIOSGA034605	cis		MSTRG.99789.1	BGIOSGA027862	trans
MSTRG.15615.1	BGIOSGA034606	cis		MSTRG.99789.1	BGIOSGA027869	trans
MSTRG.15615.1	BGIOSGA034607	cis		MSTRG.99789.1	BGIOSGA027908	trans
MSTRG.15615.1	BGIOSGA034608	cis		MSTRG.99789.1	BGIOSGA027910	trans
MSTRG.15615.1	BGIOSGA034609	cis		MSTRG.99789.1	BGIOSGA027996	trans
MSTRG.15615.1	BGIOSGA034610	cis		MSTRG.99789.1	BGIOSGA028059	trans
MSTRG.15615.1	BGIOSGA034611	cis		MSTRG.99789.1	BGIOSGA028108	trans
MSTRG.15615.1	BGIOSGA034612	cis		MSTRG.99789.1	BGIOSGA028200	trans
MSTRG.15615.1	BGIOSGA034613	cis		MSTRG.99789.1	BGIOSGA028220	trans
MSTRG.15615.1	BGIOSGA034614	cis		MSTRG.99789.1	BGIOSGA028222	trans
MSTRG.15615.1	BGIOSGA034690	cis		MSTRG.99789.1	BGIOSGA028238	trans
MSTRG.15615.1	BGIOSGA034691	cis		MSTRG.99789.1	BGIOSGA028239	trans
MSTRG.15615.1	BGIOSGA034692	cis		MSTRG.99789.1	BGIOSGA028281	trans
MSTRG.15615.1	BGIOSGA034693	cis		MSTRG.99789.1	BGIOSGA028308	trans
MSTRG.15615.1	BGIOSGA034694	cis		MSTRG.99789.1	BGIOSGA028322	trans
MSTRG.15615.1	BGIOSGA034698	cis		MSTRG.99789.1	BGIOSGA028342	trans
MSTRG.15615.1	BGIOSGA034699	cis		MSTRG.99789.1	BGIOSGA028394	trans
MSTRG.36260.2	BGIOSGA011156	cis		MSTRG.99789.1	BGIOSGA028401	trans
MSTRG.36260.2	BGIOSGA011157	cis		MSTRG.99789.1	BGIOSGA028450	trans
MSTRG.36260.2	BGIOSGA011158	cis		MSTRG.99789.1	BGIOSGA028473	trans
MSTRG.36260.2	BGIOSGA011159	cis		MSTRG.99789.1	BGIOSGA028493	trans
MSTRG.36260.2	BGIOSGA011160	cis		MSTRG.99789.1	BGIOSGA028553	trans
MSTRG.36260.2	BGIOSGA011161	cis		MSTRG.99789.1	BGIOSGA028612	trans
MSTRG.36260.2	BGIOSGA011162	cis		MSTRG.99789.1	BGIOSGA028616	trans
MSTRG.36260.2	BGIOSGA011163	cis		MSTRG.99789.1	BGIOSGA028651	trans
MSTRG.36260.2	BGIOSGA011164	cis		MSTRG.99789.1	BGIOSGA028683	trans
MSTRG.36260.2	BGIOSGA011165	cis		MSTRG.99789.1	BGIOSGA028756	trans
MSTRG.36260.2	BGIOSGA011166	cis		MSTRG.99789.1	BGIOSGA028815	trans
MSTRG.36260.2	BGIOSGA011167	cis		MSTRG.99789.1	BGIOSGA028816	trans
MSTRG.36260.2	BGIOSGA011168	cis		MSTRG.99789.1	BGIOSGA028832	trans
MSTRG.36260.2	BGIOSGA011169	cis		MSTRG.99789.1	BGIOSGA028959	trans
MSTRG.36260.2	BGIOSGA012179	cis		MSTRG.99789.1	BGIOSGA029052	trans
MSTRG.36260.2	BGIOSGA012180	cis		MSTRG.99789.1	BGIOSGA029167	trans
MSTRG.36260.2	BGIOSGA012181	cis		MSTRG.99789.1	BGIOSGA029230	trans
MSTRG.36260.2	BGIOSGA012182	cis		MSTRG.99789.1	BGIOSGA029240	trans
MSTRG.36260.2	BGIOSGA012183	cis		MSTRG.99789.1	BGIOSGA029248	trans
MSTRG.36260.2	BGIOSGA012184	cis		MSTRG.99789.1	BGIOSGA029313	trans
MSTRG.36260.2	BGIOSGA012186	cis		MSTRG.99789.1	BGIOSGA029322	trans
MSTRG.36260.2	BGIOSGA012187	cis		MSTRG.99789.1	BGIOSGA029502	trans
MSTRG.36260.2	BGIOSGA012188	cis		MSTRG.99789.1	BGIOSGA029625	trans
MSTRG.36260.2	BGIOSGA012189	cis		MSTRG.99789.1	BGIOSGA029655	trans
MSTRG.36260.2	BGIOSGA012190	cis		MSTRG.99789.1	BGIOSGA029670	trans
MSTRG.36260.2	BGIOSGA012191	cis		MSTRG.99789.1	BGIOSGA029675	trans
MSTRG.36260.2	BGIOSGA012192	cis		MSTRG.99789.1	BGIOSGA029698	trans
MSTRG.36260.2	BGIOSGA012193	cis		MSTRG.99789.1	BGIOSGA029751	trans
MSTRG.36260.2	BGIOSGA012194	cis		MSTRG.99789.1	BGIOSGA029801	trans
MSTRG.65500.1	BGIOSGA024841	cis		MSTRG.99789.1	BGIOSGA029818	trans
MSTRG.65500.1	BGIOSGA024842	cis		MSTRG.99789.1	BGIOSGA029839	trans
MSTRG.65500.1	BGIOSGA024843	cis		MSTRG.99789.1	BGIOSGA029887	trans
MSTRG.65500.1	BGIOSGA024844	cis		MSTRG.99789.1	BGIOSGA029954	trans
MSTRG.65500.1	BGIOSGA024845	cis		MSTRG.99789.1	BGIOSGA029966	trans
MSTRG.65500.1	BGIOSGA024846	cis		MSTRG.99789.1	BGIOSGA030024	trans
MSTRG.65500.1	BGIOSGA024847	cis		MSTRG.99789.1	BGIOSGA030044	trans
MSTRG.65500.1	BGIOSGA024848	cis		MSTRG.99789.1	BGIOSGA030055	trans
MSTRG.65500.1	BGIOSGA024849	cis		MSTRG.99789.1	BGIOSGA030058	trans
MSTRG.65500.1	BGIOSGA024850	cis		MSTRG.99789.1	BGIOSGA030073	trans
MSTRG.65500.1	BGIOSGA024851	cis		MSTRG.99789.1	BGIOSGA030089	trans
MSTRG.65500.1	BGIOSGA024852	cis		MSTRG.99789.1	BGIOSGA030106	trans
MSTRG.65500.1	BGIOSGA024854	cis		MSTRG.99789.1	BGIOSGA030153	trans
MSTRG.65500.1	BGIOSGA024855	cis		MSTRG.99789.1	BGIOSGA030184	trans
MSTRG.65500.1	BGIOSGA024856	cis		MSTRG.99789.1	BGIOSGA030246	trans
MSTRG.65500.1	BGIOSGA024857	cis		MSTRG.99789.1	BGIOSGA030269	trans
MSTRG.65500.1	BGIOSGA024858	cis		MSTRG.99789.1	BGIOSGA030369	trans
MSTRG.65500.1	BGIOSGA025110	cis		MSTRG.99789.1	BGIOSGA030378	trans
MSTRG.65500.1	BGIOSGA025111	cis		MSTRG.99789.1	BGIOSGA030381	trans
MSTRG.65500.1	BGIOSGA025112	cis		MSTRG.99789.1	BGIOSGA030450	trans
MSTRG.65500.1	BGIOSGA025113	cis		MSTRG.99789.1	BGIOSGA030476	trans
MSTRG.65500.1	BGIOSGA025114	cis		MSTRG.99789.1	BGIOSGA030480	trans
MSTRG.65500.1	BGIOSGA025115	cis		MSTRG.99789.1	BGIOSGA030483	trans
MSTRG.65500.1	BGIOSGA025116	cis		MSTRG.99789.1	BGIOSGA030540	trans
MSTRG.65500.1	BGIOSGA025117	cis		MSTRG.99789.1	BGIOSGA030545	trans
MSTRG.65500.1	BGIOSGA025118	cis		MSTRG.99789.1	BGIOSGA030555	trans
MSTRG.65500.1	BGIOSGA025119	cis		MSTRG.99789.1	BGIOSGA030576	trans
MSTRG.65500.1	BGIOSGA025120	cis		MSTRG.99789.1	BGIOSGA030619	trans
MSTRG.65500.1	BGIOSGA025121	cis		MSTRG.99789.1	BGIOSGA030642	trans
MSTRG.65500.1	BGIOSGA025122	cis		MSTRG.99789.1	BGIOSGA030694	trans
MSTRG.65500.1	BGIOSGA025124	cis		MSTRG.99789.1	BGIOSGA030723	trans
MSTRG.65500.1	BGIOSGA025125	cis		MSTRG.99789.1	BGIOSGA030806	trans
MSTRG.65500.1	BGIOSGA025126	cis		MSTRG.99789.1	BGIOSGA030852	trans
MSTRG.36419.1	BGIOSGA011128	cis		MSTRG.99789.1	BGIOSGA030943	trans
MSTRG.36419.1	BGIOSGA011129	cis		MSTRG.99789.1	BGIOSGA031052	trans
MSTRG.36419.1	BGIOSGA011130	cis		MSTRG.99789.1	BGIOSGA031076	trans
MSTRG.36419.1	BGIOSGA011131	cis		MSTRG.99789.1	BGIOSGA031138	trans
MSTRG.36419.1	BGIOSGA011132	cis		MSTRG.99789.1	BGIOSGA031191	trans
MSTRG.36419.1	BGIOSGA011133	cis		MSTRG.99789.1	BGIOSGA031202	trans
MSTRG.36419.1	BGIOSGA011134	cis		MSTRG.99789.1	BGIOSGA031209	trans
MSTRG.36419.1	BGIOSGA011135	cis		MSTRG.99789.1	BGIOSGA031221	trans
MSTRG.36419.1	BGIOSGA011136	cis		MSTRG.99789.1	BGIOSGA031225	trans
MSTRG.36419.1	BGIOSGA011137	cis		MSTRG.99789.1	BGIOSGA031465	trans
MSTRG.36419.1	BGIOSGA011138	cis		MSTRG.99789.1	BGIOSGA031680	trans
MSTRG.36419.1	BGIOSGA011140	cis		MSTRG.99789.1	BGIOSGA031715	trans
MSTRG.36419.1	BGIOSGA011141	cis		MSTRG.99789.1	BGIOSGA031717	trans
MSTRG.36419.1	BGIOSGA012204	cis		MSTRG.99789.1	BGIOSGA031749	trans
MSTRG.36419.1	BGIOSGA012205	cis		MSTRG.99789.1	BGIOSGA031784	trans
MSTRG.36419.1	BGIOSGA012206	cis		MSTRG.99789.1	BGIOSGA031801	trans
MSTRG.36419.1	BGIOSGA012207	cis		MSTRG.99789.1	BGIOSGA031810	trans
MSTRG.36419.1	BGIOSGA012208	cis		MSTRG.99789.1	BGIOSGA031845	trans
MSTRG.36419.1	BGIOSGA012209	cis		MSTRG.99789.1	BGIOSGA031861	trans
MSTRG.36419.1	BGIOSGA012210	cis		MSTRG.99789.1	BGIOSGA031867	trans
MSTRG.36419.1	BGIOSGA012211	cis		MSTRG.99789.1	BGIOSGA031880	trans
MSTRG.36419.1	BGIOSGA012212	cis		MSTRG.99789.1	BGIOSGA031900	trans
MSTRG.36419.1	BGIOSGA012213	cis		MSTRG.99789.1	BGIOSGA031920	trans
MSTRG.36419.1	BGIOSGA012215	cis		MSTRG.99789.1	BGIOSGA031930	trans
MSTRG.36419.1	BGIOSGA012216	cis		MSTRG.99789.1	BGIOSGA031931	trans
MSTRG.36419.1	BGIOSGA012217	cis		MSTRG.99789.1	BGIOSGA031932	trans
MSTRG.36419.1	BGIOSGA012218	cis		MSTRG.99789.1	BGIOSGA031964	trans
MSTRG.25678.1	BGIOSGA006738	cis		MSTRG.99789.1	BGIOSGA031986	trans
MSTRG.25678.1	BGIOSGA006739	cis		MSTRG.99789.1	BGIOSGA031988	trans
MSTRG.25678.1	BGIOSGA006740	cis		MSTRG.99789.1	BGIOSGA032040	trans
MSTRG.25678.1	BGIOSGA006741	cis		MSTRG.99789.1	BGIOSGA032078	trans
MSTRG.25678.1	BGIOSGA007916	cis		MSTRG.99789.1	BGIOSGA032090	trans
MSTRG.25678.1	BGIOSGA007917	cis		MSTRG.99789.1	BGIOSGA032110	trans
MSTRG.25678.1	BGIOSGA007918	cis		MSTRG.99789.1	BGIOSGA032131	trans
MSTRG.25678.1	BGIOSGA007920	cis		MSTRG.99789.1	BGIOSGA032157	trans
MSTRG.25678.1	BGIOSGA007921	cis		MSTRG.99789.1	BGIOSGA032242	trans
MSTRG.25678.1	BGIOSGA007922	cis		MSTRG.99789.1	BGIOSGA032245	trans
MSTRG.25678.1	BGIOSGA007923	cis		MSTRG.99789.1	BGIOSGA032248	trans
MSTRG.25678.1	BGIOSGA007924	cis		MSTRG.99789.1	BGIOSGA032252	trans
MSTRG.25678.1	BGIOSGA007925	cis		MSTRG.99789.1	BGIOSGA032266	trans
MSTRG.25678.1	BGIOSGA007926	cis		MSTRG.99789.1	BGIOSGA032295	trans
MSTRG.25678.1	BGIOSGA007927	cis		MSTRG.99789.1	BGIOSGA032301	trans
MSTRG.40868.4	BGIOSGA010359	cis		MSTRG.99789.1	BGIOSGA032348	trans
MSTRG.40868.4	BGIOSGA010360	cis		MSTRG.99789.1	BGIOSGA032360	trans
MSTRG.40868.4	BGIOSGA010361	cis		MSTRG.99789.1	BGIOSGA032370	trans
MSTRG.40868.4	BGIOSGA010362	cis		MSTRG.99789.1	BGIOSGA032398	trans
MSTRG.40868.4	BGIOSGA010363	cis		MSTRG.99789.1	BGIOSGA032402	trans
MSTRG.40868.4	BGIOSGA010364	cis		MSTRG.99789.1	BGIOSGA032416	trans
MSTRG.40868.4	BGIOSGA010365	cis		MSTRG.99789.1	BGIOSGA032472	trans
MSTRG.40868.4	BGIOSGA010366	cis		MSTRG.99789.1	BGIOSGA032526	trans
MSTRG.40868.4	BGIOSGA010367	cis		MSTRG.99789.1	BGIOSGA032535	trans
MSTRG.40868.4	BGIOSGA010368	cis		MSTRG.99789.1	BGIOSGA032543	trans
MSTRG.40868.4	BGIOSGA010369	cis		MSTRG.99789.1	BGIOSGA032588	trans
MSTRG.40868.4	BGIOSGA010370	cis		MSTRG.99789.1	BGIOSGA032592	trans
MSTRG.40868.4	BGIOSGA013013	cis		MSTRG.99789.1	BGIOSGA032598	trans
MSTRG.40868.4	BGIOSGA013014	cis		MSTRG.99789.1	BGIOSGA032628	trans
MSTRG.40868.4	BGIOSGA013015	cis		MSTRG.99789.1	BGIOSGA032709	trans
MSTRG.40868.4	BGIOSGA013016	cis		MSTRG.99789.1	BGIOSGA032711	trans
MSTRG.40868.4	BGIOSGA013017	cis		MSTRG.99789.1	BGIOSGA032722	trans
MSTRG.40868.4	BGIOSGA013018	cis		MSTRG.99789.1	BGIOSGA032756	trans
MSTRG.40868.4	BGIOSGA013019	cis		MSTRG.99789.1	BGIOSGA032799	trans
MSTRG.40868.4	BGIOSGA013020	cis		MSTRG.99789.1	BGIOSGA032837	trans
MSTRG.25179.2	BGIOSGA006827	cis		MSTRG.99789.1	BGIOSGA032863	trans
MSTRG.25179.2	BGIOSGA006828	cis		MSTRG.99789.1	BGIOSGA032864	trans
MSTRG.25179.2	BGIOSGA006829	cis		MSTRG.99789.1	BGIOSGA032865	trans
MSTRG.25179.2	BGIOSGA006830	cis		MSTRG.99789.1	BGIOSGA032874	trans
MSTRG.25179.2	BGIOSGA006831	cis		MSTRG.99789.1	BGIOSGA032903	trans
MSTRG.25179.2	BGIOSGA006832	cis		MSTRG.99789.1	BGIOSGA032943	trans
MSTRG.25179.2	BGIOSGA007837	cis		MSTRG.99789.1	BGIOSGA032954	trans
MSTRG.25179.2	BGIOSGA007838	cis		MSTRG.99789.1	BGIOSGA033035	trans
MSTRG.25179.2	BGIOSGA007839	cis		MSTRG.99789.1	BGIOSGA033060	trans
MSTRG.25179.2	BGIOSGA007841	cis		MSTRG.99789.1	BGIOSGA033121	trans
MSTRG.25179.2	BGIOSGA007842	cis		MSTRG.99789.1	BGIOSGA033315	trans
MSTRG.53859.1	BGIOSGA018790	cis		MSTRG.99789.1	BGIOSGA033382	trans
MSTRG.53859.1	BGIOSGA018791	cis		MSTRG.99789.1	BGIOSGA033556	trans
MSTRG.53859.1	BGIOSGA018793	cis		MSTRG.99789.1	BGIOSGA033567	trans
MSTRG.53859.1	BGIOSGA018795	cis		MSTRG.99789.1	BGIOSGA033662	trans
MSTRG.53859.1	BGIOSGA018796	cis		MSTRG.99789.1	BGIOSGA033672	trans
MSTRG.53859.1	BGIOSGA018797	cis		MSTRG.99789.1	BGIOSGA033744	trans
MSTRG.53859.1	BGIOSGA018798	cis		MSTRG.99789.1	BGIOSGA033760	trans
MSTRG.53859.1	BGIOSGA018799	cis		MSTRG.99789.1	BGIOSGA033827	trans
MSTRG.53859.1	BGIOSGA018800	cis		MSTRG.99789.1	BGIOSGA033836	trans
MSTRG.53859.1	BGIOSGA019177	cis		MSTRG.99789.1	BGIOSGA033841	trans
MSTRG.53859.1	BGIOSGA019178	cis		MSTRG.99789.1	BGIOSGA033843	trans
MSTRG.53859.1	BGIOSGA019179	cis		MSTRG.99789.1	BGIOSGA033862	trans
MSTRG.53859.1	BGIOSGA019180	cis		MSTRG.99789.1	BGIOSGA033863	trans
MSTRG.53859.1	BGIOSGA019181	cis		MSTRG.99789.1	BGIOSGA033897	trans
MSTRG.53859.1	BGIOSGA019182	cis		MSTRG.99789.1	BGIOSGA033938	trans
MSTRG.53859.1	BGIOSGA019183	cis		MSTRG.99789.1	BGIOSGA033942	trans
MSTRG.53859.1	BGIOSGA019184	cis		MSTRG.99789.1	BGIOSGA033959	trans
MSTRG.53859.1	BGIOSGA019185	cis		MSTRG.99789.1	BGIOSGA033960	trans
MSTRG.53859.1	BGIOSGA019186	cis		MSTRG.99789.1	BGIOSGA033998	trans
MSTRG.53859.1	BGIOSGA019187	cis		MSTRG.99789.1	BGIOSGA034019	trans
MSTRG.53859.1	BGIOSGA019188	cis		MSTRG.99789.1	BGIOSGA034055	trans
MSTRG.53859.1	BGIOSGA019189	cis		MSTRG.99789.1	BGIOSGA034063	trans
MSTRG.53859.1	BGIOSGA019191	cis		MSTRG.99789.1	BGIOSGA034098	trans
MSTRG.71418.1	BGIOSGA023798	cis		MSTRG.99789.1	BGIOSGA034129	trans
MSTRG.71418.1	BGIOSGA023800	cis		MSTRG.99789.1	BGIOSGA034157	trans
MSTRG.71418.1	BGIOSGA023801	cis		MSTRG.99789.1	BGIOSGA034198	trans
MSTRG.71418.1	BGIOSGA023802	cis		MSTRG.99789.1	BGIOSGA034287	trans
MSTRG.71418.1	BGIOSGA023803	cis		MSTRG.99789.1	BGIOSGA034301	trans
MSTRG.71418.1	BGIOSGA023805	cis		MSTRG.99789.1	BGIOSGA034457	trans
MSTRG.71418.1	BGIOSGA026273	cis		MSTRG.99789.1	BGIOSGA034490	trans
MSTRG.71418.1	BGIOSGA026274	cis		MSTRG.99789.1	BGIOSGA034491	trans
MSTRG.71418.1	BGIOSGA026275	cis		MSTRG.99789.1	BGIOSGA034591	trans
MSTRG.71418.1	BGIOSGA026277	cis		MSTRG.99789.1	BGIOSGA034609	trans
MSTRG.71418.1	BGIOSGA026278	cis		MSTRG.99789.1	BGIOSGA034642	trans
MSTRG.71418.1	BGIOSGA026279	cis		MSTRG.99789.1	BGIOSGA034651	trans
MSTRG.71418.1	BGIOSGA026280	cis		MSTRG.99789.1	BGIOSGA034656	trans
MSTRG.71418.1	BGIOSGA026282	cis		MSTRG.99789.1	BGIOSGA034657	trans
MSTRG.71418.1	BGIOSGA026283	cis		MSTRG.99789.1	BGIOSGA034721	trans
MSTRG.71418.1	BGIOSGA026284	cis		MSTRG.99789.1	BGIOSGA034731	trans
MSTRG.71418.1	BGIOSGA026285	cis		MSTRG.99789.1	BGIOSGA034777	trans
MSTRG.71418.1	BGIOSGA026286	cis		MSTRG.99789.1	BGIOSGA034830	trans
MSTRG.71418.1	BGIOSGA026287	cis		MSTRG.99789.1	BGIOSGA034893	trans
MSTRG.71418.1	BGIOSGA026288	cis		MSTRG.99789.1	BGIOSGA034908	trans
MSTRG.2086.1	BGIOSGA001894	cis		MSTRG.99789.1	BGIOSGA034943	trans
MSTRG.2086.1	BGIOSGA001895	cis		MSTRG.99789.1	BGIOSGA034970	trans
MSTRG.2086.1	BGIOSGA001896	cis		MSTRG.99789.1	BGIOSGA035083	trans
MSTRG.2086.1	BGIOSGA001897	cis		MSTRG.99789.1	BGIOSGA035086	trans
MSTRG.2086.1	BGIOSGA001898	cis		MSTRG.99789.1	BGIOSGA035118	trans
MSTRG.2086.1	BGIOSGA003251	cis		MSTRG.99789.1	BGIOSGA035130	trans
MSTRG.2086.1	BGIOSGA003253	cis		MSTRG.99789.1	BGIOSGA035135	trans
MSTRG.2086.1	BGIOSGA003254	cis		MSTRG.99789.1	BGIOSGA035142	trans
MSTRG.2086.1	BGIOSGA003255	cis		MSTRG.99789.1	BGIOSGA035223	trans
MSTRG.2086.1	BGIOSGA003256	cis		MSTRG.99789.1	BGIOSGA035298	trans
MSTRG.2086.1	BGIOSGA003257	cis		MSTRG.99789.1	BGIOSGA035344	trans
MSTRG.2086.1	BGIOSGA003258	cis		MSTRG.99789.1	BGIOSGA035348	trans
MSTRG.2086.1	BGIOSGA003259	cis		MSTRG.99789.1	BGIOSGA035374	trans
MSTRG.2086.1	BGIOSGA003260	cis		MSTRG.99789.1	BGIOSGA035400	trans
MSTRG.83300.1	BGIOSGA029524	cis		MSTRG.99789.1	BGIOSGA035553	trans
MSTRG.83300.1	BGIOSGA029525	cis		MSTRG.99789.1	BGIOSGA035590	trans
MSTRG.83300.1	BGIOSGA029526	cis		MSTRG.99789.1	BGIOSGA035605	trans
MSTRG.83300.1	BGIOSGA029528	cis		MSTRG.99789.1	BGIOSGA035692	trans
MSTRG.83300.1	BGIOSGA029529	cis		MSTRG.99789.1	BGIOSGA035710	trans
MSTRG.83300.1	BGIOSGA029530	cis		MSTRG.99789.1	BGIOSGA035782	trans
MSTRG.83300.1	BGIOSGA029531	cis		MSTRG.99789.1	BGIOSGA035917	trans
MSTRG.83300.1	BGIOSGA029532	cis		MSTRG.99789.1	BGIOSGA035970	trans
MSTRG.83300.1	BGIOSGA029533	cis		MSTRG.99789.1	BGIOSGA036031	trans
MSTRG.83300.1	BGIOSGA029534	cis		MSTRG.99789.1	BGIOSGA036050	trans
MSTRG.83300.1	BGIOSGA029535	cis		MSTRG.99789.1	BGIOSGA036055	trans
MSTRG.83300.1	BGIOSGA029537	cis		MSTRG.99789.1	BGIOSGA036056	trans
MSTRG.83300.1	BGIOSGA029538	cis		MSTRG.99789.1	BGIOSGA036063	trans
MSTRG.83300.1	BGIOSGA029539	cis		MSTRG.99789.1	BGIOSGA036104	trans
MSTRG.83300.1	BGIOSGA029540	cis		MSTRG.99789.1	BGIOSGA036105	trans
MSTRG.83300.1	BGIOSGA029541	cis		MSTRG.99789.1	BGIOSGA036161	trans
MSTRG.83300.1	BGIOSGA029543	cis		MSTRG.99789.1	BGIOSGA036164	trans
MSTRG.83300.1	BGIOSGA029544	cis		MSTRG.99789.1	BGIOSGA036165	trans
MSTRG.83300.1	BGIOSGA029545	cis		MSTRG.99789.1	BGIOSGA036167	trans
MSTRG.83300.1	BGIOSGA029548	cis		MSTRG.99789.1	BGIOSGA036168	trans
MSTRG.83300.1	BGIOSGA031009	cis		MSTRG.99789.1	BGIOSGA036191	trans
MSTRG.83300.1	BGIOSGA031010	cis		MSTRG.99789.1	BGIOSGA036216	trans
MSTRG.83300.1	BGIOSGA031011	cis		MSTRG.99789.1	BGIOSGA036230	trans
MSTRG.83300.1	BGIOSGA031012	cis		MSTRG.99789.1	BGIOSGA036232	trans
MSTRG.61351.1	BGIOSGA021202	cis		MSTRG.99789.1	BGIOSGA036268	trans
MSTRG.61351.1	BGIOSGA021203	cis		MSTRG.99789.1	BGIOSGA036313	trans
MSTRG.61351.1	BGIOSGA021208	cis		MSTRG.99789.1	BGIOSGA036346	trans
MSTRG.61351.1	BGIOSGA021209	cis		MSTRG.99789.1	BGIOSGA036399	trans
MSTRG.61351.1	BGIOSGA022943	cis		MSTRG.99789.1	BGIOSGA036442	trans
MSTRG.61351.1	BGIOSGA022944	cis		MSTRG.99789.1	BGIOSGA036621	trans
MSTRG.61351.1	BGIOSGA022945	cis		MSTRG.99789.1	BGIOSGA036645	trans
MSTRG.61351.1	BGIOSGA022946	cis		MSTRG.99789.1	BGIOSGA036844	trans
MSTRG.61351.1	BGIOSGA022952	cis		MSTRG.99789.1	BGIOSGA036850	trans
MSTRG.61351.1	BGIOSGA022953	cis		MSTRG.99789.1	BGIOSGA036869	trans
MSTRG.61351.1	BGIOSGA022954	cis		MSTRG.99789.1	BGIOSGA036872	trans
MSTRG.6579.1	BGIOSGA000777	cis		MSTRG.99789.1	BGIOSGA036876	trans
MSTRG.6579.1	BGIOSGA000778	cis		MSTRG.99789.1	BGIOSGA036914	trans
MSTRG.6579.1	BGIOSGA000779	cis		MSTRG.99789.1	BGIOSGA036927	trans
MSTRG.6579.1	BGIOSGA000780	cis		MSTRG.99789.1	BGIOSGA037046	trans
MSTRG.6579.1	BGIOSGA000781	cis		MSTRG.99789.1	BGIOSGA037050	trans
MSTRG.6579.1	BGIOSGA000782	cis		MSTRG.99789.1	BGIOSGA037051	trans
MSTRG.6579.1	BGIOSGA000783	cis		MSTRG.99789.1	BGIOSGA037086	trans
MSTRG.6579.1	BGIOSGA000784	cis		MSTRG.99789.1	BGIOSGA037179	trans
MSTRG.6579.1	BGIOSGA000785	cis		MSTRG.99789.1	BGIOSGA037180	trans
MSTRG.6579.1	BGIOSGA000786	cis		MSTRG.99789.1	BGIOSGA037182	trans
MSTRG.6579.1	BGIOSGA000787	cis		MSTRG.99789.1	BGIOSGA037245	trans
MSTRG.6579.1	BGIOSGA000788	cis		MSTRG.99789.1	BGIOSGA037275	trans
MSTRG.6579.1	BGIOSGA000789	cis		MSTRG.99789.1	BGIOSGA037307	trans
MSTRG.6579.1	BGIOSGA000790	cis		MSTRG.99789.1	BGIOSGA037311	trans
MSTRG.6579.1	BGIOSGA004489	cis		MSTRG.99789.1	BGIOSGA037361	trans
MSTRG.6579.1	BGIOSGA004490	cis		MSTRG.99789.1	BGIOSGA037406	trans
MSTRG.6579.1	BGIOSGA004491	cis		MSTRG.99789.1	BGIOSGA037430	trans
MSTRG.6579.1	BGIOSGA004492	cis		MSTRG.99789.1	BGIOSGA037476	trans
MSTRG.6579.1	BGIOSGA004493	cis		MSTRG.99789.1	BGIOSGA037589	trans
MSTRG.6579.1	BGIOSGA004494	cis		MSTRG.99789.1	BGIOSGA037655	trans
MSTRG.6579.1	BGIOSGA004495	cis		MSTRG.99789.1	BGIOSGA037702	trans
MSTRG.6579.1	BGIOSGA004496	cis		MSTRG.99789.1	BGIOSGA037705	trans
MSTRG.6579.1	BGIOSGA004497	cis		MSTRG.99789.1	BGIOSGA037708	trans
MSTRG.35154.1	BGIOSGA011363	cis		MSTRG.99789.1	BGIOSGA037750	trans
MSTRG.35154.1	BGIOSGA011364	cis		MSTRG.99789.1	BGIOSGA037756	trans
MSTRG.35154.1	BGIOSGA011365	cis		MSTRG.99789.1	BGIOSGA037844	trans
MSTRG.35154.1	BGIOSGA011366	cis		MSTRG.99789.1	BGIOSGA037860	trans
MSTRG.35154.1	BGIOSGA011367	cis		MSTRG.99789.1	BGIOSGA037969	trans
MSTRG.35154.1	BGIOSGA011368	cis		MSTRG.99789.1	BGIOSGA037974	trans
MSTRG.35154.1	BGIOSGA011369	cis		MSTRG.99789.1	BGIOSGA037975	trans
MSTRG.35154.1	BGIOSGA011371	cis		MSTRG.99789.1	BGIOSGA037978	trans
MSTRG.35154.1	BGIOSGA011373	cis		MSTRG.99789.1	BGIOSGA037987	trans
MSTRG.35154.1	BGIOSGA011374	cis		MSTRG.99789.1	BGIOSGA037989	trans
MSTRG.35154.1	BGIOSGA011375	cis		MSTRG.99789.1	BGIOSGA037992	trans
MSTRG.35154.1	BGIOSGA011376	cis		MSTRG.99789.1	BGIOSGA038021	trans
MSTRG.35154.1	BGIOSGA011377	cis		MSTRG.99789.1	BGIOSGA038040	trans
MSTRG.35154.1	BGIOSGA011378	cis		MSTRG.99789.1	BGIOSGA038060	trans
MSTRG.35154.1	BGIOSGA011379	cis		MSTRG.99789.1	BGIOSGA038070	trans
MSTRG.35154.1	BGIOSGA011380	cis		MSTRG.99789.1	BGIOSGA038118	trans
MSTRG.35154.1	BGIOSGA011381	cis		MSTRG.99789.1	BGIOSGA038166	trans
MSTRG.35154.1	BGIOSGA011382	cis		MSTRG.99789.1	BGIOSGA038233	trans
MSTRG.35154.1	BGIOSGA011935	cis		MSTRG.99789.1	BGIOSGA038252	trans
MSTRG.35154.1	BGIOSGA011936	cis		MSTRG.99789.1	BGIOSGA038329	trans
MSTRG.35154.1	BGIOSGA011937	cis		MSTRG.99789.1	BGIOSGA038338	trans
MSTRG.35154.1	BGIOSGA011938	cis		MSTRG.99789.1	BGIOSGA038375	trans
MSTRG.35154.1	BGIOSGA011939	cis		MSTRG.99789.1	BGIOSGA038419	trans
MSTRG.35154.1	BGIOSGA011940	cis		MSTRG.99789.1	BGIOSGA038535	trans
MSTRG.35154.1	BGIOSGA011941	cis		MSTRG.99789.1	BGIOSGA038659	trans
MSTRG.35154.1	BGIOSGA011942	cis		MSTRG.99789.1	BGIOSGA038737	trans
MSTRG.35154.1	BGIOSGA011943	cis		MSTRG.99789.1	BGIOSGA038747	trans
MSTRG.35154.1	BGIOSGA011944	cis		MSTRG.99789.1	BGIOSGA038826	trans
MSTRG.35154.1	BGIOSGA011945	cis		MSTRG.99789.1	BGIOSGA038894	trans
MSTRG.35154.1	BGIOSGA011946	cis		MSTRG.99789.1	BGIOSGA039023	trans
MSTRG.35154.1	BGIOSGA011947	cis		MSTRG.99789.1	BGIOSGA039546	trans
MSTRG.35154.1	BGIOSGA011948	cis		MSTRG.99789.1	BGIOSGA039633	trans
MSTRG.35154.1	BGIOSGA011949	cis		MSTRG.99789.1	BGIOSGA039662	trans
MSTRG.35154.1	BGIOSGA011951	cis		MSTRG.99789.1	BGIOSGA039758	trans
MSTRG.35154.1	BGIOSGA011952	cis		MSTRG.99789.1	BGIOSGA039765	trans
MSTRG.95812.2	BGIOSGA040616	cis		MSTRG.99789.1	BGIOSGA039907	trans
MSTRG.23952.1	BGIOSGA007100	cis		MSTRG.99789.1	BGIOSGA039977	trans
MSTRG.23952.1	BGIOSGA007101	cis		MSTRG.99789.1	BGIOSGA040004	trans
MSTRG.23952.1	BGIOSGA007102	cis		MSTRG.99789.1	BGIOSGA040013	trans
MSTRG.23952.1	BGIOSGA007103	cis		MSTRG.99789.1	BGIOSGA040191	trans
MSTRG.23952.1	BGIOSGA007104	cis		MSTRG.99789.1	BGIOSGA040206	trans
MSTRG.23952.1	BGIOSGA007106	cis		MSTRG.99789.1	BGIOSGA040464	trans
MSTRG.23952.1	BGIOSGA007107	cis		MSTRG.99789.1	BGIOSGA040477	trans
MSTRG.23952.1	BGIOSGA007108	cis		MSTRG.99789.1	BGIOSGA040510	trans
MSTRG.23952.1	BGIOSGA007109	cis		MSTRG.99789.1	BGIOSGA040516	trans
MSTRG.23952.1	BGIOSGA007110	cis		MSTRG.99789.1	BGIOSGA040529	trans
MSTRG.23952.1	BGIOSGA007564	cis		MSTRG.99789.1	BGIOSGA040567	trans
MSTRG.23952.1	BGIOSGA007565	cis		MSTRG.99789.1	BGIOSGA040590	trans
MSTRG.23952.1	BGIOSGA007566	cis		MSTRG.99789.1	BGIOSGA040632	trans
MSTRG.23952.1	BGIOSGA007567	cis		MSTRG.99789.1	BGIOSGA040643	trans
MSTRG.23952.1	BGIOSGA007568	cis		MSTRG.99789.1	BGIOSGA040687	trans
MSTRG.66140.34	BGIOSGA024720	cis		MSTRG.99789.1	BGIOSGA040701	trans
MSTRG.66140.34	BGIOSGA024721	cis		MSTRG.99789.1	BGIOSGA040706	trans
MSTRG.66140.34	BGIOSGA024722	cis		MSTRG.99789.1	BGIOSGA040739	trans
MSTRG.66140.34	BGIOSGA024723	cis		MSTRG.99789.1	Oryza_sativa_newGene_10789	trans
MSTRG.66140.34	BGIOSGA024724	cis		MSTRG.99789.1	Oryza_sativa_newGene_10836	trans
MSTRG.66140.34	BGIOSGA024725	cis		MSTRG.99789.1	Oryza_sativa_newGene_11671	trans
MSTRG.66140.34	BGIOSGA024726	cis		MSTRG.99789.1	Oryza_sativa_newGene_12169	trans
MSTRG.66140.34	BGIOSGA024728	cis		MSTRG.99789.1	Oryza_sativa_newGene_13096	trans
MSTRG.66140.34	BGIOSGA024729	cis		MSTRG.99789.1	Oryza_sativa_newGene_13522	trans
MSTRG.66140.34	BGIOSGA024730	cis		MSTRG.99789.1	Oryza_sativa_newGene_13665	trans
MSTRG.66140.34	BGIOSGA024731	cis		MSTRG.99789.1	Oryza_sativa_newGene_14737	trans
MSTRG.66140.34	BGIOSGA024732	cis		MSTRG.99789.1	Oryza_sativa_newGene_17936	trans
MSTRG.66140.34	BGIOSGA025245	cis		MSTRG.99789.1	Oryza_sativa_newGene_18602	trans
MSTRG.66140.34	BGIOSGA025246	cis		MSTRG.99789.1	Oryza_sativa_newGene_18621	trans
MSTRG.66140.34	BGIOSGA025247	cis		MSTRG.99789.1	Oryza_sativa_newGene_21858	trans
MSTRG.66140.34	BGIOSGA025248	cis		MSTRG.99789.1	Oryza_sativa_newGene_22585	trans
MSTRG.66140.34	BGIOSGA025249	cis		MSTRG.99789.1	Oryza_sativa_newGene_22902	trans
MSTRG.66140.34	BGIOSGA025250	cis		MSTRG.99789.1	Oryza_sativa_newGene_23090	trans
MSTRG.43208.1	BGIOSGA009922	cis		MSTRG.99789.1	Oryza_sativa_newGene_2378	trans
MSTRG.43208.1	BGIOSGA009925	cis		MSTRG.99789.1	Oryza_sativa_newGene_25164	trans
MSTRG.43208.1	BGIOSGA009926	cis		MSTRG.99789.1	Oryza_sativa_newGene_25191	trans
MSTRG.43208.1	BGIOSGA009927	cis		MSTRG.99789.1	Oryza_sativa_newGene_25637	trans
MSTRG.43208.1	BGIOSGA009928	cis		MSTRG.99789.1	Oryza_sativa_newGene_27482	trans
MSTRG.43208.1	BGIOSGA009929	cis		MSTRG.99789.1	Oryza_sativa_newGene_28334	trans
MSTRG.43208.1	BGIOSGA009930	cis		MSTRG.99789.1	Oryza_sativa_newGene_28547	trans
MSTRG.43208.1	BGIOSGA013436	cis		MSTRG.99789.1	Oryza_sativa_newGene_31235	trans
MSTRG.43208.1	BGIOSGA013437	cis		MSTRG.99789.1	Oryza_sativa_newGene_31817	trans
MSTRG.43208.1	BGIOSGA013438	cis		MSTRG.99789.1	Oryza_sativa_newGene_32926	trans
MSTRG.43208.1	BGIOSGA013439	cis		MSTRG.99789.1	Oryza_sativa_newGene_33642	trans
MSTRG.43208.1	BGIOSGA013440	cis		MSTRG.99789.1	Oryza_sativa_newGene_40493	trans
MSTRG.43208.1	BGIOSGA013441	cis		MSTRG.99789.1	Oryza_sativa_newGene_40950	trans
MSTRG.43208.1	BGIOSGA013442	cis		MSTRG.99789.1	Oryza_sativa_newGene_41220	trans
MSTRG.43208.1	BGIOSGA013443	cis		MSTRG.99789.1	Oryza_sativa_newGene_42147	trans
MSTRG.43208.1	BGIOSGA013444	cis		MSTRG.99789.1	Oryza_sativa_newGene_44715	trans
MSTRG.43208.1	BGIOSGA013445	cis		MSTRG.99789.1	Oryza_sativa_newGene_4489	trans
MSTRG.43208.1	BGIOSGA013446	cis		MSTRG.99789.1	Oryza_sativa_newGene_44915	trans
MSTRG.43208.1	BGIOSGA013447	cis		MSTRG.99789.1	Oryza_sativa_newGene_45038	trans
MSTRG.43208.1	BGIOSGA013448	cis		MSTRG.99789.1	Oryza_sativa_newGene_45805	trans
MSTRG.43208.1	BGIOSGA013449	cis		MSTRG.99789.1	Oryza_sativa_newGene_45813	trans
MSTRG.43208.1	BGIOSGA013450	cis		MSTRG.99789.1	Oryza_sativa_newGene_45849	trans
MSTRG.43208.1	BGIOSGA013451	cis		MSTRG.99789.1	Oryza_sativa_newGene_46627	trans
MSTRG.43208.1	BGIOSGA013452	cis		MSTRG.99789.1	Oryza_sativa_newGene_4672	trans
MSTRG.43208.1	BGIOSGA013454	cis		MSTRG.99789.1	Oryza_sativa_newGene_47481	trans
MSTRG.7839.11	BGIOSGA000434	cis		MSTRG.99789.1	Oryza_sativa_newGene_47564	trans
MSTRG.7839.11	BGIOSGA000435	cis		MSTRG.99789.1	Oryza_sativa_newGene_48554	trans
MSTRG.7839.11	BGIOSGA000437	cis		MSTRG.99789.1	Oryza_sativa_newGene_48595	trans
MSTRG.7839.11	BGIOSGA000438	cis		MSTRG.99789.1	Oryza_sativa_newGene_48727	trans
MSTRG.7839.11	BGIOSGA000440	cis		MSTRG.99789.1	Oryza_sativa_newGene_48996	trans
MSTRG.7839.11	BGIOSGA000441	cis		MSTRG.99789.1	Oryza_sativa_newGene_49039	trans
MSTRG.7839.11	BGIOSGA000442	cis		MSTRG.99789.1	Oryza_sativa_newGene_50813	trans
MSTRG.7839.11	BGIOSGA004854	cis		MSTRG.99789.1	Oryza_sativa_newGene_51569	trans
MSTRG.7839.11	BGIOSGA004855	cis		MSTRG.99789.1	Oryza_sativa_newGene_52083	trans
MSTRG.7839.11	BGIOSGA004857	cis		MSTRG.99789.1	Oryza_sativa_newGene_52233	trans
MSTRG.7839.11	BGIOSGA004858	cis		MSTRG.99789.1	Oryza_sativa_newGene_52644	trans
MSTRG.7839.11	BGIOSGA004859	cis		MSTRG.99789.1	Oryza_sativa_newGene_52869	trans
MSTRG.7839.11	BGIOSGA004860	cis		MSTRG.99789.1	Oryza_sativa_newGene_53036	trans
MSTRG.289.1	BGIOSGA002508	cis		MSTRG.99789.1	Oryza_sativa_newGene_53673	trans
MSTRG.289.1	BGIOSGA002509	cis		MSTRG.99789.1	Oryza_sativa_newGene_54372	trans
MSTRG.289.1	BGIOSGA002510	cis		MSTRG.99789.1	Oryza_sativa_newGene_5965	trans
MSTRG.289.1	BGIOSGA002511	cis		MSTRG.99789.1	Oryza_sativa_newGene_8340	trans
MSTRG.289.1	BGIOSGA002512	cis		MSTRG.99789.1	Oryza_sativa_newGene_8683	trans
MSTRG.289.1	BGIOSGA002513	cis		MSTRG.99789.1	Oryza_sativa_newGene_9799	trans
MSTRG.289.1	BGIOSGA002514	cis		MSTRG.99766.1	BGIOSGA000155	trans
MSTRG.289.1	BGIOSGA002515	cis		MSTRG.99766.1	BGIOSGA000189	trans
MSTRG.289.1	BGIOSGA002516	cis		MSTRG.99766.1	BGIOSGA000830	trans
MSTRG.289.1	BGIOSGA002517	cis		MSTRG.99766.1	BGIOSGA000866	trans
MSTRG.289.1	BGIOSGA002518	cis		MSTRG.99766.1	BGIOSGA001111	trans
MSTRG.289.1	BGIOSGA002519	cis		MSTRG.99766.1	BGIOSGA001252	trans
MSTRG.289.1	BGIOSGA002520	cis		MSTRG.99766.1	BGIOSGA001360	trans
MSTRG.289.1	BGIOSGA002521	cis		MSTRG.99766.1	BGIOSGA001371	trans
MSTRG.289.1	BGIOSGA002522	cis		MSTRG.99766.1	BGIOSGA001550	trans
MSTRG.289.1	BGIOSGA002523	cis		MSTRG.99766.1	BGIOSGA002016	trans
MSTRG.289.1	BGIOSGA002524	cis		MSTRG.99766.1	BGIOSGA002102	trans
MSTRG.289.1	BGIOSGA002641	cis		MSTRG.99766.1	BGIOSGA002240	trans
MSTRG.289.1	BGIOSGA002642	cis		MSTRG.99766.1	BGIOSGA002406	trans
MSTRG.289.1	BGIOSGA002643	cis		MSTRG.99766.1	BGIOSGA002671	trans
MSTRG.289.1	BGIOSGA002644	cis		MSTRG.99766.1	BGIOSGA002680	trans
MSTRG.289.1	BGIOSGA002645	cis		MSTRG.99766.1	BGIOSGA002773	trans
MSTRG.289.1	BGIOSGA002646	cis		MSTRG.99766.1	BGIOSGA002814	trans
MSTRG.289.1	BGIOSGA002647	cis		MSTRG.99766.1	BGIOSGA002818	trans
MSTRG.289.1	BGIOSGA002648	cis		MSTRG.99766.1	BGIOSGA002848	trans
MSTRG.289.1	BGIOSGA002649	cis		MSTRG.99766.1	BGIOSGA002858	trans
MSTRG.289.1	BGIOSGA002650	cis		MSTRG.99766.1	BGIOSGA002969	trans
MSTRG.289.1	BGIOSGA002651	cis		MSTRG.99766.1	BGIOSGA003030	trans
MSTRG.289.1	BGIOSGA002652	cis		MSTRG.99766.1	BGIOSGA003068	trans
MSTRG.289.1	BGIOSGA002653	cis		MSTRG.99766.1	BGIOSGA003069	trans
MSTRG.67509.2	BGIOSGA024486	cis		MSTRG.99766.1	BGIOSGA003111	trans
MSTRG.67509.2	BGIOSGA024487	cis		MSTRG.99766.1	BGIOSGA003159	trans
MSTRG.67509.2	BGIOSGA024488	cis		MSTRG.99766.1	BGIOSGA003196	trans
MSTRG.67509.2	BGIOSGA024489	cis		MSTRG.99766.1	BGIOSGA003267	trans
MSTRG.67509.2	BGIOSGA024490	cis		MSTRG.99766.1	BGIOSGA003275	trans
MSTRG.67509.2	BGIOSGA025500	cis		MSTRG.99766.1	BGIOSGA003348	trans
MSTRG.67509.2	BGIOSGA025501	cis		MSTRG.99766.1	BGIOSGA003350	trans
MSTRG.67509.2	BGIOSGA025502	cis		MSTRG.99766.1	BGIOSGA003363	trans
MSTRG.67509.2	BGIOSGA025503	cis		MSTRG.99766.1	BGIOSGA003446	trans
MSTRG.67509.2	BGIOSGA025504	cis		MSTRG.99766.1	BGIOSGA003460	trans
MSTRG.67509.2	BGIOSGA025505	cis		MSTRG.99766.1	BGIOSGA003500	trans
MSTRG.67509.2	BGIOSGA025506	cis		MSTRG.99766.1	BGIOSGA003563	trans
MSTRG.3487.1	BGIOSGA001502	cis		MSTRG.99766.1	BGIOSGA003658	trans
MSTRG.3487.1	BGIOSGA001503	cis		MSTRG.99766.1	BGIOSGA003988	trans
MSTRG.3487.1	BGIOSGA001504	cis		MSTRG.99766.1	BGIOSGA004068	trans
MSTRG.3487.1	BGIOSGA001506	cis		MSTRG.99766.1	BGIOSGA004120	trans
MSTRG.3487.1	BGIOSGA001507	cis		MSTRG.99766.1	BGIOSGA004127	trans
MSTRG.3487.1	BGIOSGA003674	cis		MSTRG.99766.1	BGIOSGA004280	trans
MSTRG.3487.1	BGIOSGA003675	cis		MSTRG.99766.1	BGIOSGA004424	trans
MSTRG.3487.1	BGIOSGA003676	cis		MSTRG.99766.1	BGIOSGA004460	trans
MSTRG.3487.1	BGIOSGA003677	cis		MSTRG.99766.1	BGIOSGA004563	trans
MSTRG.84756.1	BGIOSGA038081	cis		MSTRG.99766.1	BGIOSGA004658	trans
MSTRG.84756.1	BGIOSGA038083	cis		MSTRG.99766.1	BGIOSGA004749	trans
MSTRG.11233.4	BGIOSGA032198	cis		MSTRG.99766.1	BGIOSGA004751	trans
MSTRG.11233.4	BGIOSGA032199	cis		MSTRG.99766.1	BGIOSGA004855	trans
MSTRG.11233.4	BGIOSGA032200	cis		MSTRG.99766.1	BGIOSGA004861	trans
MSTRG.11233.4	BGIOSGA032201	cis		MSTRG.99766.1	BGIOSGA005336	trans
MSTRG.11233.4	BGIOSGA032202	cis		MSTRG.99766.1	BGIOSGA005516	trans
MSTRG.11233.4	BGIOSGA032642	cis		MSTRG.99766.1	BGIOSGA005706	trans
MSTRG.11233.4	BGIOSGA032643	cis		MSTRG.99766.1	BGIOSGA005918	trans
MSTRG.11233.4	BGIOSGA032644	cis		MSTRG.99766.1	BGIOSGA005980	trans
MSTRG.11233.4	BGIOSGA032645	cis		MSTRG.99766.1	BGIOSGA006080	trans
MSTRG.11233.4	BGIOSGA032646	cis		MSTRG.99766.1	BGIOSGA006219	trans
MSTRG.56861.3	BGIOSGA017804	cis		MSTRG.99766.1	BGIOSGA006220	trans
MSTRG.56861.3	BGIOSGA017805	cis		MSTRG.99766.1	BGIOSGA006393	trans
MSTRG.56861.3	BGIOSGA017806	cis		MSTRG.99766.1	BGIOSGA006415	trans
MSTRG.56861.3	BGIOSGA017807	cis		MSTRG.99766.1	BGIOSGA006416	trans
MSTRG.56861.3	BGIOSGA017808	cis		MSTRG.99766.1	BGIOSGA006543	trans
MSTRG.56861.3	BGIOSGA017809	cis		MSTRG.99766.1	BGIOSGA006727	trans
MSTRG.56861.3	BGIOSGA017810	cis		MSTRG.99766.1	BGIOSGA006773	trans
MSTRG.56861.3	BGIOSGA017811	cis		MSTRG.99766.1	BGIOSGA006831	trans
MSTRG.56861.3	BGIOSGA017812	cis		MSTRG.99766.1	BGIOSGA006936	trans
MSTRG.56861.3	BGIOSGA017813	cis		MSTRG.99766.1	BGIOSGA006948	trans
MSTRG.56861.3	BGIOSGA017814	cis		MSTRG.99766.1	BGIOSGA007083	trans
MSTRG.56861.3	BGIOSGA017815	cis		MSTRG.99766.1	BGIOSGA007416	trans
MSTRG.56861.3	BGIOSGA017816	cis		MSTRG.99766.1	BGIOSGA007542	trans
MSTRG.56861.3	BGIOSGA017817	cis		MSTRG.99766.1	BGIOSGA007600	trans
MSTRG.56861.3	BGIOSGA017818	cis		MSTRG.99766.1	BGIOSGA007601	trans
MSTRG.56861.3	BGIOSGA017819	cis		MSTRG.99766.1	BGIOSGA007772	trans
MSTRG.56861.3	BGIOSGA017820	cis		MSTRG.99766.1	BGIOSGA007865	trans
MSTRG.56861.3	BGIOSGA020089	cis		MSTRG.99766.1	BGIOSGA007941	trans
MSTRG.56861.3	BGIOSGA020090	cis		MSTRG.99766.1	BGIOSGA008035	trans
MSTRG.56861.3	BGIOSGA020092	cis		MSTRG.99766.1	BGIOSGA008070	trans
MSTRG.56861.3	BGIOSGA020094	cis		MSTRG.99766.1	BGIOSGA008229	trans
MSTRG.56861.3	BGIOSGA020095	cis		MSTRG.99766.1	BGIOSGA008301	trans
MSTRG.56861.3	BGIOSGA020096	cis		MSTRG.99766.1	BGIOSGA008313	trans
MSTRG.56861.3	BGIOSGA020097	cis		MSTRG.99766.1	BGIOSGA008318	trans
MSTRG.56861.3	BGIOSGA020098	cis		MSTRG.99766.1	BGIOSGA008461	trans
MSTRG.56861.3	BGIOSGA020099	cis		MSTRG.99766.1	BGIOSGA008482	trans
MSTRG.56861.3	BGIOSGA020100	cis		MSTRG.99766.1	BGIOSGA008513	trans
MSTRG.7956.1	BGIOSGA000405	cis		MSTRG.99766.1	BGIOSGA008582	trans
MSTRG.7956.1	BGIOSGA000406	cis		MSTRG.99766.1	BGIOSGA008752	trans
MSTRG.7956.1	BGIOSGA000407	cis		MSTRG.99766.1	BGIOSGA009168	trans
MSTRG.7956.1	BGIOSGA000408	cis		MSTRG.99766.1	BGIOSGA009224	trans
MSTRG.7956.1	BGIOSGA000409	cis		MSTRG.99766.1	BGIOSGA009745	trans
MSTRG.7956.1	BGIOSGA000410	cis		MSTRG.99766.1	BGIOSGA009933	trans
MSTRG.7956.1	BGIOSGA000411	cis		MSTRG.99766.1	BGIOSGA010015	trans
MSTRG.7956.1	BGIOSGA000412	cis		MSTRG.99766.1	BGIOSGA010117	trans
MSTRG.7956.1	BGIOSGA000413	cis		MSTRG.99766.1	BGIOSGA010222	trans
MSTRG.7956.1	BGIOSGA000414	cis		MSTRG.99766.1	BGIOSGA010334	trans
MSTRG.7956.1	BGIOSGA000415	cis		MSTRG.99766.1	BGIOSGA010516	trans
MSTRG.7956.1	BGIOSGA000416	cis		MSTRG.99766.1	BGIOSGA010598	trans
MSTRG.7956.1	BGIOSGA004888	cis		MSTRG.99766.1	BGIOSGA010639	trans
MSTRG.7956.1	BGIOSGA004889	cis		MSTRG.99766.1	BGIOSGA011114	trans
MSTRG.7956.1	BGIOSGA004890	cis		MSTRG.99766.1	BGIOSGA011165	trans
MSTRG.7956.1	BGIOSGA004891	cis		MSTRG.99766.1	BGIOSGA011182	trans
MSTRG.7956.1	BGIOSGA004892	cis		MSTRG.99766.1	BGIOSGA011257	trans
MSTRG.7956.1	BGIOSGA004893	cis		MSTRG.99766.1	BGIOSGA011445	trans
MSTRG.7956.1	BGIOSGA004894	cis		MSTRG.99766.1	BGIOSGA011586	trans
MSTRG.7956.1	BGIOSGA004895	cis		MSTRG.99766.1	BGIOSGA011780	trans
MSTRG.7956.1	BGIOSGA004896	cis		MSTRG.99766.1	BGIOSGA011951	trans
MSTRG.7956.1	BGIOSGA004897	cis		MSTRG.99766.1	BGIOSGA012068	trans
MSTRG.7956.1	BGIOSGA004898	cis		MSTRG.99766.1	BGIOSGA012182	trans
MSTRG.7956.1	BGIOSGA004900	cis		MSTRG.99766.1	BGIOSGA012242	trans
MSTRG.7956.1	BGIOSGA004901	cis		MSTRG.99766.1	BGIOSGA012243	trans
MSTRG.61106.1	BGIOSGA021230	cis		MSTRG.99766.1	BGIOSGA012713	trans
MSTRG.61106.1	BGIOSGA021231	cis		MSTRG.99766.1	BGIOSGA012758	trans
MSTRG.61106.1	BGIOSGA021232	cis		MSTRG.99766.1	BGIOSGA012768	trans
MSTRG.61106.1	BGIOSGA021234	cis		MSTRG.99766.1	BGIOSGA012970	trans
MSTRG.61106.1	BGIOSGA021235	cis		MSTRG.99766.1	BGIOSGA012995	trans
MSTRG.61106.1	BGIOSGA021236	cis		MSTRG.99766.1	BGIOSGA013045	trans
MSTRG.61106.1	BGIOSGA021237	cis		MSTRG.99766.1	BGIOSGA013116	trans
MSTRG.61106.1	BGIOSGA021238	cis		MSTRG.99766.1	BGIOSGA013121	trans
MSTRG.61106.1	BGIOSGA021239	cis		MSTRG.99766.1	BGIOSGA013202	trans
MSTRG.61106.1	BGIOSGA022918	cis		MSTRG.99766.1	BGIOSGA013274	trans
MSTRG.61106.1	BGIOSGA022920	cis		MSTRG.99766.1	BGIOSGA013276	trans
MSTRG.61106.1	BGIOSGA022921	cis		MSTRG.99766.1	BGIOSGA013418	trans
MSTRG.61106.1	BGIOSGA022922	cis		MSTRG.99766.1	BGIOSGA013434	trans
MSTRG.61106.1	BGIOSGA022923	cis		MSTRG.99766.1	BGIOSGA013439	trans
MSTRG.79497.1	BGIOSGA026467	cis		MSTRG.99766.1	BGIOSGA014038	trans
MSTRG.79497.1	BGIOSGA026468	cis		MSTRG.99766.1	BGIOSGA014157	trans
MSTRG.79497.1	BGIOSGA026469	cis		MSTRG.99766.1	BGIOSGA014248	trans
MSTRG.79497.1	BGIOSGA026470	cis		MSTRG.99766.1	BGIOSGA014463	trans
MSTRG.79497.1	BGIOSGA026471	cis		MSTRG.99766.1	BGIOSGA014619	trans
MSTRG.79497.1	BGIOSGA026472	cis		MSTRG.99766.1	BGIOSGA014807	trans
MSTRG.79497.1	BGIOSGA026473	cis		MSTRG.99766.1	BGIOSGA014904	trans
MSTRG.79497.1	BGIOSGA026475	cis		MSTRG.99766.1	BGIOSGA014993	trans
MSTRG.79497.1	BGIOSGA026476	cis		MSTRG.99766.1	BGIOSGA015037	trans
MSTRG.79497.1	BGIOSGA026477	cis		MSTRG.99766.1	BGIOSGA015281	trans
MSTRG.79497.1	BGIOSGA026478	cis		MSTRG.99766.1	BGIOSGA015345	trans
MSTRG.79497.1	BGIOSGA026479	cis		MSTRG.99766.1	BGIOSGA015449	trans
MSTRG.79497.1	BGIOSGA026480	cis		MSTRG.99766.1	BGIOSGA015578	trans
MSTRG.79497.1	BGIOSGA026481	cis		MSTRG.99766.1	BGIOSGA015627	trans
MSTRG.79497.1	BGIOSGA026482	cis		MSTRG.99766.1	BGIOSGA015641	trans
MSTRG.79497.1	BGIOSGA026483	cis		MSTRG.99766.1	BGIOSGA015646	trans
MSTRG.79497.1	BGIOSGA026484	cis		MSTRG.99766.1	BGIOSGA015659	trans
MSTRG.79497.1	BGIOSGA029199	cis		MSTRG.99766.1	BGIOSGA015865	trans
MSTRG.79497.1	BGIOSGA029200	cis		MSTRG.99766.1	BGIOSGA015883	trans
MSTRG.79497.1	BGIOSGA029201	cis		MSTRG.99766.1	BGIOSGA015902	trans
MSTRG.79497.1	BGIOSGA029202	cis		MSTRG.99766.1	BGIOSGA015934	trans
MSTRG.79497.1	BGIOSGA029203	cis		MSTRG.99766.1	BGIOSGA015946	trans
MSTRG.79497.1	BGIOSGA029204	cis		MSTRG.99766.1	BGIOSGA016058	trans
MSTRG.79497.1	BGIOSGA029205	cis		MSTRG.99766.1	BGIOSGA016076	trans
MSTRG.79497.1	BGIOSGA029206	cis		MSTRG.99766.1	BGIOSGA016130	trans
MSTRG.79497.1	BGIOSGA029208	cis		MSTRG.99766.1	BGIOSGA016183	trans
MSTRG.79497.1	BGIOSGA029209	cis		MSTRG.99766.1	BGIOSGA016322	trans
MSTRG.79497.1	BGIOSGA029210	cis		MSTRG.99766.1	BGIOSGA016413	trans
MSTRG.79497.1	BGIOSGA029211	cis		MSTRG.99766.1	BGIOSGA016414	trans
MSTRG.73907.2	BGIOSGA028208	cis		MSTRG.99766.1	BGIOSGA016764	trans
MSTRG.73907.2	BGIOSGA028209	cis		MSTRG.99766.1	BGIOSGA016824	trans
MSTRG.73907.2	BGIOSGA028210	cis		MSTRG.99766.1	BGIOSGA016845	trans
MSTRG.74052.12	BGIOSGA027383	cis		MSTRG.99766.1	BGIOSGA016899	trans
MSTRG.74052.12	BGIOSGA027384	cis		MSTRG.99766.1	BGIOSGA017192	trans
MSTRG.74052.12	BGIOSGA027385	cis		MSTRG.99766.1	BGIOSGA017476	trans
MSTRG.74052.12	BGIOSGA027386	cis		MSTRG.99766.1	BGIOSGA017618	trans
MSTRG.74052.12	BGIOSGA027387	cis		MSTRG.99766.1	BGIOSGA018029	trans
MSTRG.74052.12	BGIOSGA027388	cis		MSTRG.99766.1	BGIOSGA018047	trans
MSTRG.74052.12	BGIOSGA027389	cis		MSTRG.99766.1	BGIOSGA018269	trans
MSTRG.74052.12	BGIOSGA027390	cis		MSTRG.99766.1	BGIOSGA018422	trans
MSTRG.74052.12	BGIOSGA028264	cis		MSTRG.99766.1	BGIOSGA018481	trans
MSTRG.74052.12	BGIOSGA028265	cis		MSTRG.99766.1	BGIOSGA018588	trans
MSTRG.74052.12	BGIOSGA028266	cis		MSTRG.99766.1	BGIOSGA018598	trans
MSTRG.74052.12	BGIOSGA028267	cis		MSTRG.99766.1	BGIOSGA018649	trans
MSTRG.74052.12	BGIOSGA028268	cis		MSTRG.99766.1	BGIOSGA018668	trans
MSTRG.74052.12	BGIOSGA028271	cis		MSTRG.99766.1	BGIOSGA018700	trans
MSTRG.74052.12	BGIOSGA028272	cis		MSTRG.99766.1	BGIOSGA018718	trans
MSTRG.74052.12	BGIOSGA028273	cis		MSTRG.99766.1	BGIOSGA018819	trans
MSTRG.74052.12	BGIOSGA028274	cis		MSTRG.99766.1	BGIOSGA018953	trans
MSTRG.79311.2	BGIOSGA026515	cis		MSTRG.99766.1	BGIOSGA019142	trans
MSTRG.79311.2	BGIOSGA026516	cis		MSTRG.99766.1	BGIOSGA019238	trans
MSTRG.79311.2	BGIOSGA026517	cis		MSTRG.99766.1	BGIOSGA019341	trans
MSTRG.79311.2	BGIOSGA026518	cis		MSTRG.99766.1	BGIOSGA019478	trans
MSTRG.79311.2	BGIOSGA026519	cis		MSTRG.99766.1	BGIOSGA019569	trans
MSTRG.79311.2	BGIOSGA026520	cis		MSTRG.99766.1	BGIOSGA019591	trans
MSTRG.79311.2	BGIOSGA026521	cis		MSTRG.99766.1	BGIOSGA019595	trans
MSTRG.79311.2	BGIOSGA026522	cis		MSTRG.99766.1	BGIOSGA019628	trans
MSTRG.79311.2	BGIOSGA026523	cis		MSTRG.99766.1	BGIOSGA019757	trans
MSTRG.79311.2	BGIOSGA026524	cis		MSTRG.99766.1	BGIOSGA019758	trans
MSTRG.79311.2	BGIOSGA029125	cis		MSTRG.99766.1	BGIOSGA019794	trans
MSTRG.79311.2	BGIOSGA029126	cis		MSTRG.99766.1	BGIOSGA019831	trans
MSTRG.79311.2	BGIOSGA029127	cis		MSTRG.99766.1	BGIOSGA019895	trans
MSTRG.79311.2	BGIOSGA029128	cis		MSTRG.99766.1	BGIOSGA019951	trans
MSTRG.79311.2	BGIOSGA029129	cis		MSTRG.99766.1	BGIOSGA020067	trans
MSTRG.79311.2	BGIOSGA029130	cis		MSTRG.99766.1	BGIOSGA020243	trans
MSTRG.79311.2	BGIOSGA029132	cis		MSTRG.99766.1	BGIOSGA020353	trans
MSTRG.79311.2	BGIOSGA029133	cis		MSTRG.99766.1	BGIOSGA020474	trans
MSTRG.79311.2	BGIOSGA029134	cis		MSTRG.99766.1	BGIOSGA020764	trans
MSTRG.79311.2	BGIOSGA029135	cis		MSTRG.99766.1	BGIOSGA020792	trans
MSTRG.79311.2	BGIOSGA029136	cis		MSTRG.99766.1	BGIOSGA020813	trans
MSTRG.79311.2	BGIOSGA029138	cis		MSTRG.99766.1	BGIOSGA020831	trans
MSTRG.79311.2	BGIOSGA029139	cis		MSTRG.99766.1	BGIOSGA020859	trans
MSTRG.79311.2	BGIOSGA029140	cis		MSTRG.99766.1	BGIOSGA020949	trans
MSTRG.79311.2	BGIOSGA029141	cis		MSTRG.99766.1	BGIOSGA020996	trans
MSTRG.79311.2	BGIOSGA029142	cis		MSTRG.99766.1	BGIOSGA021132	trans
MSTRG.79311.2	BGIOSGA029143	cis		MSTRG.99766.1	BGIOSGA021235	trans
MSTRG.79311.2	BGIOSGA029144	cis		MSTRG.99766.1	BGIOSGA021265	trans
MSTRG.79311.2	BGIOSGA029145	cis		MSTRG.99766.1	BGIOSGA021434	trans
MSTRG.79311.2	BGIOSGA029146	cis		MSTRG.99766.1	BGIOSGA021592	trans
MSTRG.79311.2	BGIOSGA029147	cis		MSTRG.99766.1	BGIOSGA021713	trans
MSTRG.79311.2	BGIOSGA029148	cis		MSTRG.99766.1	BGIOSGA021749	trans
MSTRG.79311.2	BGIOSGA029149	cis		MSTRG.99766.1	BGIOSGA022103	trans
MSTRG.79311.2	BGIOSGA029150	cis		MSTRG.99766.1	BGIOSGA022310	trans
MSTRG.79311.2	BGIOSGA029151	cis		MSTRG.99766.1	BGIOSGA022459	trans
MSTRG.79311.2	BGIOSGA029153	cis		MSTRG.99766.1	BGIOSGA022478	trans
MSTRG.79311.2	BGIOSGA029154	cis		MSTRG.99766.1	BGIOSGA022504	trans
MSTRG.79311.2	BGIOSGA029155	cis		MSTRG.99766.1	BGIOSGA022527	trans
MSTRG.79311.2	BGIOSGA029156	cis		MSTRG.99766.1	BGIOSGA022542	trans
MSTRG.79311.2	BGIOSGA029157	cis		MSTRG.99766.1	BGIOSGA022692	trans
MSTRG.79311.2	BGIOSGA029158	cis		MSTRG.99766.1	BGIOSGA022707	trans
MSTRG.79311.2	BGIOSGA029159	cis		MSTRG.99766.1	BGIOSGA022749	trans
MSTRG.79311.2	BGIOSGA029160	cis		MSTRG.99766.1	BGIOSGA023006	trans
MSTRG.79311.2	BGIOSGA029161	cis		MSTRG.99766.1	BGIOSGA023048	trans
MSTRG.21803.3	BGIOSGA036199	cis		MSTRG.99766.1	BGIOSGA023085	trans
MSTRG.21803.3	BGIOSGA036200	cis		MSTRG.99766.1	BGIOSGA023255	trans
MSTRG.21803.3	BGIOSGA036201	cis		MSTRG.99766.1	BGIOSGA023339	trans
MSTRG.21803.3	BGIOSGA036202	cis		MSTRG.99766.1	BGIOSGA023351	trans
MSTRG.21803.3	BGIOSGA036203	cis		MSTRG.99766.1	BGIOSGA023413	trans
MSTRG.21803.3	BGIOSGA036204	cis		MSTRG.99766.1	BGIOSGA023446	trans
MSTRG.21803.3	BGIOSGA037383	cis		MSTRG.99766.1	BGIOSGA023503	trans
MSTRG.21803.3	BGIOSGA037384	cis		MSTRG.99766.1	BGIOSGA023912	trans
MSTRG.21803.3	BGIOSGA037385	cis		MSTRG.99766.1	BGIOSGA024029	trans
MSTRG.21803.3	BGIOSGA037386	cis		MSTRG.99766.1	BGIOSGA024132	trans
MSTRG.60747.3	BGIOSGA021336	cis		MSTRG.99766.1	BGIOSGA024151	trans
MSTRG.60747.3	BGIOSGA021337	cis		MSTRG.99766.1	BGIOSGA024221	trans
MSTRG.60747.3	BGIOSGA021338	cis		MSTRG.99766.1	BGIOSGA024350	trans
MSTRG.60747.3	BGIOSGA021339	cis		MSTRG.99766.1	BGIOSGA024512	trans
MSTRG.60747.3	BGIOSGA021340	cis		MSTRG.99766.1	BGIOSGA024542	trans
MSTRG.60747.3	BGIOSGA021341	cis		MSTRG.99766.1	BGIOSGA024635	trans
MSTRG.60747.3	BGIOSGA021342	cis		MSTRG.99766.1	BGIOSGA024650	trans
MSTRG.60747.3	BGIOSGA021343	cis		MSTRG.99766.1	BGIOSGA024694	trans
MSTRG.60747.3	BGIOSGA021344	cis		MSTRG.99766.1	BGIOSGA024946	trans
MSTRG.60747.3	BGIOSGA022796	cis		MSTRG.99766.1	BGIOSGA025003	trans
MSTRG.60747.3	BGIOSGA022797	cis		MSTRG.99766.1	BGIOSGA025109	trans
MSTRG.60747.3	BGIOSGA022798	cis		MSTRG.99766.1	BGIOSGA025245	trans
MSTRG.60747.3	BGIOSGA022799	cis		MSTRG.99766.1	BGIOSGA025415	trans
MSTRG.60747.3	BGIOSGA022801	cis		MSTRG.99766.1	BGIOSGA025503	trans
MSTRG.60747.3	BGIOSGA022802	cis		MSTRG.99766.1	BGIOSGA025569	trans
MSTRG.60747.3	BGIOSGA022803	cis		MSTRG.99766.1	BGIOSGA025583	trans
MSTRG.60747.7	BGIOSGA021336	cis		MSTRG.99766.1	BGIOSGA025584	trans
MSTRG.60747.7	BGIOSGA021337	cis		MSTRG.99766.1	BGIOSGA025599	trans
MSTRG.60747.7	BGIOSGA021338	cis		MSTRG.99766.1	BGIOSGA025819	trans
MSTRG.60747.7	BGIOSGA021339	cis		MSTRG.99766.1	BGIOSGA025920	trans
MSTRG.60747.7	BGIOSGA021340	cis		MSTRG.99766.1	BGIOSGA026139	trans
MSTRG.60747.7	BGIOSGA021341	cis		MSTRG.99766.1	BGIOSGA026395	trans
MSTRG.60747.7	BGIOSGA021342	cis		MSTRG.99766.1	BGIOSGA026559	trans
MSTRG.60747.7	BGIOSGA021343	cis		MSTRG.99766.1	BGIOSGA026847	trans
MSTRG.60747.7	BGIOSGA022796	cis		MSTRG.99766.1	BGIOSGA026911	trans
MSTRG.60747.7	BGIOSGA022797	cis		MSTRG.99766.1	BGIOSGA027220	trans
MSTRG.60747.7	BGIOSGA022798	cis		MSTRG.99766.1	BGIOSGA027305	trans
MSTRG.60747.7	BGIOSGA022799	cis		MSTRG.99766.1	BGIOSGA027309	trans
MSTRG.60747.7	BGIOSGA022801	cis		MSTRG.99766.1	BGIOSGA027697	trans
MSTRG.60747.7	BGIOSGA022802	cis		MSTRG.99766.1	BGIOSGA027912	trans
MSTRG.60747.7	BGIOSGA022803	cis		MSTRG.99766.1	BGIOSGA027961	trans
MSTRG.59731.9	BGIOSGA021502	cis		MSTRG.99766.1	BGIOSGA027978	trans
MSTRG.59731.9	BGIOSGA021503	cis		MSTRG.99766.1	BGIOSGA028068	trans
MSTRG.59731.9	BGIOSGA021504	cis		MSTRG.99766.1	BGIOSGA028079	trans
MSTRG.59731.9	BGIOSGA021505	cis		MSTRG.99766.1	BGIOSGA028230	trans
MSTRG.59731.9	BGIOSGA021506	cis		MSTRG.99766.1	BGIOSGA028388	trans
MSTRG.59731.9	BGIOSGA021507	cis		MSTRG.99766.1	BGIOSGA028583	trans
MSTRG.59731.9	BGIOSGA021508	cis		MSTRG.99766.1	BGIOSGA028610	trans
MSTRG.59731.9	BGIOSGA021509	cis		MSTRG.99766.1	BGIOSGA028736	trans
MSTRG.59731.9	BGIOSGA021510	cis		MSTRG.99766.1	BGIOSGA028787	trans
MSTRG.59731.9	BGIOSGA021511	cis		MSTRG.99766.1	BGIOSGA028851	trans
MSTRG.59731.9	BGIOSGA022645	cis		MSTRG.99766.1	BGIOSGA028996	trans
MSTRG.59731.9	BGIOSGA022646	cis		MSTRG.99766.1	BGIOSGA029056	trans
MSTRG.59731.9	BGIOSGA022647	cis		MSTRG.99766.1	BGIOSGA029216	trans
MSTRG.59731.9	BGIOSGA022648	cis		MSTRG.99766.1	BGIOSGA029278	trans
MSTRG.59731.9	BGIOSGA022649	cis		MSTRG.99766.1	BGIOSGA029370	trans
MSTRG.59731.9	BGIOSGA022650	cis		MSTRG.99766.1	BGIOSGA029538	trans
MSTRG.59731.9	BGIOSGA022651	cis		MSTRG.99766.1	BGIOSGA029683	trans
MSTRG.59731.9	BGIOSGA022652	cis		MSTRG.99766.1	BGIOSGA029879	trans
MSTRG.59731.9	BGIOSGA022653	cis		MSTRG.99766.1	BGIOSGA029918	trans
MSTRG.59731.9	BGIOSGA022654	cis		MSTRG.99766.1	BGIOSGA030067	trans
MSTRG.59731.9	BGIOSGA022655	cis		MSTRG.99766.1	BGIOSGA030280	trans
MSTRG.60816.9	BGIOSGA021310	cis		MSTRG.99766.1	BGIOSGA030499	trans
MSTRG.60816.9	BGIOSGA021311	cis		MSTRG.99766.1	BGIOSGA030534	trans
MSTRG.60816.9	BGIOSGA021312	cis		MSTRG.99766.1	BGIOSGA030661	trans
MSTRG.60816.9	BGIOSGA022830	cis		MSTRG.99766.1	BGIOSGA030669	trans
MSTRG.60816.9	BGIOSGA022831	cis		MSTRG.99766.1	BGIOSGA030684	trans
MSTRG.60816.9	BGIOSGA022833	cis		MSTRG.99766.1	BGIOSGA030710	trans
MSTRG.60816.9	BGIOSGA022834	cis		MSTRG.99766.1	BGIOSGA030865	trans
MSTRG.60816.9	BGIOSGA022835	cis		MSTRG.99766.1	BGIOSGA030975	trans
MSTRG.46139.6	BGIOSGA015569	cis		MSTRG.99766.1	BGIOSGA030984	trans
MSTRG.46139.6	BGIOSGA015570	cis		MSTRG.99766.1	BGIOSGA031109	trans
MSTRG.46139.6	BGIOSGA015571	cis		MSTRG.99766.1	BGIOSGA031132	trans
MSTRG.46139.6	BGIOSGA015572	cis		MSTRG.99766.1	BGIOSGA031310	trans
MSTRG.46139.6	BGIOSGA015573	cis		MSTRG.99766.1	BGIOSGA031626	trans
MSTRG.46139.6	BGIOSGA015913	cis		MSTRG.99766.1	BGIOSGA031650	trans
MSTRG.46139.6	BGIOSGA015914	cis		MSTRG.99766.1	BGIOSGA031793	trans
MSTRG.46139.6	BGIOSGA015915	cis		MSTRG.99766.1	BGIOSGA031836	trans
MSTRG.46139.6	BGIOSGA015916	cis		MSTRG.99766.1	BGIOSGA031840	trans
MSTRG.46139.6	BGIOSGA015917	cis		MSTRG.99766.1	BGIOSGA031918	trans
MSTRG.46139.6	BGIOSGA015918	cis		MSTRG.99766.1	BGIOSGA032000	trans
MSTRG.46139.6	BGIOSGA015919	cis		MSTRG.99766.1	BGIOSGA032045	trans
MSTRG.319.1	BGIOSGA002501	cis		MSTRG.99766.1	BGIOSGA032054	trans
MSTRG.319.1	BGIOSGA002502	cis		MSTRG.99766.1	BGIOSGA032105	trans
MSTRG.319.1	BGIOSGA002505	cis		MSTRG.99766.1	BGIOSGA032140	trans
MSTRG.319.1	BGIOSGA002506	cis		MSTRG.99766.1	BGIOSGA032142	trans
MSTRG.319.1	BGIOSGA002508	cis		MSTRG.99766.1	BGIOSGA032164	trans
MSTRG.319.1	BGIOSGA002509	cis		MSTRG.99766.1	BGIOSGA032189	trans
MSTRG.319.1	BGIOSGA002510	cis		MSTRG.99766.1	BGIOSGA032371	trans
MSTRG.319.1	BGIOSGA002511	cis		MSTRG.99766.1	BGIOSGA032407	trans
MSTRG.319.1	BGIOSGA002648	cis		MSTRG.99766.1	BGIOSGA032720	trans
MSTRG.319.1	BGIOSGA002649	cis		MSTRG.99766.1	BGIOSGA033041	trans
MSTRG.319.1	BGIOSGA002650	cis		MSTRG.99766.1	BGIOSGA033058	trans
MSTRG.319.1	BGIOSGA002652	cis		MSTRG.99766.1	BGIOSGA033146	trans
MSTRG.319.1	BGIOSGA002653	cis		MSTRG.99766.1	BGIOSGA033184	trans
MSTRG.319.1	BGIOSGA002654	cis		MSTRG.99766.1	BGIOSGA033261	trans
MSTRG.319.1	BGIOSGA002656	cis		MSTRG.99766.1	BGIOSGA033263	trans
MSTRG.52834.2	BGIOSGA014095	cis		MSTRG.99766.1	BGIOSGA033573	trans
MSTRG.52834.2	BGIOSGA014096	cis		MSTRG.99766.1	BGIOSGA033680	trans
MSTRG.52834.2	BGIOSGA014097	cis		MSTRG.99766.1	BGIOSGA033693	trans
MSTRG.52834.2	BGIOSGA014098	cis		MSTRG.99766.1	BGIOSGA033713	trans
MSTRG.52834.2	BGIOSGA014099	cis		MSTRG.99766.1	BGIOSGA033811	trans
MSTRG.52834.2	BGIOSGA014100	cis		MSTRG.99766.1	BGIOSGA034035	trans
MSTRG.52834.2	BGIOSGA014101	cis		MSTRG.99766.1	BGIOSGA034220	trans
MSTRG.52834.2	BGIOSGA014102	cis		MSTRG.99766.1	BGIOSGA034941	trans
MSTRG.52834.2	BGIOSGA014103	cis		MSTRG.99766.1	BGIOSGA034942	trans
MSTRG.52834.2	BGIOSGA014104	cis		MSTRG.99766.1	BGIOSGA035047	trans
MSTRG.52834.2	BGIOSGA014105	cis		MSTRG.99766.1	BGIOSGA035079	trans
MSTRG.52834.2	BGIOSGA014106	cis		MSTRG.99766.1	BGIOSGA035124	trans
MSTRG.52834.2	BGIOSGA014107	cis		MSTRG.99766.1	BGIOSGA035324	trans
MSTRG.52834.2	BGIOSGA017338	cis		MSTRG.99766.1	BGIOSGA035350	trans
MSTRG.52834.2	BGIOSGA017339	cis		MSTRG.99766.1	BGIOSGA035355	trans
MSTRG.52834.2	BGIOSGA017340	cis		MSTRG.99766.1	BGIOSGA035405	trans
MSTRG.52834.2	BGIOSGA017341	cis		MSTRG.99766.1	BGIOSGA035535	trans
MSTRG.52834.2	BGIOSGA017342	cis		MSTRG.99766.1	BGIOSGA036042	trans
MSTRG.52834.2	BGIOSGA017343	cis		MSTRG.99766.1	BGIOSGA036159	trans
MSTRG.52834.2	BGIOSGA017344	cis		MSTRG.99766.1	BGIOSGA036241	trans
MSTRG.52834.2	BGIOSGA017345	cis		MSTRG.99766.1	BGIOSGA036305	trans
MSTRG.52834.2	BGIOSGA017346	cis		MSTRG.99766.1	BGIOSGA036342	trans
MSTRG.52834.2	BGIOSGA017347	cis		MSTRG.99766.1	BGIOSGA036355	trans
MSTRG.71471.1	BGIOSGA023780	cis		MSTRG.99766.1	BGIOSGA036404	trans
MSTRG.71471.1	BGIOSGA023781	cis		MSTRG.99766.1	BGIOSGA036431	trans
MSTRG.71471.1	BGIOSGA023782	cis		MSTRG.99766.1	BGIOSGA036563	trans
MSTRG.71471.1	BGIOSGA023783	cis		MSTRG.99766.1	BGIOSGA037226	trans
MSTRG.71471.1	BGIOSGA023784	cis		MSTRG.99766.1	BGIOSGA037370	trans
MSTRG.71471.1	BGIOSGA023785	cis		MSTRG.99766.1	BGIOSGA037423	trans
MSTRG.71471.1	BGIOSGA023786	cis		MSTRG.99766.1	BGIOSGA037735	trans
MSTRG.71471.1	BGIOSGA023787	cis		MSTRG.99766.1	BGIOSGA038030	trans
MSTRG.71471.1	BGIOSGA023789	cis		MSTRG.99766.1	BGIOSGA038162	trans
MSTRG.71471.1	BGIOSGA023791	cis		MSTRG.99766.1	BGIOSGA038178	trans
MSTRG.71471.1	BGIOSGA026306	cis		MSTRG.99766.1	BGIOSGA038199	trans
MSTRG.71471.1	BGIOSGA026307	cis		MSTRG.99766.1	BGIOSGA038384	trans
MSTRG.71471.1	BGIOSGA026308	cis		MSTRG.99766.1	BGIOSGA038548	trans
MSTRG.71471.1	BGIOSGA026309	cis		MSTRG.99766.1	BGIOSGA038570	trans
MSTRG.71471.1	BGIOSGA026310	cis		MSTRG.99766.1	BGIOSGA040075	trans
MSTRG.71471.1	BGIOSGA026311	cis		MSTRG.99766.1	BGIOSGA040557	trans
MSTRG.71471.1	BGIOSGA026312	cis		MSTRG.99766.1	BGIOSGA040581	trans
MSTRG.71471.1	BGIOSGA026314	cis		MSTRG.99766.1	BGIOSGA040609	trans
MSTRG.71471.1	BGIOSGA026315	cis		MSTRG.99766.1	BGIOSGA040714	trans
MSTRG.71471.1	BGIOSGA026316	cis		MSTRG.99766.1	Oryza_sativa_newGene_19582	trans
MSTRG.37741.1	BGIOSGA010825	cis		MSTRG.99766.1	Oryza_sativa_newGene_22139	trans
MSTRG.37741.1	BGIOSGA010826	cis		MSTRG.99766.1	Oryza_sativa_newGene_22582	trans
MSTRG.37741.1	BGIOSGA010827	cis		MSTRG.99766.1	Oryza_sativa_newGene_30576	trans
MSTRG.37741.1	BGIOSGA010828	cis		MSTRG.99766.1	Oryza_sativa_newGene_34192	trans
MSTRG.37741.1	BGIOSGA010829	cis		MSTRG.99766.1	Oryza_sativa_newGene_35523	trans
MSTRG.37741.1	BGIOSGA010830	cis		MSTRG.99766.1	Oryza_sativa_newGene_35676	trans
MSTRG.37741.1	BGIOSGA010831	cis		MSTRG.99766.1	Oryza_sativa_newGene_44218	trans
MSTRG.37741.1	BGIOSGA010833	cis		MSTRG.99766.1	Oryza_sativa_newGene_45648	trans
MSTRG.37741.1	BGIOSGA010834	cis		MSTRG.99766.1	Oryza_sativa_newGene_46484	trans
MSTRG.37741.1	BGIOSGA010835	cis		MSTRG.99766.1	Oryza_sativa_newGene_50323	trans
MSTRG.37741.1	BGIOSGA010837	cis		MSTRG.99766.1	Oryza_sativa_newGene_50440	trans
MSTRG.37741.1	BGIOSGA010838	cis		MSTRG.99766.1	Oryza_sativa_newGene_50661	trans
MSTRG.37741.1	BGIOSGA010839	cis		MSTRG.99766.1	Oryza_sativa_newGene_5182	trans
MSTRG.37741.1	BGIOSGA012523	cis		MSTRG.99766.1	Oryza_sativa_newGene_51899	trans
MSTRG.37741.1	BGIOSGA012524	cis		MSTRG.99766.1	Oryza_sativa_newGene_52583	trans
MSTRG.37741.1	BGIOSGA012525	cis		MSTRG.99766.1	Oryza_sativa_newGene_52592	trans
MSTRG.37741.1	BGIOSGA012526	cis		MSTRG.99766.1	Oryza_sativa_newGene_52608	trans
MSTRG.37741.1	BGIOSGA012527	cis		MSTRG.99766.1	Oryza_sativa_newGene_52666	trans
MSTRG.37741.1	BGIOSGA012528	cis		MSTRG.99766.1	Oryza_sativa_newGene_6635	trans
MSTRG.37741.1	BGIOSGA012529	cis		MSTRG.99766.1	Oryza_sativa_newGene_8232	trans
MSTRG.37741.1	BGIOSGA012531	cis		MSTRG.99751.1	BGIOSGA000027	trans
MSTRG.37741.1	BGIOSGA012532	cis		MSTRG.99751.1	BGIOSGA000130	trans
MSTRG.37741.1	BGIOSGA012533	cis		MSTRG.99751.1	BGIOSGA000169	trans
MSTRG.37741.1	BGIOSGA012534	cis		MSTRG.99751.1	BGIOSGA000212	trans
MSTRG.37741.1	BGIOSGA012535	cis		MSTRG.99751.1	BGIOSGA000481	trans
MSTRG.37741.1	BGIOSGA012536	cis		MSTRG.99751.1	BGIOSGA000531	trans
MSTRG.37741.1	BGIOSGA012537	cis		MSTRG.99751.1	BGIOSGA000650	trans
MSTRG.37741.1	BGIOSGA012538	cis		MSTRG.99751.1	BGIOSGA000748	trans
MSTRG.37741.1	BGIOSGA012539	cis		MSTRG.99751.1	BGIOSGA000765	trans
MSTRG.37741.1	BGIOSGA012540	cis		MSTRG.99751.1	BGIOSGA000968	trans
MSTRG.961.1	BGIOSGA002376	cis		MSTRG.99751.1	BGIOSGA000971	trans
MSTRG.961.1	BGIOSGA002377	cis		MSTRG.99751.1	BGIOSGA001006	trans
MSTRG.961.1	BGIOSGA002378	cis		MSTRG.99751.1	BGIOSGA001066	trans
MSTRG.961.1	BGIOSGA002379	cis		MSTRG.99751.1	BGIOSGA001279	trans
MSTRG.961.1	BGIOSGA002380	cis		MSTRG.99751.1	BGIOSGA001280	trans
MSTRG.961.1	BGIOSGA002381	cis		MSTRG.99751.1	BGIOSGA001525	trans
MSTRG.961.1	BGIOSGA002382	cis		MSTRG.99751.1	BGIOSGA001577	trans
MSTRG.961.1	BGIOSGA002383	cis		MSTRG.99751.1	BGIOSGA001966	trans
MSTRG.961.1	BGIOSGA002384	cis		MSTRG.99751.1	BGIOSGA001969	trans
MSTRG.961.1	BGIOSGA002385	cis		MSTRG.99751.1	BGIOSGA002009	trans
MSTRG.961.1	BGIOSGA002386	cis		MSTRG.99751.1	BGIOSGA002204	trans
MSTRG.961.1	BGIOSGA002387	cis		MSTRG.99751.1	BGIOSGA002275	trans
MSTRG.961.1	BGIOSGA002388	cis		MSTRG.99751.1	BGIOSGA002360	trans
MSTRG.961.1	BGIOSGA002389	cis		MSTRG.99751.1	BGIOSGA002422	trans
MSTRG.961.1	BGIOSGA002390	cis		MSTRG.99751.1	BGIOSGA002507	trans
MSTRG.961.1	BGIOSGA002785	cis		MSTRG.99751.1	BGIOSGA002525	trans
MSTRG.961.1	BGIOSGA002786	cis		MSTRG.99751.1	BGIOSGA002645	trans
MSTRG.961.1	BGIOSGA002787	cis		MSTRG.99751.1	BGIOSGA002720	trans
MSTRG.961.1	BGIOSGA002788	cis		MSTRG.99751.1	BGIOSGA002770	trans
MSTRG.961.1	BGIOSGA002789	cis		MSTRG.99751.1	BGIOSGA002835	trans
MSTRG.961.1	BGIOSGA002790	cis		MSTRG.99751.1	BGIOSGA002904	trans
MSTRG.961.1	BGIOSGA002792	cis		MSTRG.99751.1	BGIOSGA002961	trans
MSTRG.961.1	BGIOSGA002793	cis		MSTRG.99751.1	BGIOSGA003160	trans
MSTRG.961.1	BGIOSGA002794	cis		MSTRG.99751.1	BGIOSGA003269	trans
MSTRG.961.1	BGIOSGA002795	cis		MSTRG.99751.1	BGIOSGA003323	trans
MSTRG.961.1	BGIOSGA002797	cis		MSTRG.99751.1	BGIOSGA003357	trans
MSTRG.961.1	BGIOSGA002798	cis		MSTRG.99751.1	BGIOSGA003402	trans
MSTRG.961.1	BGIOSGA002799	cis		MSTRG.99751.1	BGIOSGA003576	trans
MSTRG.961.1	BGIOSGA002800	cis		MSTRG.99751.1	BGIOSGA003582	trans
MSTRG.961.1	BGIOSGA002801	cis		MSTRG.99751.1	BGIOSGA003619	trans
MSTRG.961.1	BGIOSGA002802	cis		MSTRG.99751.1	BGIOSGA003637	trans
MSTRG.961.1	BGIOSGA002803	cis		MSTRG.99751.1	BGIOSGA003642	trans
MSTRG.961.1	BGIOSGA002804	cis		MSTRG.99751.1	BGIOSGA003774	trans
MSTRG.961.1	BGIOSGA002805	cis		MSTRG.99751.1	BGIOSGA003780	trans
MSTRG.961.1	BGIOSGA002806	cis		MSTRG.99751.1	BGIOSGA003781	trans
MSTRG.961.1	BGIOSGA002807	cis		MSTRG.99751.1	BGIOSGA003814	trans
MSTRG.961.1	BGIOSGA002808	cis		MSTRG.99751.1	BGIOSGA003913	trans
MSTRG.961.1	BGIOSGA002809	cis		MSTRG.99751.1	BGIOSGA003923	trans
MSTRG.24137.3	BGIOSGA007067	cis		MSTRG.99751.1	BGIOSGA003944	trans
MSTRG.24137.3	BGIOSGA007068	cis		MSTRG.99751.1	BGIOSGA004039	trans
MSTRG.24137.3	BGIOSGA007069	cis		MSTRG.99751.1	BGIOSGA004073	trans
MSTRG.24137.3	BGIOSGA007070	cis		MSTRG.99751.1	BGIOSGA004236	trans
MSTRG.24137.3	BGIOSGA007071	cis		MSTRG.99751.1	BGIOSGA004263	trans
MSTRG.24137.3	BGIOSGA007072	cis		MSTRG.99751.1	BGIOSGA004437	trans
MSTRG.24137.3	BGIOSGA007073	cis		MSTRG.99751.1	BGIOSGA004615	trans
MSTRG.24137.3	BGIOSGA007074	cis		MSTRG.99751.1	BGIOSGA004616	trans
MSTRG.24137.3	BGIOSGA007599	cis		MSTRG.99751.1	BGIOSGA004642	trans
MSTRG.24137.3	BGIOSGA007600	cis		MSTRG.99751.1	BGIOSGA004699	trans
MSTRG.24137.3	BGIOSGA007601	cis		MSTRG.99751.1	BGIOSGA004742	trans
MSTRG.24137.3	BGIOSGA007603	cis		MSTRG.99751.1	BGIOSGA004776	trans
MSTRG.24137.3	BGIOSGA007604	cis		MSTRG.99751.1	BGIOSGA004810	trans
MSTRG.24137.3	BGIOSGA007605	cis		MSTRG.99751.1	BGIOSGA004811	trans
MSTRG.24137.3	BGIOSGA007606	cis		MSTRG.99751.1	BGIOSGA005007	trans
MSTRG.24137.3	BGIOSGA007607	cis		MSTRG.99751.1	BGIOSGA005201	trans
MSTRG.24137.3	BGIOSGA007609	cis		MSTRG.99751.1	BGIOSGA005204	trans
MSTRG.24137.3	BGIOSGA007610	cis		MSTRG.99751.1	BGIOSGA005220	trans
MSTRG.24137.3	BGIOSGA007611	cis		MSTRG.99751.1	BGIOSGA005270	trans
MSTRG.24137.3	BGIOSGA007612	cis		MSTRG.99751.1	BGIOSGA005349	trans
MSTRG.24137.3	BGIOSGA007613	cis		MSTRG.99751.1	BGIOSGA005385	trans
MSTRG.24137.3	BGIOSGA007614	cis		MSTRG.99751.1	BGIOSGA005398	trans
MSTRG.24137.3	BGIOSGA007615	cis		MSTRG.99751.1	BGIOSGA005591	trans
MSTRG.24137.3	BGIOSGA007616	cis		MSTRG.99751.1	BGIOSGA005660	trans
MSTRG.46275.2	BGIOSGA015537	cis		MSTRG.99751.1	BGIOSGA005915	trans
MSTRG.46275.2	BGIOSGA015538	cis		MSTRG.99751.1	BGIOSGA005998	trans
MSTRG.46275.2	BGIOSGA015539	cis		MSTRG.99751.1	BGIOSGA005999	trans
MSTRG.46275.2	BGIOSGA015541	cis		MSTRG.99751.1	BGIOSGA006033	trans
MSTRG.46275.2	BGIOSGA015542	cis		MSTRG.99751.1	BGIOSGA006106	trans
MSTRG.46275.2	BGIOSGA015544	cis		MSTRG.99751.1	BGIOSGA006160	trans
MSTRG.46275.2	BGIOSGA015944	cis		MSTRG.99751.1	BGIOSGA006161	trans
MSTRG.46275.2	BGIOSGA015945	cis		MSTRG.99751.1	BGIOSGA006261	trans
MSTRG.46275.2	BGIOSGA015947	cis		MSTRG.99751.1	BGIOSGA006338	trans
MSTRG.46275.2	BGIOSGA015948	cis		MSTRG.99751.1	BGIOSGA006499	trans
MSTRG.46275.2	BGIOSGA015949	cis		MSTRG.99751.1	BGIOSGA006502	trans
MSTRG.3386.1	BGIOSGA001536	cis		MSTRG.99751.1	BGIOSGA006697	trans
MSTRG.3386.1	BGIOSGA001537	cis		MSTRG.99751.1	BGIOSGA006722	trans
MSTRG.3386.1	BGIOSGA001538	cis		MSTRG.99751.1	BGIOSGA006777	trans
MSTRG.3386.1	BGIOSGA001540	cis		MSTRG.99751.1	BGIOSGA006927	trans
MSTRG.3386.1	BGIOSGA001541	cis		MSTRG.99751.1	BGIOSGA006967	trans
MSTRG.3386.1	BGIOSGA001542	cis		MSTRG.99751.1	BGIOSGA007036	trans
MSTRG.3386.1	BGIOSGA003623	cis		MSTRG.99751.1	BGIOSGA007206	trans
MSTRG.3386.1	BGIOSGA003624	cis		MSTRG.99751.1	BGIOSGA007265	trans
MSTRG.3386.1	BGIOSGA003625	cis		MSTRG.99751.1	BGIOSGA007434	trans
MSTRG.3386.1	BGIOSGA003626	cis		MSTRG.99751.1	BGIOSGA007476	trans
MSTRG.3386.1	BGIOSGA003627	cis		MSTRG.99751.1	BGIOSGA007637	trans
MSTRG.3386.1	BGIOSGA003628	cis		MSTRG.99751.1	BGIOSGA007670	trans
MSTRG.3386.1	BGIOSGA003629	cis		MSTRG.99751.1	BGIOSGA007771	trans
MSTRG.3386.1	BGIOSGA003630	cis		MSTRG.99751.1	BGIOSGA007972	trans
MSTRG.3386.1	BGIOSGA003631	cis		MSTRG.99751.1	BGIOSGA007974	trans
MSTRG.3386.1	BGIOSGA003632	cis		MSTRG.99751.1	BGIOSGA008165	trans
MSTRG.3386.1	BGIOSGA003633	cis		MSTRG.99751.1	BGIOSGA008408	trans
MSTRG.3386.1	BGIOSGA003634	cis		MSTRG.99751.1	BGIOSGA008437	trans
MSTRG.33724.1	BGIOSGA005360	cis		MSTRG.99751.1	BGIOSGA008602	trans
MSTRG.33724.1	BGIOSGA005361	cis		MSTRG.99751.1	BGIOSGA008780	trans
MSTRG.33724.1	BGIOSGA005362	cis		MSTRG.99751.1	BGIOSGA008992	trans
MSTRG.33724.1	BGIOSGA005363	cis		MSTRG.99751.1	BGIOSGA009013	trans
MSTRG.33724.1	BGIOSGA005365	cis		MSTRG.99751.1	BGIOSGA009017	trans
MSTRG.33724.1	BGIOSGA005366	cis		MSTRG.99751.1	BGIOSGA009139	trans
MSTRG.33724.1	BGIOSGA005367	cis		MSTRG.99751.1	BGIOSGA009222	trans
MSTRG.33724.1	BGIOSGA005368	cis		MSTRG.99751.1	BGIOSGA009241	trans
MSTRG.33724.1	BGIOSGA005369	cis		MSTRG.99751.1	BGIOSGA009300	trans
MSTRG.33724.1	BGIOSGA005370	cis		MSTRG.99751.1	BGIOSGA009366	trans
MSTRG.33724.1	BGIOSGA005371	cis		MSTRG.99751.1	BGIOSGA009415	trans
MSTRG.33724.1	BGIOSGA009279	cis		MSTRG.99751.1	BGIOSGA009551	trans
MSTRG.33724.1	BGIOSGA009280	cis		MSTRG.99751.1	BGIOSGA009690	trans
MSTRG.33724.1	BGIOSGA009281	cis		MSTRG.99751.1	BGIOSGA009766	trans
MSTRG.33724.1	BGIOSGA009282	cis		MSTRG.99751.1	BGIOSGA010104	trans
MSTRG.33724.1	BGIOSGA009283	cis		MSTRG.99751.1	BGIOSGA010354	trans
MSTRG.33724.1	BGIOSGA009284	cis		MSTRG.99751.1	BGIOSGA010372	trans
MSTRG.33724.1	BGIOSGA009285	cis		MSTRG.99751.1	BGIOSGA010540	trans
MSTRG.33724.1	BGIOSGA009286	cis		MSTRG.99751.1	BGIOSGA010831	trans
MSTRG.33724.1	BGIOSGA009288	cis		MSTRG.99751.1	BGIOSGA011025	trans
MSTRG.33724.1	BGIOSGA009289	cis		MSTRG.99751.1	BGIOSGA011082	trans
MSTRG.33724.1	BGIOSGA009290	cis		MSTRG.99751.1	BGIOSGA011339	trans
MSTRG.33724.1	BGIOSGA009292	cis		MSTRG.99751.1	BGIOSGA011440	trans
MSTRG.33724.1	BGIOSGA009293	cis		MSTRG.99751.1	BGIOSGA011514	trans
MSTRG.33724.1	BGIOSGA009294	cis		MSTRG.99751.1	BGIOSGA011677	trans
MSTRG.33724.1	BGIOSGA009295	cis		MSTRG.99751.1	BGIOSGA011682	trans
MSTRG.33724.1	BGIOSGA009296	cis		MSTRG.99751.1	BGIOSGA011769	trans
MSTRG.33724.1	BGIOSGA009297	cis		MSTRG.99751.1	BGIOSGA011782	trans
MSTRG.71436.1	BGIOSGA023794	cis		MSTRG.99751.1	BGIOSGA011785	trans
MSTRG.71436.1	BGIOSGA023795	cis		MSTRG.99751.1	BGIOSGA011897	trans
MSTRG.71436.1	BGIOSGA023796	cis		MSTRG.99751.1	BGIOSGA012069	trans
MSTRG.71436.1	BGIOSGA023797	cis		MSTRG.99751.1	BGIOSGA012080	trans
MSTRG.71436.1	BGIOSGA026286	cis		MSTRG.99751.1	BGIOSGA012134	trans
MSTRG.71436.1	BGIOSGA026287	cis		MSTRG.99751.1	BGIOSGA012433	trans
MSTRG.71436.1	BGIOSGA026288	cis		MSTRG.99751.1	BGIOSGA012562	trans
MSTRG.71436.1	BGIOSGA026289	cis		MSTRG.99751.1	BGIOSGA012571	trans
MSTRG.71436.1	BGIOSGA026290	cis		MSTRG.99751.1	BGIOSGA012784	trans
MSTRG.71436.1	BGIOSGA026291	cis		MSTRG.99751.1	BGIOSGA013088	trans
MSTRG.71436.1	BGIOSGA026292	cis		MSTRG.99751.1	BGIOSGA013264	trans
MSTRG.71436.1	BGIOSGA026293	cis		MSTRG.99751.1	BGIOSGA013524	trans
MSTRG.71436.1	BGIOSGA026294	cis		MSTRG.99751.1	BGIOSGA013529	trans
MSTRG.71436.1	BGIOSGA026296	cis		MSTRG.99751.1	BGIOSGA013592	trans
MSTRG.71436.1	BGIOSGA026297	cis		MSTRG.99751.1	BGIOSGA013690	trans
MSTRG.71436.1	BGIOSGA026298	cis		MSTRG.99751.1	BGIOSGA013754	trans
MSTRG.71436.1	BGIOSGA026299	cis		MSTRG.99751.1	BGIOSGA013760	trans
MSTRG.71436.1	BGIOSGA026300	cis		MSTRG.99751.1	BGIOSGA013804	trans
MSTRG.7677.4	BGIOSGA000466	cis		MSTRG.99751.1	BGIOSGA013814	trans
MSTRG.7677.4	BGIOSGA000467	cis		MSTRG.99751.1	BGIOSGA013892	trans
MSTRG.7677.4	BGIOSGA000469	cis		MSTRG.99751.1	BGIOSGA014572	trans
MSTRG.7677.4	BGIOSGA000470	cis		MSTRG.99751.1	BGIOSGA014574	trans
MSTRG.7677.4	BGIOSGA000471	cis		MSTRG.99751.1	BGIOSGA014642	trans
MSTRG.7677.4	BGIOSGA000472	cis		MSTRG.99751.1	BGIOSGA014719	trans
MSTRG.7677.4	BGIOSGA004817	cis		MSTRG.99751.1	BGIOSGA014825	trans
MSTRG.7677.4	BGIOSGA004818	cis		MSTRG.99751.1	BGIOSGA014919	trans
MSTRG.7677.4	BGIOSGA004819	cis		MSTRG.99751.1	BGIOSGA014971	trans
MSTRG.7677.4	BGIOSGA004820	cis		MSTRG.99751.1	BGIOSGA015055	trans
MSTRG.7677.4	BGIOSGA004821	cis		MSTRG.99751.1	BGIOSGA015242	trans
MSTRG.7677.4	BGIOSGA004822	cis		MSTRG.99751.1	BGIOSGA015268	trans
MSTRG.7677.4	BGIOSGA004823	cis		MSTRG.99751.1	BGIOSGA015315	trans
MSTRG.7677.4	BGIOSGA004824	cis		MSTRG.99751.1	BGIOSGA015451	trans
MSTRG.8017.3	BGIOSGA000395	cis		MSTRG.99751.1	BGIOSGA015588	trans
MSTRG.8017.3	BGIOSGA000396	cis		MSTRG.99751.1	BGIOSGA016201	trans
MSTRG.8017.3	BGIOSGA000397	cis		MSTRG.99751.1	BGIOSGA016660	trans
MSTRG.8017.3	BGIOSGA000398	cis		MSTRG.99751.1	BGIOSGA016746	trans
MSTRG.8017.3	BGIOSGA000399	cis		MSTRG.99751.1	BGIOSGA016792	trans
MSTRG.8017.3	BGIOSGA000400	cis		MSTRG.99751.1	BGIOSGA017072	trans
MSTRG.8017.3	BGIOSGA000401	cis		MSTRG.99751.1	BGIOSGA017216	trans
MSTRG.8017.3	BGIOSGA000402	cis		MSTRG.99751.1	BGIOSGA017217	trans
MSTRG.8017.3	BGIOSGA000403	cis		MSTRG.99751.1	BGIOSGA017282	trans
MSTRG.8017.3	BGIOSGA000404	cis		MSTRG.99751.1	BGIOSGA017321	trans
MSTRG.8017.3	BGIOSGA004903	cis		MSTRG.99751.1	BGIOSGA017385	trans
MSTRG.8017.3	BGIOSGA004904	cis		MSTRG.99751.1	BGIOSGA017426	trans
MSTRG.8017.3	BGIOSGA004905	cis		MSTRG.99751.1	BGIOSGA017601	trans
MSTRG.8017.3	BGIOSGA004906	cis		MSTRG.99751.1	BGIOSGA017617	trans
MSTRG.8017.3	BGIOSGA004907	cis		MSTRG.99751.1	BGIOSGA017656	trans
MSTRG.8017.3	BGIOSGA004908	cis		MSTRG.99751.1	BGIOSGA017697	trans
MSTRG.8017.3	BGIOSGA004909	cis		MSTRG.99751.1	BGIOSGA017796	trans
MSTRG.8017.3	BGIOSGA004910	cis		MSTRG.99751.1	BGIOSGA017804	trans
MSTRG.8017.3	BGIOSGA004911	cis		MSTRG.99751.1	BGIOSGA017885	trans
MSTRG.8017.3	BGIOSGA004913	cis		MSTRG.99751.1	BGIOSGA017962	trans
MSTRG.8017.3	BGIOSGA004914	cis		MSTRG.99751.1	BGIOSGA017969	trans
MSTRG.8017.3	BGIOSGA004915	cis		MSTRG.99751.1	BGIOSGA018017	trans
MSTRG.12677.1	BGIOSGA032030	cis		MSTRG.99751.1	BGIOSGA018097	trans
MSTRG.12677.1	BGIOSGA032031	cis		MSTRG.99751.1	BGIOSGA018296	trans
MSTRG.12677.1	BGIOSGA032032	cis		MSTRG.99751.1	BGIOSGA018459	trans
MSTRG.12677.1	BGIOSGA032033	cis		MSTRG.99751.1	BGIOSGA018692	trans
MSTRG.12677.1	BGIOSGA032034	cis		MSTRG.99751.1	BGIOSGA018911	trans
MSTRG.12677.1	BGIOSGA032035	cis		MSTRG.99751.1	BGIOSGA019181	trans
MSTRG.12677.1	BGIOSGA032036	cis		MSTRG.99751.1	BGIOSGA019273	trans
MSTRG.12677.1	BGIOSGA032037	cis		MSTRG.99751.1	BGIOSGA019276	trans
MSTRG.12677.1	BGIOSGA032818	cis		MSTRG.99751.1	BGIOSGA019277	trans
MSTRG.12677.1	BGIOSGA032819	cis		MSTRG.99751.1	BGIOSGA019281	trans
MSTRG.12677.1	BGIOSGA032820	cis		MSTRG.99751.1	BGIOSGA019289	trans
MSTRG.12677.1	BGIOSGA032821	cis		MSTRG.99751.1	BGIOSGA019292	trans
MSTRG.12677.1	BGIOSGA032822	cis		MSTRG.99751.1	BGIOSGA019742	trans
MSTRG.12677.1	BGIOSGA032823	cis		MSTRG.99751.1	BGIOSGA019814	trans
MSTRG.12677.1	BGIOSGA032824	cis		MSTRG.99751.1	BGIOSGA019863	trans
MSTRG.14422.1	BGIOSGA031697	cis		MSTRG.99751.1	BGIOSGA019976	trans
MSTRG.14422.1	BGIOSGA031698	cis		MSTRG.99751.1	BGIOSGA020017	trans
MSTRG.14422.1	BGIOSGA031699	cis		MSTRG.99751.1	BGIOSGA020019	trans
MSTRG.14422.1	BGIOSGA031700	cis		MSTRG.99751.1	BGIOSGA020092	trans
MSTRG.14422.1	BGIOSGA031701	cis		MSTRG.99751.1	BGIOSGA020093	trans
MSTRG.14422.1	BGIOSGA031702	cis		MSTRG.99751.1	BGIOSGA020240	trans
MSTRG.14422.1	BGIOSGA031703	cis		MSTRG.99751.1	BGIOSGA020246	trans
MSTRG.14422.1	BGIOSGA031704	cis		MSTRG.99751.1	BGIOSGA020266	trans
MSTRG.14422.1	BGIOSGA033117	cis		MSTRG.99751.1	BGIOSGA020319	trans
MSTRG.14422.1	BGIOSGA033118	cis		MSTRG.99751.1	BGIOSGA020394	trans
MSTRG.14422.1	BGIOSGA033119	cis		MSTRG.99751.1	BGIOSGA020402	trans
MSTRG.14422.1	BGIOSGA033120	cis		MSTRG.99751.1	BGIOSGA020403	trans
MSTRG.2962.3	BGIOSGA001714	cis		MSTRG.99751.1	BGIOSGA020507	trans
MSTRG.2962.3	BGIOSGA001715	cis		MSTRG.99751.1	BGIOSGA020584	trans
MSTRG.2962.3	BGIOSGA001716	cis		MSTRG.99751.1	BGIOSGA020685	trans
MSTRG.2962.3	BGIOSGA001718	cis		MSTRG.99751.1	BGIOSGA020704	trans
MSTRG.2962.3	BGIOSGA001719	cis		MSTRG.99751.1	BGIOSGA020778	trans
MSTRG.2962.3	BGIOSGA001721	cis		MSTRG.99751.1	BGIOSGA020962	trans
MSTRG.2962.3	BGIOSGA001722	cis		MSTRG.99751.1	BGIOSGA020966	trans
MSTRG.2962.3	BGIOSGA001723	cis		MSTRG.99751.1	BGIOSGA021072	trans
MSTRG.2962.3	BGIOSGA001724	cis		MSTRG.99751.1	BGIOSGA021354	trans
MSTRG.2962.3	BGIOSGA001725	cis		MSTRG.99751.1	BGIOSGA021413	trans
MSTRG.2962.3	BGIOSGA001726	cis		MSTRG.99751.1	BGIOSGA021573	trans
MSTRG.2962.3	BGIOSGA003445	cis		MSTRG.99751.1	BGIOSGA021618	trans
MSTRG.2962.3	BGIOSGA003446	cis		MSTRG.99751.1	BGIOSGA021624	trans
MSTRG.2962.3	BGIOSGA003447	cis		MSTRG.99751.1	BGIOSGA022084	trans
MSTRG.31603.15	BGIOSGA005800	cis		MSTRG.99751.1	BGIOSGA022242	trans
MSTRG.31603.15	BGIOSGA005801	cis		MSTRG.99751.1	BGIOSGA022353	trans
MSTRG.31603.15	BGIOSGA005802	cis		MSTRG.99751.1	BGIOSGA022460	trans
MSTRG.31603.15	BGIOSGA005803	cis		MSTRG.99751.1	BGIOSGA022471	trans
MSTRG.31603.15	BGIOSGA005804	cis		MSTRG.99751.1	BGIOSGA022486	trans
MSTRG.31603.15	BGIOSGA005806	cis		MSTRG.99751.1	BGIOSGA022551	trans
MSTRG.31603.15	BGIOSGA005809	cis		MSTRG.99751.1	BGIOSGA022579	trans
MSTRG.31603.15	BGIOSGA008840	cis		MSTRG.99751.1	BGIOSGA022627	trans
MSTRG.31603.15	BGIOSGA008841	cis		MSTRG.99751.1	BGIOSGA022640	trans
MSTRG.31603.15	BGIOSGA008842	cis		MSTRG.99751.1	BGIOSGA022673	trans
MSTRG.31603.15	BGIOSGA008843	cis		MSTRG.99751.1	BGIOSGA022740	trans
MSTRG.31603.15	BGIOSGA008844	cis		MSTRG.99751.1	BGIOSGA022779	trans
MSTRG.31603.15	BGIOSGA008845	cis		MSTRG.99751.1	BGIOSGA022785	trans
MSTRG.31603.15	BGIOSGA008846	cis		MSTRG.99751.1	BGIOSGA022871	trans
MSTRG.31603.15	BGIOSGA008847	cis		MSTRG.99751.1	BGIOSGA022945	trans
MSTRG.31603.15	BGIOSGA008848	cis		MSTRG.99751.1	BGIOSGA023075	trans
MSTRG.31603.15	BGIOSGA008849	cis		MSTRG.99751.1	BGIOSGA023155	trans
MSTRG.31603.15	BGIOSGA008850	cis		MSTRG.99751.1	BGIOSGA023166	trans
MSTRG.14276.2	BGIOSGA031729	cis		MSTRG.99751.1	BGIOSGA023194	trans
MSTRG.14276.2	BGIOSGA031730	cis		MSTRG.99751.1	BGIOSGA023202	trans
MSTRG.14276.2	BGIOSGA031731	cis		MSTRG.99751.1	BGIOSGA023297	trans
MSTRG.14276.2	BGIOSGA031732	cis		MSTRG.99751.1	BGIOSGA023458	trans
MSTRG.14276.2	BGIOSGA031733	cis		MSTRG.99751.1	BGIOSGA023673	trans
MSTRG.14276.2	BGIOSGA031734	cis		MSTRG.99751.1	BGIOSGA023706	trans
MSTRG.14276.2	BGIOSGA031735	cis		MSTRG.99751.1	BGIOSGA023821	trans
MSTRG.14276.2	BGIOSGA031736	cis		MSTRG.99751.1	BGIOSGA023890	trans
MSTRG.14276.2	BGIOSGA031737	cis		MSTRG.99751.1	BGIOSGA023967	trans
MSTRG.14276.2	BGIOSGA031738	cis		MSTRG.99751.1	BGIOSGA024088	trans
MSTRG.14276.2	BGIOSGA031739	cis		MSTRG.99751.1	BGIOSGA024158	trans
MSTRG.14276.2	BGIOSGA031740	cis		MSTRG.99751.1	BGIOSGA024163	trans
MSTRG.14276.2	BGIOSGA031741	cis		MSTRG.99751.1	BGIOSGA024166	trans
MSTRG.14276.2	BGIOSGA031742	cis		MSTRG.99751.1	BGIOSGA024402	trans
MSTRG.14276.2	BGIOSGA031743	cis		MSTRG.99751.1	BGIOSGA024436	trans
MSTRG.14276.2	BGIOSGA031744	cis		MSTRG.99751.1	BGIOSGA024519	trans
MSTRG.14276.2	BGIOSGA031745	cis		MSTRG.99751.1	BGIOSGA024614	trans
MSTRG.14276.2	BGIOSGA031746	cis		MSTRG.99751.1	BGIOSGA024671	trans
MSTRG.14276.2	BGIOSGA031747	cis		MSTRG.99751.1	BGIOSGA024685	trans
MSTRG.14276.2	BGIOSGA031748	cis		MSTRG.99751.1	BGIOSGA024808	trans
MSTRG.14276.2	BGIOSGA033089	cis		MSTRG.99751.1	BGIOSGA025321	trans
MSTRG.14276.2	BGIOSGA033090	cis		MSTRG.99751.1	BGIOSGA025441	trans
MSTRG.14276.2	BGIOSGA033091	cis		MSTRG.99751.1	BGIOSGA025604	trans
MSTRG.14276.2	BGIOSGA033092	cis		MSTRG.99751.1	BGIOSGA025860	trans
MSTRG.14276.2	BGIOSGA033093	cis		MSTRG.99751.1	BGIOSGA026064	trans
MSTRG.14276.2	BGIOSGA033094	cis		MSTRG.99751.1	BGIOSGA026116	trans
MSTRG.14276.2	BGIOSGA033095	cis		MSTRG.99751.1	BGIOSGA026118	trans
MSTRG.14276.2	BGIOSGA033096	cis		MSTRG.99751.1	BGIOSGA026193	trans
MSTRG.14276.2	BGIOSGA033097	cis		MSTRG.99751.1	BGIOSGA026388	trans
MSTRG.14276.2	BGIOSGA033098	cis		MSTRG.99751.1	BGIOSGA026389	trans
MSTRG.14276.2	BGIOSGA033099	cis		MSTRG.99751.1	BGIOSGA026390	trans
MSTRG.14276.2	BGIOSGA033100	cis		MSTRG.99751.1	BGIOSGA026493	trans
MSTRG.14276.2	BGIOSGA033101	cis		MSTRG.99751.1	BGIOSGA026509	trans
MSTRG.39840.8	BGIOSGA010489	cis		MSTRG.99751.1	BGIOSGA026757	trans
MSTRG.39840.8	BGIOSGA010490	cis		MSTRG.99751.1	BGIOSGA026785	trans
MSTRG.39840.8	BGIOSGA010491	cis		MSTRG.99751.1	BGIOSGA026851	trans
MSTRG.39840.8	BGIOSGA010493	cis		MSTRG.99751.1	BGIOSGA026854	trans
MSTRG.39840.8	BGIOSGA010494	cis		MSTRG.99751.1	BGIOSGA026879	trans
MSTRG.39840.8	BGIOSGA010495	cis		MSTRG.99751.1	BGIOSGA026897	trans
MSTRG.39840.8	BGIOSGA010496	cis		MSTRG.99751.1	BGIOSGA026938	trans
MSTRG.39840.8	BGIOSGA010497	cis		MSTRG.99751.1	BGIOSGA027045	trans
MSTRG.39840.8	BGIOSGA010498	cis		MSTRG.99751.1	BGIOSGA027173	trans
MSTRG.39840.8	BGIOSGA010499	cis		MSTRG.99751.1	BGIOSGA027489	trans
MSTRG.39840.8	BGIOSGA010500	cis		MSTRG.99751.1	BGIOSGA027677	trans
MSTRG.39840.8	BGIOSGA012907	cis		MSTRG.99751.1	BGIOSGA027718	trans
MSTRG.39840.8	BGIOSGA012908	cis		MSTRG.99751.1	BGIOSGA028041	trans
MSTRG.39840.8	BGIOSGA012909	cis		MSTRG.99751.1	BGIOSGA028161	trans
MSTRG.39840.8	BGIOSGA012910	cis		MSTRG.99751.1	BGIOSGA028315	trans
MSTRG.39840.8	BGIOSGA012911	cis		MSTRG.99751.1	BGIOSGA028529	trans
MSTRG.39840.8	BGIOSGA012912	cis		MSTRG.99751.1	BGIOSGA028794	trans
MSTRG.39840.8	BGIOSGA012914	cis		MSTRG.99751.1	BGIOSGA028893	trans
MSTRG.39840.8	BGIOSGA012915	cis		MSTRG.99751.1	BGIOSGA028896	trans
MSTRG.39840.8	BGIOSGA012916	cis		MSTRG.99751.1	BGIOSGA028949	trans
MSTRG.39840.8	BGIOSGA012917	cis		MSTRG.99751.1	BGIOSGA028973	trans
MSTRG.39840.8	BGIOSGA012918	cis		MSTRG.99751.1	BGIOSGA029025	trans
MSTRG.10867.13	BGIOSGA032243	cis		MSTRG.99751.1	BGIOSGA029231	trans
MSTRG.10867.13	BGIOSGA032244	cis		MSTRG.99751.1	BGIOSGA029234	trans
MSTRG.10867.13	BGIOSGA032245	cis		MSTRG.99751.1	BGIOSGA029255	trans
MSTRG.10867.13	BGIOSGA032586	cis		MSTRG.99751.1	BGIOSGA029376	trans
MSTRG.10867.13	BGIOSGA032587	cis		MSTRG.99751.1	BGIOSGA029432	trans
MSTRG.10867.13	BGIOSGA032588	cis		MSTRG.99751.1	BGIOSGA029492	trans
MSTRG.10867.13	BGIOSGA032590	cis		MSTRG.99751.1	BGIOSGA029599	trans
MSTRG.10867.13	BGIOSGA032593	cis		MSTRG.99751.1	BGIOSGA029719	trans
MSTRG.10867.13	BGIOSGA032594	cis		MSTRG.99751.1	BGIOSGA029726	trans
MSTRG.10867.13	BGIOSGA032595	cis		MSTRG.99751.1	BGIOSGA029772	trans
MSTRG.10867.13	BGIOSGA032596	cis		MSTRG.99751.1	BGIOSGA030316	trans
MSTRG.10867.13	BGIOSGA032597	cis		MSTRG.99751.1	BGIOSGA030488	trans
MSTRG.10867.13	BGIOSGA032598	cis		MSTRG.99751.1	BGIOSGA030535	trans
MSTRG.76934.5	BGIOSGA026937	cis		MSTRG.99751.1	BGIOSGA030536	trans
MSTRG.76934.5	BGIOSGA026938	cis		MSTRG.99751.1	BGIOSGA030541	trans
MSTRG.76934.5	BGIOSGA026939	cis		MSTRG.99751.1	BGIOSGA030546	trans
MSTRG.76934.5	BGIOSGA026940	cis		MSTRG.99751.1	BGIOSGA030562	trans
MSTRG.76934.5	BGIOSGA026941	cis		MSTRG.99751.1	BGIOSGA030581	trans
MSTRG.76934.5	BGIOSGA026942	cis		MSTRG.99751.1	BGIOSGA030635	trans
MSTRG.76934.5	BGIOSGA026943	cis		MSTRG.99751.1	BGIOSGA030718	trans
MSTRG.76934.5	BGIOSGA026944	cis		MSTRG.99751.1	BGIOSGA030828	trans
MSTRG.76934.5	BGIOSGA026945	cis		MSTRG.99751.1	BGIOSGA030866	trans
MSTRG.76934.5	BGIOSGA028710	cis		MSTRG.99751.1	BGIOSGA031043	trans
MSTRG.76934.5	BGIOSGA028711	cis		MSTRG.99751.1	BGIOSGA031390	trans
MSTRG.76934.5	BGIOSGA028712	cis		MSTRG.99751.1	BGIOSGA031459	trans
MSTRG.76934.5	BGIOSGA028713	cis		MSTRG.99751.1	BGIOSGA031495	trans
MSTRG.76934.5	BGIOSGA028714	cis		MSTRG.99751.1	BGIOSGA031811	trans
MSTRG.76934.5	BGIOSGA028715	cis		MSTRG.99751.1	BGIOSGA031826	trans
MSTRG.76934.5	BGIOSGA028716	cis		MSTRG.99751.1	BGIOSGA032106	trans
MSTRG.76934.5	BGIOSGA028717	cis		MSTRG.99751.1	BGIOSGA032214	trans
MSTRG.9597.3	BGIOSGA000002	cis		MSTRG.99751.1	BGIOSGA032222	trans
MSTRG.9597.3	BGIOSGA000003	cis		MSTRG.99751.1	BGIOSGA032568	trans
MSTRG.9597.3	BGIOSGA000004	cis		MSTRG.99751.1	BGIOSGA032880	trans
MSTRG.9597.3	BGIOSGA000005	cis		MSTRG.99751.1	BGIOSGA032909	trans
MSTRG.9597.3	BGIOSGA000006	cis		MSTRG.99751.1	BGIOSGA033046	trans
MSTRG.9597.3	BGIOSGA000007	cis		MSTRG.99751.1	BGIOSGA033076	trans
MSTRG.9597.3	BGIOSGA000008	cis		MSTRG.99751.1	BGIOSGA033181	trans
MSTRG.9597.3	BGIOSGA005283	cis		MSTRG.99751.1	BGIOSGA033232	trans
MSTRG.9597.3	BGIOSGA005284	cis		MSTRG.99751.1	BGIOSGA033288	trans
MSTRG.9597.3	BGIOSGA005285	cis		MSTRG.99751.1	BGIOSGA033294	trans
MSTRG.9597.3	BGIOSGA005286	cis		MSTRG.99751.1	BGIOSGA033296	trans
MSTRG.9597.3	BGIOSGA005287	cis		MSTRG.99751.1	BGIOSGA033387	trans
MSTRG.9597.3	BGIOSGA005288	cis		MSTRG.99751.1	BGIOSGA033425	trans
MSTRG.9597.3	BGIOSGA005289	cis		MSTRG.99751.1	BGIOSGA033447	trans
MSTRG.9597.3	BGIOSGA005290	cis		MSTRG.99751.1	BGIOSGA033500	trans
MSTRG.9597.3	BGIOSGA005291	cis		MSTRG.99751.1	BGIOSGA033504	trans
MSTRG.9597.3	BGIOSGA005292	cis		MSTRG.99751.1	BGIOSGA033524	trans
MSTRG.61964.5	BGIOSGA021137	cis		MSTRG.99751.1	BGIOSGA033654	trans
MSTRG.61964.5	BGIOSGA021138	cis		MSTRG.99751.1	BGIOSGA033781	trans
MSTRG.61964.5	BGIOSGA021139	cis		MSTRG.99751.1	BGIOSGA033894	trans
MSTRG.61964.5	BGIOSGA021140	cis		MSTRG.99751.1	BGIOSGA034033	trans
MSTRG.61964.5	BGIOSGA021141	cis		MSTRG.99751.1	BGIOSGA034219	trans
MSTRG.61964.5	BGIOSGA021142	cis		MSTRG.99751.1	BGIOSGA034313	trans
MSTRG.61964.5	BGIOSGA021143	cis		MSTRG.99751.1	BGIOSGA034326	trans
MSTRG.61964.5	BGIOSGA021144	cis		MSTRG.99751.1	BGIOSGA034419	trans
MSTRG.61964.5	BGIOSGA021145	cis		MSTRG.99751.1	BGIOSGA034495	trans
MSTRG.61964.5	BGIOSGA023011	cis		MSTRG.99751.1	BGIOSGA034563	trans
MSTRG.61964.5	BGIOSGA023013	cis		MSTRG.99751.1	BGIOSGA034619	trans
MSTRG.61964.5	BGIOSGA023014	cis		MSTRG.99751.1	BGIOSGA034762	trans
MSTRG.61964.5	BGIOSGA023015	cis		MSTRG.99751.1	BGIOSGA034824	trans
MSTRG.56134.1	BGIOSGA018171	cis		MSTRG.99751.1	BGIOSGA034891	trans
MSTRG.56134.1	BGIOSGA018172	cis		MSTRG.99751.1	BGIOSGA035378	trans
MSTRG.56134.1	BGIOSGA018173	cis		MSTRG.99751.1	BGIOSGA035536	trans
MSTRG.56134.1	BGIOSGA018174	cis		MSTRG.99751.1	BGIOSGA035593	trans
MSTRG.56134.1	BGIOSGA018176	cis		MSTRG.99751.1	BGIOSGA035787	trans
MSTRG.56134.1	BGIOSGA018177	cis		MSTRG.99751.1	BGIOSGA036004	trans
MSTRG.56134.1	BGIOSGA019737	cis		MSTRG.99751.1	BGIOSGA036047	trans
MSTRG.56134.1	BGIOSGA019738	cis		MSTRG.99751.1	BGIOSGA036495	trans
MSTRG.56134.1	BGIOSGA019739	cis		MSTRG.99751.1	BGIOSGA036511	trans
MSTRG.56134.1	BGIOSGA019740	cis		MSTRG.99751.1	BGIOSGA036593	trans
MSTRG.56134.1	BGIOSGA019741	cis		MSTRG.99751.1	BGIOSGA036701	trans
MSTRG.56134.1	BGIOSGA019743	cis		MSTRG.99751.1	BGIOSGA036802	trans
MSTRG.56134.1	BGIOSGA019744	cis		MSTRG.99751.1	BGIOSGA036926	trans
MSTRG.56134.1	BGIOSGA019746	cis		MSTRG.99751.1	BGIOSGA037019	trans
MSTRG.56134.1	BGIOSGA019747	cis		MSTRG.99751.1	BGIOSGA037083	trans
MSTRG.56134.1	BGIOSGA019748	cis		MSTRG.99751.1	BGIOSGA037202	trans
MSTRG.56134.1	BGIOSGA019749	cis		MSTRG.99751.1	BGIOSGA037297	trans
MSTRG.56134.1	BGIOSGA019750	cis		MSTRG.99751.1	BGIOSGA037533	trans
MSTRG.56134.1	BGIOSGA019751	cis		MSTRG.99751.1	BGIOSGA037577	trans
MSTRG.70855.1	BGIOSGA024032	cis		MSTRG.99751.1	BGIOSGA037697	trans
MSTRG.70855.1	BGIOSGA024033	cis		MSTRG.99751.1	BGIOSGA037922	trans
MSTRG.70855.1	BGIOSGA024034	cis		MSTRG.99751.1	BGIOSGA037948	trans
MSTRG.70855.1	BGIOSGA024036	cis		MSTRG.99751.1	BGIOSGA038355	trans
MSTRG.70855.1	BGIOSGA024037	cis		MSTRG.99751.1	BGIOSGA038356	trans
MSTRG.70855.1	BGIOSGA024038	cis		MSTRG.99751.1	BGIOSGA038496	trans
MSTRG.70855.1	BGIOSGA024039	cis		MSTRG.99751.1	BGIOSGA039260	trans
MSTRG.70855.1	BGIOSGA024040	cis		MSTRG.99751.1	BGIOSGA040675	trans
MSTRG.70855.1	BGIOSGA024041	cis		MSTRG.99751.1	Oryza_sativa_newGene_22602	trans
MSTRG.70855.1	BGIOSGA024042	cis		MSTRG.99751.1	Oryza_sativa_newGene_22606	trans
MSTRG.70855.1	BGIOSGA024043	cis		MSTRG.99751.1	Oryza_sativa_newGene_2449	trans
MSTRG.70855.1	BGIOSGA024044	cis		MSTRG.99751.1	Oryza_sativa_newGene_25104	trans
MSTRG.70855.1	BGIOSGA024045	cis		MSTRG.99751.1	Oryza_sativa_newGene_25144	trans
MSTRG.70855.1	BGIOSGA025983	cis		MSTRG.99751.1	Oryza_sativa_newGene_25775	trans
MSTRG.70855.1	BGIOSGA025984	cis		MSTRG.99751.1	Oryza_sativa_newGene_28368	trans
MSTRG.70855.1	BGIOSGA025985	cis		MSTRG.99751.1	Oryza_sativa_newGene_39961	trans
MSTRG.70855.1	BGIOSGA025986	cis		MSTRG.99751.1	Oryza_sativa_newGene_4157	trans
MSTRG.70855.1	BGIOSGA025987	cis		MSTRG.99751.1	Oryza_sativa_newGene_43719	trans
MSTRG.70855.1	BGIOSGA025988	cis		MSTRG.99751.1	Oryza_sativa_newGene_53362	trans
MSTRG.70855.1	BGIOSGA025989	cis		MSTRG.99751.1	Oryza_sativa_newGene_5500	trans
MSTRG.70855.1	BGIOSGA025990	cis		MSTRG.99751.1	Oryza_sativa_newGene_6494	trans
MSTRG.70855.1	BGIOSGA025991	cis		MSTRG.99751.1	Oryza_sativa_newGene_7831	trans
MSTRG.70855.1	BGIOSGA025992	cis		MSTRG.99751.1	Oryza_sativa_newGene_8016	trans
MSTRG.70855.1	BGIOSGA025993	cis		MSTRG.99751.1	Oryza_sativa_newGene_8018	trans
MSTRG.70855.1	BGIOSGA025994	cis		MSTRG.99644.1	BGIOSGA001017	trans
MSTRG.59251.2	BGIOSGA021593	cis		MSTRG.99644.1	BGIOSGA001303	trans
MSTRG.59251.2	BGIOSGA021597	cis		MSTRG.99644.1	BGIOSGA001304	trans
MSTRG.59251.2	BGIOSGA021598	cis		MSTRG.99644.1	BGIOSGA001458	trans
MSTRG.59251.2	BGIOSGA021599	cis		MSTRG.99644.1	BGIOSGA001595	trans
MSTRG.59251.2	BGIOSGA021600	cis		MSTRG.99644.1	BGIOSGA002023	trans
MSTRG.59251.2	BGIOSGA021601	cis		MSTRG.99644.1	BGIOSGA002341	trans
MSTRG.59251.2	BGIOSGA021602	cis		MSTRG.99644.1	BGIOSGA002346	trans
MSTRG.59251.2	BGIOSGA021603	cis		MSTRG.99644.1	BGIOSGA002371	trans
MSTRG.59251.2	BGIOSGA022591	cis		MSTRG.99644.1	BGIOSGA003232	trans
MSTRG.59251.2	BGIOSGA022592	cis		MSTRG.99644.1	BGIOSGA004090	trans
MSTRG.59251.2	BGIOSGA022593	cis		MSTRG.99644.1	BGIOSGA004322	trans
MSTRG.59251.2	BGIOSGA022595	cis		MSTRG.99644.1	BGIOSGA004622	trans
MSTRG.59251.2	BGIOSGA022596	cis		MSTRG.99644.1	BGIOSGA004949	trans
MSTRG.59251.2	BGIOSGA022597	cis		MSTRG.99644.1	BGIOSGA005310	trans
MSTRG.35933.7	BGIOSGA011207	cis		MSTRG.99644.1	BGIOSGA005637	trans
MSTRG.35933.7	BGIOSGA011208	cis		MSTRG.99644.1	BGIOSGA005961	trans
MSTRG.35933.7	BGIOSGA011209	cis		MSTRG.99644.1	BGIOSGA006296	trans
MSTRG.35933.7	BGIOSGA011210	cis		MSTRG.99644.1	BGIOSGA006326	trans
MSTRG.35933.7	BGIOSGA011212	cis		MSTRG.99644.1	BGIOSGA006755	trans
MSTRG.35933.7	BGIOSGA011213	cis		MSTRG.99644.1	BGIOSGA006879	trans
MSTRG.35933.7	BGIOSGA011214	cis		MSTRG.99644.1	BGIOSGA007142	trans
MSTRG.35933.7	BGIOSGA011215	cis		MSTRG.99644.1	BGIOSGA007165	trans
MSTRG.35933.7	BGIOSGA011216	cis		MSTRG.99644.1	BGIOSGA008559	trans
MSTRG.35933.7	BGIOSGA012116	cis		MSTRG.99644.1	BGIOSGA009037	trans
MSTRG.35933.7	BGIOSGA012117	cis		MSTRG.99644.1	BGIOSGA009674	trans
MSTRG.35933.7	BGIOSGA012118	cis		MSTRG.99644.1	BGIOSGA010026	trans
MSTRG.35933.7	BGIOSGA012119	cis		MSTRG.99644.1	BGIOSGA010069	trans
MSTRG.35933.7	BGIOSGA012120	cis		MSTRG.99644.1	BGIOSGA010276	trans
MSTRG.35933.7	BGIOSGA012121	cis		MSTRG.99644.1	BGIOSGA010558	trans
MSTRG.35933.7	BGIOSGA012122	cis		MSTRG.99644.1	BGIOSGA011636	trans
MSTRG.35933.7	BGIOSGA012123	cis		MSTRG.99644.1	BGIOSGA012185	trans
MSTRG.35933.7	BGIOSGA012124	cis		MSTRG.99644.1	BGIOSGA012783	trans
MSTRG.35933.7	BGIOSGA012125	cis		MSTRG.99644.1	BGIOSGA013007	trans
MSTRG.35933.7	BGIOSGA012126	cis		MSTRG.99644.1	BGIOSGA014545	trans
MSTRG.35933.7	BGIOSGA012127	cis		MSTRG.99644.1	BGIOSGA015160	trans
MSTRG.35933.7	BGIOSGA012128	cis		MSTRG.99644.1	BGIOSGA015594	trans
MSTRG.41479.2	BGIOSGA010242	cis		MSTRG.99644.1	BGIOSGA015862	trans
MSTRG.41479.2	BGIOSGA010243	cis		MSTRG.99644.1	BGIOSGA015880	trans
MSTRG.41479.2	BGIOSGA010244	cis		MSTRG.99644.1	BGIOSGA017338	trans
MSTRG.41479.2	BGIOSGA010245	cis		MSTRG.99644.1	BGIOSGA018188	trans
MSTRG.41479.2	BGIOSGA013122	cis		MSTRG.99644.1	BGIOSGA018837	trans
MSTRG.41479.2	BGIOSGA013124	cis		MSTRG.99644.1	BGIOSGA019843	trans
MSTRG.41479.2	BGIOSGA013125	cis		MSTRG.99644.1	BGIOSGA020428	trans
MSTRG.1445.1	BGIOSGA002202	cis		MSTRG.99644.1	BGIOSGA021440	trans
MSTRG.1445.1	BGIOSGA002203	cis		MSTRG.99644.1	BGIOSGA021959	trans
MSTRG.1445.1	BGIOSGA002205	cis		MSTRG.99644.1	BGIOSGA022008	trans
MSTRG.1445.1	BGIOSGA002206	cis		MSTRG.99644.1	BGIOSGA022274	trans
MSTRG.1445.1	BGIOSGA002207	cis		MSTRG.99644.1	BGIOSGA022562	trans
MSTRG.1445.1	BGIOSGA002208	cis		MSTRG.99644.1	BGIOSGA022588	trans
MSTRG.1445.1	BGIOSGA002937	cis		MSTRG.99644.1	BGIOSGA023023	trans
MSTRG.1445.1	BGIOSGA002938	cis		MSTRG.99644.1	BGIOSGA024399	trans
MSTRG.1445.1	BGIOSGA002939	cis		MSTRG.99644.1	BGIOSGA024475	trans
MSTRG.1445.1	BGIOSGA002940	cis		MSTRG.99644.1	BGIOSGA025730	trans
MSTRG.1445.1	BGIOSGA002941	cis		MSTRG.99644.1	BGIOSGA025733	trans
MSTRG.1445.1	BGIOSGA002942	cis		MSTRG.99644.1	BGIOSGA025847	trans
MSTRG.1445.1	BGIOSGA002943	cis		MSTRG.99644.1	BGIOSGA025874	trans
MSTRG.37352.1	BGIOSGA010918	cis		MSTRG.99644.1	BGIOSGA026663	trans
MSTRG.37352.1	BGIOSGA010919	cis		MSTRG.99644.1	BGIOSGA026845	trans
MSTRG.37352.1	BGIOSGA010920	cis		MSTRG.99644.1	BGIOSGA026923	trans
MSTRG.37352.1	BGIOSGA010921	cis		MSTRG.99644.1	BGIOSGA027352	trans
MSTRG.37352.1	BGIOSGA010923	cis		MSTRG.99644.1	BGIOSGA027585	trans
MSTRG.37352.1	BGIOSGA010924	cis		MSTRG.99644.1	BGIOSGA028028	trans
MSTRG.37352.1	BGIOSGA010925	cis		MSTRG.99644.1	BGIOSGA028392	trans
MSTRG.37352.1	BGIOSGA010927	cis		MSTRG.99644.1	BGIOSGA028586	trans
MSTRG.37352.1	BGIOSGA010928	cis		MSTRG.99644.1	BGIOSGA029275	trans
MSTRG.37352.1	BGIOSGA010929	cis		MSTRG.99644.1	BGIOSGA029540	trans
MSTRG.37352.1	BGIOSGA010930	cis		MSTRG.99644.1	BGIOSGA030375	trans
MSTRG.37352.1	BGIOSGA010931	cis		MSTRG.99644.1	BGIOSGA030623	trans
MSTRG.37352.1	BGIOSGA012411	cis		MSTRG.99644.1	BGIOSGA031657	trans
MSTRG.37352.1	BGIOSGA012412	cis		MSTRG.99644.1	BGIOSGA032347	trans
MSTRG.37352.1	BGIOSGA012413	cis		MSTRG.99644.1	BGIOSGA032602	trans
MSTRG.37352.1	BGIOSGA012414	cis		MSTRG.99644.1	BGIOSGA032629	trans
MSTRG.37352.1	BGIOSGA012415	cis		MSTRG.99644.1	BGIOSGA032632	trans
MSTRG.37352.1	BGIOSGA012416	cis		MSTRG.99644.1	BGIOSGA033694	trans
MSTRG.37352.1	BGIOSGA012417	cis		MSTRG.99644.1	BGIOSGA034897	trans
MSTRG.37352.1	BGIOSGA012418	cis		MSTRG.99644.1	BGIOSGA035150	trans
MSTRG.37352.1	BGIOSGA012419	cis		MSTRG.99644.1	BGIOSGA035316	trans
MSTRG.37352.1	BGIOSGA012422	cis		MSTRG.99644.1	BGIOSGA035528	trans
MSTRG.37352.1	BGIOSGA012423	cis		MSTRG.99644.1	BGIOSGA035943	trans
MSTRG.37352.1	BGIOSGA012424	cis		MSTRG.99644.1	BGIOSGA036688	trans
MSTRG.37352.1	BGIOSGA012425	cis		MSTRG.99644.1	BGIOSGA037419	trans
MSTRG.37352.1	BGIOSGA012426	cis		MSTRG.99644.1	BGIOSGA037661	trans
MSTRG.37352.1	BGIOSGA012427	cis		MSTRG.99644.1	BGIOSGA037967	trans
MSTRG.37352.1	BGIOSGA012428	cis		MSTRG.99644.1	BGIOSGA038042	trans
MSTRG.37352.1	BGIOSGA012429	cis		MSTRG.99644.1	BGIOSGA038437	trans
MSTRG.31117.2	BGIOSGA005865	cis		MSTRG.99644.1	BGIOSGA038460	trans
MSTRG.31117.2	BGIOSGA005866	cis		MSTRG.99644.1	BGIOSGA039039	trans
MSTRG.31117.2	BGIOSGA005867	cis		MSTRG.99644.1	BGIOSGA040457	trans
MSTRG.31117.2	BGIOSGA005868	cis		MSTRG.99644.1	Oryza_sativa_newGene_12047	trans
MSTRG.31117.2	BGIOSGA005869	cis		MSTRG.99644.1	Oryza_sativa_newGene_14079	trans
MSTRG.31117.2	BGIOSGA005870	cis		MSTRG.99644.1	Oryza_sativa_newGene_16092	trans
MSTRG.31117.2	BGIOSGA005871	cis		MSTRG.99644.1	Oryza_sativa_newGene_16151	trans
MSTRG.31117.2	BGIOSGA005872	cis		MSTRG.99644.1	Oryza_sativa_newGene_2131	trans
MSTRG.31117.2	BGIOSGA005873	cis		MSTRG.99644.1	Oryza_sativa_newGene_23578	trans
MSTRG.31117.2	BGIOSGA005874	cis		MSTRG.99644.1	Oryza_sativa_newGene_26788	trans
MSTRG.31117.2	BGIOSGA005875	cis		MSTRG.99644.1	Oryza_sativa_newGene_27560	trans
MSTRG.31117.2	BGIOSGA005876	cis		MSTRG.99644.1	Oryza_sativa_newGene_28840	trans
MSTRG.31117.2	BGIOSGA005878	cis		MSTRG.99644.1	Oryza_sativa_newGene_36441	trans
MSTRG.31117.2	BGIOSGA005879	cis		MSTRG.99644.1	Oryza_sativa_newGene_43772	trans
MSTRG.31117.2	BGIOSGA005880	cis		MSTRG.99644.1	Oryza_sativa_newGene_43776	trans
MSTRG.31117.2	BGIOSGA005881	cis		MSTRG.99644.1	Oryza_sativa_newGene_44239	trans
MSTRG.31117.2	BGIOSGA005882	cis		MSTRG.99644.1	Oryza_sativa_newGene_50529	trans
MSTRG.31117.2	BGIOSGA005883	cis		MSTRG.99644.1	Oryza_sativa_newGene_51749	trans
MSTRG.31117.2	BGIOSGA008774	cis		MSTRG.99644.1	Oryza_sativa_newGene_51789	trans
MSTRG.31117.2	BGIOSGA008775	cis		MSTRG.99644.1	Oryza_sativa_newGene_52172	trans
MSTRG.31117.2	BGIOSGA008776	cis		MSTRG.99644.1	Oryza_sativa_newGene_6656	trans
MSTRG.31117.2	BGIOSGA008777	cis		MSTRG.99644.1	Oryza_sativa_newGene_7827	trans
MSTRG.31117.2	BGIOSGA008779	cis		MSTRG.99633.1	Oryza_sativa_newGene_55005	trans
MSTRG.31117.2	BGIOSGA008780	cis		MSTRG.99546.2	BGIOSGA003475	trans
MSTRG.31117.2	BGIOSGA008781	cis		MSTRG.99546.2	Oryza_sativa_newGene_54916	trans
MSTRG.31117.2	BGIOSGA008782	cis		MSTRG.99510.2	BGIOSGA000158	trans
MSTRG.31117.2	BGIOSGA008783	cis		MSTRG.99510.2	BGIOSGA000904	trans
MSTRG.33386.1	BGIOSGA005438	cis		MSTRG.99510.2	BGIOSGA001003	trans
MSTRG.33386.1	BGIOSGA005439	cis		MSTRG.99510.2	BGIOSGA001206	trans
MSTRG.33386.1	BGIOSGA005440	cis		MSTRG.99510.2	BGIOSGA001222	trans
MSTRG.33386.1	BGIOSGA005441	cis		MSTRG.99510.2	BGIOSGA001501	trans
MSTRG.33386.1	BGIOSGA005442	cis		MSTRG.99510.2	BGIOSGA001571	trans
MSTRG.33386.1	BGIOSGA005443	cis		MSTRG.99510.2	BGIOSGA001864	trans
MSTRG.33386.1	BGIOSGA005444	cis		MSTRG.99510.2	BGIOSGA002042	trans
MSTRG.33386.1	BGIOSGA005445	cis		MSTRG.99510.2	BGIOSGA002448	trans
MSTRG.33386.1	BGIOSGA005446	cis		MSTRG.99510.2	BGIOSGA002893	trans
MSTRG.33386.1	BGIOSGA005447	cis		MSTRG.99510.2	BGIOSGA003007	trans
MSTRG.33386.1	BGIOSGA005449	cis		MSTRG.99510.2	BGIOSGA003301	trans
MSTRG.33386.1	BGIOSGA005450	cis		MSTRG.99510.2	BGIOSGA003660	trans
MSTRG.33386.1	BGIOSGA005451	cis		MSTRG.99510.2	BGIOSGA003686	trans
MSTRG.33386.1	BGIOSGA005452	cis		MSTRG.99510.2	BGIOSGA004178	trans
MSTRG.33386.1	BGIOSGA005453	cis		MSTRG.99510.2	BGIOSGA004638	trans
MSTRG.33386.1	BGIOSGA005454	cis		MSTRG.99510.2	BGIOSGA004739	trans
MSTRG.33386.1	BGIOSGA005455	cis		MSTRG.99510.2	BGIOSGA005092	trans
MSTRG.33386.1	BGIOSGA005456	cis		MSTRG.99510.2	BGIOSGA005494	trans
MSTRG.33386.1	BGIOSGA009188	cis		MSTRG.99510.2	BGIOSGA005778	trans
MSTRG.33386.1	BGIOSGA009189	cis		MSTRG.99510.2	BGIOSGA005846	trans
MSTRG.33386.1	BGIOSGA009190	cis		MSTRG.99510.2	BGIOSGA006137	trans
MSTRG.33386.1	BGIOSGA009191	cis		MSTRG.99510.2	BGIOSGA006165	trans
MSTRG.33386.1	BGIOSGA009192	cis		MSTRG.99510.2	BGIOSGA006459	trans
MSTRG.33386.1	BGIOSGA009193	cis		MSTRG.99510.2	BGIOSGA006524	trans
MSTRG.33386.1	BGIOSGA009194	cis		MSTRG.99510.2	BGIOSGA006652	trans
MSTRG.33386.1	BGIOSGA009195	cis		MSTRG.99510.2	BGIOSGA006671	trans
MSTRG.33386.1	BGIOSGA009196	cis		MSTRG.99510.2	BGIOSGA006748	trans
MSTRG.33386.1	BGIOSGA009197	cis		MSTRG.99510.2	BGIOSGA006906	trans
MSTRG.33386.1	BGIOSGA009198	cis		MSTRG.99510.2	BGIOSGA007212	trans
MSTRG.33386.1	BGIOSGA009199	cis		MSTRG.99510.2	BGIOSGA007316	trans
MSTRG.33386.1	BGIOSGA009200	cis		MSTRG.99510.2	BGIOSGA007533	trans
MSTRG.33386.1	BGIOSGA009201	cis		MSTRG.99510.2	BGIOSGA007593	trans
MSTRG.33386.1	BGIOSGA009202	cis		MSTRG.99510.2	BGIOSGA007966	trans
MSTRG.33386.1	BGIOSGA009203	cis		MSTRG.99510.2	BGIOSGA008223	trans
MSTRG.33386.1	BGIOSGA009204	cis		MSTRG.99510.2	BGIOSGA008252	trans
MSTRG.33386.1	BGIOSGA009205	cis		MSTRG.99510.2	BGIOSGA008312	trans
MSTRG.58428.1	BGIOSGA021941	cis		MSTRG.99510.2	BGIOSGA008360	trans
MSTRG.58428.1	BGIOSGA021942	cis		MSTRG.99510.2	BGIOSGA008502	trans
MSTRG.58428.1	BGIOSGA021943	cis		MSTRG.99510.2	BGIOSGA009330	trans
MSTRG.58428.1	BGIOSGA021944	cis		MSTRG.99510.2	BGIOSGA009601	trans
MSTRG.58428.1	BGIOSGA021945	cis		MSTRG.99510.2	BGIOSGA009661	trans
MSTRG.58428.1	BGIOSGA021947	cis		MSTRG.99510.2	BGIOSGA009962	trans
MSTRG.58428.1	BGIOSGA021948	cis		MSTRG.99510.2	BGIOSGA010233	trans
MSTRG.58428.1	BGIOSGA021949	cis		MSTRG.99510.2	BGIOSGA010288	trans
MSTRG.58428.1	BGIOSGA021950	cis		MSTRG.99510.2	BGIOSGA010569	trans
MSTRG.58428.1	BGIOSGA021951	cis		MSTRG.99510.2	BGIOSGA010630	trans
MSTRG.58428.1	BGIOSGA021952	cis		MSTRG.99510.2	BGIOSGA010635	trans
MSTRG.58428.1	BGIOSGA021953	cis		MSTRG.99510.2	BGIOSGA010853	trans
MSTRG.58428.1	BGIOSGA021954	cis		MSTRG.99510.2	BGIOSGA011356	trans
MSTRG.58428.1	BGIOSGA021955	cis		MSTRG.99510.2	BGIOSGA011670	trans
MSTRG.58428.1	BGIOSGA021956	cis		MSTRG.99510.2	BGIOSGA011862	trans
MSTRG.58428.1	BGIOSGA021957	cis		MSTRG.99510.2	BGIOSGA012187	trans
MSTRG.58428.1	BGIOSGA022273	cis		MSTRG.99510.2	BGIOSGA012409	trans
MSTRG.58428.1	BGIOSGA022274	cis		MSTRG.99510.2	BGIOSGA012514	trans
MSTRG.58428.1	BGIOSGA022275	cis		MSTRG.99510.2	BGIOSGA012682	trans
MSTRG.58428.1	BGIOSGA022276	cis		MSTRG.99510.2	BGIOSGA012738	trans
MSTRG.58428.1	BGIOSGA022277	cis		MSTRG.99510.2	BGIOSGA012799	trans
MSTRG.58428.1	BGIOSGA022278	cis		MSTRG.99510.2	BGIOSGA012878	trans
MSTRG.58428.1	BGIOSGA022279	cis		MSTRG.99510.2	BGIOSGA012886	trans
MSTRG.58428.1	BGIOSGA022280	cis		MSTRG.99510.2	BGIOSGA013074	trans
MSTRG.58428.1	BGIOSGA022281	cis		MSTRG.99510.2	BGIOSGA013129	trans
MSTRG.58428.1	BGIOSGA022282	cis		MSTRG.99510.2	BGIOSGA013294	trans
MSTRG.80091.22	BGIOSGA030182	cis		MSTRG.99510.2	BGIOSGA013496	trans
MSTRG.80091.22	BGIOSGA030183	cis		MSTRG.99510.2	BGIOSGA013536	trans
MSTRG.80091.22	BGIOSGA030184	cis		MSTRG.99510.2	BGIOSGA014510	trans
MSTRG.80091.22	BGIOSGA030185	cis		MSTRG.99510.2	BGIOSGA014549	trans
MSTRG.80091.22	BGIOSGA030186	cis		MSTRG.99510.2	BGIOSGA015070	trans
MSTRG.80091.22	BGIOSGA030325	cis		MSTRG.99510.2	BGIOSGA015173	trans
MSTRG.80091.22	BGIOSGA030326	cis		MSTRG.99510.2	BGIOSGA015261	trans
MSTRG.80091.22	BGIOSGA030327	cis		MSTRG.99510.2	BGIOSGA015323	trans
MSTRG.80091.22	BGIOSGA030328	cis		MSTRG.99510.2	BGIOSGA015580	trans
MSTRG.80091.22	BGIOSGA030329	cis		MSTRG.99510.2	BGIOSGA015591	trans
MSTRG.80091.22	BGIOSGA030330	cis		MSTRG.99510.2	BGIOSGA015648	trans
MSTRG.19306.5	BGIOSGA033601	cis		MSTRG.99510.2	BGIOSGA015837	trans
MSTRG.19306.5	BGIOSGA033602	cis		MSTRG.99510.2	BGIOSGA015891	trans
MSTRG.19306.5	BGIOSGA033603	cis		MSTRG.99510.2	BGIOSGA015906	trans
MSTRG.19306.5	BGIOSGA033604	cis		MSTRG.99510.2	BGIOSGA015966	trans
MSTRG.19306.5	BGIOSGA033605	cis		MSTRG.99510.2	BGIOSGA016115	trans
MSTRG.19306.5	BGIOSGA033606	cis		MSTRG.99510.2	BGIOSGA016265	trans
MSTRG.19306.5	BGIOSGA033607	cis		MSTRG.99510.2	BGIOSGA016751	trans
MSTRG.19306.5	BGIOSGA035636	cis		MSTRG.99510.2	BGIOSGA016932	trans
MSTRG.19306.5	BGIOSGA035637	cis		MSTRG.99510.2	BGIOSGA017558	trans
MSTRG.19306.5	BGIOSGA035638	cis		MSTRG.99510.2	BGIOSGA018151	trans
MSTRG.19306.5	BGIOSGA035639	cis		MSTRG.99510.2	BGIOSGA018539	trans
MSTRG.19306.5	BGIOSGA035640	cis		MSTRG.99510.2	BGIOSGA018587	trans
MSTRG.19306.5	BGIOSGA035641	cis		MSTRG.99510.2	BGIOSGA018660	trans
MSTRG.19306.5	BGIOSGA035642	cis		MSTRG.99510.2	BGIOSGA019064	trans
MSTRG.19306.5	BGIOSGA035643	cis		MSTRG.99510.2	BGIOSGA019091	trans
MSTRG.19306.5	BGIOSGA035644	cis		MSTRG.99510.2	BGIOSGA019311	trans
MSTRG.19306.5	BGIOSGA035645	cis		MSTRG.99510.2	BGIOSGA019505	trans
MSTRG.19306.5	BGIOSGA035646	cis		MSTRG.99510.2	BGIOSGA019523	trans
MSTRG.19306.5	BGIOSGA035647	cis		MSTRG.99510.2	BGIOSGA019651	trans
MSTRG.19306.5	BGIOSGA035648	cis		MSTRG.99510.2	BGIOSGA019836	trans
MSTRG.19306.5	BGIOSGA035649	cis		MSTRG.99510.2	BGIOSGA020071	trans
MSTRG.19306.5	BGIOSGA035650	cis		MSTRG.99510.2	BGIOSGA020182	trans
MSTRG.2700.2	BGIOSGA001787	cis		MSTRG.99510.2	BGIOSGA020208	trans
MSTRG.2700.2	BGIOSGA001788	cis		MSTRG.99510.2	BGIOSGA020310	trans
MSTRG.2700.2	BGIOSGA003370	cis		MSTRG.99510.2	BGIOSGA020651	trans
MSTRG.2700.2	BGIOSGA003371	cis		MSTRG.99510.2	BGIOSGA020955	trans
MSTRG.2700.2	BGIOSGA003372	cis		MSTRG.99510.2	BGIOSGA021005	trans
MSTRG.2700.2	BGIOSGA003373	cis		MSTRG.99510.2	BGIOSGA021174	trans
MSTRG.2700.2	BGIOSGA003374	cis		MSTRG.99510.2	BGIOSGA021427	trans
MSTRG.2700.2	BGIOSGA003375	cis		MSTRG.99510.2	BGIOSGA021500	trans
MSTRG.2700.2	BGIOSGA003376	cis		MSTRG.99510.2	BGIOSGA021687	trans
MSTRG.2700.2	BGIOSGA003377	cis		MSTRG.99510.2	BGIOSGA021755	trans
MSTRG.2700.2	BGIOSGA003378	cis		MSTRG.99510.2	BGIOSGA021830	trans
MSTRG.2700.2	BGIOSGA003379	cis		MSTRG.99510.2	BGIOSGA021978	trans
MSTRG.57639.12	BGIOSGA017481	cis		MSTRG.99510.2	BGIOSGA022202	trans
MSTRG.57639.12	BGIOSGA017482	cis		MSTRG.99510.2	BGIOSGA022955	trans
MSTRG.57639.12	BGIOSGA017483	cis		MSTRG.99510.2	BGIOSGA023037	trans
MSTRG.57639.12	BGIOSGA017484	cis		MSTRG.99510.2	BGIOSGA023248	trans
MSTRG.57639.12	BGIOSGA017485	cis		MSTRG.99510.2	BGIOSGA023249	trans
MSTRG.57639.12	BGIOSGA017486	cis		MSTRG.99510.2	BGIOSGA023385	trans
MSTRG.57639.12	BGIOSGA017487	cis		MSTRG.99510.2	BGIOSGA023748	trans
MSTRG.57639.12	BGIOSGA017488	cis		MSTRG.99510.2	BGIOSGA023850	trans
MSTRG.57639.12	BGIOSGA017489	cis		MSTRG.99510.2	BGIOSGA024459	trans
MSTRG.57639.12	BGIOSGA017490	cis		MSTRG.99510.2	BGIOSGA024480	trans
MSTRG.57639.12	BGIOSGA017491	cis		MSTRG.99510.2	BGIOSGA024626	trans
MSTRG.57639.12	BGIOSGA017492	cis		MSTRG.99510.2	BGIOSGA024659	trans
MSTRG.57639.12	BGIOSGA020427	cis		MSTRG.99510.2	BGIOSGA024715	trans
MSTRG.57639.12	BGIOSGA020428	cis		MSTRG.99510.2	BGIOSGA024861	trans
MSTRG.57639.12	BGIOSGA020429	cis		MSTRG.99510.2	BGIOSGA025081	trans
MSTRG.57639.12	BGIOSGA020430	cis		MSTRG.99510.2	BGIOSGA025322	trans
MSTRG.57639.12	BGIOSGA020431	cis		MSTRG.99510.2	BGIOSGA025515	trans
MSTRG.57639.12	BGIOSGA020432	cis		MSTRG.99510.2	BGIOSGA025628	trans
MSTRG.57639.12	BGIOSGA020433	cis		MSTRG.99510.2	BGIOSGA025755	trans
MSTRG.57639.12	BGIOSGA020434	cis		MSTRG.99510.2	BGIOSGA025764	trans
MSTRG.57639.12	BGIOSGA020435	cis		MSTRG.99510.2	BGIOSGA025858	trans
MSTRG.57639.12	BGIOSGA020437	cis		MSTRG.99510.2	BGIOSGA025861	trans
MSTRG.57639.12	BGIOSGA020439	cis		MSTRG.99510.2	BGIOSGA026066	trans
MSTRG.57639.12	BGIOSGA020440	cis		MSTRG.99510.2	BGIOSGA026127	trans
MSTRG.57639.12	BGIOSGA020441	cis		MSTRG.99510.2	BGIOSGA026289	trans
MSTRG.57639.12	BGIOSGA020442	cis		MSTRG.99510.2	BGIOSGA026576	trans
MSTRG.57639.12	BGIOSGA020443	cis		MSTRG.99510.2	BGIOSGA026582	trans
MSTRG.31117.1	BGIOSGA005865	cis		MSTRG.99510.2	BGIOSGA026622	trans
MSTRG.31117.1	BGIOSGA005866	cis		MSTRG.99510.2	BGIOSGA026694	trans
MSTRG.31117.1	BGIOSGA005867	cis		MSTRG.99510.2	BGIOSGA026811	trans
MSTRG.31117.1	BGIOSGA005868	cis		MSTRG.99510.2	BGIOSGA026988	trans
MSTRG.31117.1	BGIOSGA005869	cis		MSTRG.99510.2	BGIOSGA027002	trans
MSTRG.31117.1	BGIOSGA005870	cis		MSTRG.99510.2	BGIOSGA027285	trans
MSTRG.31117.1	BGIOSGA005871	cis		MSTRG.99510.2	BGIOSGA027297	trans
MSTRG.31117.1	BGIOSGA005872	cis		MSTRG.99510.2	BGIOSGA027509	trans
MSTRG.31117.1	BGIOSGA005873	cis		MSTRG.99510.2	BGIOSGA027533	trans
MSTRG.31117.1	BGIOSGA005874	cis		MSTRG.99510.2	BGIOSGA027909	trans
MSTRG.31117.1	BGIOSGA005875	cis		MSTRG.99510.2	BGIOSGA028115	trans
MSTRG.31117.1	BGIOSGA005876	cis		MSTRG.99510.2	BGIOSGA028264	trans
MSTRG.31117.1	BGIOSGA005878	cis		MSTRG.99510.2	BGIOSGA028266	trans
MSTRG.31117.1	BGIOSGA005879	cis		MSTRG.99510.2	BGIOSGA028292	trans
MSTRG.31117.1	BGIOSGA005880	cis		MSTRG.99510.2	BGIOSGA028474	trans
MSTRG.31117.1	BGIOSGA005881	cis		MSTRG.99510.2	BGIOSGA028904	trans
MSTRG.31117.1	BGIOSGA005882	cis		MSTRG.99510.2	BGIOSGA029276	trans
MSTRG.31117.1	BGIOSGA005883	cis		MSTRG.99510.2	BGIOSGA029337	trans
MSTRG.31117.1	BGIOSGA008774	cis		MSTRG.99510.2	BGIOSGA029475	trans
MSTRG.31117.1	BGIOSGA008775	cis		MSTRG.99510.2	BGIOSGA029556	trans
MSTRG.31117.1	BGIOSGA008776	cis		MSTRG.99510.2	BGIOSGA029669	trans
MSTRG.31117.1	BGIOSGA008777	cis		MSTRG.99510.2	BGIOSGA029822	trans
MSTRG.31117.1	BGIOSGA008779	cis		MSTRG.99510.2	BGIOSGA029826	trans
MSTRG.31117.1	BGIOSGA008780	cis		MSTRG.99510.2	BGIOSGA030078	trans
MSTRG.31117.1	BGIOSGA008781	cis		MSTRG.99510.2	BGIOSGA030126	trans
MSTRG.31117.1	BGIOSGA008782	cis		MSTRG.99510.2	BGIOSGA030315	trans
MSTRG.31117.1	BGIOSGA008783	cis		MSTRG.99510.2	BGIOSGA030343	trans
MSTRG.19203.2	BGIOSGA033615	cis		MSTRG.99510.2	BGIOSGA030617	trans
MSTRG.19203.2	BGIOSGA033616	cis		MSTRG.99510.2	BGIOSGA030628	trans
MSTRG.19203.2	BGIOSGA033618	cis		MSTRG.99510.2	BGIOSGA031247	trans
MSTRG.19203.2	BGIOSGA033619	cis		MSTRG.99510.2	BGIOSGA031254	trans
MSTRG.19203.2	BGIOSGA033620	cis		MSTRG.99510.2	BGIOSGA031555	trans
MSTRG.19203.2	BGIOSGA033621	cis		MSTRG.99510.2	BGIOSGA031637	trans
MSTRG.19203.2	BGIOSGA033622	cis		MSTRG.99510.2	BGIOSGA031787	trans
MSTRG.19203.2	BGIOSGA033623	cis		MSTRG.99510.2	BGIOSGA031855	trans
MSTRG.19203.2	BGIOSGA033624	cis		MSTRG.99510.2	BGIOSGA031903	trans
MSTRG.19203.2	BGIOSGA033625	cis		MSTRG.99510.2	BGIOSGA032234	trans
MSTRG.19203.2	BGIOSGA033626	cis		MSTRG.99510.2	BGIOSGA032280	trans
MSTRG.19203.2	BGIOSGA033627	cis		MSTRG.99510.2	BGIOSGA032450	trans
MSTRG.19203.2	BGIOSGA033628	cis		MSTRG.99510.2	BGIOSGA032458	trans
MSTRG.19203.2	BGIOSGA033629	cis		MSTRG.99510.2	BGIOSGA032614	trans
MSTRG.19203.2	BGIOSGA033630	cis		MSTRG.99510.2	BGIOSGA032742	trans
MSTRG.19203.2	BGIOSGA033631	cis		MSTRG.99510.2	BGIOSGA032873	trans
MSTRG.19203.2	BGIOSGA033633	cis		MSTRG.99510.2	BGIOSGA032922	trans
[truncated: 602,822+ more rows]
