# Supplementary material for: Genome-wide identification and characterization of long non-coding RNAs involved in flag leaf senescence of rice
Source: Plant Mol Biol. 2021 Feb 11;105(6):655–84. doi: 10.1007/s11103-021-01121-3 (PMC7985109; doi:10.1007/s11103-021-01121-3)
Supplement: Supplementary file 7 — Supplementary file7 (XLSX 95 KB) Table S7 The predicted cis- and trans-target genes of 3953 lncRNAs. [file 11103_2021_1121_MOESM7_ESM.xlsx]

## Sheet: Sheet1
22 DE lncRNAs and co-expressed 812 DE mRNAs in 'ME black' module					48 DE lncRNAs and co-expressed 1209 DE mRNAs in 'ME blue' module
# ID	kME	Module			# ID	kME	Module
MSTRG.12069.1	0.777837	black			MSTRG.1136.3	0.727433	blue
MSTRG.1416.1	0.766143	black			MSTRG.11508.1	0.876662	blue
MSTRG.17741.1	0.783303	black			MSTRG.12677.1	0.96644	blue
MSTRG.20515.2	0.700601	black			MSTRG.12677.3	0.922955	blue
MSTRG.21011.1	0.702577	black			MSTRG.13889.1	0.871471	blue
MSTRG.24808.2	0.944612	black			MSTRG.19268.3	0.960538	blue
MSTRG.30264.1	0.930684	black			MSTRG.20126.1	0.889481	blue
MSTRG.35173.1	0.785664	black			MSTRG.24358.1	0.818053	blue
MSTRG.38087.1	0.729293	black			MSTRG.24358.11	0.79981	blue
MSTRG.44302.1	0.739552	black			MSTRG.24358.4	0.77835	blue
MSTRG.44376.1	0.887099	black			MSTRG.25632.1	0.805628	blue
MSTRG.51442.2	0.73346	black			MSTRG.26261.1	0.868671	blue
MSTRG.52852.1	0.767838	black			MSTRG.27317.2	0.70599	blue
MSTRG.5543.1	0.787779	black			MSTRG.29832.1	0.977147	blue
MSTRG.56765.1	0.868379	black			MSTRG.30528.1	0.912694	blue
MSTRG.57850.1	0.702948	black			MSTRG.31014.21	0.708921	blue
MSTRG.61520.1	0.720943	black			MSTRG.31014.36	0.716726	blue
MSTRG.65878.1	0.901631	black			MSTRG.39310.1	0.907304	blue
MSTRG.66557.1	0.795696	black			MSTRG.4077.5	0.934413	blue
MSTRG.74093.1	0.766346	black			MSTRG.42965.1	0.910639	blue
MSTRG.81906.1	0.788621	black			MSTRG.43455.1	0.912381	blue
MSTRG.95254.1	0.700442	black			MSTRG.4357.1	0.828312	blue
BGIOSGA000050	0.751477	black			MSTRG.4640.1	0.930815	blue
BGIOSGA000088	0.967585	black			MSTRG.53258.3	0.858201	blue
BGIOSGA000352	0.973089	black			MSTRG.54054.1	0.729975	blue
BGIOSGA000396	0.926033	black			MSTRG.54958.1	0.852092	blue
BGIOSGA000499	0.701506	black			MSTRG.552.1	0.984873	blue
BGIOSGA000500	0.799218	black			MSTRG.57335.10	0.768672	blue
BGIOSGA000521	0.933473	black			MSTRG.57335.4	0.753881	blue
BGIOSGA000542	0.862558	black			MSTRG.57335.7	0.776251	blue
BGIOSGA000573	0.968722	black			MSTRG.57335.8	0.896421	blue
BGIOSGA000607	0.778982	black			MSTRG.60747.8	0.741269	blue
BGIOSGA000627	0.931264	black			MSTRG.62092.1	0.741452	blue
BGIOSGA000724	0.709064	black			MSTRG.64654.1	0.748459	blue
BGIOSGA000741	0.806482	black			MSTRG.7057.3	0.712681	blue
BGIOSGA000745	0.886103	black			MSTRG.74673.1	0.901235	blue
BGIOSGA000837	0.939847	black			MSTRG.74673.3	0.918657	blue
BGIOSGA000874	0.738353	black			MSTRG.74673.4	0.918787	blue
BGIOSGA000931	0.85889	black			MSTRG.7519.1	0.898105	blue
BGIOSGA000932	0.856454	black			MSTRG.76387.1	0.957762	blue
BGIOSGA000952	0.795978	black			MSTRG.77321.3	0.955323	blue
BGIOSGA001072	0.715746	black			MSTRG.79278.1	0.944481	blue
BGIOSGA001083	0.723199	black			MSTRG.8050.1	0.931659	blue
BGIOSGA001089	0.82604	black			MSTRG.80924.2	0.88164	blue
BGIOSGA001156	0.722144	black			MSTRG.8133.1	0.931609	blue
BGIOSGA001190	0.815186	black			MSTRG.84624.1	0.933659	blue
BGIOSGA001192	0.947064	black			MSTRG.84659.1	0.72022	blue
BGIOSGA001241	0.943292	black			MSTRG.99224.4	0.708771	blue
BGIOSGA001325	0.862473	black			BGIOSGA000046	0.90053	blue
BGIOSGA001584	0.71313	black			BGIOSGA000083	0.719474	blue
BGIOSGA001710	0.780264	black			BGIOSGA000085	0.905866	blue
BGIOSGA001740	0.952796	black			BGIOSGA000090	0.930615	blue
BGIOSGA001742	0.880523	black			BGIOSGA000097	0.959102	blue
BGIOSGA001815	0.978675	black			BGIOSGA000154	0.861236	blue
BGIOSGA001845	0.924492	black			BGIOSGA000253	0.912795	blue
BGIOSGA001872	0.875282	black			BGIOSGA000254	0.836143	blue
BGIOSGA001879	0.802242	black			BGIOSGA000270	0.823472	blue
BGIOSGA002078	0.952739	black			BGIOSGA000282	0.919418	blue
BGIOSGA002123	0.797869	black			BGIOSGA000328	0.965168	blue
BGIOSGA002128	0.897834	black			BGIOSGA000356	0.895123	blue
BGIOSGA002155	0.753934	black			BGIOSGA000374	0.935127	blue
BGIOSGA002217	0.813497	black			BGIOSGA000395	0.786092	blue
BGIOSGA002221	0.894096	black			BGIOSGA000430	0.972603	blue
BGIOSGA002264	0.792046	black			BGIOSGA000438	0.947878	blue
BGIOSGA002270	0.845959	black			BGIOSGA000662	0.972323	blue
BGIOSGA002278	0.904297	black			BGIOSGA000733	0.766355	blue
BGIOSGA002299	0.961199	black			BGIOSGA000758	0.825105	blue
BGIOSGA002304	0.793968	black			BGIOSGA000780	0.779961	blue
BGIOSGA002432	0.954363	black			BGIOSGA000793	0.941534	blue
BGIOSGA002455	0.725963	black			BGIOSGA000825	0.87218	blue
BGIOSGA002458	0.860292	black			BGIOSGA000833	0.912801	blue
BGIOSGA002459	0.906332	black			BGIOSGA000855	0.99325	blue
BGIOSGA002483	0.87421	black			BGIOSGA000865	0.84888	blue
BGIOSGA002484	0.868094	black			BGIOSGA000869	0.83129	blue
BGIOSGA002503	0.834234	black			BGIOSGA000870	0.766349	blue
BGIOSGA002534	0.913185	black			BGIOSGA000888	0.900231	blue
BGIOSGA002546	0.713882	black			BGIOSGA000941	0.830566	blue
BGIOSGA002618	0.875928	black			BGIOSGA000945	0.941836	blue
BGIOSGA002619	0.948996	black			BGIOSGA000988	0.81547	blue
BGIOSGA002693	0.751453	black			BGIOSGA001018	0.906234	blue
BGIOSGA002704	0.935715	black			BGIOSGA001044	0.72532	blue
BGIOSGA002723	0.830192	black			BGIOSGA001069	0.867834	blue
BGIOSGA002894	0.793876	black			BGIOSGA001106	0.907909	blue
BGIOSGA002976	0.791092	black			BGIOSGA001116	0.713687	blue
BGIOSGA002993	0.895216	black			BGIOSGA001122	0.974732	blue
BGIOSGA003099	0.859533	black			BGIOSGA001128	0.823812	blue
BGIOSGA003197	0.968765	black			BGIOSGA001151	0.900947	blue
BGIOSGA003282	0.901812	black			BGIOSGA001181	0.849472	blue
BGIOSGA003292	0.924935	black			BGIOSGA001209	0.804695	blue
BGIOSGA003294	0.808256	black			BGIOSGA001210	0.99303	blue
BGIOSGA003346	0.871198	black			BGIOSGA001213	0.732098	blue
BGIOSGA003418	0.95219	black			BGIOSGA001227	0.870671	blue
BGIOSGA003419	0.845372	black			BGIOSGA001229	0.899745	blue
BGIOSGA003523	0.891689	black			BGIOSGA001301	0.957015	blue
BGIOSGA003613	0.913999	black			BGIOSGA001327	0.970078	blue
BGIOSGA003617	0.948706	black			BGIOSGA001444	0.957628	blue
BGIOSGA003680	0.913147	black			BGIOSGA001545	0.783886	blue
BGIOSGA003821	0.864086	black			BGIOSGA001587	0.959374	blue
BGIOSGA003830	0.737054	black			BGIOSGA001628	0.740905	blue
BGIOSGA003916	0.935299	black			BGIOSGA001637	0.981023	blue
BGIOSGA003922	0.926936	black			BGIOSGA001700	0.931358	blue
BGIOSGA003929	0.870411	black			BGIOSGA001810	0.895066	blue
BGIOSGA004006	0.909819	black			BGIOSGA001826	0.908871	blue
BGIOSGA004013	0.80813	black			BGIOSGA001854	0.74974	blue
BGIOSGA004059	0.872469	black			BGIOSGA001875	0.971004	blue
BGIOSGA004075	0.984844	black			BGIOSGA001954	0.780845	blue
BGIOSGA004082	0.938466	black			BGIOSGA002003	0.883487	blue
BGIOSGA004121	0.964996	black			BGIOSGA002019	0.828279	blue
BGIOSGA004140	0.776807	black			BGIOSGA002067	0.929723	blue
BGIOSGA004258	0.90875	black			BGIOSGA002074	0.989113	blue
BGIOSGA004259	0.856788	black			BGIOSGA002093	0.957937	blue
BGIOSGA004273	0.940617	black			BGIOSGA002127	0.771163	blue
BGIOSGA004317	0.909342	black			BGIOSGA002149	0.913953	blue
BGIOSGA004338	0.952599	black			BGIOSGA002212	0.872772	blue
BGIOSGA004346	0.857071	black			BGIOSGA002215	0.97612	blue
BGIOSGA004348	0.705917	black			BGIOSGA002233	0.922128	blue
BGIOSGA004351	0.874465	black			BGIOSGA002326	0.741663	blue
BGIOSGA004375	0.806349	black			BGIOSGA002413	0.979483	blue
BGIOSGA004410	0.709821	black			BGIOSGA002421	0.816278	blue
BGIOSGA004444	0.721575	black			BGIOSGA002447	0.782588	blue
BGIOSGA004454	0.818413	black			BGIOSGA002461	0.91481	blue
BGIOSGA004493	0.902177	black			BGIOSGA002469	0.910147	blue
BGIOSGA004526	0.858021	black			BGIOSGA002477	0.97449	blue
BGIOSGA004643	0.722563	black			BGIOSGA002595	0.904185	blue
BGIOSGA004644	0.735521	black			BGIOSGA002698	0.99067	blue
BGIOSGA004652	0.872231	black			BGIOSGA002724	0.878075	blue
BGIOSGA004661	0.812731	black			BGIOSGA002733	0.836024	blue
BGIOSGA004707	0.719141	black			BGIOSGA002757	0.857552	blue
BGIOSGA004733	0.737279	black			BGIOSGA002796	0.866368	blue
BGIOSGA004740	0.838595	black			BGIOSGA002820	0.946411	blue
BGIOSGA004752	0.853063	black			BGIOSGA002833	0.866135	blue
BGIOSGA004808	0.728815	black			BGIOSGA002840	0.943521	blue
BGIOSGA004907	0.761557	black			BGIOSGA002841	0.996397	blue
BGIOSGA004923	0.943649	black			BGIOSGA002850	0.985025	blue
BGIOSGA004925	0.764815	black			BGIOSGA002913	0.958905	blue
BGIOSGA004990	0.809807	black			BGIOSGA002992	0.777233	blue
BGIOSGA004994	0.865038	black			BGIOSGA003013	0.905828	blue
BGIOSGA005069	0.930625	black			BGIOSGA003046	0.98381	blue
BGIOSGA005075	0.916832	black			BGIOSGA003051	0.969731	blue
BGIOSGA005182	0.865167	black			BGIOSGA003053	0.81863	blue
BGIOSGA005195	0.794157	black			BGIOSGA003133	0.968578	blue
BGIOSGA005200	0.755876	black			BGIOSGA003169	0.992311	blue
BGIOSGA005506	0.973953	black			BGIOSGA003181	0.724682	blue
BGIOSGA005526	0.939901	black			BGIOSGA003185	0.890896	blue
BGIOSGA005632	0.857183	black			BGIOSGA003221	0.954046	blue
BGIOSGA005645	0.707555	black			BGIOSGA003226	0.750367	blue
BGIOSGA005646	0.863464	black			BGIOSGA003231	0.772437	blue
BGIOSGA005652	0.958519	black			BGIOSGA003247	0.985118	blue
BGIOSGA005733	0.982886	black			BGIOSGA003258	0.783346	blue
BGIOSGA005740	0.913009	black			BGIOSGA003306	0.808589	blue
BGIOSGA005795	0.911553	black			BGIOSGA003309	0.926194	blue
BGIOSGA005893	0.920019	black			BGIOSGA003310	0.950741	blue
BGIOSGA005896	0.90718	black			BGIOSGA003400	0.928818	blue
BGIOSGA005937	0.924456	black			BGIOSGA003401	0.943443	blue
BGIOSGA006147	0.921967	black			BGIOSGA003483	0.902517	blue
BGIOSGA006148	0.869842	black			BGIOSGA003484	0.921296	blue
BGIOSGA006149	0.939548	black			BGIOSGA003499	0.800725	blue
BGIOSGA006150	0.964339	black			BGIOSGA003705	0.851622	blue
BGIOSGA006185	0.710281	black			BGIOSGA003715	0.880761	blue
BGIOSGA006197	0.966332	black			BGIOSGA003760	0.908047	blue
BGIOSGA006213	0.878946	black			BGIOSGA003766	0.968782	blue
BGIOSGA006488	0.707599	black			BGIOSGA003826	0.904059	blue
BGIOSGA006537	0.967909	black			BGIOSGA003879	0.801909	blue
BGIOSGA006807	0.873057	black			BGIOSGA003897	0.831026	blue
BGIOSGA006958	0.811834	black			BGIOSGA003915	0.94558	blue
BGIOSGA006969	0.887497	black			BGIOSGA003961	0.983574	blue
BGIOSGA007024	0.839045	black			BGIOSGA003991	0.762881	blue
BGIOSGA007031	0.920938	black			BGIOSGA003997	0.711877	blue
BGIOSGA007097	0.83693	black			BGIOSGA004005	0.755229	blue
BGIOSGA007223	0.965918	black			BGIOSGA004055	0.904981	blue
BGIOSGA007229	0.839717	black			BGIOSGA004108	0.734947	blue
BGIOSGA007299	0.717666	black			BGIOSGA004209	0.90386	blue
BGIOSGA007300	0.949399	black			BGIOSGA004262	0.946202	blue
BGIOSGA007344	0.846426	black			BGIOSGA004269	0.966607	blue
BGIOSGA007412	0.770519	black			BGIOSGA004281	0.778527	blue
BGIOSGA007561	0.875562	black			BGIOSGA004298	0.940654	blue
BGIOSGA007570	0.949364	black			BGIOSGA004316	0.881093	blue
BGIOSGA007825	0.812626	black			BGIOSGA004404	0.965869	blue
BGIOSGA007908	0.920367	black			BGIOSGA004434	0.721097	blue
BGIOSGA007984	0.767632	black			BGIOSGA004435	0.941435	blue
BGIOSGA008086	0.867677	black			BGIOSGA004485	0.909463	blue
BGIOSGA008119	0.762344	black			BGIOSGA004510	0.918731	blue
BGIOSGA008236	0.876636	black			BGIOSGA004540	0.86233	blue
BGIOSGA008265	0.910001	black			BGIOSGA004554	0.817481	blue
BGIOSGA008282	0.805227	black			BGIOSGA004557	0.846273	blue
BGIOSGA008359	0.720139	black			BGIOSGA004591	0.824156	blue
BGIOSGA008423	0.818333	black			BGIOSGA004598	0.801861	blue
BGIOSGA008596	0.9558	black			BGIOSGA004603	0.858559	blue
BGIOSGA008624	0.876284	black			BGIOSGA004701	0.804893	blue
BGIOSGA008697	0.730886	black			BGIOSGA004712	0.949225	blue
BGIOSGA008719	0.910461	black			BGIOSGA004724	0.905526	blue
BGIOSGA008736	0.908361	black			BGIOSGA004741	0.79229	blue
BGIOSGA008822	0.76871	black			BGIOSGA004768	0.943066	blue
BGIOSGA008860	0.748508	black			BGIOSGA004784	0.756136	blue
BGIOSGA008937	0.768623	black			BGIOSGA004802	0.991385	blue
BGIOSGA008950	0.904877	black			BGIOSGA004847	0.935988	blue
BGIOSGA008953	0.894502	black			BGIOSGA004852	0.884978	blue
BGIOSGA008959	0.943257	black			BGIOSGA004890	0.855849	blue
BGIOSGA009073	0.931971	black			BGIOSGA004891	0.754583	blue
BGIOSGA009083	0.783463	black			BGIOSGA004896	0.860285	blue
BGIOSGA009122	0.914098	black			BGIOSGA004903	0.985225	blue
BGIOSGA009195	0.903853	black			BGIOSGA004917	0.912426	blue
BGIOSGA009226	0.855894	black			BGIOSGA004938	0.938679	blue
BGIOSGA009261	0.784518	black			BGIOSGA005052	0.710924	blue
BGIOSGA009346	0.851577	black			BGIOSGA005068	0.894214	blue
BGIOSGA009348	0.926138	black			BGIOSGA005078	0.813422	blue
BGIOSGA009363	0.732028	black			BGIOSGA005185	0.899672	blue
BGIOSGA009406	0.956607	black			BGIOSGA005218	0.962433	blue
BGIOSGA009483	0.713338	black			BGIOSGA005228	0.974663	blue
BGIOSGA009515	0.814175	black			BGIOSGA005250	0.882262	blue
BGIOSGA009528	0.844684	black			BGIOSGA005283	0.791887	blue
BGIOSGA009531	0.925373	black			BGIOSGA005285	0.788946	blue
BGIOSGA009640	0.844638	black			BGIOSGA005303	0.941328	blue
BGIOSGA009641	0.835784	black			BGIOSGA005315	0.83582	blue
BGIOSGA009693	0.861624	black			BGIOSGA005408	0.79195	blue
BGIOSGA009779	0.954303	black			BGIOSGA005446	0.97279	blue
BGIOSGA009780	0.972856	black			BGIOSGA005477	0.968	blue
BGIOSGA009782	0.908615	black			BGIOSGA005504	0.734191	blue
BGIOSGA009790	0.943797	black			BGIOSGA005514	0.962208	blue
BGIOSGA009850	0.926254	black			BGIOSGA005528	0.87653	blue
BGIOSGA009910	0.907308	black			BGIOSGA005547	0.828475	blue
BGIOSGA009916	0.954095	black			BGIOSGA005551	0.972804	blue
BGIOSGA009918	0.813187	black			BGIOSGA005574	0.908553	blue
BGIOSGA010034	0.852974	black			BGIOSGA005595	0.79935	blue
BGIOSGA010064	0.759115	black			BGIOSGA005648	0.857848	blue
BGIOSGA010092	0.919752	black			BGIOSGA005650	0.957656	blue
BGIOSGA010100	0.992284	black			BGIOSGA005663	0.97902	blue
BGIOSGA010120	0.887913	black			BGIOSGA005664	0.95997	blue
BGIOSGA010150	0.950171	black			BGIOSGA005668	0.93252	blue
BGIOSGA010174	0.769241	black			BGIOSGA005679	0.906229	blue
BGIOSGA010464	0.804125	black			BGIOSGA005731	0.8089	blue
BGIOSGA010530	0.887792	black			BGIOSGA005767	0.760122	blue
BGIOSGA010572	0.785872	black			BGIOSGA005838	0.927492	blue
BGIOSGA010680	0.963655	black			BGIOSGA005887	0.787632	blue
BGIOSGA010797	0.914416	black			BGIOSGA005904	0.778814	blue
BGIOSGA010865	0.899162	black			BGIOSGA005959	0.736606	blue
BGIOSGA010894	0.926758	black			BGIOSGA005991	0.780294	blue
BGIOSGA010895	0.934244	black			BGIOSGA005995	0.864358	blue
BGIOSGA010900	0.930176	black			BGIOSGA006055	0.985222	blue
BGIOSGA010919	0.876994	black			BGIOSGA006169	0.801782	blue
BGIOSGA010927	0.843663	black			BGIOSGA006176	0.801568	blue
BGIOSGA011076	0.886174	black			BGIOSGA006260	0.968453	blue
BGIOSGA011099	0.961731	black			BGIOSGA006297	0.91608	blue
BGIOSGA011128	0.759434	black			BGIOSGA006299	0.937963	blue
BGIOSGA011175	0.953447	black			BGIOSGA006315	0.925392	blue
BGIOSGA011178	0.962505	black			BGIOSGA006330	0.824504	blue
BGIOSGA011183	0.740998	black			BGIOSGA006332	0.956567	blue
BGIOSGA011237	0.969591	black			BGIOSGA006344	0.787712	blue
BGIOSGA011324	0.89851	black			BGIOSGA006346	0.920383	blue
BGIOSGA011366	0.830762	black			BGIOSGA006362	0.966671	blue
BGIOSGA011443	0.901649	black			BGIOSGA006374	0.707659	blue
BGIOSGA011466	0.782148	black			BGIOSGA006395	0.730739	blue
BGIOSGA011560	0.910872	black			BGIOSGA006422	0.905128	blue
BGIOSGA011729	0.872785	black			BGIOSGA006512	0.887281	blue
BGIOSGA011761	0.739301	black			BGIOSGA006675	0.894164	blue
BGIOSGA011797	0.870929	black			BGIOSGA006678	0.97681	blue
BGIOSGA011823	0.747844	black			BGIOSGA006753	0.927728	blue
BGIOSGA011840	0.873078	black			BGIOSGA006768	0.950212	blue
BGIOSGA011996	0.757815	black			BGIOSGA006769	0.947038	blue
BGIOSGA012046	0.984311	black			BGIOSGA006770	0.902528	blue
BGIOSGA012139	0.789661	black			BGIOSGA006809	0.933272	blue
BGIOSGA012169	0.88312	black			BGIOSGA006891	0.820179	blue
BGIOSGA012181	0.838641	black			BGIOSGA006904	0.910799	blue
BGIOSGA012226	0.791537	black			BGIOSGA006976	0.97755	blue
BGIOSGA012266	0.900013	black			BGIOSGA007028	0.778299	blue
BGIOSGA012290	0.889285	black			BGIOSGA007071	0.859434	blue
BGIOSGA012295	0.774927	black			BGIOSGA007162	0.991762	blue
BGIOSGA012351	0.820721	black			BGIOSGA007251	0.850178	blue
BGIOSGA012371	0.891713	black			BGIOSGA007257	0.969474	blue
BGIOSGA012379	0.882547	black			BGIOSGA007359	0.955024	blue
BGIOSGA012400	0.852838	black			BGIOSGA007431	0.928638	blue
BGIOSGA012406	0.856479	black			BGIOSGA007461	0.808561	blue
BGIOSGA012471	0.737318	black			BGIOSGA007506	0.984578	blue
BGIOSGA012566	0.935998	black			BGIOSGA007592	0.963997	blue
BGIOSGA012590	0.716021	black			BGIOSGA007596	0.803052	blue
BGIOSGA012595	0.741177	black			BGIOSGA007639	0.858156	blue
BGIOSGA012598	0.9045	black			BGIOSGA007682	0.97347	blue
BGIOSGA012602	0.734922	black			BGIOSGA007684	0.965768	blue
BGIOSGA012748	0.930368	black			BGIOSGA007685	0.795573	blue
BGIOSGA012754	0.88602	black			BGIOSGA007726	0.899366	blue
BGIOSGA012818	0.900731	black			BGIOSGA007737	0.882085	blue
BGIOSGA012819	0.844153	black			BGIOSGA007756	0.76583	blue
BGIOSGA012858	0.829668	black			BGIOSGA007799	0.912777	blue
BGIOSGA012950	0.755748	black			BGIOSGA007811	0.727421	blue
BGIOSGA013050	0.842398	black			BGIOSGA007838	0.972056	blue
BGIOSGA013051	0.92808	black			BGIOSGA007912	0.856302	blue
BGIOSGA013217	0.752941	black			BGIOSGA007953	0.951118	blue
BGIOSGA013254	0.819878	black			BGIOSGA007973	0.801697	blue
BGIOSGA013327	0.89718	black			BGIOSGA008010	0.974938	blue
BGIOSGA013366	0.789198	black			BGIOSGA008148	0.924505	blue
BGIOSGA013503	0.891934	black			BGIOSGA008167	0.70982	blue
BGIOSGA013541	0.801233	black			BGIOSGA008174	0.938972	blue
BGIOSGA013549	0.717632	black			BGIOSGA008179	0.701488	blue
BGIOSGA013563	0.888864	black			BGIOSGA008184	0.872911	blue
BGIOSGA013574	0.764691	black			BGIOSGA008194	0.985454	blue
BGIOSGA013615	0.855244	black			BGIOSGA008267	0.960619	blue
BGIOSGA013642	0.976494	black			BGIOSGA008302	0.765842	blue
BGIOSGA013665	0.914279	black			BGIOSGA008338	0.773819	blue
BGIOSGA013669	0.919126	black			BGIOSGA008422	0.906959	blue
BGIOSGA013684	0.837672	black			BGIOSGA008436	0.94061	blue
BGIOSGA013777	0.860553	black			BGIOSGA008459	0.918689	blue
BGIOSGA013779	0.859676	black			BGIOSGA008478	0.933331	blue
BGIOSGA013782	0.886825	black			BGIOSGA008488	0.865867	blue
BGIOSGA013796	0.808383	black			BGIOSGA008492	0.971516	blue
BGIOSGA013817	0.96063	black			BGIOSGA008612	0.942105	blue
BGIOSGA013818	0.912984	black			BGIOSGA008658	0.744018	blue
BGIOSGA013825	0.745771	black			BGIOSGA008685	0.906874	blue
BGIOSGA013872	0.790469	black			BGIOSGA008698	0.919744	blue
BGIOSGA013895	0.73494	black			BGIOSGA008720	0.959222	blue
BGIOSGA013897	0.798871	black			BGIOSGA008724	0.901157	blue
BGIOSGA013921	0.940559	black			BGIOSGA008740	0.917804	blue
BGIOSGA013950	0.805841	black			BGIOSGA008759	0.870919	blue
BGIOSGA013985	0.717624	black			BGIOSGA008785	0.95811	blue
BGIOSGA013989	0.965833	black			BGIOSGA008799	0.904912	blue
BGIOSGA014025	0.814934	black			BGIOSGA008847	0.947529	blue
BGIOSGA014042	0.975019	black			BGIOSGA008888	0.931303	blue
BGIOSGA014237	0.735715	black			BGIOSGA008911	0.90621	blue
BGIOSGA014261	0.846459	black			BGIOSGA008927	0.98558	blue
BGIOSGA014276	0.866968	black			BGIOSGA008944	0.881308	blue
BGIOSGA014279	0.812423	black			BGIOSGA008945	0.75675	blue
BGIOSGA014294	0.906617	black			BGIOSGA008977	0.911383	blue
BGIOSGA014302	0.821208	black			BGIOSGA009024	0.826195	blue
BGIOSGA014417	0.967503	black			BGIOSGA009050	0.855408	blue
BGIOSGA014432	0.980647	black			BGIOSGA009072	0.97604	blue
BGIOSGA014468	0.890124	black			BGIOSGA009078	0.972254	blue
BGIOSGA014476	0.807089	black			BGIOSGA009079	0.972975	blue
BGIOSGA014548	0.9752	black			BGIOSGA009100	0.876412	blue
BGIOSGA014571	0.949815	black			BGIOSGA009118	0.976945	blue
BGIOSGA014600	0.860377	black			BGIOSGA009143	0.803946	blue
BGIOSGA014680	0.859248	black			BGIOSGA009157	0.96093	blue
BGIOSGA014703	0.942113	black			BGIOSGA009181	0.816384	blue
BGIOSGA014799	0.882756	black			BGIOSGA009196	0.964856	blue
BGIOSGA014976	0.909576	black			BGIOSGA009197	0.789641	blue
BGIOSGA014978	0.894701	black			BGIOSGA009251	0.862129	blue
BGIOSGA014984	0.908208	black			BGIOSGA009257	0.929482	blue
BGIOSGA015027	0.916691	black			BGIOSGA009273	0.883025	blue
BGIOSGA015075	0.81567	black			BGIOSGA009297	0.912882	blue
BGIOSGA015104	0.894896	black			BGIOSGA009443	0.863692	blue
BGIOSGA015106	0.875249	black			BGIOSGA009507	0.748177	blue
BGIOSGA015150	0.813696	black			BGIOSGA009524	0.798215	blue
BGIOSGA015243	0.70853	black			BGIOSGA009621	0.923218	blue
BGIOSGA015457	0.950675	black			BGIOSGA009630	0.874662	blue
BGIOSGA015483	0.94826	black			BGIOSGA009658	0.877164	blue
BGIOSGA015545	0.982346	black			BGIOSGA009659	0.896158	blue
BGIOSGA015799	0.954105	black			BGIOSGA009667	0.838343	blue
BGIOSGA015800	0.770569	black			BGIOSGA009672	0.967251	blue
BGIOSGA015875	0.893545	black			BGIOSGA009725	0.835804	blue
BGIOSGA015964	0.900489	black			BGIOSGA009824	0.889787	blue
BGIOSGA015985	0.772524	black			BGIOSGA009904	0.983329	blue
BGIOSGA015987	0.886136	black			BGIOSGA009926	0.87207	blue
BGIOSGA015994	0.854717	black			BGIOSGA010003	0.964984	blue
BGIOSGA015995	0.863528	black			BGIOSGA010007	0.838164	blue
BGIOSGA016032	0.903095	black			BGIOSGA010023	0.800256	blue
BGIOSGA016109	0.873046	black			BGIOSGA010105	0.96446	blue
BGIOSGA016110	0.952048	black			BGIOSGA010107	0.97951	blue
BGIOSGA016155	0.920719	black			BGIOSGA010124	0.950532	blue
BGIOSGA016200	0.956588	black			BGIOSGA010125	0.96384	blue
BGIOSGA016327	0.939021	black			BGIOSGA010138	0.958359	blue
BGIOSGA016354	0.938339	black			BGIOSGA010153	0.795851	blue
BGIOSGA016357	0.873841	black			BGIOSGA010154	0.979492	blue
BGIOSGA016359	0.783628	black			BGIOSGA010210	0.863689	blue
BGIOSGA016467	0.898367	black			BGIOSGA010258	0.872455	blue
BGIOSGA016523	0.942247	black			BGIOSGA010309	0.774833	blue
BGIOSGA016587	0.80872	black			BGIOSGA010330	0.785317	blue
BGIOSGA016622	0.889604	black			BGIOSGA010447	0.980928	blue
BGIOSGA016731	0.767491	black			BGIOSGA010503	0.817551	blue
BGIOSGA016744	0.803215	black			BGIOSGA010533	0.936341	blue
BGIOSGA016812	0.944454	black			BGIOSGA010563	0.771938	blue
BGIOSGA016813	0.708252	black			BGIOSGA010605	0.898644	blue
BGIOSGA017034	0.795688	black			BGIOSGA010627	0.948523	blue
BGIOSGA017044	0.870377	black			BGIOSGA010737	0.975685	blue
BGIOSGA017057	0.834498	black			BGIOSGA010770	0.98151	blue
BGIOSGA017099	0.96859	black			BGIOSGA010816	0.95348	blue
BGIOSGA017100	0.93557	black			BGIOSGA010939	0.905002	blue
BGIOSGA017197	0.874246	black			BGIOSGA010942	0.955209	blue
BGIOSGA017213	0.900654	black			BGIOSGA010952	0.814676	blue
BGIOSGA017251	0.725824	black			BGIOSGA010954	0.982674	blue
BGIOSGA017356	0.949347	black			BGIOSGA010978	0.794097	blue
BGIOSGA017378	0.933094	black			BGIOSGA010985	0.92047	blue
BGIOSGA017395	0.780222	black			BGIOSGA011002	0.92157	blue
BGIOSGA017414	0.804992	black			BGIOSGA011032	0.95994	blue
BGIOSGA017460	0.714579	black			BGIOSGA011075	0.741226	blue
BGIOSGA017468	0.718444	black			BGIOSGA011085	0.991874	blue
BGIOSGA017482	0.809673	black			BGIOSGA011115	0.948995	blue
BGIOSGA017484	0.867702	black			BGIOSGA011190	0.783632	blue
BGIOSGA017490	0.914089	black			BGIOSGA011196	0.977841	blue
BGIOSGA017517	0.836269	black			BGIOSGA011197	0.909114	blue
BGIOSGA017533	0.796304	black			BGIOSGA011232	0.753204	blue
BGIOSGA017620	0.817581	black			BGIOSGA011277	0.967685	blue
BGIOSGA017625	0.975506	black			BGIOSGA011298	0.901063	blue
BGIOSGA017694	0.855263	black			BGIOSGA011309	0.712566	blue
BGIOSGA017719	0.988142	black			BGIOSGA011311	0.842521	blue
BGIOSGA017725	0.774327	black			BGIOSGA011318	0.769667	blue
BGIOSGA017729	0.943472	black			BGIOSGA011328	0.955825	blue
BGIOSGA017903	0.77913	black			BGIOSGA011332	0.832739	blue
BGIOSGA017909	0.972948	black			BGIOSGA011338	0.920445	blue
BGIOSGA018004	0.752936	black			BGIOSGA011365	0.846427	blue
BGIOSGA018063	0.847986	black			BGIOSGA011379	0.99155	blue
BGIOSGA018065	0.900436	black			BGIOSGA011380	0.92297	blue
BGIOSGA018066	0.785301	black			BGIOSGA011413	0.897247	blue
BGIOSGA018090	0.77657	black			BGIOSGA011432	0.934356	blue
BGIOSGA018106	0.949894	black			BGIOSGA011508	0.74899	blue
BGIOSGA018119	0.761788	black			BGIOSGA011521	0.925097	blue
BGIOSGA018144	0.959522	black			BGIOSGA011531	0.952549	blue
BGIOSGA018146	0.847696	black			BGIOSGA011590	0.968583	blue
BGIOSGA018263	0.776032	black			BGIOSGA011740	0.709863	blue
BGIOSGA018341	0.804596	black			BGIOSGA011766	0.971227	blue
BGIOSGA018498	0.989398	black			BGIOSGA011775	0.775695	blue
BGIOSGA018582	0.888823	black			BGIOSGA011834	0.936026	blue
BGIOSGA018640	0.930627	black			BGIOSGA011859	0.992435	blue
BGIOSGA018704	0.889424	black			BGIOSGA011880	0.812633	blue
BGIOSGA018754	0.899506	black			BGIOSGA011900	0.892062	blue
BGIOSGA018768	0.823761	black			BGIOSGA011940	0.815715	blue
BGIOSGA018769	0.902809	black			BGIOSGA011953	0.982087	blue
BGIOSGA018873	0.915357	black			BGIOSGA011983	0.913825	blue
BGIOSGA018890	0.821513	black			BGIOSGA011995	0.918623	blue
BGIOSGA018897	0.731035	black			BGIOSGA012016	0.746208	blue
BGIOSGA018938	0.953564	black			BGIOSGA012042	0.960191	blue
BGIOSGA019039	0.748038	black			BGIOSGA012054	0.866825	blue
BGIOSGA019067	0.828863	black			BGIOSGA012056	0.977099	blue
BGIOSGA019107	0.803117	black			BGIOSGA012110	0.775711	blue
BGIOSGA019131	0.765198	black			BGIOSGA012117	0.806067	blue
BGIOSGA019234	0.988582	black			BGIOSGA012152	0.803533	blue
BGIOSGA019611	0.814807	black			BGIOSGA012156	0.909478	blue
BGIOSGA019631	0.778158	black			BGIOSGA012172	0.961551	blue
BGIOSGA019637	0.854892	black			BGIOSGA012248	0.892604	blue
BGIOSGA019734	0.797899	black			BGIOSGA012306	0.922211	blue
BGIOSGA019773	0.987025	black			BGIOSGA012309	0.752743	blue
BGIOSGA019817	0.908317	black			BGIOSGA012323	0.789564	blue
BGIOSGA019827	0.843672	black			BGIOSGA012359	0.897895	blue
BGIOSGA019835	0.969287	black			BGIOSGA012369	0.952589	blue
BGIOSGA019878	0.785717	black			BGIOSGA012380	0.953828	blue
BGIOSGA019894	0.864194	black			BGIOSGA012446	0.920602	blue
BGIOSGA019938	0.866722	black			BGIOSGA012459	0.716058	blue
BGIOSGA020022	0.918504	black			BGIOSGA012483	0.89466	blue
BGIOSGA020053	0.788517	black			BGIOSGA012501	0.800095	blue
BGIOSGA020119	0.923438	black			BGIOSGA012527	0.864177	blue
BGIOSGA020168	0.725174	black			BGIOSGA012539	0.942754	blue
BGIOSGA020173	0.977773	black			BGIOSGA012736	0.932571	blue
BGIOSGA020297	0.802183	black			BGIOSGA012943	0.829195	blue
BGIOSGA020322	0.702477	black			BGIOSGA012949	0.979583	blue
BGIOSGA020386	0.980031	black			BGIOSGA012957	0.725496	blue
BGIOSGA020427	0.790374	black			BGIOSGA013042	0.711557	blue
BGIOSGA020509	0.852616	black			BGIOSGA013059	0.928029	blue
BGIOSGA020533	0.758383	black			BGIOSGA013061	0.926643	blue
BGIOSGA020577	0.942826	black			BGIOSGA013092	0.846389	blue
BGIOSGA020606	0.930222	black			BGIOSGA013165	0.963035	blue
BGIOSGA020616	0.909799	black			BGIOSGA013190	0.98204	blue
BGIOSGA020657	0.907058	black			BGIOSGA013214	0.977565	blue
BGIOSGA020765	0.92603	black			BGIOSGA013300	0.900709	blue
BGIOSGA020771	0.770596	black			BGIOSGA013308	0.904414	blue
BGIOSGA020777	0.930828	black			BGIOSGA013393	0.836771	blue
BGIOSGA020881	0.892162	black			BGIOSGA013397	0.938174	blue
BGIOSGA020884	0.829365	black			BGIOSGA013483	0.963325	blue
BGIOSGA020921	0.851133	black			BGIOSGA013497	0.893146	blue
BGIOSGA020941	0.875881	black			BGIOSGA013514	0.970638	blue
BGIOSGA020997	0.74562	black			BGIOSGA013515	0.926048	blue
BGIOSGA021049	0.876457	black			BGIOSGA013516	0.944279	blue
BGIOSGA021076	0.742962	black			BGIOSGA013588	0.892623	blue
BGIOSGA021110	0.988373	black			BGIOSGA013593	0.867715	blue
BGIOSGA021112	0.905046	black			BGIOSGA013641	0.934779	blue
BGIOSGA021117	0.790663	black			BGIOSGA013656	0.957393	blue
BGIOSGA021123	0.815677	black			BGIOSGA013698	0.834662	blue
BGIOSGA021197	0.917886	black			BGIOSGA013702	0.920693	blue
BGIOSGA021370	0.758885	black			BGIOSGA013712	0.934796	blue
BGIOSGA021390	0.796	black			BGIOSGA013737	0.925128	blue
BGIOSGA021421	0.983733	black			BGIOSGA013742	0.91549	blue
BGIOSGA021437	0.800982	black			BGIOSGA013743	0.902609	blue
BGIOSGA021438	0.871538	black			BGIOSGA013763	0.92525	blue
BGIOSGA021494	0.828516	black			BGIOSGA013781	0.819185	blue
BGIOSGA021541	0.949465	black			BGIOSGA013831	0.983909	blue
BGIOSGA021558	0.826348	black			BGIOSGA013832	0.88551	blue
BGIOSGA021569	0.700492	black			BGIOSGA013855	0.976741	blue
BGIOSGA021570	0.777398	black			BGIOSGA013860	0.973048	blue
BGIOSGA021597	0.754524	black			BGIOSGA013862	0.898976	blue
BGIOSGA021711	0.884873	black			BGIOSGA013962	0.893995	blue
BGIOSGA021724	0.76897	black			BGIOSGA014089	0.947204	blue
BGIOSGA021760	0.975999	black			BGIOSGA014090	0.76608	blue
BGIOSGA021787	0.804413	black			BGIOSGA014128	0.977367	blue
BGIOSGA021801	0.801992	black			BGIOSGA014174	0.851281	blue
BGIOSGA021860	0.968022	black			BGIOSGA014198	0.79015	blue
BGIOSGA021866	0.837615	black			BGIOSGA014212	0.82604	blue
BGIOSGA021935	0.974393	black			BGIOSGA014213	0.982879	blue
BGIOSGA022006	0.941724	black			BGIOSGA014218	0.886572	blue
BGIOSGA022049	0.951438	black			BGIOSGA014224	0.951098	blue
BGIOSGA022051	0.844664	black			BGIOSGA014295	0.708138	blue
BGIOSGA022122	0.94495	black			BGIOSGA014332	0.732217	blue
BGIOSGA022151	0.921492	black			BGIOSGA014387	0.929503	blue
BGIOSGA022158	0.975082	black			BGIOSGA014407	0.882888	blue
BGIOSGA022160	0.86995	black			BGIOSGA014423	0.709458	blue
BGIOSGA022191	0.85303	black			BGIOSGA014424	0.786887	blue
BGIOSGA022192	0.70332	black			BGIOSGA014440	0.931957	blue
BGIOSGA022217	0.843543	black			BGIOSGA014483	0.924187	blue
BGIOSGA022232	0.728728	black			BGIOSGA014487	0.761487	blue
BGIOSGA022235	0.705702	black			BGIOSGA014488	0.929657	blue
BGIOSGA022244	0.957664	black			BGIOSGA014511	0.971775	blue
BGIOSGA022349	0.94115	black			BGIOSGA014527	0.935596	blue
BGIOSGA022400	0.866931	black			BGIOSGA014610	0.780278	blue
BGIOSGA022435	0.756577	black			BGIOSGA014614	0.829671	blue
BGIOSGA022495	0.769062	black			BGIOSGA014622	0.963819	blue
BGIOSGA022517	0.73538	black			BGIOSGA014641	0.838024	blue
BGIOSGA022587	0.920154	black			BGIOSGA014654	0.913791	blue
BGIOSGA022622	0.824251	black			BGIOSGA014662	0.932694	blue
BGIOSGA022635	0.912937	black			BGIOSGA014721	0.948438	blue
BGIOSGA022724	0.777092	black			BGIOSGA014723	0.987289	blue
BGIOSGA022768	0.910143	black			BGIOSGA014735	0.931671	blue
BGIOSGA022878	0.930421	black			BGIOSGA014761	0.736909	blue
BGIOSGA022967	0.880992	black			BGIOSGA014839	0.985212	blue
BGIOSGA023000	0.856177	black			BGIOSGA014893	0.854661	blue
BGIOSGA023083	0.700283	black			BGIOSGA014966	0.920497	blue
BGIOSGA023104	0.846859	black			BGIOSGA015031	0.952703	blue
BGIOSGA023108	0.911716	black			BGIOSGA015093	0.913025	blue
BGIOSGA023192	0.763357	black			BGIOSGA015094	0.865808	blue
BGIOSGA023222	0.719838	black			BGIOSGA015105	0.812118	blue
BGIOSGA023238	0.894063	black			BGIOSGA015112	0.793593	blue
BGIOSGA023239	0.911229	black			BGIOSGA015162	0.900663	blue
BGIOSGA023340	0.868971	black			BGIOSGA015195	0.729471	blue
BGIOSGA023499	0.953883	black			BGIOSGA015313	0.713667	blue
BGIOSGA023530	0.743791	black			BGIOSGA015346	0.720042	blue
BGIOSGA023649	0.729578	black			BGIOSGA015387	0.935575	blue
BGIOSGA023751	0.833672	black			BGIOSGA015491	0.716109	blue
BGIOSGA023783	0.856527	black			BGIOSGA015494	0.756801	blue
BGIOSGA023816	0.750571	black			BGIOSGA015508	0.889192	blue
BGIOSGA023876	0.797691	black			BGIOSGA015528	0.821321	blue
BGIOSGA023905	0.953834	black			BGIOSGA015677	0.927597	blue
BGIOSGA023984	0.892509	black			BGIOSGA015733	0.97322	blue
BGIOSGA023998	0.869752	black			BGIOSGA015785	0.801717	blue
BGIOSGA024033	0.978935	black			BGIOSGA015896	0.740924	blue
BGIOSGA024096	0.812817	black			BGIOSGA015952	0.791394	blue
BGIOSGA024097	0.842833	black			BGIOSGA015967	0.955727	blue
BGIOSGA024110	0.7669	black			BGIOSGA015998	0.938824	blue
BGIOSGA024202	0.850496	black			BGIOSGA016089	0.926597	blue
BGIOSGA024203	0.843849	black			BGIOSGA016118	0.885501	blue
BGIOSGA024238	0.956816	black			BGIOSGA016159	0.928587	blue
BGIOSGA024253	0.901236	black			BGIOSGA016246	0.906652	blue
BGIOSGA024278	0.707596	black			BGIOSGA016300	0.964436	blue
BGIOSGA024288	0.747709	black			BGIOSGA016313	0.854688	blue
BGIOSGA024291	0.9567	black			BGIOSGA016319	0.876584	blue
BGIOSGA024292	0.932516	black			BGIOSGA016383	0.814098	blue
BGIOSGA024383	0.795304	black			BGIOSGA016443	0.953178	blue
BGIOSGA024391	0.899185	black			BGIOSGA016449	0.859684	blue
BGIOSGA024424	0.941747	black			BGIOSGA016510	0.766033	blue
BGIOSGA024552	0.855143	black			BGIOSGA016537	0.89976	blue
BGIOSGA024553	0.811332	black			BGIOSGA016542	0.72435	blue
BGIOSGA024611	0.871865	black			BGIOSGA016543	0.92094	blue
BGIOSGA024623	0.950491	black			BGIOSGA016546	0.782401	blue
BGIOSGA024667	0.960182	black			BGIOSGA016559	0.871806	blue
BGIOSGA024668	0.840803	black			BGIOSGA016560	0.887272	blue
BGIOSGA024761	0.730232	black			BGIOSGA016562	0.805687	blue
BGIOSGA024773	0.746517	black			BGIOSGA016633	0.78185	blue
BGIOSGA024774	0.842072	black			BGIOSGA016651	0.874266	blue
BGIOSGA024782	0.942118	black			BGIOSGA016668	0.919196	blue
BGIOSGA024783	0.709968	black			BGIOSGA016709	0.755908	blue
BGIOSGA024791	0.828216	black			BGIOSGA016717	0.988212	blue
BGIOSGA024792	0.899393	black			BGIOSGA016782	0.904797	blue
BGIOSGA024865	0.755003	black			BGIOSGA016843	0.843841	blue
BGIOSGA024947	0.829372	black			BGIOSGA016852	0.956488	blue
BGIOSGA025021	0.870944	black			BGIOSGA016903	0.942115	blue
BGIOSGA025032	0.904638	black			BGIOSGA016946	0.956085	blue
BGIOSGA025034	0.955508	black			BGIOSGA016976	0.718286	blue
BGIOSGA025043	0.720305	black			BGIOSGA017003	0.741497	blue
BGIOSGA025056	0.746722	black			BGIOSGA017004	0.9533	blue
BGIOSGA025096	0.742471	black			BGIOSGA017018	0.940555	blue
BGIOSGA025135	0.95477	black			BGIOSGA017121	0.986181	blue
BGIOSGA025211	0.956749	black			BGIOSGA017126	0.849826	blue
BGIOSGA025216	0.860075	black			BGIOSGA017141	0.885659	blue
BGIOSGA025433	0.889226	black			BGIOSGA017235	0.768779	blue
BGIOSGA025436	0.948909	black			BGIOSGA017243	0.753125	blue
BGIOSGA025574	0.895224	black			BGIOSGA017259	0.961276	blue
BGIOSGA025719	0.860572	black			BGIOSGA017262	0.945668	blue
BGIOSGA025811	0.875971	black			BGIOSGA017269	0.727593	blue
BGIOSGA025825	0.884729	black			BGIOSGA017351	0.890946	blue
BGIOSGA025849	0.911606	black			BGIOSGA017405	0.747872	blue
BGIOSGA025892	0.975042	black			BGIOSGA017407	0.840661	blue
BGIOSGA025893	0.868793	black			BGIOSGA017409	0.760003	blue
BGIOSGA025897	0.874013	black			BGIOSGA017447	0.834792	blue
BGIOSGA025905	0.849976	black			BGIOSGA017481	0.721373	blue
BGIOSGA026000	0.791187	black			BGIOSGA017486	0.820553	blue
BGIOSGA026058	0.726663	black			BGIOSGA017498	0.73563	blue
BGIOSGA026081	0.882508	black			BGIOSGA017501	0.912764	blue
BGIOSGA026207	0.899779	black			BGIOSGA017513	0.949276	blue
BGIOSGA026208	0.94955	black			BGIOSGA017524	0.798516	blue
BGIOSGA026221	0.728241	black			BGIOSGA017525	0.947059	blue
BGIOSGA026245	0.738073	black			BGIOSGA017562	0.894502	blue
BGIOSGA026253	0.889825	black			BGIOSGA017588	0.717953	blue
BGIOSGA026328	0.965547	black			BGIOSGA017592	0.91115	blue
BGIOSGA026330	0.719483	black			BGIOSGA017609	0.929984	blue
BGIOSGA026364	0.921431	black			BGIOSGA017622	0.799442	blue
BGIOSGA026365	0.916376	black			BGIOSGA017631	0.942969	blue
BGIOSGA026375	0.942587	black			BGIOSGA017657	0.889009	blue
BGIOSGA026420	0.880253	black			BGIOSGA017684	0.99683	blue
BGIOSGA026439	0.948941	black			BGIOSGA017690	0.75424	blue
BGIOSGA026459	0.772301	black			BGIOSGA017746	0.954179	blue
BGIOSGA026533	0.902161	black			BGIOSGA017753	0.978227	blue
BGIOSGA026535	0.714687	black			BGIOSGA017803	0.885668	blue
BGIOSGA026540	0.773331	black			BGIOSGA017886	0.971796	blue
BGIOSGA026625	0.930694	black			BGIOSGA017927	0.982917	blue
BGIOSGA026707	0.978455	black			BGIOSGA018026	0.799767	blue
BGIOSGA026713	0.881091	black			BGIOSGA018072	0.842736	blue
BGIOSGA026722	0.730303	black			BGIOSGA018131	0.776846	blue
BGIOSGA026819	0.8591	black			BGIOSGA018154	0.922304	blue
BGIOSGA026830	0.911704	black			BGIOSGA018183	0.741088	blue
BGIOSGA026872	0.951543	black			BGIOSGA018242	0.955942	blue
BGIOSGA026904	0.853961	black			BGIOSGA018290	0.914515	blue
BGIOSGA026957	0.768184	black			BGIOSGA018322	0.867899	blue
BGIOSGA027198	0.88264	black			BGIOSGA018362	0.831675	blue
BGIOSGA027316	0.790083	black			BGIOSGA018384	0.897004	blue
BGIOSGA027318	0.727715	black			BGIOSGA018413	0.93856	blue
BGIOSGA027360	0.701221	black			BGIOSGA018414	0.98899	blue
BGIOSGA027569	0.942422	black			BGIOSGA018445	0.91292	blue
BGIOSGA027603	0.942927	black			BGIOSGA018447	0.763955	blue
BGIOSGA027612	0.911758	black			BGIOSGA018448	0.938427	blue
BGIOSGA027617	0.874261	black			BGIOSGA018471	0.938143	blue
BGIOSGA027799	0.910579	black			BGIOSGA018514	0.895151	blue
BGIOSGA027807	0.775179	black			BGIOSGA018543	0.931916	blue
BGIOSGA027841	0.95263	black			BGIOSGA018544	0.872175	blue
BGIOSGA027883	0.8282	black			BGIOSGA018595	0.917392	blue
BGIOSGA027972	0.86447	black			BGIOSGA018654	0.882276	blue
BGIOSGA028093	0.796362	black			BGIOSGA018665	0.894769	blue
BGIOSGA028119	0.724626	black			BGIOSGA018751	0.983669	blue
BGIOSGA028169	0.77355	black			BGIOSGA018826	0.715262	blue
BGIOSGA028170	0.733641	black			BGIOSGA018921	0.75582	blue
BGIOSGA028215	0.972365	black			BGIOSGA018935	0.936631	blue
BGIOSGA028291	0.782584	black			BGIOSGA019027	0.708983	blue
BGIOSGA028319	0.893696	black			BGIOSGA019055	0.906416	blue
BGIOSGA028351	0.889954	black			BGIOSGA019110	0.835388	blue
BGIOSGA028355	0.892104	black			BGIOSGA019113	0.976626	blue
BGIOSGA028585	0.767044	black			BGIOSGA019114	0.961655	blue
BGIOSGA028653	0.914102	black			BGIOSGA019120	0.94312	blue
BGIOSGA028751	0.936505	black			BGIOSGA019169	0.943678	blue
BGIOSGA028777	0.935536	black			BGIOSGA019191	0.871316	blue
BGIOSGA028840	0.785796	black			BGIOSGA019249	0.918736	blue
BGIOSGA028859	0.787249	black			BGIOSGA019254	0.957023	blue
BGIOSGA028944	0.96343	black			BGIOSGA019259	0.942996	blue
BGIOSGA028948	0.717215	black			BGIOSGA019284	0.989344	blue
BGIOSGA028953	0.796193	black			BGIOSGA019301	0.791394	blue
BGIOSGA028956	0.76476	black			BGIOSGA019330	0.864923	blue
BGIOSGA028958	0.94848	black			BGIOSGA019394	0.963751	blue
BGIOSGA029036	0.983357	black			BGIOSGA019423	0.870224	blue
BGIOSGA029048	0.823965	black			BGIOSGA019479	0.925878	blue
BGIOSGA029053	0.875903	black			BGIOSGA019490	0.969403	blue
BGIOSGA029259	0.835124	black			BGIOSGA019492	0.844977	blue
BGIOSGA029264	0.83402	black			BGIOSGA019568	0.970316	blue
BGIOSGA029284	0.851998	black			BGIOSGA019694	0.872048	blue
BGIOSGA029364	0.772391	black			BGIOSGA019730	0.937313	blue
BGIOSGA029365	0.845437	black			BGIOSGA019747	0.957146	blue
BGIOSGA029374	0.90144	black			BGIOSGA019787	0.702481	blue
BGIOSGA029412	0.730132	black			BGIOSGA019819	0.757139	blue
BGIOSGA029541	0.7481	black			BGIOSGA019845	0.904912	blue
BGIOSGA029566	0.710405	black			BGIOSGA019874	0.739647	blue
BGIOSGA029629	0.990798	black			BGIOSGA019901	0.892821	blue
BGIOSGA029654	0.931313	black			BGIOSGA019942	0.90204	blue
BGIOSGA029694	0.920085	black			BGIOSGA019954	0.985617	blue
BGIOSGA029710	0.975338	black			BGIOSGA020040	0.940055	blue
BGIOSGA029711	0.930387	black			BGIOSGA020130	0.958472	blue
BGIOSGA029729	0.918086	black			BGIOSGA020146	0.923017	blue
BGIOSGA029908	0.887053	black			BGIOSGA020217	0.756748	blue
BGIOSGA029914	0.943139	black			BGIOSGA020242	0.89275	blue
BGIOSGA029915	0.928677	black			BGIOSGA020283	0.79429	blue
BGIOSGA029916	0.791353	black			BGIOSGA020289	0.941671	blue
BGIOSGA029921	0.863993	black			BGIOSGA020292	0.902949	blue
BGIOSGA030051	0.849924	black			BGIOSGA020330	0.738497	blue
BGIOSGA030097	0.971644	black			BGIOSGA020333	0.973627	blue
BGIOSGA030265	0.863797	black			BGIOSGA020371	0.763273	blue
BGIOSGA030291	0.72715	black			BGIOSGA020407	0.718445	blue
BGIOSGA030354	0.888606	black			BGIOSGA020413	0.948408	blue
BGIOSGA030395	0.838535	black			BGIOSGA020441	0.954554	blue
BGIOSGA030396	0.829777	black			BGIOSGA020459	0.885634	blue
BGIOSGA030533	0.918028	black			BGIOSGA020477	0.879342	blue
BGIOSGA030761	0.850926	black			BGIOSGA020486	0.995701	blue
BGIOSGA030784	0.770173	black			BGIOSGA020521	0.781259	blue
BGIOSGA030792	0.93795	black			BGIOSGA020539	0.918057	blue
BGIOSGA030816	0.969073	black			BGIOSGA020552	0.95614	blue
BGIOSGA030857	0.700947	black			BGIOSGA020568	0.961204	blue
BGIOSGA030868	0.912523	black			BGIOSGA020589	0.939131	blue
BGIOSGA030879	0.955229	black			BGIOSGA020624	0.767396	blue
BGIOSGA030883	0.790067	black			BGIOSGA020656	0.824266	blue
BGIOSGA030906	0.75564	black			BGIOSGA020666	0.743641	blue
BGIOSGA031095	0.835572	black			BGIOSGA020667	0.982202	blue
BGIOSGA031129	0.972933	black			BGIOSGA020668	0.812709	blue
BGIOSGA031176	0.758368	black			BGIOSGA020694	0.850657	blue
BGIOSGA031177	0.952424	black			BGIOSGA020707	0.898138	blue
BGIOSGA031237	0.861919	black			BGIOSGA020740	0.793312	blue
BGIOSGA031245	0.93723	black			BGIOSGA020887	0.969452	blue
BGIOSGA031330	0.775921	black			BGIOSGA020889	0.800151	blue
BGIOSGA031406	0.706507	black			BGIOSGA021042	0.900626	blue
BGIOSGA031427	0.909211	black			BGIOSGA021054	0.889925	blue
BGIOSGA031435	0.945165	black			BGIOSGA021064	0.99692	blue
BGIOSGA031498	0.845194	black			BGIOSGA021069	0.909631	blue
BGIOSGA031519	0.878012	black			BGIOSGA021101	0.840483	blue
BGIOSGA031523	0.963288	black			BGIOSGA021189	0.974571	blue
BGIOSGA031562	0.897679	black			BGIOSGA021280	0.978394	blue
BGIOSGA031648	0.765701	black			BGIOSGA021288	0.871879	blue
BGIOSGA031654	0.707875	black			BGIOSGA021325	0.723211	blue
BGIOSGA031696	0.88932	black			BGIOSGA021356	0.862507	blue
BGIOSGA031750	0.898894	black			BGIOSGA021464	0.890049	blue
BGIOSGA031965	0.834528	black			BGIOSGA021483	0.898363	blue
BGIOSGA031968	0.831937	black			BGIOSGA021534	0.971599	blue
BGIOSGA032008	0.706069	black			BGIOSGA021554	0.946772	blue
BGIOSGA032009	0.979114	black			BGIOSGA021639	0.955841	blue
BGIOSGA032053	0.908476	black			BGIOSGA021670	0.823709	blue
BGIOSGA032070	0.913379	black			BGIOSGA021674	0.705922	blue
BGIOSGA032087	0.874045	black			BGIOSGA021675	0.934978	blue
BGIOSGA032226	0.743134	black			BGIOSGA021839	0.804927	blue
BGIOSGA032325	0.908743	black			BGIOSGA021849	0.883831	blue
BGIOSGA032369	0.928935	black			BGIOSGA022083	0.896111	blue
BGIOSGA032393	0.93116	black			BGIOSGA022169	0.936096	blue
BGIOSGA032430	0.859263	black			BGIOSGA022174	0.847855	blue
BGIOSGA032486	0.737717	black			BGIOSGA022219	0.718585	blue
BGIOSGA032487	0.736572	black			BGIOSGA022228	0.929323	blue
BGIOSGA032529	0.776386	black			BGIOSGA022300	0.89165	blue
BGIOSGA032576	0.74531	black			BGIOSGA022301	0.911222	blue
BGIOSGA032584	0.728713	black			BGIOSGA022302	0.858294	blue
BGIOSGA032653	0.970187	black			BGIOSGA022340	0.983309	blue
BGIOSGA032683	0.857188	black			BGIOSGA022380	0.924888	blue
BGIOSGA032693	0.825819	black			BGIOSGA022516	0.903168	blue
BGIOSGA032786	0.899924	black			BGIOSGA022528	0.900313	blue
BGIOSGA032997	0.856568	black			BGIOSGA022584	0.877903	blue
BGIOSGA033175	0.911406	black			BGIOSGA022609	0.793614	blue
BGIOSGA033189	0.934461	black			BGIOSGA022620	0.854036	blue
BGIOSGA033260	0.704341	black			BGIOSGA022659	0.892526	blue
BGIOSGA033278	0.969897	black			BGIOSGA022678	0.990506	blue
BGIOSGA033291	0.79662	black			BGIOSGA022691	0.754221	blue
BGIOSGA033321	0.818611	black			BGIOSGA022728	0.793288	blue
BGIOSGA033322	0.983318	black			BGIOSGA022729	0.954807	blue
BGIOSGA033325	0.71134	black			BGIOSGA022790	0.900764	blue
BGIOSGA033349	0.956917	black			BGIOSGA022802	0.934319	blue
BGIOSGA033384	0.875186	black			BGIOSGA022884	0.952524	blue
BGIOSGA033481	0.700245	black			BGIOSGA022893	0.723986	blue
BGIOSGA033540	0.983521	black			BGIOSGA022958	0.793965	blue
BGIOSGA033684	0.855146	black			BGIOSGA022961	0.852828	blue
BGIOSGA033805	0.715678	black			BGIOSGA023093	0.852138	blue
BGIOSGA033833	0.945137	black			BGIOSGA023176	0.836166	blue
BGIOSGA033874	0.92175	black			BGIOSGA023178	0.755269	blue
BGIOSGA033875	0.959356	black			BGIOSGA023335	0.974748	blue
BGIOSGA034045	0.893658	black			BGIOSGA023379	0.897612	blue
BGIOSGA034224	0.719915	black			BGIOSGA023442	0.905792	blue
BGIOSGA034225	0.888033	black			BGIOSGA023457	0.990335	blue
BGIOSGA034308	0.876957	black			BGIOSGA023504	0.956084	blue
BGIOSGA034488	0.96752	black			BGIOSGA023535	0.727099	blue
BGIOSGA034516	0.923857	black			BGIOSGA023576	0.957929	blue
BGIOSGA034550	0.953883	black			BGIOSGA023598	0.853879	blue
BGIOSGA034624	0.742326	black			BGIOSGA023654	0.74752	blue
BGIOSGA034682	0.906583	black			BGIOSGA023687	0.967041	blue
BGIOSGA034687	0.757814	black			BGIOSGA023688	0.924964	blue
BGIOSGA034710	0.855544	black			BGIOSGA023689	0.957143	blue
BGIOSGA034716	0.743026	black			BGIOSGA023698	0.988296	blue
BGIOSGA034792	0.764159	black			BGIOSGA023700	0.742162	blue
BGIOSGA034867	0.878476	black			BGIOSGA023732	0.964676	blue
BGIOSGA035097	0.847214	black			BGIOSGA023745	0.864418	blue
BGIOSGA035113	0.746854	black			BGIOSGA023911	0.889739	blue
BGIOSGA035125	0.92392	black			BGIOSGA023943	0.750488	blue
BGIOSGA035129	0.757975	black			BGIOSGA023953	0.905677	blue
BGIOSGA035137	0.89006	black			BGIOSGA023954	0.901252	blue
BGIOSGA035160	0.945244	black			BGIOSGA023955	0.925805	blue
BGIOSGA035163	0.936885	black			BGIOSGA023956	0.807126	blue
BGIOSGA035267	0.819675	black			BGIOSGA023957	0.806471	blue
BGIOSGA035393	0.864532	black			BGIOSGA023979	0.781534	blue
BGIOSGA035708	0.888972	black			BGIOSGA024071	0.833086	blue
BGIOSGA035759	0.943936	black			BGIOSGA024083	0.905925	blue
BGIOSGA035803	0.796024	black			BGIOSGA024085	0.766982	blue
BGIOSGA035815	0.956076	black			BGIOSGA024099	0.921207	blue
BGIOSGA035852	0.937414	black			BGIOSGA024155	0.915399	blue
BGIOSGA035878	0.801997	black			BGIOSGA024190	0.974055	blue
BGIOSGA036014	0.714902	black			BGIOSGA024237	0.757822	blue
BGIOSGA036318	0.839496	black			BGIOSGA024301	0.96884	blue
BGIOSGA036321	0.894761	black			BGIOSGA024305	0.998385	blue
BGIOSGA036710	0.948853	black			BGIOSGA024387	0.790337	blue
BGIOSGA036713	0.860013	black			BGIOSGA024491	0.948087	blue
BGIOSGA036726	0.915293	black			BGIOSGA024524	0.951618	blue
BGIOSGA036881	0.896814	black			BGIOSGA024622	0.766709	blue
BGIOSGA036886	0.865268	black			BGIOSGA024735	0.861799	blue
BGIOSGA036907	0.834849	black			BGIOSGA024771	0.749881	blue
BGIOSGA036917	0.883844	black			BGIOSGA024775	0.733488	blue
BGIOSGA036962	0.832219	black			BGIOSGA024820	0.937275	blue
BGIOSGA036980	0.978688	black			BGIOSGA024836	0.875955	blue
BGIOSGA037257	0.754953	black			BGIOSGA024884	0.943765	blue
BGIOSGA037260	0.78465	black			BGIOSGA024885	0.951665	blue
BGIOSGA037371	0.882384	black			BGIOSGA024906	0.801711	blue
BGIOSGA037523	0.901543	black			BGIOSGA024908	0.868738	blue
BGIOSGA037602	0.97674	black			BGIOSGA024948	0.775487	blue
BGIOSGA037624	0.864735	black			BGIOSGA024966	0.703605	blue
BGIOSGA037665	0.8277	black			BGIOSGA025001	0.943635	blue
BGIOSGA037933	0.737958	black			BGIOSGA025049	0.877929	blue
BGIOSGA038009	0.761607	black			BGIOSGA025058	0.945398	blue
BGIOSGA038055	0.742916	black			BGIOSGA025065	0.913585	blue
BGIOSGA038186	0.766975	black			BGIOSGA025095	0.875058	blue
BGIOSGA038495	0.74061	black			BGIOSGA025102	0.936753	blue
BGIOSGA038638	0.895654	black			BGIOSGA025108	0.883675	blue
BGIOSGA039011	0.761	black			BGIOSGA025130	0.896473	blue
BGIOSGA039801	0.728707	black			BGIOSGA025132	0.881355	blue
BGIOSGA040274	0.907588	black			BGIOSGA025133	0.820982	blue
BGIOSGA040514	0.783636	black			BGIOSGA025169	0.909459	blue
BGIOSGA040559	0.775602	black			BGIOSGA025182	0.736742	blue
BGIOSGA040571	0.880305	black			BGIOSGA025184	0.923037	blue
BGIOSGA040642	0.826192	black			BGIOSGA025234	0.902403	blue
BGIOSGA040722	0.950029	black			BGIOSGA025240	0.907078	blue
Oryza_sativa_newGene_10593	0.864837	black			BGIOSGA025241	0.922273	blue
Oryza_sativa_newGene_11841	0.850674	black			BGIOSGA025248	0.968776	blue
Oryza_sativa_newGene_12792	0.844726	black			BGIOSGA025249	0.976226	blue
Oryza_sativa_newGene_13542	0.956636	black			BGIOSGA025285	0.899365	blue
Oryza_sativa_newGene_18577	0.863736	black			BGIOSGA025294	0.945619	blue
Oryza_sativa_newGene_18999	0.847511	black			BGIOSGA025296	0.972794	blue
Oryza_sativa_newGene_19000	0.731994	black			BGIOSGA025361	0.896939	blue
Oryza_sativa_newGene_20485	0.706407	black			BGIOSGA025452	0.913954	blue
Oryza_sativa_newGene_22937	0.907261	black			BGIOSGA025476	0.981893	blue
Oryza_sativa_newGene_24745	0.787779	black			BGIOSGA025496	0.905278	blue
Oryza_sativa_newGene_25446	0.70881	black			BGIOSGA025520	0.924485	blue
Oryza_sativa_newGene_26658	0.797218	black			BGIOSGA025609	0.967974	blue
Oryza_sativa_newGene_28782	0.848046	black			BGIOSGA025619	0.793796	blue
Oryza_sativa_newGene_29190	0.72836	black			BGIOSGA025873	0.966283	blue
Oryza_sativa_newGene_29859	0.703126	black			BGIOSGA025909	0.778044	blue
Oryza_sativa_newGene_34180	0.77723	black			BGIOSGA025952	0.982965	blue
Oryza_sativa_newGene_34181	0.858814	black			BGIOSGA025996	0.906478	blue
Oryza_sativa_newGene_34377	0.908402	black			BGIOSGA026011	0.754689	blue
Oryza_sativa_newGene_36382	0.810109	black			BGIOSGA026024	0.955233	blue
Oryza_sativa_newGene_37138	0.810288	black			BGIOSGA026026	0.941992	blue
Oryza_sativa_newGene_37369	0.733311	black			BGIOSGA026090	0.880379	blue
Oryza_sativa_newGene_3789	0.771687	black			BGIOSGA026125	0.76154	blue
Oryza_sativa_newGene_39286	0.734491	black			BGIOSGA026209	0.901308	blue
Oryza_sativa_newGene_39293	0.788621	black			BGIOSGA026210	0.952196	blue
Oryza_sativa_newGene_39882	0.720159	black			BGIOSGA026212	0.829095	blue
Oryza_sativa_newGene_39904	0.950853	black			BGIOSGA026215	0.906362	blue
Oryza_sativa_newGene_41867	0.792223	black			BGIOSGA026224	0.947272	blue
Oryza_sativa_newGene_43191	0.763897	black			BGIOSGA026255	0.967703	blue
Oryza_sativa_newGene_44397	0.7041	black			BGIOSGA026341	0.774155	blue
Oryza_sativa_newGene_5035	0.713994	black			BGIOSGA026374	0.814582	blue
Oryza_sativa_newGene_50722	0.705923	black			BGIOSGA026396	0.99061	blue
Oryza_sativa_newGene_50944	0.745428	black			BGIOSGA026407	0.983945	blue
Oryza_sativa_newGene_5112	0.868528	black			BGIOSGA026432	0.729085	blue
Oryza_sativa_newGene_5529	0.701087	black			BGIOSGA026434	0.939409	blue
Oryza_sativa_newGene_6226	0.700601	black			BGIOSGA026494	0.903804	blue
Oryza_sativa_newGene_6252	0.701552	black			BGIOSGA026497	0.856402	blue
Oryza_sativa_newGene_6454	0.702577	black			BGIOSGA026518	0.748878	blue
					BGIOSGA026525	0.949225	blue
					BGIOSGA026527	0.93977	blue
					BGIOSGA026644	0.785157	blue
					BGIOSGA026677	0.960449	blue
					BGIOSGA026689	0.842827	blue
					BGIOSGA026711	0.976595	blue
					BGIOSGA026766	0.808947	blue
					BGIOSGA026784	0.946011	blue
					BGIOSGA026834	0.862556	blue
					BGIOSGA026853	0.873	blue
					BGIOSGA026912	0.970287	blue
					BGIOSGA026922	0.900466	blue
					BGIOSGA027043	0.949858	blue
					BGIOSGA027044	0.880677	blue
					BGIOSGA027060	0.702736	blue
					BGIOSGA027071	0.835153	blue
					BGIOSGA027108	0.910131	blue
					BGIOSGA027144	0.887294	blue
					BGIOSGA027397	0.890775	blue
					BGIOSGA027456	0.715237	blue
					BGIOSGA027468	0.982871	blue
					BGIOSGA027484	0.950679	blue
					BGIOSGA027497	0.711046	blue
					BGIOSGA027544	0.734228	blue
					BGIOSGA027558	0.966074	blue
					BGIOSGA027660	0.859931	blue
					BGIOSGA027689	0.883992	blue
					BGIOSGA027709	0.990527	blue
					BGIOSGA027771	0.980407	blue
					BGIOSGA027788	0.869659	blue
					BGIOSGA027791	0.707366	blue
					BGIOSGA027809	0.823075	blue
					BGIOSGA027829	0.925566	blue
					BGIOSGA027831	0.722464	blue
					BGIOSGA027857	0.715728	blue
					BGIOSGA027894	0.927216	blue
					BGIOSGA027932	0.966864	blue
					BGIOSGA028181	0.946079	blue
					BGIOSGA028193	0.903335	blue
					BGIOSGA028248	0.721426	blue
					BGIOSGA028249	0.861468	blue
					BGIOSGA028259	0.906541	blue
					BGIOSGA028306	0.724538	blue
					BGIOSGA028353	0.848898	blue
					BGIOSGA028360	0.736775	blue
					BGIOSGA028393	0.764749	blue
					BGIOSGA028410	0.926274	blue
					BGIOSGA028411	0.931861	blue
					BGIOSGA028416	0.762535	blue
					BGIOSGA028475	0.970915	blue
					BGIOSGA028477	0.705992	blue
					BGIOSGA028484	0.891559	blue
					BGIOSGA028618	0.916663	blue
					BGIOSGA028631	0.830553	blue
					BGIOSGA028634	0.968885	blue
					BGIOSGA028637	0.964893	blue
					BGIOSGA028687	0.863915	blue
					BGIOSGA028722	0.962235	blue
					BGIOSGA028759	0.954014	blue
					BGIOSGA028762	0.85005	blue
					BGIOSGA028763	0.940995	blue
					BGIOSGA028779	0.934691	blue
					BGIOSGA028796	0.949699	blue
					BGIOSGA028831	0.855227	blue
					BGIOSGA028855	0.924711	blue
					BGIOSGA028868	0.851589	blue
					BGIOSGA028914	0.922678	blue
					BGIOSGA028915	0.783258	blue
					BGIOSGA028966	0.910283	blue
					BGIOSGA028995	0.924664	blue
					BGIOSGA029078	0.762767	blue
					BGIOSGA029112	0.712056	blue
					BGIOSGA029118	0.964196	blue
					BGIOSGA029174	0.847343	blue
					BGIOSGA029294	0.972514	blue
					BGIOSGA029334	0.894008	blue
					BGIOSGA029361	0.823389	blue
					BGIOSGA029380	0.836505	blue
					BGIOSGA029383	0.973941	blue
					BGIOSGA029420	0.817802	blue
					BGIOSGA029461	0.858726	blue
					BGIOSGA029519	0.955671	blue
					BGIOSGA029528	0.798309	blue
					BGIOSGA029533	0.91805	blue
					BGIOSGA029550	0.971721	blue
					BGIOSGA029583	0.961465	blue
					BGIOSGA029584	0.988872	blue
					BGIOSGA029642	0.922185	blue
					BGIOSGA029733	0.984306	blue
					BGIOSGA029735	0.732874	blue
					BGIOSGA029746	0.712323	blue
					BGIOSGA029779	0.924579	blue
					BGIOSGA029835	0.935511	blue
					BGIOSGA029853	0.779321	blue
					BGIOSGA029866	0.966274	blue
					BGIOSGA029868	0.737262	blue
					BGIOSGA029961	0.853406	blue
					BGIOSGA029983	0.916487	blue
					BGIOSGA029995	0.70894	blue
					BGIOSGA030052	0.712491	blue
					BGIOSGA030116	0.783715	blue
					BGIOSGA030181	0.968887	blue
					BGIOSGA030194	0.938172	blue
					BGIOSGA030205	0.743959	blue
					BGIOSGA030230	0.825534	blue
					BGIOSGA030234	0.786879	blue
					BGIOSGA030277	0.898654	blue
					BGIOSGA030295	0.932435	blue
					BGIOSGA030517	0.868076	blue
					BGIOSGA030597	0.95485	blue
					BGIOSGA030654	0.790909	blue
					BGIOSGA030660	0.957598	blue
					BGIOSGA030808	0.716121	blue
					BGIOSGA030826	0.741623	blue
					BGIOSGA030938	0.935837	blue
					BGIOSGA030945	0.911297	blue
					BGIOSGA030999	0.951643	blue
					BGIOSGA031000	0.833114	blue
					BGIOSGA031003	0.891653	blue
					BGIOSGA031133	0.930811	blue
					BGIOSGA031171	0.946772	blue
					BGIOSGA031183	0.824667	blue
					BGIOSGA031186	0.93674	blue
					BGIOSGA031280	0.919034	blue
					BGIOSGA031290	0.762363	blue
					BGIOSGA031292	0.833447	blue
					BGIOSGA031418	0.953364	blue
					BGIOSGA031434	0.747819	blue
					BGIOSGA031464	0.959933	blue
					BGIOSGA031468	0.779401	blue
					BGIOSGA031504	0.842528	blue
					BGIOSGA031521	0.961662	blue
					BGIOSGA031534	0.866383	blue
					BGIOSGA031542	0.712746	blue
					BGIOSGA031549	0.931402	blue
					BGIOSGA031565	0.724476	blue
					BGIOSGA031566	0.773737	blue
					BGIOSGA031575	0.988904	blue
					BGIOSGA031590	0.895222	blue
					BGIOSGA031709	0.781082	blue
					BGIOSGA031755	0.885251	blue
					BGIOSGA031779	0.716139	blue
					BGIOSGA031885	0.749327	blue
					BGIOSGA031992	0.843615	blue
					BGIOSGA032011	0.951941	blue
					BGIOSGA032012	0.983399	blue
					BGIOSGA032014	0.949538	blue
					BGIOSGA032043	0.939215	blue
					BGIOSGA032079	0.969657	blue
					BGIOSGA032167	0.949147	blue
					BGIOSGA032208	0.932364	blue
					BGIOSGA032255	0.960142	blue
					BGIOSGA032270	0.949851	blue
					BGIOSGA032274	0.836683	blue
					BGIOSGA032294	0.872243	blue
					BGIOSGA032366	0.732421	blue
					BGIOSGA032382	0.901717	blue
					BGIOSGA032435	0.844457	blue
					BGIOSGA032437	0.804631	blue
					BGIOSGA032493	0.938268	blue
					BGIOSGA032502	0.885739	blue
					BGIOSGA032507	0.93254	blue
					BGIOSGA032582	0.842229	blue
					BGIOSGA032670	0.717758	blue
					BGIOSGA032707	0.917525	blue
					BGIOSGA032737	0.901266	blue
					BGIOSGA032856	0.798492	blue
					BGIOSGA032920	0.94133	blue
					BGIOSGA032923	0.983711	blue
					BGIOSGA033006	0.779141	blue
					BGIOSGA033092	0.937885	blue
					BGIOSGA033188	0.997072	blue
					BGIOSGA033238	0.943659	blue
					BGIOSGA033271	0.977701	blue
					BGIOSGA033314	0.967096	blue
					BGIOSGA033527	0.702695	blue
					BGIOSGA033559	0.944401	blue
					BGIOSGA033611	0.863549	blue
					BGIOSGA033613	0.935499	blue
					BGIOSGA033614	0.742845	blue
					BGIOSGA033688	0.959264	blue
					BGIOSGA033690	0.974875	blue
					BGIOSGA033715	0.748452	blue
					BGIOSGA033858	0.943617	blue
					BGIOSGA033867	0.916302	blue
					BGIOSGA033943	0.797225	blue
					BGIOSGA033993	0.794907	blue
					BGIOSGA034048	0.883572	blue
					BGIOSGA034050	0.916244	blue
					BGIOSGA034051	0.924613	blue
					BGIOSGA034234	0.856771	blue
					BGIOSGA034297	0.816457	blue
					BGIOSGA034351	0.861227	blue
					BGIOSGA034382	0.85448	blue
					BGIOSGA034385	0.817961	blue
					BGIOSGA034386	0.847074	blue
					BGIOSGA034480	0.86099	blue
					BGIOSGA034508	0.959339	blue
					BGIOSGA034526	0.998683	blue
					BGIOSGA034558	0.769479	blue
					BGIOSGA034607	0.967069	blue
					BGIOSGA034608	0.839971	blue
					BGIOSGA034615	0.927618	blue
					BGIOSGA034633	0.803115	blue
					BGIOSGA034639	0.868324	blue
					BGIOSGA034644	0.915116	blue
					BGIOSGA034691	0.973105	blue
					BGIOSGA034713	0.988136	blue
					BGIOSGA034733	0.993814	blue
					BGIOSGA034810	0.890968	blue
					BGIOSGA034906	0.961851	blue
					BGIOSGA034951	0.79095	blue
					BGIOSGA034952	0.800065	blue
					BGIOSGA035061	0.94824	blue
					BGIOSGA035289	0.877533	blue
					BGIOSGA035318	0.925337	blue
					BGIOSGA035349	0.76715	blue
					BGIOSGA035372	0.845351	blue
					BGIOSGA035455	0.878597	blue
					BGIOSGA035545	0.853789	blue
					BGIOSGA035562	0.946083	blue
					BGIOSGA035572	0.899878	blue
					BGIOSGA035574	0.929163	blue
					BGIOSGA035641	0.963555	blue
					BGIOSGA035655	0.916718	blue
					BGIOSGA035656	0.851971	blue
					BGIOSGA035676	0.872178	blue
					BGIOSGA035696	0.917047	blue
					BGIOSGA035740	0.803836	blue
					BGIOSGA035769	0.91243	blue
					BGIOSGA035930	0.963383	blue
					BGIOSGA035955	0.929937	blue
					BGIOSGA035981	0.88944	blue
					BGIOSGA035986	0.743086	blue
					BGIOSGA035999	0.927293	blue
					BGIOSGA036090	0.887029	blue
					BGIOSGA036109	0.838554	blue
					BGIOSGA036115	0.937199	blue
					BGIOSGA036144	0.870861	blue
					BGIOSGA036145	0.861505	blue
					BGIOSGA036201	0.970991	blue
					BGIOSGA036203	0.760465	blue
					BGIOSGA036205	0.764509	blue
					BGIOSGA036240	0.783333	blue
					BGIOSGA036271	0.980246	blue
					BGIOSGA036351	0.90632	blue
					BGIOSGA036403	0.907699	blue
					BGIOSGA036408	0.910761	blue
					BGIOSGA036418	0.938341	blue
					BGIOSGA036426	0.97264	blue
					BGIOSGA036451	0.725504	blue
					BGIOSGA036473	0.914693	blue
					BGIOSGA036504	0.91996	blue
					BGIOSGA036583	0.902216	blue
					BGIOSGA036585	0.731741	blue
					BGIOSGA036588	0.741988	blue
					BGIOSGA036628	0.722645	blue
					BGIOSGA036752	0.92084	blue
					BGIOSGA036759	0.954727	blue
					BGIOSGA036771	0.789343	blue
					BGIOSGA036773	0.719377	blue
					BGIOSGA036792	0.87152	blue
					BGIOSGA036826	0.911865	blue
					BGIOSGA036827	0.883233	blue
					BGIOSGA036891	0.942316	blue
					BGIOSGA036918	0.829771	blue
					BGIOSGA036920	0.983732	blue
					BGIOSGA036921	0.952612	blue
					BGIOSGA036936	0.829088	blue
					BGIOSGA036942	0.814915	blue
					BGIOSGA036943	0.887948	blue
					BGIOSGA036990	0.91717	blue
					BGIOSGA037068	0.804944	blue
					BGIOSGA037099	0.872938	blue
					BGIOSGA037146	0.811948	blue
					BGIOSGA037183	0.984281	blue
					BGIOSGA037187	0.818905	blue
					BGIOSGA037206	0.918572	blue
					BGIOSGA037209	0.898194	blue
					BGIOSGA037211	0.934967	blue
					BGIOSGA037228	0.973447	blue
					BGIOSGA037390	0.720511	blue
					BGIOSGA037494	0.972148	blue
					BGIOSGA037495	0.915294	blue
					BGIOSGA037498	0.872495	blue
					BGIOSGA037538	0.942634	blue
					BGIOSGA037599	0.840519	blue
					BGIOSGA037613	0.770973	blue
					BGIOSGA037617	0.869622	blue
					BGIOSGA037618	0.912141	blue
					BGIOSGA037630	0.721482	blue
					BGIOSGA037632	0.872269	blue
					BGIOSGA037712	0.980817	blue
					BGIOSGA037778	0.996174	blue
					BGIOSGA037800	0.962887	blue
					BGIOSGA037821	0.88362	blue
					BGIOSGA037824	0.939338	blue
					BGIOSGA037830	0.94185	blue
					BGIOSGA037831	0.924033	blue
					BGIOSGA037873	0.975177	blue
					BGIOSGA037880	0.912226	blue
					BGIOSGA037959	0.723791	blue
					BGIOSGA037963	0.886788	blue
					BGIOSGA037980	0.751631	blue
					BGIOSGA038062	0.948149	blue
					BGIOSGA038810	0.832602	blue
					Oryza_sativa_newGene_10167	0.819256	blue
					Oryza_sativa_newGene_10376	0.764723	blue
					Oryza_sativa_newGene_10484	0.93601	blue
					Oryza_sativa_newGene_10703	0.868935	blue
					Oryza_sativa_newGene_11141	0.977147	blue
					Oryza_sativa_newGene_11212	0.72003	blue
					Oryza_sativa_newGene_11491	0.912694	blue
					Oryza_sativa_newGene_12038	0.863808	blue
					Oryza_sativa_newGene_12276	0.945878	blue
					Oryza_sativa_newGene_12557	0.70803	blue
					Oryza_sativa_newGene_12885	0.972122	blue
					Oryza_sativa_newGene_13538	0.84569	blue
					Oryza_sativa_newGene_13589	0.766504	blue
					Oryza_sativa_newGene_13629	0.926535	blue
					Oryza_sativa_newGene_16256	0.978008	blue
					Oryza_sativa_newGene_16746	0.916218	blue
					Oryza_sativa_newGene_16764	0.970759	blue
					Oryza_sativa_newGene_16810	0.735826	blue
					Oryza_sativa_newGene_1686	0.816627	blue
					Oryza_sativa_newGene_16893	0.967586	blue
					Oryza_sativa_newGene_18449	0.912381	blue
					Oryza_sativa_newGene_18460	0.882751	blue
					Oryza_sativa_newGene_18560	0.837182	blue
					Oryza_sativa_newGene_18605	0.90633	blue
					Oryza_sativa_newGene_19317	0.872603	blue
					Oryza_sativa_newGene_19711	0.853055	blue
					Oryza_sativa_newGene_20935	0.864944	blue
					Oryza_sativa_newGene_21561	0.83082	blue
					Oryza_sativa_newGene_21570	0.755315	blue
					Oryza_sativa_newGene_22325	0.971013	blue
					Oryza_sativa_newGene_22563	0.755226	blue
					Oryza_sativa_newGene_22793	0.911939	blue
					Oryza_sativa_newGene_23389	0.902816	blue
					Oryza_sativa_newGene_23775	0.79633	blue
					Oryza_sativa_newGene_23969	0.784675	blue
					Oryza_sativa_newGene_2404	0.93875	blue
					Oryza_sativa_newGene_24048	0.729975	blue
					Oryza_sativa_newGene_24579	0.908768	blue
					Oryza_sativa_newGene_2469	0.787937	blue
					Oryza_sativa_newGene_24854	0.738058	blue
					Oryza_sativa_newGene_24942	0.774135	blue
					Oryza_sativa_newGene_25193	0.946316	blue
					Oryza_sativa_newGene_26301	0.851573	blue
					Oryza_sativa_newGene_26338	0.951338	blue
					Oryza_sativa_newGene_26339	0.971646	blue
					Oryza_sativa_newGene_26491	0.719845	blue
					Oryza_sativa_newGene_26726	0.843889	blue
					Oryza_sativa_newGene_28185	0.926655	blue
					Oryza_sativa_newGene_28252	0.795206	blue
					Oryza_sativa_newGene_28263	0.962559	blue
					Oryza_sativa_newGene_2886	0.972762	blue
					Oryza_sativa_newGene_29013	0.748459	blue
					Oryza_sativa_newGene_3144	0.864981	blue
					Oryza_sativa_newGene_32116	0.919077	blue
					Oryza_sativa_newGene_32770	0.708557	blue
					Oryza_sativa_newGene_32873	0.866665	blue
					Oryza_sativa_newGene_32909	0.816455	blue
					Oryza_sativa_newGene_32912	0.977001	blue
					Oryza_sativa_newGene_32923	0.767962	blue
					Oryza_sativa_newGene_33070	0.801259	blue
					Oryza_sativa_newGene_34112	0.782283	blue
					Oryza_sativa_newGene_34168	0.947547	blue
					Oryza_sativa_newGene_34368	0.951601	blue
					Oryza_sativa_newGene_34481	0.743593	blue
					Oryza_sativa_newGene_34566	0.792904	blue
					Oryza_sativa_newGene_34582	0.962747	blue
					Oryza_sativa_newGene_34662	0.777574	blue
					Oryza_sativa_newGene_34874	0.949681	blue
					Oryza_sativa_newGene_35369	0.731865	blue
					Oryza_sativa_newGene_3545	0.895105	blue
					Oryza_sativa_newGene_3546	0.956262	blue
					Oryza_sativa_newGene_36450	0.845355	blue
					Oryza_sativa_newGene_37045	0.775405	blue
					Oryza_sativa_newGene_37146	0.827394	blue
					Oryza_sativa_newGene_37169	0.763959	blue
					Oryza_sativa_newGene_38036	0.920278	blue
					Oryza_sativa_newGene_38080	0.779238	blue
					Oryza_sativa_newGene_38619	0.88164	blue
					Oryza_sativa_newGene_3879	0.784653	blue
					Oryza_sativa_newGene_38845	0.863527	blue
					Oryza_sativa_newGene_39288	0.750736	blue
					Oryza_sativa_newGene_3988	0.819809	blue
					Oryza_sativa_newGene_39946	0.906724	blue
					Oryza_sativa_newGene_40500	0.72022	blue
					Oryza_sativa_newGene_41300	0.772633	blue
					Oryza_sativa_newGene_41326	0.90639	blue
					Oryza_sativa_newGene_41358	0.711372	blue
					Oryza_sativa_newGene_41848	0.875997	blue
					Oryza_sativa_newGene_42092	0.84173	blue
					Oryza_sativa_newGene_42410	0.869909	blue
					Oryza_sativa_newGene_42499	0.719174	blue
					Oryza_sativa_newGene_43218	0.751639	blue
					Oryza_sativa_newGene_43604	0.935778	blue
					Oryza_sativa_newGene_45072	0.728443	blue
					Oryza_sativa_newGene_4679	0.778241	blue
					Oryza_sativa_newGene_46892	0.773806	blue
					Oryza_sativa_newGene_47666	0.823504	blue
					Oryza_sativa_newGene_49543	0.861268	blue
					Oryza_sativa_newGene_49637	0.731126	blue
					Oryza_sativa_newGene_50240	0.867505	blue
					Oryza_sativa_newGene_50881	0.776153	blue
					Oryza_sativa_newGene_53655	0.901388	blue
					Oryza_sativa_newGene_5440	0.980108	blue
					Oryza_sativa_newGene_5450	0.926303	blue
					Oryza_sativa_newGene_5659	0.884652	blue
					Oryza_sativa_newGene_6003	0.806207	blue
					Oryza_sativa_newGene_6323	0.791238	blue
					Oryza_sativa_newGene_6964	0.718282	blue
					Oryza_sativa_newGene_7355	0.804755	blue
					Oryza_sativa_newGene_7356	0.824627	blue
					Oryza_sativa_newGene_7452	0.801723	blue
					Oryza_sativa_newGene_7609	0.823619	blue
					Oryza_sativa_newGene_8249	0.777864	blue
					Oryza_sativa_newGene_8746	0.868671	blue
					Oryza_sativa_newGene_9225	0.716025	blue
					Oryza_sativa_newGene_9669	0.761288	blue
					Oryza_sativa_newGene_9733	0.865636	blue
