# Supplementary material for: Genome-wide identification and characterization of long non-coding RNAs involved in flag leaf senescence of rice
Source: Plant Mol Biol. 2021 Feb 11;105(6):655–84. doi: 10.1007/s11103-021-01121-3 (PMC7985109; doi:10.1007/s11103-021-01121-3)
Supplement: Supplementary file 8 — Supplementary file8 (XLSX 395 KB) The 22 down-regulated lncRNAs and their co-expressed 812 differentially expressed mRNAs in ‘ME black’ module, and 48 up-regulated lncRNAs and their co-expressed 1209 differentially expressed mRNAs in ‘ME blue’ module. [file 11103_2021_1121_MOESM8_ESM.xlsx]

## Sheet: Target genes of DE lncRNAs 
2695 target genes of 22 DE lncRNAs in 'ME black' module						3361 target genes of 48 DE lncRNAs in 'ME blue' module
#lncRNA ID	Target_gene_ID	Target_type				#lncRNA ID	Target_gene_ID	Target_type
MSTRG.12069.1	BGIOSGA003036	trans				MSTRG.1136.3	BGIOSGA001128	trans
MSTRG.12069.1	BGIOSGA012858	trans				MSTRG.1136.3	BGIOSGA002316	cis
MSTRG.12069.1	BGIOSGA014524	trans				MSTRG.1136.3	BGIOSGA002318	cis
MSTRG.12069.1	BGIOSGA015066	trans				MSTRG.1136.3	BGIOSGA002319	cis
MSTRG.12069.1	BGIOSGA015518	trans				MSTRG.1136.3	BGIOSGA002320	cis
MSTRG.12069.1	BGIOSGA016254	trans				MSTRG.1136.3	BGIOSGA002321	cis
MSTRG.12069.1	BGIOSGA017495	trans				MSTRG.1136.3	BGIOSGA002322	cis
MSTRG.12069.1	BGIOSGA019894	trans				MSTRG.1136.3	BGIOSGA002323	cis
MSTRG.12069.1	BGIOSGA020509	trans				MSTRG.1136.3	BGIOSGA002324	cis
MSTRG.12069.1	BGIOSGA020711	trans				MSTRG.1136.3	BGIOSGA002325	cis
MSTRG.12069.1	BGIOSGA020941	trans				MSTRG.1136.3	BGIOSGA002326	cis
MSTRG.12069.1	BGIOSGA021489	trans				MSTRG.1136.3	BGIOSGA002327	cis
MSTRG.12069.1	BGIOSGA022465	trans				MSTRG.1136.3	BGIOSGA002328	cis
MSTRG.12069.1	BGIOSGA022587	trans				MSTRG.1136.3	BGIOSGA002329	cis
MSTRG.12069.1	BGIOSGA023697	trans				MSTRG.1136.3	BGIOSGA002330	cis
MSTRG.12069.1	BGIOSGA024110	trans				MSTRG.1136.3	BGIOSGA002331	cis
MSTRG.12069.1	BGIOSGA024791	trans				MSTRG.1136.3	BGIOSGA002332	cis
MSTRG.12069.1	BGIOSGA029365	trans				MSTRG.1136.3	BGIOSGA002333	cis
MSTRG.12069.1	BGIOSGA029729	trans				MSTRG.1136.3	BGIOSGA002334	cis
MSTRG.12069.1	BGIOSGA031965	trans				MSTRG.1136.3	BGIOSGA002335	cis
MSTRG.12069.1	BGIOSGA032105	cis				MSTRG.1136.3	BGIOSGA002336	cis
MSTRG.12069.1	BGIOSGA032106	cis				MSTRG.1136.3	BGIOSGA002337	cis
MSTRG.12069.1	BGIOSGA032107	cis				MSTRG.1136.3	BGIOSGA002338	cis
MSTRG.12069.1	BGIOSGA032108	cis				MSTRG.1136.3	BGIOSGA002339	cis
MSTRG.12069.1	BGIOSGA032109	cis				MSTRG.1136.3	BGIOSGA002340	cis
MSTRG.12069.1	BGIOSGA032110	cis				MSTRG.1136.3	BGIOSGA002840	cis
MSTRG.12069.1	BGIOSGA032112	cis				MSTRG.1136.3	BGIOSGA002842	cis
MSTRG.12069.1	BGIOSGA032113	cis				MSTRG.1136.3	BGIOSGA002843	cis
MSTRG.12069.1	BGIOSGA032114	cis				MSTRG.1136.3	BGIOSGA002844	cis
MSTRG.12069.1	BGIOSGA032116	cis				MSTRG.1136.3	BGIOSGA002845	cis
MSTRG.12069.1	BGIOSGA032730	cis				MSTRG.1136.3	BGIOSGA002846	cis
MSTRG.12069.1	BGIOSGA032731	cis				MSTRG.1136.3	BGIOSGA002847	cis
MSTRG.12069.1	BGIOSGA032732	cis				MSTRG.1136.3	BGIOSGA002848	cis
MSTRG.12069.1	BGIOSGA032733	cis				MSTRG.1136.3	BGIOSGA002849	cis
MSTRG.12069.1	BGIOSGA032734	cis				MSTRG.1136.3	BGIOSGA002850	cis
MSTRG.12069.1	BGIOSGA032735	cis				MSTRG.1136.3	BGIOSGA002851	cis
MSTRG.12069.1	BGIOSGA032736	cis				MSTRG.1136.3	BGIOSGA002852	cis
MSTRG.12069.1	BGIOSGA035689	trans				MSTRG.1136.3	BGIOSGA002853	cis
MSTRG.12069.1	Oryza_sativa_newGene_34593	trans				MSTRG.1136.3	BGIOSGA004598	trans
MSTRG.12069.1	Oryza_sativa_newGene_45962	trans				MSTRG.1136.3	BGIOSGA005285	trans
MSTRG.1416.1	BGIOSGA002123	trans				MSTRG.1136.3	BGIOSGA005767	trans
MSTRG.1416.1	BGIOSGA002215	cis				MSTRG.1136.3	BGIOSGA005991	trans
MSTRG.1416.1	BGIOSGA002216	cis				MSTRG.1136.3	BGIOSGA006121	trans
MSTRG.1416.1	BGIOSGA002217	cis				MSTRG.1136.3	BGIOSGA006649	trans
MSTRG.1416.1	BGIOSGA002218	cis				MSTRG.1136.3	BGIOSGA007253	trans
MSTRG.1416.1	BGIOSGA002219	cis				MSTRG.1136.3	BGIOSGA009449	trans
MSTRG.1416.1	BGIOSGA002220	cis				MSTRG.1136.3	BGIOSGA013795	trans
MSTRG.1416.1	BGIOSGA002222	cis				MSTRG.1136.3	BGIOSGA015083	trans
MSTRG.1416.1	BGIOSGA002223	cis				MSTRG.1136.3	BGIOSGA015195	trans
MSTRG.1416.1	BGIOSGA002224	cis				MSTRG.1136.3	BGIOSGA016313	trans
MSTRG.1416.1	BGIOSGA002225	cis				MSTRG.1136.3	BGIOSGA016356	trans
MSTRG.1416.1	BGIOSGA002226	cis				MSTRG.1136.3	BGIOSGA016449	trans
MSTRG.1416.1	BGIOSGA002227	cis				MSTRG.1136.3	BGIOSGA019564	trans
MSTRG.1416.1	BGIOSGA002228	cis				MSTRG.1136.3	BGIOSGA019744	trans
MSTRG.1416.1	BGIOSGA002255	trans				MSTRG.1136.3	BGIOSGA022335	trans
MSTRG.1416.1	BGIOSGA002534	trans				MSTRG.1136.3	BGIOSGA023678	trans
MSTRG.1416.1	BGIOSGA002925	cis				MSTRG.1136.3	BGIOSGA024085	trans
MSTRG.1416.1	BGIOSGA002926	cis				MSTRG.1136.3	BGIOSGA031063	trans
MSTRG.1416.1	BGIOSGA002927	cis				MSTRG.1136.3	BGIOSGA033110	trans
MSTRG.1416.1	BGIOSGA002928	cis				MSTRG.1136.3	BGIOSGA033814	trans
MSTRG.1416.1	BGIOSGA002929	cis				MSTRG.1136.3	BGIOSGA034249	trans
MSTRG.1416.1	BGIOSGA002930	cis				MSTRG.1136.3	BGIOSGA034351	trans
MSTRG.1416.1	BGIOSGA002931	cis				MSTRG.1136.3	BGIOSGA036069	trans
MSTRG.1416.1	BGIOSGA002932	cis				MSTRG.1136.3	Oryza_sativa_newGene_1895	trans
MSTRG.1416.1	BGIOSGA002933	cis				MSTRG.1136.3	Oryza_sativa_newGene_2469	trans
MSTRG.1416.1	BGIOSGA013626	trans				MSTRG.11508.1	BGIOSGA000097	trans
MSTRG.1416.1	BGIOSGA018395	trans				MSTRG.11508.1	BGIOSGA001301	trans
MSTRG.1416.1	BGIOSGA020314	trans				MSTRG.11508.1	BGIOSGA001327	trans
MSTRG.1416.1	BGIOSGA027799	trans				MSTRG.11508.1	BGIOSGA002120	trans
MSTRG.1416.1	BGIOSGA028953	trans				MSTRG.11508.1	BGIOSGA002477	trans
MSTRG.1416.1	BGIOSGA028984	trans				MSTRG.11508.1	BGIOSGA002913	trans
MSTRG.17741.1	BGIOSGA019042	trans				MSTRG.11508.1	BGIOSGA003051	trans
MSTRG.17741.1	BGIOSGA019878	trans				MSTRG.11508.1	BGIOSGA003309	trans
MSTRG.17741.1	BGIOSGA023144	trans				MSTRG.11508.1	BGIOSGA003400	trans
MSTRG.17741.1	BGIOSGA031538	trans				MSTRG.11508.1	BGIOSGA003961	trans
MSTRG.17741.1	BGIOSGA031904	trans				MSTRG.11508.1	BGIOSGA003983	trans
MSTRG.17741.1	BGIOSGA033684	trans				MSTRG.11508.1	BGIOSGA004315	trans
MSTRG.17741.1	BGIOSGA034136	cis				MSTRG.11508.1	BGIOSGA004435	trans
MSTRG.17741.1	BGIOSGA034137	cis				MSTRG.11508.1	BGIOSGA004701	trans
MSTRG.17741.1	BGIOSGA034138	cis				MSTRG.11508.1	BGIOSGA005139	trans
MSTRG.17741.1	BGIOSGA035136	cis				MSTRG.11508.1	BGIOSGA005528	trans
MSTRG.17741.1	BGIOSGA035137	cis				MSTRG.11508.1	BGIOSGA006260	trans
MSTRG.17741.1	BGIOSGA037097	trans				MSTRG.11508.1	BGIOSGA006299	trans
MSTRG.20515.2	BGIOSGA015798	trans				MSTRG.11508.1	BGIOSGA006738	trans
MSTRG.20515.2	BGIOSGA036617	cis				MSTRG.11508.1	BGIOSGA006769	trans
MSTRG.20515.2	BGIOSGA036618	cis				MSTRG.11508.1	BGIOSGA007064	trans
MSTRG.20515.2	BGIOSGA036619	cis				MSTRG.11508.1	BGIOSGA007506	trans
MSTRG.20515.2	BGIOSGA036621	cis				MSTRG.11508.1	BGIOSGA007684	trans
MSTRG.20515.2	BGIOSGA036622	cis				MSTRG.11508.1	BGIOSGA007838	trans
MSTRG.20515.2	BGIOSGA036623	cis				MSTRG.11508.1	BGIOSGA008027	trans
MSTRG.20515.2	BGIOSGA036624	cis				MSTRG.11508.1	BGIOSGA008142	trans
MSTRG.20515.2	BGIOSGA036625	cis				MSTRG.11508.1	BGIOSGA008174	trans
MSTRG.20515.2	BGIOSGA036626	cis				MSTRG.11508.1	BGIOSGA008847	trans
MSTRG.20515.2	BGIOSGA036627	cis				MSTRG.11508.1	BGIOSGA009323	trans
MSTRG.20515.2	BGIOSGA036628	cis				MSTRG.11508.1	BGIOSGA009621	trans
MSTRG.20515.2	BGIOSGA036999	cis				MSTRG.11508.1	BGIOSGA010094	trans
MSTRG.20515.2	BGIOSGA037000	cis				MSTRG.11508.1	BGIOSGA010124	trans
MSTRG.20515.2	BGIOSGA037001	cis				MSTRG.11508.1	BGIOSGA010125	trans
MSTRG.20515.2	BGIOSGA037002	cis				MSTRG.11508.1	BGIOSGA010244	trans
MSTRG.20515.2	BGIOSGA037003	cis				MSTRG.11508.1	BGIOSGA010473	trans
MSTRG.20515.2	BGIOSGA037004	cis				MSTRG.11508.1	BGIOSGA010737	trans
MSTRG.20515.2	BGIOSGA037005	cis				MSTRG.11508.1	BGIOSGA010939	trans
MSTRG.20515.2	BGIOSGA037006	cis				MSTRG.11508.1	BGIOSGA011112	trans
MSTRG.20515.2	BGIOSGA037007	cis				MSTRG.11508.1	BGIOSGA011298	trans
MSTRG.20515.2	BGIOSGA037008	cis				MSTRG.11508.1	BGIOSGA011786	trans
MSTRG.20515.2	BGIOSGA037009	cis				MSTRG.11508.1	BGIOSGA012414	trans
MSTRG.20515.2	BGIOSGA037010	cis				MSTRG.11508.1	BGIOSGA012949	trans
MSTRG.20515.2	Oryza_sativa_newGene_6226	trans				MSTRG.11508.1	BGIOSGA013214	trans
MSTRG.21011.1	BGIOSGA017391	trans				MSTRG.11508.1	BGIOSGA013483	trans
MSTRG.21011.1	BGIOSGA018130	trans				MSTRG.11508.1	BGIOSGA013514	trans
MSTRG.21011.1	BGIOSGA018437	trans				MSTRG.11508.1	BGIOSGA013515	trans
MSTRG.21011.1	BGIOSGA029541	trans				MSTRG.11508.1	BGIOSGA013618	trans
MSTRG.21011.1	BGIOSGA036510	cis				MSTRG.11508.1	BGIOSGA013742	trans
MSTRG.21011.1	BGIOSGA036511	cis				MSTRG.11508.1	BGIOSGA013860	trans
MSTRG.21011.1	BGIOSGA036512	cis				MSTRG.11508.1	BGIOSGA014198	trans
MSTRG.21011.1	BGIOSGA036513	cis				MSTRG.11508.1	BGIOSGA015733	trans
MSTRG.21011.1	BGIOSGA036514	cis				MSTRG.11508.1	BGIOSGA015967	trans
MSTRG.21011.1	BGIOSGA036515	cis				MSTRG.11508.1	BGIOSGA016633	trans
MSTRG.21011.1	BGIOSGA036516	cis				MSTRG.11508.1	BGIOSGA017018	trans
MSTRG.21011.1	BGIOSGA036517	cis				MSTRG.11508.1	BGIOSGA017262	trans
MSTRG.21011.1	BGIOSGA036518	cis				MSTRG.11508.1	BGIOSGA017592	trans
MSTRG.21011.1	BGIOSGA036519	cis				MSTRG.11508.1	BGIOSGA017927	trans
MSTRG.21011.1	BGIOSGA036521	cis				MSTRG.11508.1	BGIOSGA018447	trans
MSTRG.21011.1	BGIOSGA036523	cis				MSTRG.11508.1	BGIOSGA018471	trans
MSTRG.21011.1	BGIOSGA036524	cis				MSTRG.11508.1	BGIOSGA019191	trans
MSTRG.21011.1	BGIOSGA036525	cis				MSTRG.11508.1	BGIOSGA019259	trans
MSTRG.21011.1	BGIOSGA036526	cis				MSTRG.11508.1	BGIOSGA019394	trans
MSTRG.21011.1	BGIOSGA036527	cis				MSTRG.11508.1	BGIOSGA020130	trans
MSTRG.21011.1	BGIOSGA036528	cis				MSTRG.11508.1	BGIOSGA021069	trans
MSTRG.21011.1	BGIOSGA037096	cis				MSTRG.11508.1	BGIOSGA021898	trans
MSTRG.21011.1	BGIOSGA037097	cis				MSTRG.11508.1	BGIOSGA022187	trans
MSTRG.21011.1	BGIOSGA037098	cis				MSTRG.11508.1	BGIOSGA022522	trans
MSTRG.21011.1	BGIOSGA037099	cis				MSTRG.11508.1	BGIOSGA022536	trans
MSTRG.21011.1	BGIOSGA037100	cis				MSTRG.11508.1	BGIOSGA023911	trans
MSTRG.21011.1	BGIOSGA037101	cis				MSTRG.11508.1	BGIOSGA024190	trans
MSTRG.21011.1	BGIOSGA037102	cis				MSTRG.11508.1	BGIOSGA024884	trans
MSTRG.21011.1	BGIOSGA037103	cis				MSTRG.11508.1	BGIOSGA024908	trans
MSTRG.21011.1	BGIOSGA037104	cis				MSTRG.11508.1	BGIOSGA025519	trans
MSTRG.21011.1	Oryza_sativa_newGene_6454	trans				MSTRG.11508.1	BGIOSGA025952	trans
MSTRG.24808.2	BGIOSGA000088	trans				MSTRG.11508.1	BGIOSGA026224	trans
MSTRG.24808.2	BGIOSGA000127	trans				MSTRG.11508.1	BGIOSGA026497	trans
MSTRG.24808.2	BGIOSGA000200	trans				MSTRG.11508.1	BGIOSGA026527	trans
MSTRG.24808.2	BGIOSGA000298	trans				MSTRG.11508.1	BGIOSGA027052	trans
MSTRG.24808.2	BGIOSGA000322	trans				MSTRG.11508.1	BGIOSGA027071	trans
MSTRG.24808.2	BGIOSGA000325	trans				MSTRG.11508.1	BGIOSGA027864	trans
MSTRG.24808.2	BGIOSGA000331	trans				MSTRG.11508.1	BGIOSGA028762	trans
MSTRG.24808.2	BGIOSGA000352	trans				MSTRG.11508.1	BGIOSGA028796	trans
MSTRG.24808.2	BGIOSGA000366	trans				MSTRG.11508.1	BGIOSGA028830	trans
MSTRG.24808.2	BGIOSGA000383	trans				MSTRG.11508.1	BGIOSGA028966	trans
MSTRG.24808.2	BGIOSGA000482	trans				MSTRG.11508.1	BGIOSGA028995	trans
MSTRG.24808.2	BGIOSGA000521	trans				MSTRG.11508.1	BGIOSGA029383	trans
MSTRG.24808.2	BGIOSGA000573	trans				MSTRG.11508.1	BGIOSGA029550	trans
MSTRG.24808.2	BGIOSGA000597	trans				MSTRG.11508.1	BGIOSGA030017	trans
MSTRG.24808.2	BGIOSGA000627	trans				MSTRG.11508.1	BGIOSGA030660	trans
MSTRG.24808.2	BGIOSGA000745	trans				MSTRG.11508.1	BGIOSGA032043	trans
MSTRG.24808.2	BGIOSGA000746	trans				MSTRG.11508.1	BGIOSGA032164	cis
MSTRG.24808.2	BGIOSGA000911	trans				MSTRG.11508.1	BGIOSGA032165	cis
MSTRG.24808.2	BGIOSGA001034	trans				MSTRG.11508.1	BGIOSGA032168	cis
MSTRG.24808.2	BGIOSGA001087	trans				MSTRG.11508.1	BGIOSGA032169	cis
MSTRG.24808.2	BGIOSGA001192	trans				MSTRG.11508.1	BGIOSGA032170	cis
MSTRG.24808.2	BGIOSGA001400	trans				MSTRG.11508.1	BGIOSGA032672	cis
MSTRG.24808.2	BGIOSGA001413	trans				MSTRG.11508.1	BGIOSGA032673	cis
MSTRG.24808.2	BGIOSGA001564	trans				MSTRG.11508.1	BGIOSGA032674	cis
MSTRG.24808.2	BGIOSGA001740	trans				MSTRG.11508.1	BGIOSGA032675	cis
MSTRG.24808.2	BGIOSGA001815	trans				MSTRG.11508.1	BGIOSGA033688	trans
MSTRG.24808.2	BGIOSGA001819	trans				MSTRG.11508.1	BGIOSGA033867	trans
MSTRG.24808.2	BGIOSGA001895	trans				MSTRG.11508.1	BGIOSGA034234	trans
MSTRG.24808.2	BGIOSGA001904	trans				MSTRG.11508.1	BGIOSGA034401	trans
MSTRG.24808.2	BGIOSGA001978	trans				MSTRG.11508.1	BGIOSGA034691	trans
MSTRG.24808.2	BGIOSGA002022	trans				MSTRG.11508.1	BGIOSGA035221	trans
MSTRG.24808.2	BGIOSGA002078	trans				MSTRG.11508.1	BGIOSGA035641	trans
MSTRG.24808.2	BGIOSGA002238	trans				MSTRG.11508.1	BGIOSGA035769	trans
MSTRG.24808.2	BGIOSGA002291	trans				MSTRG.11508.1	BGIOSGA036271	trans
MSTRG.24808.2	BGIOSGA002299	trans				MSTRG.11508.1	BGIOSGA036827	trans
MSTRG.24808.2	BGIOSGA002386	trans				MSTRG.11508.1	BGIOSGA037025	trans
MSTRG.24808.2	BGIOSGA002421	trans				MSTRG.11508.1	BGIOSGA037100	trans
MSTRG.24808.2	BGIOSGA002518	trans				MSTRG.11508.1	BGIOSGA037228	trans
MSTRG.24808.2	BGIOSGA002542	trans				MSTRG.11508.1	BGIOSGA037243	trans
MSTRG.24808.2	BGIOSGA002569	trans				MSTRG.11508.1	BGIOSGA037494	trans
MSTRG.24808.2	BGIOSGA002602	trans				MSTRG.11508.1	BGIOSGA037873	trans
MSTRG.24808.2	BGIOSGA002663	trans				MSTRG.11508.1	Oryza_sativa_newGene_16746	trans
MSTRG.24808.2	BGIOSGA002736	trans				MSTRG.11508.1	Oryza_sativa_newGene_16810	trans
MSTRG.24808.2	BGIOSGA002757	trans				MSTRG.11508.1	Oryza_sativa_newGene_16917	trans
MSTRG.24808.2	BGIOSGA002882	trans				MSTRG.11508.1	Oryza_sativa_newGene_18560	trans
MSTRG.24808.2	BGIOSGA002887	trans				MSTRG.11508.1	Oryza_sativa_newGene_22325	trans
MSTRG.24808.2	BGIOSGA002986	trans				MSTRG.11508.1	Oryza_sativa_newGene_22793	trans
MSTRG.24808.2	BGIOSGA002990	trans				MSTRG.11508.1	Oryza_sativa_newGene_2404	trans
MSTRG.24808.2	BGIOSGA003048	trans				MSTRG.11508.1	Oryza_sativa_newGene_2886	trans
MSTRG.24808.2	BGIOSGA003197	trans				MSTRG.11508.1	Oryza_sativa_newGene_41326	trans
MSTRG.24808.2	BGIOSGA003352	trans				MSTRG.11508.1	Oryza_sativa_newGene_42092	trans
MSTRG.24808.2	BGIOSGA003386	trans				MSTRG.11508.1	Oryza_sativa_newGene_42410	trans
MSTRG.24808.2	BGIOSGA003551	trans				MSTRG.11508.1	Oryza_sativa_newGene_5450	trans
MSTRG.24808.2	BGIOSGA003617	trans				MSTRG.12677.1	BGIOSGA000070	trans
MSTRG.24808.2	BGIOSGA003632	trans				MSTRG.12677.1	BGIOSGA000090	trans
MSTRG.24808.2	BGIOSGA003680	trans				MSTRG.12677.1	BGIOSGA000097	trans
MSTRG.24808.2	BGIOSGA003821	trans				MSTRG.12677.1	BGIOSGA000154	trans
MSTRG.24808.2	BGIOSGA003916	trans				MSTRG.12677.1	BGIOSGA000167	trans
MSTRG.24808.2	BGIOSGA004075	trans				MSTRG.12677.1	BGIOSGA000253	trans
MSTRG.24808.2	BGIOSGA004077	trans				MSTRG.12677.1	BGIOSGA000270	trans
MSTRG.24808.2	BGIOSGA004121	trans				MSTRG.12677.1	BGIOSGA000277	trans
MSTRG.24808.2	BGIOSGA004258	trans				MSTRG.12677.1	BGIOSGA000282	trans
MSTRG.24808.2	BGIOSGA004273	trans				MSTRG.12677.1	BGIOSGA000356	trans
MSTRG.24808.2	BGIOSGA004283	trans				MSTRG.12677.1	BGIOSGA000374	trans
MSTRG.24808.2	BGIOSGA004299	trans				MSTRG.12677.1	BGIOSGA000428	trans
MSTRG.24808.2	BGIOSGA004338	trans				MSTRG.12677.1	BGIOSGA000430	trans
MSTRG.24808.2	BGIOSGA004376	trans				MSTRG.12677.1	BGIOSGA000571	trans
MSTRG.24808.2	BGIOSGA004469	trans				MSTRG.12677.1	BGIOSGA000662	trans
MSTRG.24808.2	BGIOSGA004534	trans				MSTRG.12677.1	BGIOSGA000783	trans
MSTRG.24808.2	BGIOSGA004584	trans				MSTRG.12677.1	BGIOSGA000793	trans
MSTRG.24808.2	BGIOSGA004618	trans				MSTRG.12677.1	BGIOSGA000855	trans
MSTRG.24808.2	BGIOSGA004734	trans				MSTRG.12677.1	BGIOSGA000945	trans
MSTRG.24808.2	BGIOSGA004987	trans				MSTRG.12677.1	BGIOSGA000977	trans
MSTRG.24808.2	BGIOSGA005011	trans				MSTRG.12677.1	BGIOSGA001025	trans
MSTRG.24808.2	BGIOSGA005069	trans				MSTRG.12677.1	BGIOSGA001085	trans
MSTRG.24808.2	BGIOSGA005093	trans				MSTRG.12677.1	BGIOSGA001106	trans
MSTRG.24808.2	BGIOSGA005116	trans				MSTRG.12677.1	BGIOSGA001122	trans
MSTRG.24808.2	BGIOSGA005212	trans				MSTRG.12677.1	BGIOSGA001151	trans
MSTRG.24808.2	BGIOSGA005361	trans				MSTRG.12677.1	BGIOSGA001210	trans
MSTRG.24808.2	BGIOSGA005404	trans				MSTRG.12677.1	BGIOSGA001301	trans
MSTRG.24808.2	BGIOSGA005420	trans				MSTRG.12677.1	BGIOSGA001327	trans
MSTRG.24808.2	BGIOSGA005457	trans				MSTRG.12677.1	BGIOSGA001416	trans
MSTRG.24808.2	BGIOSGA005506	trans				MSTRG.12677.1	BGIOSGA001444	trans
MSTRG.24808.2	BGIOSGA005632	trans				MSTRG.12677.1	BGIOSGA001587	trans
MSTRG.24808.2	BGIOSGA005662	trans				MSTRG.12677.1	BGIOSGA001637	trans
MSTRG.24808.2	BGIOSGA005681	trans				MSTRG.12677.1	BGIOSGA001661	trans
MSTRG.24808.2	BGIOSGA005733	trans				MSTRG.12677.1	BGIOSGA001700	trans
MSTRG.24808.2	BGIOSGA005740	trans				MSTRG.12677.1	BGIOSGA001873	trans
MSTRG.24808.2	BGIOSGA005789	trans				MSTRG.12677.1	BGIOSGA001875	trans
MSTRG.24808.2	BGIOSGA005800	trans				MSTRG.12677.1	BGIOSGA001939	trans
MSTRG.24808.2	BGIOSGA005897	trans				MSTRG.12677.1	BGIOSGA001980	trans
MSTRG.24808.2	BGIOSGA006108	trans				MSTRG.12677.1	BGIOSGA002074	trans
MSTRG.24808.2	BGIOSGA006150	trans				MSTRG.12677.1	BGIOSGA002099	trans
MSTRG.24808.2	BGIOSGA006197	trans				MSTRG.12677.1	BGIOSGA002114	trans
MSTRG.24808.2	BGIOSGA006274	trans				MSTRG.12677.1	BGIOSGA002120	trans
MSTRG.24808.2	BGIOSGA006325	trans				MSTRG.12677.1	BGIOSGA002149	trans
MSTRG.24808.2	BGIOSGA006327	trans				MSTRG.12677.1	BGIOSGA002162	trans
MSTRG.24808.2	BGIOSGA006329	trans				MSTRG.12677.1	BGIOSGA002189	trans
MSTRG.24808.2	BGIOSGA006364	trans				MSTRG.12677.1	BGIOSGA002212	trans
MSTRG.24808.2	BGIOSGA006438	trans				MSTRG.12677.1	BGIOSGA002215	trans
MSTRG.24808.2	BGIOSGA006537	trans				MSTRG.12677.1	BGIOSGA002233	trans
MSTRG.24808.2	BGIOSGA006589	trans				MSTRG.12677.1	BGIOSGA002310	trans
MSTRG.24808.2	BGIOSGA006888	cis				MSTRG.12677.1	BGIOSGA002413	trans
MSTRG.24808.2	BGIOSGA006889	cis				MSTRG.12677.1	BGIOSGA002414	trans
MSTRG.24808.2	BGIOSGA006890	cis				MSTRG.12677.1	BGIOSGA002469	trans
MSTRG.24808.2	BGIOSGA006891	cis				MSTRG.12677.1	BGIOSGA002477	trans
MSTRG.24808.2	BGIOSGA006892	cis				MSTRG.12677.1	BGIOSGA002543	trans
MSTRG.24808.2	BGIOSGA006893	cis				MSTRG.12677.1	BGIOSGA002595	trans
MSTRG.24808.2	BGIOSGA006894	cis				MSTRG.12677.1	BGIOSGA002698	trans
MSTRG.24808.2	BGIOSGA006895	cis				MSTRG.12677.1	BGIOSGA002752	trans
MSTRG.24808.2	BGIOSGA006898	cis				MSTRG.12677.1	BGIOSGA002820	trans
MSTRG.24808.2	BGIOSGA006899	cis				MSTRG.12677.1	BGIOSGA002840	trans
MSTRG.24808.2	BGIOSGA006900	cis				MSTRG.12677.1	BGIOSGA002841	trans
MSTRG.24808.2	BGIOSGA006901	cis				MSTRG.12677.1	BGIOSGA002850	trans
MSTRG.24808.2	BGIOSGA006902	cis				MSTRG.12677.1	BGIOSGA002913	trans
MSTRG.24808.2	BGIOSGA007038	trans				MSTRG.12677.1	BGIOSGA002945	trans
MSTRG.24808.2	BGIOSGA007223	trans				MSTRG.12677.1	BGIOSGA003046	trans
MSTRG.24808.2	BGIOSGA007300	trans				MSTRG.12677.1	BGIOSGA003051	trans
MSTRG.24808.2	BGIOSGA007320	trans				MSTRG.12677.1	BGIOSGA003133	trans
MSTRG.24808.2	BGIOSGA007418	trans				MSTRG.12677.1	BGIOSGA003169	trans
MSTRG.24808.2	BGIOSGA007437	trans				MSTRG.12677.1	BGIOSGA003221	trans
MSTRG.24808.2	BGIOSGA007681	trans				MSTRG.12677.1	BGIOSGA003247	trans
MSTRG.24808.2	BGIOSGA007739	trans				MSTRG.12677.1	BGIOSGA003309	trans
MSTRG.24808.2	BGIOSGA007760	cis				MSTRG.12677.1	BGIOSGA003484	trans
MSTRG.24808.2	BGIOSGA007762	cis				MSTRG.12677.1	BGIOSGA003547	trans
MSTRG.24808.2	BGIOSGA007763	cis				MSTRG.12677.1	BGIOSGA003760	trans
MSTRG.24808.2	BGIOSGA007764	cis				MSTRG.12677.1	BGIOSGA003839	trans
MSTRG.24808.2	BGIOSGA007767	cis				MSTRG.12677.1	BGIOSGA003961	trans
MSTRG.24808.2	BGIOSGA008183	trans				MSTRG.12677.1	BGIOSGA004093	trans
MSTRG.24808.2	BGIOSGA008302	trans				MSTRG.12677.1	BGIOSGA004262	trans
MSTRG.24808.2	BGIOSGA008396	trans				MSTRG.12677.1	BGIOSGA004269	trans
MSTRG.24808.2	BGIOSGA008509	trans				MSTRG.12677.1	BGIOSGA004298	trans
MSTRG.24808.2	BGIOSGA008550	trans				MSTRG.12677.1	BGIOSGA004315	trans
MSTRG.24808.2	BGIOSGA008750	trans				MSTRG.12677.1	BGIOSGA004404	trans
MSTRG.24808.2	BGIOSGA008766	trans				MSTRG.12677.1	BGIOSGA004435	trans
MSTRG.24808.2	BGIOSGA008950	trans				MSTRG.12677.1	BGIOSGA004510	trans
MSTRG.24808.2	BGIOSGA008959	trans				MSTRG.12677.1	BGIOSGA004523	trans
MSTRG.24808.2	BGIOSGA009005	trans				MSTRG.12677.1	BGIOSGA004621	trans
MSTRG.24808.2	BGIOSGA009032	trans				MSTRG.12677.1	BGIOSGA004724	trans
MSTRG.24808.2	BGIOSGA009036	trans				MSTRG.12677.1	BGIOSGA004768	trans
MSTRG.24808.2	BGIOSGA009311	trans				MSTRG.12677.1	BGIOSGA004802	trans
MSTRG.24808.2	BGIOSGA009312	trans				MSTRG.12677.1	BGIOSGA004847	trans
MSTRG.24808.2	BGIOSGA009321	trans				MSTRG.12677.1	BGIOSGA004903	trans
MSTRG.24808.2	BGIOSGA009406	trans				MSTRG.12677.1	BGIOSGA004917	trans
MSTRG.24808.2	BGIOSGA009411	trans				MSTRG.12677.1	BGIOSGA004938	trans
MSTRG.24808.2	BGIOSGA009455	trans				MSTRG.12677.1	BGIOSGA005185	trans
MSTRG.24808.2	BGIOSGA009625	trans				MSTRG.12677.1	BGIOSGA005218	trans
MSTRG.24808.2	BGIOSGA009629	trans				MSTRG.12677.1	BGIOSGA005225	trans
MSTRG.24808.2	BGIOSGA009669	trans				MSTRG.12677.1	BGIOSGA005228	trans
MSTRG.24808.2	BGIOSGA009696	trans				MSTRG.12677.1	BGIOSGA005251	trans
MSTRG.24808.2	BGIOSGA009770	trans				MSTRG.12677.1	BGIOSGA005307	trans
MSTRG.24808.2	BGIOSGA009779	trans				MSTRG.12677.1	BGIOSGA005315	trans
MSTRG.24808.2	BGIOSGA009780	trans				MSTRG.12677.1	BGIOSGA005364	trans
MSTRG.24808.2	BGIOSGA009842	trans				MSTRG.12677.1	BGIOSGA005412	trans
MSTRG.24808.2	BGIOSGA009850	trans				MSTRG.12677.1	BGIOSGA005434	trans
MSTRG.24808.2	BGIOSGA009857	trans				MSTRG.12677.1	BGIOSGA005446	trans
MSTRG.24808.2	BGIOSGA009916	trans				MSTRG.12677.1	BGIOSGA005477	trans
MSTRG.24808.2	BGIOSGA010100	trans				MSTRG.12677.1	BGIOSGA005480	trans
MSTRG.24808.2	BGIOSGA010150	trans				MSTRG.12677.1	BGIOSGA005514	trans
MSTRG.24808.2	BGIOSGA010214	trans				MSTRG.12677.1	BGIOSGA005551	trans
MSTRG.24808.2	BGIOSGA010521	trans				MSTRG.12677.1	BGIOSGA005574	trans
MSTRG.24808.2	BGIOSGA010680	trans				MSTRG.12677.1	BGIOSGA005650	trans
MSTRG.24808.2	BGIOSGA010840	trans				MSTRG.12677.1	BGIOSGA005663	trans
MSTRG.24808.2	BGIOSGA010975	trans				MSTRG.12677.1	BGIOSGA005664	trans
MSTRG.24808.2	BGIOSGA011048	trans				MSTRG.12677.1	BGIOSGA005668	trans
MSTRG.24808.2	BGIOSGA011099	trans				MSTRG.12677.1	BGIOSGA005731	trans
MSTRG.24808.2	BGIOSGA011109	trans				MSTRG.12677.1	BGIOSGA005805	trans
MSTRG.24808.2	BGIOSGA011119	trans				MSTRG.12677.1	BGIOSGA005838	trans
MSTRG.24808.2	BGIOSGA011175	trans				MSTRG.12677.1	BGIOSGA005839	trans
MSTRG.24808.2	BGIOSGA011178	trans				MSTRG.12677.1	BGIOSGA005985	trans
MSTRG.24808.2	BGIOSGA011199	trans				MSTRG.12677.1	BGIOSGA006009	trans
MSTRG.24808.2	BGIOSGA011215	trans				MSTRG.12677.1	BGIOSGA006055	trans
MSTRG.24808.2	BGIOSGA011237	trans				MSTRG.12677.1	BGIOSGA006228	trans
MSTRG.24808.2	BGIOSGA011697	trans				MSTRG.12677.1	BGIOSGA006260	trans
MSTRG.24808.2	BGIOSGA011719	trans				MSTRG.12677.1	BGIOSGA006294	trans
MSTRG.24808.2	BGIOSGA011985	trans				MSTRG.12677.1	BGIOSGA006297	trans
MSTRG.24808.2	BGIOSGA012046	trans				MSTRG.12677.1	BGIOSGA006299	trans
MSTRG.24808.2	BGIOSGA012154	trans				MSTRG.12677.1	BGIOSGA006335	trans
MSTRG.24808.2	BGIOSGA012169	trans				MSTRG.12677.1	BGIOSGA006346	trans
MSTRG.24808.2	BGIOSGA012266	trans				MSTRG.12677.1	BGIOSGA006349	trans
MSTRG.24808.2	BGIOSGA012277	trans				MSTRG.12677.1	BGIOSGA006362	trans
MSTRG.24808.2	BGIOSGA012287	trans				MSTRG.12677.1	BGIOSGA006469	trans
MSTRG.24808.2	BGIOSGA012290	trans				MSTRG.12677.1	BGIOSGA006491	trans
MSTRG.24808.2	BGIOSGA012365	trans				MSTRG.12677.1	BGIOSGA006678	trans
MSTRG.24808.2	BGIOSGA012387	trans				MSTRG.12677.1	BGIOSGA006976	trans
MSTRG.24808.2	BGIOSGA012413	trans				MSTRG.12677.1	BGIOSGA007064	trans
MSTRG.24808.2	BGIOSGA012473	trans				MSTRG.12677.1	BGIOSGA007131	trans
MSTRG.24808.2	BGIOSGA012566	trans				MSTRG.12677.1	BGIOSGA007153	trans
MSTRG.24808.2	BGIOSGA012572	trans				MSTRG.12677.1	BGIOSGA007162	trans
MSTRG.24808.2	BGIOSGA012598	trans				MSTRG.12677.1	BGIOSGA007183	trans
MSTRG.24808.2	BGIOSGA012617	trans				MSTRG.12677.1	BGIOSGA007196	trans
MSTRG.24808.2	BGIOSGA013430	trans				MSTRG.12677.1	BGIOSGA007257	trans
MSTRG.24808.2	BGIOSGA013457	trans				MSTRG.12677.1	BGIOSGA007359	trans
MSTRG.24808.2	BGIOSGA013623	trans				MSTRG.12677.1	BGIOSGA007386	trans
MSTRG.24808.2	BGIOSGA013642	trans				MSTRG.12677.1	BGIOSGA007431	trans
MSTRG.24808.2	BGIOSGA013747	trans				MSTRG.12677.1	BGIOSGA007459	trans
MSTRG.24808.2	BGIOSGA013777	trans				MSTRG.12677.1	BGIOSGA007506	trans
MSTRG.24808.2	BGIOSGA013817	trans				MSTRG.12677.1	BGIOSGA007511	trans
MSTRG.24808.2	BGIOSGA013840	trans				MSTRG.12677.1	BGIOSGA007582	trans
MSTRG.24808.2	BGIOSGA013852	trans				MSTRG.12677.1	BGIOSGA007592	trans
MSTRG.24808.2	BGIOSGA013921	trans				MSTRG.12677.1	BGIOSGA007639	trans
MSTRG.24808.2	BGIOSGA013989	trans				MSTRG.12677.1	BGIOSGA007682	trans
MSTRG.24808.2	BGIOSGA013997	trans				MSTRG.12677.1	BGIOSGA007684	trans
MSTRG.24808.2	BGIOSGA014042	trans				MSTRG.12677.1	BGIOSGA007799	trans
MSTRG.24808.2	BGIOSGA014222	trans				MSTRG.12677.1	BGIOSGA007838	trans
MSTRG.24808.2	BGIOSGA014294	trans				MSTRG.12677.1	BGIOSGA007912	trans
MSTRG.24808.2	BGIOSGA014340	trans				MSTRG.12677.1	BGIOSGA008010	trans
MSTRG.24808.2	BGIOSGA014417	trans				MSTRG.12677.1	BGIOSGA008174	trans
MSTRG.24808.2	BGIOSGA014529	trans				MSTRG.12677.1	BGIOSGA008194	trans
MSTRG.24808.2	BGIOSGA014548	trans				MSTRG.12677.1	BGIOSGA008195	trans
MSTRG.24808.2	BGIOSGA014571	trans				MSTRG.12677.1	BGIOSGA008261	trans
MSTRG.24808.2	BGIOSGA014577	trans				MSTRG.12677.1	BGIOSGA008263	trans
MSTRG.24808.2	BGIOSGA014639	trans				MSTRG.12677.1	BGIOSGA008267	trans
MSTRG.24808.2	BGIOSGA014687	trans				MSTRG.12677.1	BGIOSGA008422	trans
MSTRG.24808.2	BGIOSGA014986	trans				MSTRG.12677.1	BGIOSGA008459	trans
MSTRG.24808.2	BGIOSGA015027	trans				MSTRG.12677.1	BGIOSGA008478	trans
MSTRG.24808.2	BGIOSGA015049	trans				MSTRG.12677.1	BGIOSGA008488	trans
MSTRG.24808.2	BGIOSGA015138	trans				MSTRG.12677.1	BGIOSGA008492	trans
MSTRG.24808.2	BGIOSGA015457	trans				MSTRG.12677.1	BGIOSGA008612	trans
MSTRG.24808.2	BGIOSGA015545	trans				MSTRG.12677.1	BGIOSGA008685	trans
MSTRG.24808.2	BGIOSGA015760	trans				MSTRG.12677.1	BGIOSGA008724	trans
MSTRG.24808.2	BGIOSGA015799	trans				MSTRG.12677.1	BGIOSGA008740	trans
MSTRG.24808.2	BGIOSGA015821	trans				MSTRG.12677.1	BGIOSGA008759	trans
MSTRG.24808.2	BGIOSGA015896	trans				MSTRG.12677.1	BGIOSGA008785	trans
MSTRG.24808.2	BGIOSGA015952	trans				MSTRG.12677.1	BGIOSGA008798	trans
MSTRG.24808.2	BGIOSGA015964	trans				MSTRG.12677.1	BGIOSGA008799	trans
MSTRG.24808.2	BGIOSGA016013	trans				MSTRG.12677.1	BGIOSGA008847	trans
MSTRG.24808.2	BGIOSGA016100	trans				MSTRG.12677.1	BGIOSGA008911	trans
MSTRG.24808.2	BGIOSGA016200	trans				MSTRG.12677.1	BGIOSGA008927	trans
MSTRG.24808.2	BGIOSGA016217	trans				MSTRG.12677.1	BGIOSGA008960	trans
MSTRG.24808.2	BGIOSGA016253	trans				MSTRG.12677.1	BGIOSGA009072	trans
MSTRG.24808.2	BGIOSGA016354	trans				MSTRG.12677.1	BGIOSGA009078	trans
MSTRG.24808.2	BGIOSGA016387	trans				MSTRG.12677.1	BGIOSGA009079	trans
MSTRG.24808.2	BGIOSGA016408	trans				MSTRG.12677.1	BGIOSGA009095	trans
MSTRG.24808.2	BGIOSGA016430	trans				MSTRG.12677.1	BGIOSGA009100	trans
MSTRG.24808.2	BGIOSGA016476	trans				MSTRG.12677.1	BGIOSGA009118	trans
MSTRG.24808.2	BGIOSGA016539	trans				MSTRG.12677.1	BGIOSGA009119	trans
MSTRG.24808.2	BGIOSGA016801	trans				MSTRG.12677.1	BGIOSGA009157	trans
MSTRG.24808.2	BGIOSGA016821	trans				MSTRG.12677.1	BGIOSGA009196	trans
MSTRG.24808.2	BGIOSGA017038	trans				MSTRG.12677.1	BGIOSGA009257	trans
MSTRG.24808.2	BGIOSGA017105	trans				MSTRG.12677.1	BGIOSGA009273	trans
MSTRG.24808.2	BGIOSGA017302	trans				MSTRG.12677.1	BGIOSGA009323	trans
MSTRG.24808.2	BGIOSGA017341	trans				MSTRG.12677.1	BGIOSGA009621	trans
MSTRG.24808.2	BGIOSGA017419	trans				MSTRG.12677.1	BGIOSGA009658	trans
MSTRG.24808.2	BGIOSGA017457	trans				MSTRG.12677.1	BGIOSGA009659	trans
MSTRG.24808.2	BGIOSGA017625	trans				MSTRG.12677.1	BGIOSGA009750	trans
MSTRG.24808.2	BGIOSGA017719	trans				MSTRG.12677.1	BGIOSGA009824	trans
MSTRG.24808.2	BGIOSGA017784	trans				MSTRG.12677.1	BGIOSGA009904	trans
MSTRG.24808.2	BGIOSGA017793	trans				MSTRG.12677.1	BGIOSGA009926	trans
MSTRG.24808.2	BGIOSGA017800	trans				MSTRG.12677.1	BGIOSGA010003	trans
MSTRG.24808.2	BGIOSGA017817	trans				MSTRG.12677.1	BGIOSGA010030	trans
MSTRG.24808.2	BGIOSGA017907	trans				MSTRG.12677.1	BGIOSGA010105	trans
MSTRG.24808.2	BGIOSGA018031	trans				MSTRG.12677.1	BGIOSGA010107	trans
MSTRG.24808.2	BGIOSGA018038	trans				MSTRG.12677.1	BGIOSGA010124	trans
MSTRG.24808.2	BGIOSGA018166	trans				MSTRG.12677.1	BGIOSGA010125	trans
MSTRG.24808.2	BGIOSGA018229	trans				MSTRG.12677.1	BGIOSGA010138	trans
MSTRG.24808.2	BGIOSGA018255	trans				MSTRG.12677.1	BGIOSGA010154	trans
MSTRG.24808.2	BGIOSGA018331	trans				MSTRG.12677.1	BGIOSGA010447	trans
MSTRG.24808.2	BGIOSGA018391	trans				MSTRG.12677.1	BGIOSGA010533	trans
MSTRG.24808.2	BGIOSGA018498	trans				MSTRG.12677.1	BGIOSGA010565	trans
MSTRG.24808.2	BGIOSGA018670	trans				MSTRG.12677.1	BGIOSGA010627	trans
MSTRG.24808.2	BGIOSGA018738	trans				MSTRG.12677.1	BGIOSGA010648	trans
MSTRG.24808.2	BGIOSGA018754	trans				MSTRG.12677.1	BGIOSGA010737	trans
MSTRG.24808.2	BGIOSGA018797	trans				MSTRG.12677.1	BGIOSGA010770	trans
MSTRG.24808.2	BGIOSGA018861	trans				MSTRG.12677.1	BGIOSGA010816	trans
MSTRG.24808.2	BGIOSGA018867	trans				MSTRG.12677.1	BGIOSGA010939	trans
MSTRG.24808.2	BGIOSGA018920	trans				MSTRG.12677.1	BGIOSGA010954	trans
MSTRG.24808.2	BGIOSGA018938	trans				MSTRG.12677.1	BGIOSGA010985	trans
MSTRG.24808.2	BGIOSGA018985	trans				MSTRG.12677.1	BGIOSGA011002	trans
MSTRG.24808.2	BGIOSGA019149	trans				MSTRG.12677.1	BGIOSGA011032	trans
MSTRG.24808.2	BGIOSGA019224	trans				MSTRG.12677.1	BGIOSGA011085	trans
MSTRG.24808.2	BGIOSGA019234	trans				MSTRG.12677.1	BGIOSGA011112	trans
MSTRG.24808.2	BGIOSGA019354	trans				MSTRG.12677.1	BGIOSGA011196	trans
MSTRG.24808.2	BGIOSGA019563	trans				MSTRG.12677.1	BGIOSGA011239	trans
MSTRG.24808.2	BGIOSGA019578	trans				MSTRG.12677.1	BGIOSGA011277	trans
MSTRG.24808.2	BGIOSGA019635	trans				MSTRG.12677.1	BGIOSGA011298	trans
MSTRG.24808.2	BGIOSGA019773	trans				MSTRG.12677.1	BGIOSGA011328	trans
MSTRG.24808.2	BGIOSGA019782	trans				MSTRG.12677.1	BGIOSGA011332	trans
MSTRG.24808.2	BGIOSGA019835	trans				MSTRG.12677.1	BGIOSGA011338	trans
MSTRG.24808.2	BGIOSGA019885	trans				MSTRG.12677.1	BGIOSGA011379	trans
MSTRG.24808.2	BGIOSGA019913	trans				MSTRG.12677.1	BGIOSGA011380	trans
MSTRG.24808.2	BGIOSGA019914	trans				MSTRG.12677.1	BGIOSGA011413	trans
MSTRG.24808.2	BGIOSGA019973	trans				MSTRG.12677.1	BGIOSGA011426	trans
MSTRG.24808.2	BGIOSGA020000	trans				MSTRG.12677.1	BGIOSGA011531	trans
MSTRG.24808.2	BGIOSGA020007	trans				MSTRG.12677.1	BGIOSGA011544	trans
MSTRG.24808.2	BGIOSGA020038	trans				MSTRG.12677.1	BGIOSGA011590	trans
MSTRG.24808.2	BGIOSGA020042	trans				MSTRG.12677.1	BGIOSGA011696	trans
MSTRG.24808.2	BGIOSGA020119	trans				MSTRG.12677.1	BGIOSGA011758	trans
MSTRG.24808.2	BGIOSGA020151	trans				MSTRG.12677.1	BGIOSGA011766	trans
MSTRG.24808.2	BGIOSGA020165	trans				MSTRG.12677.1	BGIOSGA011781	trans
MSTRG.24808.2	BGIOSGA020173	trans				MSTRG.12677.1	BGIOSGA011834	trans
MSTRG.24808.2	BGIOSGA020251	trans				MSTRG.12677.1	BGIOSGA011859	trans
MSTRG.24808.2	BGIOSGA020253	trans				MSTRG.12677.1	BGIOSGA011867	trans
MSTRG.24808.2	BGIOSGA020324	trans				MSTRG.12677.1	BGIOSGA011953	trans
MSTRG.24808.2	BGIOSGA020386	trans				MSTRG.12677.1	BGIOSGA011983	trans
MSTRG.24808.2	BGIOSGA020535	trans				MSTRG.12677.1	BGIOSGA011995	trans
MSTRG.24808.2	BGIOSGA020551	trans				MSTRG.12677.1	BGIOSGA012042	trans
MSTRG.24808.2	BGIOSGA020577	trans				MSTRG.12677.1	BGIOSGA012054	trans
MSTRG.24808.2	BGIOSGA020961	trans				MSTRG.12677.1	BGIOSGA012056	trans
MSTRG.24808.2	BGIOSGA021110	trans				MSTRG.12677.1	BGIOSGA012153	trans
MSTRG.24808.2	BGIOSGA021295	trans				MSTRG.12677.1	BGIOSGA012172	trans
MSTRG.24808.2	BGIOSGA021325	trans				MSTRG.12677.1	BGIOSGA012209	trans
MSTRG.24808.2	BGIOSGA021421	trans				MSTRG.12677.1	BGIOSGA012213	trans
MSTRG.24808.2	BGIOSGA021531	trans				MSTRG.12677.1	BGIOSGA012359	trans
MSTRG.24808.2	BGIOSGA021541	trans				MSTRG.12677.1	BGIOSGA012380	trans
MSTRG.24808.2	BGIOSGA021599	trans				MSTRG.12677.1	BGIOSGA012702	trans
MSTRG.24808.2	BGIOSGA021678	trans				MSTRG.12677.1	BGIOSGA012736	trans
MSTRG.24808.2	BGIOSGA021760	trans				MSTRG.12677.1	BGIOSGA012938	trans
MSTRG.24808.2	BGIOSGA021765	trans				MSTRG.12677.1	BGIOSGA012949	trans
MSTRG.24808.2	BGIOSGA021860	trans				MSTRG.12677.1	BGIOSGA012965	trans
MSTRG.24808.2	BGIOSGA021872	trans				MSTRG.12677.1	BGIOSGA013086	trans
MSTRG.24808.2	BGIOSGA021930	trans				MSTRG.12677.1	BGIOSGA013101	trans
MSTRG.24808.2	BGIOSGA021935	trans				MSTRG.12677.1	BGIOSGA013190	trans
MSTRG.24808.2	BGIOSGA022070	trans				MSTRG.12677.1	BGIOSGA013207	trans
MSTRG.24808.2	BGIOSGA022076	trans				MSTRG.12677.1	BGIOSGA013214	trans
MSTRG.24808.2	BGIOSGA022100	trans				MSTRG.12677.1	BGIOSGA013308	trans
MSTRG.24808.2	BGIOSGA022121	trans				MSTRG.12677.1	BGIOSGA013360	trans
MSTRG.24808.2	BGIOSGA022122	trans				MSTRG.12677.1	BGIOSGA013397	trans
MSTRG.24808.2	BGIOSGA022158	trans				MSTRG.12677.1	BGIOSGA013466	trans
MSTRG.24808.2	BGIOSGA022222	trans				MSTRG.12677.1	BGIOSGA013483	trans
MSTRG.24808.2	BGIOSGA022244	trans				MSTRG.12677.1	BGIOSGA013514	trans
MSTRG.24808.2	BGIOSGA022349	trans				MSTRG.12677.1	BGIOSGA013515	trans
MSTRG.24808.2	BGIOSGA022373	trans				MSTRG.12677.1	BGIOSGA013594	trans
MSTRG.24808.2	BGIOSGA022429	trans				MSTRG.12677.1	BGIOSGA013632	trans
MSTRG.24808.2	BGIOSGA022570	trans				MSTRG.12677.1	BGIOSGA013641	trans
MSTRG.24808.2	BGIOSGA022643	trans				MSTRG.12677.1	BGIOSGA013702	trans
MSTRG.24808.2	BGIOSGA022796	trans				MSTRG.12677.1	BGIOSGA013712	trans
MSTRG.24808.2	BGIOSGA022854	trans				MSTRG.12677.1	BGIOSGA013737	trans
MSTRG.24808.2	BGIOSGA022893	trans				MSTRG.12677.1	BGIOSGA013748	trans
MSTRG.24808.2	BGIOSGA022958	trans				MSTRG.12677.1	BGIOSGA013763	trans
MSTRG.24808.2	BGIOSGA023017	trans				MSTRG.12677.1	BGIOSGA013831	trans
MSTRG.24808.2	BGIOSGA023357	trans				MSTRG.12677.1	BGIOSGA013855	trans
MSTRG.24808.2	BGIOSGA023441	trans				MSTRG.12677.1	BGIOSGA013860	trans
MSTRG.24808.2	BGIOSGA023478	trans				MSTRG.12677.1	BGIOSGA013862	trans
MSTRG.24808.2	BGIOSGA023559	trans				MSTRG.12677.1	BGIOSGA014071	trans
MSTRG.24808.2	BGIOSGA023606	trans				MSTRG.12677.1	BGIOSGA014089	trans
MSTRG.24808.2	BGIOSGA023697	trans				MSTRG.12677.1	BGIOSGA014128	trans
MSTRG.24808.2	BGIOSGA023756	trans				MSTRG.12677.1	BGIOSGA014174	trans
MSTRG.24808.2	BGIOSGA023838	trans				MSTRG.12677.1	BGIOSGA014185	trans
MSTRG.24808.2	BGIOSGA023984	trans				MSTRG.12677.1	BGIOSGA014212	trans
MSTRG.24808.2	BGIOSGA023994	trans				MSTRG.12677.1	BGIOSGA014213	trans
MSTRG.24808.2	BGIOSGA024011	trans				MSTRG.12677.1	BGIOSGA014218	trans
MSTRG.24808.2	BGIOSGA024033	trans				MSTRG.12677.1	BGIOSGA014219	trans
MSTRG.24808.2	BGIOSGA024048	trans				MSTRG.12677.1	BGIOSGA014317	trans
MSTRG.24808.2	BGIOSGA024056	trans				MSTRG.12677.1	BGIOSGA014387	trans
MSTRG.24808.2	BGIOSGA024084	trans				MSTRG.12677.1	BGIOSGA014440	trans
MSTRG.24808.2	BGIOSGA024097	trans				MSTRG.12677.1	BGIOSGA014483	trans
MSTRG.24808.2	BGIOSGA024238	trans				MSTRG.12677.1	BGIOSGA014488	trans
MSTRG.24808.2	BGIOSGA024249	trans				MSTRG.12677.1	BGIOSGA014511	trans
MSTRG.24808.2	BGIOSGA024291	trans				MSTRG.12677.1	BGIOSGA014527	trans
MSTRG.24808.2	BGIOSGA024304	trans				MSTRG.12677.1	BGIOSGA014622	trans
MSTRG.24808.2	BGIOSGA024391	trans				MSTRG.12677.1	BGIOSGA014721	trans
MSTRG.24808.2	BGIOSGA024424	trans				MSTRG.12677.1	BGIOSGA014723	trans
MSTRG.24808.2	BGIOSGA024446	trans				MSTRG.12677.1	BGIOSGA014735	trans
MSTRG.24808.2	BGIOSGA024552	trans				MSTRG.12677.1	BGIOSGA014839	trans
MSTRG.24808.2	BGIOSGA024623	trans				MSTRG.12677.1	BGIOSGA014842	trans
MSTRG.24808.2	BGIOSGA024666	trans				MSTRG.12677.1	BGIOSGA014955	trans
MSTRG.24808.2	BGIOSGA024667	trans				MSTRG.12677.1	BGIOSGA015031	trans
MSTRG.24808.2	BGIOSGA024782	trans				MSTRG.12677.1	BGIOSGA015158	trans
MSTRG.24808.2	BGIOSGA024804	trans				MSTRG.12677.1	BGIOSGA015293	trans
MSTRG.24808.2	BGIOSGA024875	trans				MSTRG.12677.1	BGIOSGA015733	trans
MSTRG.24808.2	BGIOSGA024998	trans				MSTRG.12677.1	BGIOSGA015967	trans
MSTRG.24808.2	BGIOSGA025073	trans				MSTRG.12677.1	BGIOSGA016246	trans
MSTRG.24808.2	BGIOSGA025135	trans				MSTRG.12677.1	BGIOSGA016283	trans
MSTRG.24808.2	BGIOSGA025158	trans				MSTRG.12677.1	BGIOSGA016300	trans
MSTRG.24808.2	BGIOSGA025211	trans				MSTRG.12677.1	BGIOSGA016443	trans
MSTRG.24808.2	BGIOSGA025212	trans				MSTRG.12677.1	BGIOSGA016543	trans
MSTRG.24808.2	BGIOSGA025259	trans				MSTRG.12677.1	BGIOSGA016668	trans
MSTRG.24808.2	BGIOSGA025464	trans				MSTRG.12677.1	BGIOSGA016717	trans
MSTRG.24808.2	BGIOSGA025596	trans				MSTRG.12677.1	BGIOSGA016782	trans
MSTRG.24808.2	BGIOSGA025727	trans				MSTRG.12677.1	BGIOSGA016852	trans
MSTRG.24808.2	BGIOSGA025892	trans				MSTRG.12677.1	BGIOSGA016903	trans
MSTRG.24808.2	BGIOSGA025904	trans				MSTRG.12677.1	BGIOSGA016946	trans
MSTRG.24808.2	BGIOSGA025909	trans				MSTRG.12677.1	BGIOSGA017004	trans
MSTRG.24808.2	BGIOSGA026083	trans				MSTRG.12677.1	BGIOSGA017018	trans
MSTRG.24808.2	BGIOSGA026113	trans				MSTRG.12677.1	BGIOSGA017121	trans
MSTRG.24808.2	BGIOSGA026211	trans				MSTRG.12677.1	BGIOSGA017141	trans
MSTRG.24808.2	BGIOSGA026328	trans				MSTRG.12677.1	BGIOSGA017259	trans
MSTRG.24808.2	BGIOSGA026420	trans				MSTRG.12677.1	BGIOSGA017262	trans
MSTRG.24808.2	BGIOSGA026447	trans				MSTRG.12677.1	BGIOSGA017308	trans
MSTRG.24808.2	BGIOSGA026467	trans				MSTRG.12677.1	BGIOSGA017351	trans
MSTRG.24808.2	BGIOSGA026580	trans				MSTRG.12677.1	BGIOSGA017501	trans
MSTRG.24808.2	BGIOSGA026707	trans				MSTRG.12677.1	BGIOSGA017513	trans
MSTRG.24808.2	BGIOSGA026777	trans				MSTRG.12677.1	BGIOSGA017536	trans
MSTRG.24808.2	BGIOSGA026872	trans				MSTRG.12677.1	BGIOSGA017562	trans
MSTRG.24808.2	BGIOSGA027020	trans				MSTRG.12677.1	BGIOSGA017592	trans
MSTRG.24808.2	BGIOSGA027049	trans				MSTRG.12677.1	BGIOSGA017595	trans
MSTRG.24808.2	BGIOSGA027201	trans				MSTRG.12677.1	BGIOSGA017610	trans
MSTRG.24808.2	BGIOSGA027218	trans				MSTRG.12677.1	BGIOSGA017631	trans
MSTRG.24808.2	BGIOSGA027337	trans				MSTRG.12677.1	BGIOSGA017652	trans
MSTRG.24808.2	BGIOSGA027456	trans				MSTRG.12677.1	BGIOSGA017684	trans
MSTRG.24808.2	BGIOSGA027632	trans				MSTRG.12677.1	BGIOSGA017753	trans
MSTRG.24808.2	BGIOSGA027705	trans				MSTRG.12677.1	BGIOSGA017886	trans
MSTRG.24808.2	BGIOSGA027896	trans				MSTRG.12677.1	BGIOSGA017927	trans
MSTRG.24808.2	BGIOSGA028184	trans				MSTRG.12677.1	BGIOSGA017932	trans
MSTRG.24808.2	BGIOSGA028186	trans				MSTRG.12677.1	BGIOSGA018072	trans
MSTRG.24808.2	BGIOSGA028434	trans				MSTRG.12677.1	BGIOSGA018109	trans
MSTRG.24808.2	BGIOSGA028479	trans				MSTRG.12677.1	BGIOSGA018154	trans
MSTRG.24808.2	BGIOSGA028589	trans				MSTRG.12677.1	BGIOSGA018157	trans
MSTRG.24808.2	BGIOSGA028777	trans				MSTRG.12677.1	BGIOSGA018242	trans
MSTRG.24808.2	BGIOSGA028869	trans				MSTRG.12677.1	BGIOSGA018319	trans
MSTRG.24808.2	BGIOSGA028882	trans				MSTRG.12677.1	BGIOSGA018322	trans
MSTRG.24808.2	BGIOSGA028912	trans				MSTRG.12677.1	BGIOSGA018364	trans
MSTRG.24808.2	BGIOSGA029036	trans				MSTRG.12677.1	BGIOSGA018384	trans
MSTRG.24808.2	BGIOSGA029265	trans				MSTRG.12677.1	BGIOSGA018413	trans
MSTRG.24808.2	BGIOSGA029619	trans				MSTRG.12677.1	BGIOSGA018414	trans
MSTRG.24808.2	BGIOSGA029629	trans				MSTRG.12677.1	BGIOSGA018445	trans
MSTRG.24808.2	BGIOSGA029710	trans				MSTRG.12677.1	BGIOSGA018448	trans
MSTRG.24808.2	BGIOSGA029740	trans				MSTRG.12677.1	BGIOSGA018471	trans
MSTRG.24808.2	BGIOSGA029903	trans				MSTRG.12677.1	BGIOSGA018514	trans
MSTRG.24808.2	BGIOSGA030016	trans				MSTRG.12677.1	BGIOSGA018543	trans
MSTRG.24808.2	BGIOSGA030039	trans				MSTRG.12677.1	BGIOSGA018544	trans
MSTRG.24808.2	BGIOSGA030066	trans				MSTRG.12677.1	BGIOSGA018595	trans
MSTRG.24808.2	BGIOSGA030162	trans				MSTRG.12677.1	BGIOSGA018665	trans
MSTRG.24808.2	BGIOSGA030304	trans				MSTRG.12677.1	BGIOSGA018751	trans
MSTRG.24808.2	BGIOSGA030533	trans				MSTRG.12677.1	BGIOSGA018794	trans
MSTRG.24808.2	BGIOSGA030760	trans				MSTRG.12677.1	BGIOSGA018935	trans
MSTRG.24808.2	BGIOSGA030792	trans				MSTRG.12677.1	BGIOSGA019012	trans
MSTRG.24808.2	BGIOSGA030816	trans				MSTRG.12677.1	BGIOSGA019036	trans
MSTRG.24808.2	BGIOSGA030879	trans				MSTRG.12677.1	BGIOSGA019071	trans
MSTRG.24808.2	BGIOSGA030937	trans				MSTRG.12677.1	BGIOSGA019109	trans
MSTRG.24808.2	BGIOSGA030986	trans				MSTRG.12677.1	BGIOSGA019113	trans
MSTRG.24808.2	BGIOSGA031067	trans				MSTRG.12677.1	BGIOSGA019114	trans
MSTRG.24808.2	BGIOSGA031129	trans				MSTRG.12677.1	BGIOSGA019191	trans
MSTRG.24808.2	BGIOSGA031245	trans				MSTRG.12677.1	BGIOSGA019249	trans
MSTRG.24808.2	BGIOSGA031377	trans				MSTRG.12677.1	BGIOSGA019254	trans
MSTRG.24808.2	BGIOSGA031523	trans				MSTRG.12677.1	BGIOSGA019259	trans
MSTRG.24808.2	BGIOSGA031548	trans				MSTRG.12677.1	BGIOSGA019284	trans
MSTRG.24808.2	BGIOSGA031628	trans				MSTRG.12677.1	BGIOSGA019394	trans
MSTRG.24808.2	BGIOSGA031842	trans				MSTRG.12677.1	BGIOSGA019479	trans
MSTRG.24808.2	BGIOSGA031853	trans				MSTRG.12677.1	BGIOSGA019490	trans
MSTRG.24808.2	BGIOSGA031934	trans				MSTRG.12677.1	BGIOSGA019560	trans
MSTRG.24808.2	BGIOSGA032009	trans				MSTRG.12677.1	BGIOSGA019568	trans
MSTRG.24808.2	BGIOSGA032139	trans				MSTRG.12677.1	BGIOSGA019592	trans
MSTRG.24808.2	BGIOSGA032325	trans				MSTRG.12677.1	BGIOSGA019625	trans
MSTRG.24808.2	BGIOSGA032393	trans				MSTRG.12677.1	BGIOSGA019662	trans
MSTRG.24808.2	BGIOSGA032578	trans				MSTRG.12677.1	BGIOSGA019730	trans
MSTRG.24808.2	BGIOSGA032653	trans				MSTRG.12677.1	BGIOSGA019747	trans
MSTRG.24808.2	BGIOSGA033071	trans				MSTRG.12677.1	BGIOSGA019851	trans
MSTRG.24808.2	BGIOSGA033073	trans				MSTRG.12677.1	BGIOSGA019897	trans
MSTRG.24808.2	BGIOSGA033252	trans				MSTRG.12677.1	BGIOSGA019954	trans
MSTRG.24808.2	BGIOSGA033254	trans				MSTRG.12677.1	BGIOSGA020018	trans
MSTRG.24808.2	BGIOSGA033278	trans				MSTRG.12677.1	BGIOSGA020048	trans
MSTRG.24808.2	BGIOSGA033322	trans				MSTRG.12677.1	BGIOSGA020060	trans
MSTRG.24808.2	BGIOSGA033349	trans				MSTRG.12677.1	BGIOSGA020131	trans
MSTRG.24808.2	BGIOSGA033486	trans				MSTRG.12677.1	BGIOSGA020134	trans
MSTRG.24808.2	BGIOSGA033507	trans				MSTRG.12677.1	BGIOSGA020242	trans
MSTRG.24808.2	BGIOSGA033540	trans				MSTRG.12677.1	BGIOSGA020289	trans
MSTRG.24808.2	BGIOSGA033606	trans				MSTRG.12677.1	BGIOSGA020333	trans
MSTRG.24808.2	BGIOSGA033818	trans				MSTRG.12677.1	BGIOSGA020378	trans
MSTRG.24808.2	BGIOSGA033833	trans				MSTRG.12677.1	BGIOSGA020413	trans
MSTRG.24808.2	BGIOSGA033859	trans				MSTRG.12677.1	BGIOSGA020441	trans
MSTRG.24808.2	BGIOSGA033875	trans				MSTRG.12677.1	BGIOSGA020486	trans
MSTRG.24808.2	BGIOSGA033908	trans				MSTRG.12677.1	BGIOSGA020546	trans
MSTRG.24808.2	BGIOSGA033971	trans				MSTRG.12677.1	BGIOSGA020552	trans
MSTRG.24808.2	BGIOSGA034112	trans				MSTRG.12677.1	BGIOSGA020573	trans
MSTRG.24808.2	BGIOSGA034193	trans				MSTRG.12677.1	BGIOSGA020589	trans
MSTRG.24808.2	BGIOSGA034385	trans				MSTRG.12677.1	BGIOSGA020667	trans
MSTRG.24808.2	BGIOSGA034488	trans				MSTRG.12677.1	BGIOSGA020710	trans
MSTRG.24808.2	BGIOSGA034544	trans				MSTRG.12677.1	BGIOSGA020741	trans
MSTRG.24808.2	BGIOSGA034550	trans				MSTRG.12677.1	BGIOSGA020785	trans
MSTRG.24808.2	BGIOSGA034577	trans				MSTRG.12677.1	BGIOSGA020797	trans
MSTRG.24808.2	BGIOSGA034585	trans				MSTRG.12677.1	BGIOSGA020910	trans
MSTRG.24808.2	BGIOSGA034927	trans				MSTRG.12677.1	BGIOSGA021054	trans
MSTRG.24808.2	BGIOSGA034992	trans				MSTRG.12677.1	BGIOSGA021064	trans
MSTRG.24808.2	BGIOSGA035137	trans				MSTRG.12677.1	BGIOSGA021189	trans
MSTRG.24808.2	BGIOSGA035160	trans				MSTRG.12677.1	BGIOSGA021263	trans
MSTRG.24808.2	BGIOSGA035163	trans				MSTRG.12677.1	BGIOSGA021464	trans
MSTRG.24808.2	BGIOSGA035202	trans				MSTRG.12677.1	BGIOSGA021483	trans
MSTRG.24808.2	BGIOSGA035261	trans				MSTRG.12677.1	BGIOSGA021502	trans
MSTRG.24808.2	BGIOSGA035675	trans				MSTRG.12677.1	BGIOSGA021504	trans
MSTRG.24808.2	BGIOSGA035799	trans				MSTRG.12677.1	BGIOSGA021534	trans
MSTRG.24808.2	BGIOSGA035815	trans				MSTRG.12677.1	BGIOSGA021554	trans
MSTRG.24808.2	BGIOSGA036057	trans				MSTRG.12677.1	BGIOSGA021620	trans
MSTRG.24808.2	BGIOSGA036283	trans				MSTRG.12677.1	BGIOSGA021639	trans
MSTRG.24808.2	BGIOSGA036333	trans				MSTRG.12677.1	BGIOSGA021675	trans
MSTRG.24808.2	BGIOSGA036568	trans				MSTRG.12677.1	BGIOSGA022169	trans
MSTRG.24808.2	BGIOSGA036598	trans				MSTRG.12677.1	BGIOSGA022236	trans
MSTRG.24808.2	BGIOSGA036605	trans				MSTRG.12677.1	BGIOSGA022300	trans
MSTRG.24808.2	BGIOSGA036710	trans				MSTRG.12677.1	BGIOSGA022301	trans
MSTRG.24808.2	BGIOSGA036713	trans				MSTRG.12677.1	BGIOSGA022340	trans
MSTRG.24808.2	BGIOSGA036726	trans				MSTRG.12677.1	BGIOSGA022341	trans
MSTRG.24808.2	BGIOSGA036777	trans				MSTRG.12677.1	BGIOSGA022351	trans
MSTRG.24808.2	BGIOSGA036886	trans				MSTRG.12677.1	BGIOSGA022497	trans
MSTRG.24808.2	BGIOSGA036980	trans				MSTRG.12677.1	BGIOSGA022516	trans
MSTRG.24808.2	BGIOSGA037398	trans				MSTRG.12677.1	BGIOSGA022584	trans
MSTRG.24808.2	BGIOSGA037410	trans				MSTRG.12677.1	BGIOSGA022601	trans
MSTRG.24808.2	BGIOSGA037529	trans				MSTRG.12677.1	BGIOSGA022620	trans
MSTRG.24808.2	BGIOSGA037602	trans				MSTRG.12677.1	BGIOSGA022678	trans
MSTRG.24808.2	BGIOSGA037684	trans				MSTRG.12677.1	BGIOSGA022729	trans
MSTRG.24808.2	BGIOSGA037714	trans				MSTRG.12677.1	BGIOSGA022790	trans
MSTRG.24808.2	BGIOSGA037827	trans				MSTRG.12677.1	BGIOSGA022810	trans
MSTRG.24808.2	BGIOSGA037848	trans				MSTRG.12677.1	BGIOSGA023335	trans
MSTRG.24808.2	BGIOSGA037980	trans				MSTRG.12677.1	BGIOSGA023393	trans
MSTRG.24808.2	BGIOSGA038091	trans				MSTRG.12677.1	BGIOSGA023426	trans
MSTRG.24808.2	Oryza_sativa_newGene_22577	trans				MSTRG.12677.1	BGIOSGA023455	trans
MSTRG.24808.2	Oryza_sativa_newGene_45583	trans				MSTRG.12677.1	BGIOSGA023457	trans
MSTRG.24808.2	Oryza_sativa_newGene_5968	trans				MSTRG.12677.1	BGIOSGA023459	trans
MSTRG.24808.2	Oryza_sativa_newGene_722	trans				MSTRG.12677.1	BGIOSGA023490	trans
MSTRG.24808.2	Oryza_sativa_newGene_8547	trans				MSTRG.12677.1	BGIOSGA023504	trans
MSTRG.30264.1	BGIOSGA000002	trans				MSTRG.12677.1	BGIOSGA023647	trans
MSTRG.30264.1	BGIOSGA000127	trans				MSTRG.12677.1	BGIOSGA023687	trans
MSTRG.30264.1	BGIOSGA000225	trans				MSTRG.12677.1	BGIOSGA023689	trans
MSTRG.30264.1	BGIOSGA000255	trans				MSTRG.12677.1	BGIOSGA023698	trans
MSTRG.30264.1	BGIOSGA000325	trans				MSTRG.12677.1	BGIOSGA023732	trans
MSTRG.30264.1	BGIOSGA000352	trans				MSTRG.12677.1	BGIOSGA023745	trans
MSTRG.30264.1	BGIOSGA000435	trans				MSTRG.12677.1	BGIOSGA023953	trans
MSTRG.30264.1	BGIOSGA000837	trans				MSTRG.12677.1	BGIOSGA023954	trans
MSTRG.30264.1	BGIOSGA000854	trans				MSTRG.12677.1	BGIOSGA023955	trans
MSTRG.30264.1	BGIOSGA000980	trans				MSTRG.12677.1	BGIOSGA024050	trans
MSTRG.30264.1	BGIOSGA001314	trans				MSTRG.12677.1	BGIOSGA024083	trans
MSTRG.30264.1	BGIOSGA001433	trans				MSTRG.12677.1	BGIOSGA024099	trans
MSTRG.30264.1	BGIOSGA001441	trans				MSTRG.12677.1	BGIOSGA024190	trans
MSTRG.30264.1	BGIOSGA001495	trans				MSTRG.12677.1	BGIOSGA024298	trans
MSTRG.30264.1	BGIOSGA001815	trans				MSTRG.12677.1	BGIOSGA024305	trans
MSTRG.30264.1	BGIOSGA001845	trans				MSTRG.12677.1	BGIOSGA024342	trans
MSTRG.30264.1	BGIOSGA001895	trans				MSTRG.12677.1	BGIOSGA024524	trans
MSTRG.30264.1	BGIOSGA002144	trans				MSTRG.12677.1	BGIOSGA024578	trans
MSTRG.30264.1	BGIOSGA002238	trans				MSTRG.12677.1	BGIOSGA024720	trans
MSTRG.30264.1	BGIOSGA002270	trans				MSTRG.12677.1	BGIOSGA024735	trans
MSTRG.30264.1	BGIOSGA002484	trans				MSTRG.12677.1	BGIOSGA024779	trans
MSTRG.30264.1	BGIOSGA002618	trans				MSTRG.12677.1	BGIOSGA024836	trans
MSTRG.30264.1	BGIOSGA002619	trans				MSTRG.12677.1	BGIOSGA024885	trans
MSTRG.30264.1	BGIOSGA002777	trans				MSTRG.12677.1	BGIOSGA024908	trans
MSTRG.30264.1	BGIOSGA003036	trans				MSTRG.12677.1	BGIOSGA025001	trans
MSTRG.30264.1	BGIOSGA003090	trans				MSTRG.12677.1	BGIOSGA025049	trans
MSTRG.30264.1	BGIOSGA003418	trans				MSTRG.12677.1	BGIOSGA025058	trans
MSTRG.30264.1	BGIOSGA003613	trans				MSTRG.12677.1	BGIOSGA025130	trans
MSTRG.30264.1	BGIOSGA003632	trans				MSTRG.12677.1	BGIOSGA025132	trans
MSTRG.30264.1	BGIOSGA003768	trans				MSTRG.12677.1	BGIOSGA025133	trans
MSTRG.30264.1	BGIOSGA003883	trans				MSTRG.12677.1	BGIOSGA025169	trans
MSTRG.30264.1	BGIOSGA004075	trans				MSTRG.12677.1	BGIOSGA025184	trans
MSTRG.30264.1	BGIOSGA004339	trans				MSTRG.12677.1	BGIOSGA025234	trans
MSTRG.30264.1	BGIOSGA004611	trans				MSTRG.12677.1	BGIOSGA025240	trans
MSTRG.30264.1	BGIOSGA004715	trans				MSTRG.12677.1	BGIOSGA025241	trans
MSTRG.30264.1	BGIOSGA005255	trans				MSTRG.12677.1	BGIOSGA025248	trans
MSTRG.30264.1	BGIOSGA005652	trans				MSTRG.12677.1	BGIOSGA025249	trans
MSTRG.30264.1	BGIOSGA005733	trans				MSTRG.12677.1	BGIOSGA025285	trans
MSTRG.30264.1	BGIOSGA005795	trans				MSTRG.12677.1	BGIOSGA025296	trans
MSTRG.30264.1	BGIOSGA006023	cis				MSTRG.12677.1	BGIOSGA025476	trans
MSTRG.30264.1	BGIOSGA006024	cis				MSTRG.12677.1	BGIOSGA025520	trans
MSTRG.30264.1	BGIOSGA006025	cis				MSTRG.12677.1	BGIOSGA025609	trans
MSTRG.30264.1	BGIOSGA006026	cis				MSTRG.12677.1	BGIOSGA025873	trans
MSTRG.30264.1	BGIOSGA006027	cis				MSTRG.12677.1	BGIOSGA025952	trans
MSTRG.30264.1	BGIOSGA006028	cis				MSTRG.12677.1	BGIOSGA025960	trans
MSTRG.30264.1	BGIOSGA006029	cis				MSTRG.12677.1	BGIOSGA025995	trans
MSTRG.30264.1	BGIOSGA006030	cis				MSTRG.12677.1	BGIOSGA025996	trans
MSTRG.30264.1	BGIOSGA006031	cis				MSTRG.12677.1	BGIOSGA026024	trans
MSTRG.30264.1	BGIOSGA006032	cis				MSTRG.12677.1	BGIOSGA026026	trans
MSTRG.30264.1	BGIOSGA006033	cis				MSTRG.12677.1	BGIOSGA026152	trans
MSTRG.30264.1	BGIOSGA006034	cis				MSTRG.12677.1	BGIOSGA026224	trans
MSTRG.30264.1	BGIOSGA006035	cis				MSTRG.12677.1	BGIOSGA026255	trans
MSTRG.30264.1	BGIOSGA006036	cis				MSTRG.12677.1	BGIOSGA026396	trans
MSTRG.30264.1	BGIOSGA006037	cis				MSTRG.12677.1	BGIOSGA026407	trans
MSTRG.30264.1	BGIOSGA006038	cis				MSTRG.12677.1	BGIOSGA026408	trans
MSTRG.30264.1	BGIOSGA006039	cis				MSTRG.12677.1	BGIOSGA026434	trans
MSTRG.30264.1	BGIOSGA006213	trans				MSTRG.12677.1	BGIOSGA026494	trans
MSTRG.30264.1	BGIOSGA006241	trans				MSTRG.12677.1	BGIOSGA026497	trans
MSTRG.30264.1	BGIOSGA006498	trans				MSTRG.12677.1	BGIOSGA026525	trans
MSTRG.30264.1	BGIOSGA006537	trans				MSTRG.12677.1	BGIOSGA026677	trans
MSTRG.30264.1	BGIOSGA006589	trans				MSTRG.12677.1	BGIOSGA026711	trans
MSTRG.30264.1	BGIOSGA007106	trans				MSTRG.12677.1	BGIOSGA026784	trans
MSTRG.30264.1	BGIOSGA007125	trans				MSTRG.12677.1	BGIOSGA026912	trans
MSTRG.30264.1	BGIOSGA007174	trans				MSTRG.12677.1	BGIOSGA026922	trans
MSTRG.30264.1	BGIOSGA007259	trans				MSTRG.12677.1	BGIOSGA026956	trans
MSTRG.30264.1	BGIOSGA007409	trans				MSTRG.12677.1	BGIOSGA026960	trans
MSTRG.30264.1	BGIOSGA007537	trans				MSTRG.12677.1	BGIOSGA027108	trans
MSTRG.30264.1	BGIOSGA007570	trans				MSTRG.12677.1	BGIOSGA027468	trans
MSTRG.30264.1	BGIOSGA008034	trans				MSTRG.12677.1	BGIOSGA027484	trans
MSTRG.30264.1	BGIOSGA008067	trans				MSTRG.12677.1	BGIOSGA027523	trans
MSTRG.30264.1	BGIOSGA008086	trans				MSTRG.12677.1	BGIOSGA027587	trans
MSTRG.30264.1	BGIOSGA008259	trans				MSTRG.12677.1	BGIOSGA027709	trans
MSTRG.30264.1	BGIOSGA008366	trans				MSTRG.12677.1	BGIOSGA027771	trans
MSTRG.30264.1	BGIOSGA008628	cis				MSTRG.12677.1	BGIOSGA027788	trans
MSTRG.30264.1	BGIOSGA008629	cis				MSTRG.12677.1	BGIOSGA027816	trans
MSTRG.30264.1	BGIOSGA008630	cis				MSTRG.12677.1	BGIOSGA027821	trans
MSTRG.30264.1	BGIOSGA008631	cis				MSTRG.12677.1	BGIOSGA027829	trans
MSTRG.30264.1	BGIOSGA008632	cis				MSTRG.12677.1	BGIOSGA027864	trans
MSTRG.30264.1	BGIOSGA008633	cis				MSTRG.12677.1	BGIOSGA027932	trans
MSTRG.30264.1	BGIOSGA008634	cis				MSTRG.12677.1	BGIOSGA027939	trans
MSTRG.30264.1	BGIOSGA008635	cis				MSTRG.12677.1	BGIOSGA027945	trans
MSTRG.30264.1	BGIOSGA008636	cis				MSTRG.12677.1	BGIOSGA027973	trans
MSTRG.30264.1	BGIOSGA008637	cis				MSTRG.12677.1	BGIOSGA028181	trans
MSTRG.30264.1	BGIOSGA008638	cis				MSTRG.12677.1	BGIOSGA028189	trans
MSTRG.30264.1	BGIOSGA008657	trans				MSTRG.12677.1	BGIOSGA028259	trans
MSTRG.30264.1	BGIOSGA008736	trans				MSTRG.12677.1	BGIOSGA028475	trans
MSTRG.30264.1	BGIOSGA009005	trans				MSTRG.12677.1	BGIOSGA028484	trans
MSTRG.30264.1	BGIOSGA009113	trans				MSTRG.12677.1	BGIOSGA028634	trans
MSTRG.30264.1	BGIOSGA009348	trans				MSTRG.12677.1	BGIOSGA028722	trans
MSTRG.30264.1	BGIOSGA009411	trans				MSTRG.12677.1	BGIOSGA028757	trans
MSTRG.30264.1	BGIOSGA009431	trans				MSTRG.12677.1	BGIOSGA028759	trans
MSTRG.30264.1	BGIOSGA009641	trans				MSTRG.12677.1	BGIOSGA028763	trans
MSTRG.30264.1	BGIOSGA009671	trans				MSTRG.12677.1	BGIOSGA028796	trans
MSTRG.30264.1	BGIOSGA009790	trans				MSTRG.12677.1	BGIOSGA028855	trans
MSTRG.30264.1	BGIOSGA009870	trans				MSTRG.12677.1	BGIOSGA028862	trans
MSTRG.30264.1	BGIOSGA009919	trans				MSTRG.12677.1	BGIOSGA028866	trans
MSTRG.30264.1	BGIOSGA010092	trans				MSTRG.12677.1	BGIOSGA028966	trans
MSTRG.30264.1	BGIOSGA010095	trans				MSTRG.12677.1	BGIOSGA028995	trans
MSTRG.30264.1	BGIOSGA010100	trans				MSTRG.12677.1	BGIOSGA029118	trans
MSTRG.30264.1	BGIOSGA010680	trans				MSTRG.12677.1	BGIOSGA029174	trans
MSTRG.30264.1	BGIOSGA010895	trans				MSTRG.12677.1	BGIOSGA029383	trans
MSTRG.30264.1	BGIOSGA011035	trans				MSTRG.12677.1	BGIOSGA029519	trans
MSTRG.30264.1	BGIOSGA011048	trans				MSTRG.12677.1	BGIOSGA029536	trans
MSTRG.30264.1	BGIOSGA011560	trans				MSTRG.12677.1	BGIOSGA029550	trans
MSTRG.30264.1	BGIOSGA011582	trans				MSTRG.12677.1	BGIOSGA029583	trans
MSTRG.30264.1	BGIOSGA011829	trans				MSTRG.12677.1	BGIOSGA029584	trans
MSTRG.30264.1	BGIOSGA011985	trans				MSTRG.12677.1	BGIOSGA029733	trans
MSTRG.30264.1	BGIOSGA012046	trans				MSTRG.12677.1	BGIOSGA029779	trans
MSTRG.30264.1	BGIOSGA012108	trans				MSTRG.12677.1	BGIOSGA029835	trans
MSTRG.30264.1	BGIOSGA012179	trans				MSTRG.12677.1	BGIOSGA029931	trans
MSTRG.30264.1	BGIOSGA012913	trans				MSTRG.12677.1	BGIOSGA030180	trans
MSTRG.30264.1	BGIOSGA012924	trans				MSTRG.12677.1	BGIOSGA030181	trans
MSTRG.30264.1	BGIOSGA013503	trans				MSTRG.12677.1	BGIOSGA030194	trans
MSTRG.30264.1	BGIOSGA013567	trans				MSTRG.12677.1	BGIOSGA030254	trans
MSTRG.30264.1	BGIOSGA013669	trans				MSTRG.12677.1	BGIOSGA030277	trans
MSTRG.30264.1	BGIOSGA013747	trans				MSTRG.12677.1	BGIOSGA030295	trans
MSTRG.30264.1	BGIOSGA013779	trans				MSTRG.12677.1	BGIOSGA030322	trans
MSTRG.30264.1	BGIOSGA013863	trans				MSTRG.12677.1	BGIOSGA030594	trans
MSTRG.30264.1	BGIOSGA013989	trans				MSTRG.12677.1	BGIOSGA030660	trans
MSTRG.30264.1	BGIOSGA014042	trans				MSTRG.12677.1	BGIOSGA030726	trans
MSTRG.30264.1	BGIOSGA014298	trans				MSTRG.12677.1	BGIOSGA030822	trans
MSTRG.30264.1	BGIOSGA014432	trans				MSTRG.12677.1	BGIOSGA030938	trans
MSTRG.30264.1	BGIOSGA014505	trans				MSTRG.12677.1	BGIOSGA030999	trans
MSTRG.30264.1	BGIOSGA014529	trans				MSTRG.12677.1	BGIOSGA031000	trans
MSTRG.30264.1	BGIOSGA014548	trans				MSTRG.12677.1	BGIOSGA031171	trans
MSTRG.30264.1	BGIOSGA014703	trans				MSTRG.12677.1	BGIOSGA031183	trans
MSTRG.30264.1	BGIOSGA014799	trans				MSTRG.12677.1	BGIOSGA031186	trans
MSTRG.30264.1	BGIOSGA015483	trans				MSTRG.12677.1	BGIOSGA031464	trans
MSTRG.30264.1	BGIOSGA015545	trans				MSTRG.12677.1	BGIOSGA031504	trans
MSTRG.30264.1	BGIOSGA015972	trans				MSTRG.12677.1	BGIOSGA031549	trans
MSTRG.30264.1	BGIOSGA016013	trans				MSTRG.12677.1	BGIOSGA031575	trans
MSTRG.30264.1	BGIOSGA016110	trans				MSTRG.12677.1	BGIOSGA031581	trans
MSTRG.30264.1	BGIOSGA016523	trans				MSTRG.12677.1	BGIOSGA031587	trans
MSTRG.30264.1	BGIOSGA016622	trans				MSTRG.12677.1	BGIOSGA031590	trans
MSTRG.30264.1	BGIOSGA016812	trans				MSTRG.12677.1	BGIOSGA031665	trans
MSTRG.30264.1	BGIOSGA016850	trans				MSTRG.12677.1	BGIOSGA031907	trans
MSTRG.30264.1	BGIOSGA017099	trans				MSTRG.12677.1	BGIOSGA031994	trans
MSTRG.30264.1	BGIOSGA017100	trans				MSTRG.12677.1	BGIOSGA032012	trans
MSTRG.30264.1	BGIOSGA017464	trans				MSTRG.12677.1	BGIOSGA032030	cis
MSTRG.30264.1	BGIOSGA017625	trans				MSTRG.12677.1	BGIOSGA032031	cis
MSTRG.30264.1	BGIOSGA017719	trans				MSTRG.12677.1	BGIOSGA032032	cis
MSTRG.30264.1	BGIOSGA017729	trans				MSTRG.12677.1	BGIOSGA032033	cis
MSTRG.30264.1	BGIOSGA017909	trans				MSTRG.12677.1	BGIOSGA032034	cis
MSTRG.30264.1	BGIOSGA018038	trans				MSTRG.12677.1	BGIOSGA032035	cis
MSTRG.30264.1	BGIOSGA018144	trans				MSTRG.12677.1	BGIOSGA032036	cis
MSTRG.30264.1	BGIOSGA018175	trans				MSTRG.12677.1	BGIOSGA032037	cis
MSTRG.30264.1	BGIOSGA018498	trans				MSTRG.12677.1	BGIOSGA032043	trans
MSTRG.30264.1	BGIOSGA018725	trans				MSTRG.12677.1	BGIOSGA032079	trans
MSTRG.30264.1	BGIOSGA018780	trans				MSTRG.12677.1	BGIOSGA032160	trans
MSTRG.30264.1	BGIOSGA018783	trans				MSTRG.12677.1	BGIOSGA032208	trans
MSTRG.30264.1	BGIOSGA018861	trans				MSTRG.12677.1	BGIOSGA032270	trans
MSTRG.30264.1	BGIOSGA018873	trans				MSTRG.12677.1	BGIOSGA032293	trans
MSTRG.30264.1	BGIOSGA018985	trans				MSTRG.12677.1	BGIOSGA032294	trans
MSTRG.30264.1	BGIOSGA019234	trans				MSTRG.12677.1	BGIOSGA032493	trans
MSTRG.30264.1	BGIOSGA019596	trans				MSTRG.12677.1	BGIOSGA032507	trans
MSTRG.30264.1	BGIOSGA019756	trans				MSTRG.12677.1	BGIOSGA032547	trans
MSTRG.30264.1	BGIOSGA019773	trans				MSTRG.12677.1	BGIOSGA032620	trans
MSTRG.30264.1	BGIOSGA019782	trans				MSTRG.12677.1	BGIOSGA032818	cis
MSTRG.30264.1	BGIOSGA019835	trans				MSTRG.12677.1	BGIOSGA032819	cis
MSTRG.30264.1	BGIOSGA019891	trans				MSTRG.12677.1	BGIOSGA032820	cis
MSTRG.30264.1	BGIOSGA020107	trans				MSTRG.12677.1	BGIOSGA032821	cis
MSTRG.30264.1	BGIOSGA020606	trans				MSTRG.12677.1	BGIOSGA032822	cis
MSTRG.30264.1	BGIOSGA020765	trans				MSTRG.12677.1	BGIOSGA032823	cis
MSTRG.30264.1	BGIOSGA020777	trans				MSTRG.12677.1	BGIOSGA032824	cis
MSTRG.30264.1	BGIOSGA021110	trans				MSTRG.12677.1	BGIOSGA032892	trans
MSTRG.30264.1	BGIOSGA021197	trans				MSTRG.12677.1	BGIOSGA032920	trans
MSTRG.30264.1	BGIOSGA021337	trans				MSTRG.12677.1	BGIOSGA032923	trans
MSTRG.30264.1	BGIOSGA021541	trans				MSTRG.12677.1	BGIOSGA033092	trans
MSTRG.30264.1	BGIOSGA021760	trans				MSTRG.12677.1	BGIOSGA033188	trans
MSTRG.30264.1	BGIOSGA021765	trans				MSTRG.12677.1	BGIOSGA033238	trans
MSTRG.30264.1	BGIOSGA021962	trans				MSTRG.12677.1	BGIOSGA033271	trans
MSTRG.30264.1	BGIOSGA022006	trans				MSTRG.12677.1	BGIOSGA033314	trans
MSTRG.30264.1	BGIOSGA022049	trans				MSTRG.12677.1	BGIOSGA033463	trans
MSTRG.30264.1	BGIOSGA022076	trans				MSTRG.12677.1	BGIOSGA033517	trans
MSTRG.30264.1	BGIOSGA022122	trans				MSTRG.12677.1	BGIOSGA033559	trans
MSTRG.30264.1	BGIOSGA022160	trans				MSTRG.12677.1	BGIOSGA033688	trans
MSTRG.30264.1	BGIOSGA022635	trans				MSTRG.12677.1	BGIOSGA033690	trans
MSTRG.30264.1	BGIOSGA022878	trans				MSTRG.12677.1	BGIOSGA033845	trans
MSTRG.30264.1	BGIOSGA023340	trans				MSTRG.12677.1	BGIOSGA033849	trans
MSTRG.30264.1	BGIOSGA023697	trans				MSTRG.12677.1	BGIOSGA033912	trans
MSTRG.30264.1	BGIOSGA023877	trans				MSTRG.12677.1	BGIOSGA034050	trans
MSTRG.30264.1	BGIOSGA023968	trans				MSTRG.12677.1	BGIOSGA034051	trans
MSTRG.30264.1	BGIOSGA024203	trans				MSTRG.12677.1	BGIOSGA034284	trans
MSTRG.30264.1	BGIOSGA025436	trans				MSTRG.12677.1	BGIOSGA034401	trans
MSTRG.30264.1	BGIOSGA025674	trans				MSTRG.12677.1	BGIOSGA034508	trans
MSTRG.30264.1	BGIOSGA025892	trans				MSTRG.12677.1	BGIOSGA034526	trans
MSTRG.30264.1	BGIOSGA025924	trans				MSTRG.12677.1	BGIOSGA034644	trans
MSTRG.30264.1	BGIOSGA026006	trans				MSTRG.12677.1	BGIOSGA034691	trans
MSTRG.30264.1	BGIOSGA026375	trans				MSTRG.12677.1	BGIOSGA034713	trans
MSTRG.30264.1	BGIOSGA026533	trans				MSTRG.12677.1	BGIOSGA034733	trans
MSTRG.30264.1	BGIOSGA026625	trans				MSTRG.12677.1	BGIOSGA034810	trans
MSTRG.30264.1	BGIOSGA026707	trans				MSTRG.12677.1	BGIOSGA034906	trans
MSTRG.30264.1	BGIOSGA026830	trans				MSTRG.12677.1	BGIOSGA035061	trans
MSTRG.30264.1	BGIOSGA027624	trans				MSTRG.12677.1	BGIOSGA035161	trans
MSTRG.30264.1	BGIOSGA027841	trans				MSTRG.12677.1	BGIOSGA035180	trans
MSTRG.30264.1	BGIOSGA027917	trans				MSTRG.12677.1	BGIOSGA035318	trans
MSTRG.30264.1	BGIOSGA028215	trans				MSTRG.12677.1	BGIOSGA035346	trans
MSTRG.30264.1	BGIOSGA028434	trans				MSTRG.12677.1	BGIOSGA035574	trans
MSTRG.30264.1	BGIOSGA028944	trans				MSTRG.12677.1	BGIOSGA035631	trans
MSTRG.30264.1	BGIOSGA029036	trans				MSTRG.12677.1	BGIOSGA035641	trans
MSTRG.30264.1	BGIOSGA029259	trans				MSTRG.12677.1	BGIOSGA035655	trans
MSTRG.30264.1	BGIOSGA029629	trans				MSTRG.12677.1	BGIOSGA035656	trans
MSTRG.30264.1	BGIOSGA029654	trans				MSTRG.12677.1	BGIOSGA035696	trans
MSTRG.30264.1	BGIOSGA029710	trans				MSTRG.12677.1	BGIOSGA035752	trans
MSTRG.30264.1	BGIOSGA029729	trans				MSTRG.12677.1	BGIOSGA035778	trans
MSTRG.30264.1	BGIOSGA029914	trans				MSTRG.12677.1	BGIOSGA035814	trans
MSTRG.30264.1	BGIOSGA029915	trans				MSTRG.12677.1	BGIOSGA035824	trans
MSTRG.30264.1	BGIOSGA030097	trans				MSTRG.12677.1	BGIOSGA035848	trans
MSTRG.30264.1	BGIOSGA030761	trans				MSTRG.12677.1	BGIOSGA035930	trans
MSTRG.30264.1	BGIOSGA030879	trans				MSTRG.12677.1	BGIOSGA035955	trans
MSTRG.30264.1	BGIOSGA030937	trans				MSTRG.12677.1	BGIOSGA035958	trans
MSTRG.30264.1	BGIOSGA031299	trans				MSTRG.12677.1	BGIOSGA035999	trans
MSTRG.30264.1	BGIOSGA031427	trans				MSTRG.12677.1	BGIOSGA036002	trans
MSTRG.30264.1	BGIOSGA031872	trans				MSTRG.12677.1	BGIOSGA036094	trans
MSTRG.30264.1	BGIOSGA032009	trans				MSTRG.12677.1	BGIOSGA036115	trans
MSTRG.30264.1	BGIOSGA032033	trans				MSTRG.12677.1	BGIOSGA036201	trans
MSTRG.30264.1	BGIOSGA032369	trans				MSTRG.12677.1	BGIOSGA036271	trans
MSTRG.30264.1	BGIOSGA033281	trans				MSTRG.12677.1	BGIOSGA036282	trans
MSTRG.30264.1	BGIOSGA033322	trans				MSTRG.12677.1	BGIOSGA036403	trans
MSTRG.30264.1	BGIOSGA033540	trans				MSTRG.12677.1	BGIOSGA036408	trans
MSTRG.30264.1	BGIOSGA034317	trans				MSTRG.12677.1	BGIOSGA036418	trans
MSTRG.30264.1	BGIOSGA034682	trans				MSTRG.12677.1	BGIOSGA036426	trans
MSTRG.30264.1	BGIOSGA034723	trans				MSTRG.12677.1	BGIOSGA036472	trans
MSTRG.30264.1	BGIOSGA035015	trans				MSTRG.12677.1	BGIOSGA036504	trans
MSTRG.30264.1	BGIOSGA035393	trans				MSTRG.12677.1	BGIOSGA036704	trans
MSTRG.30264.1	BGIOSGA035759	trans				MSTRG.12677.1	BGIOSGA036826	trans
MSTRG.30264.1	BGIOSGA035831	trans				MSTRG.12677.1	BGIOSGA036827	trans
MSTRG.30264.1	BGIOSGA036082	trans				MSTRG.12677.1	BGIOSGA036891	trans
MSTRG.30264.1	BGIOSGA036283	trans				MSTRG.12677.1	BGIOSGA036920	trans
MSTRG.30264.1	BGIOSGA036710	trans				MSTRG.12677.1	BGIOSGA036921	trans
MSTRG.30264.1	BGIOSGA036881	trans				MSTRG.12677.1	BGIOSGA037099	trans
MSTRG.30264.1	BGIOSGA036882	trans				MSTRG.12677.1	BGIOSGA037183	trans
MSTRG.30264.1	BGIOSGA036980	trans				MSTRG.12677.1	BGIOSGA037206	trans
MSTRG.30264.1	BGIOSGA037191	trans				MSTRG.12677.1	BGIOSGA037228	trans
MSTRG.30264.1	BGIOSGA037523	trans				MSTRG.12677.1	BGIOSGA037243	trans
MSTRG.30264.1	BGIOSGA037624	trans				MSTRG.12677.1	BGIOSGA037494	trans
MSTRG.30264.1	BGIOSGA038562	trans				MSTRG.12677.1	BGIOSGA037593	trans
MSTRG.30264.1	BGIOSGA038638	trans				MSTRG.12677.1	BGIOSGA037662	trans
MSTRG.30264.1	BGIOSGA039556	trans				MSTRG.12677.1	BGIOSGA037712	trans
MSTRG.30264.1	BGIOSGA040520	trans				MSTRG.12677.1	BGIOSGA037751	trans
MSTRG.30264.1	Oryza_sativa_newGene_12914	trans				MSTRG.12677.1	BGIOSGA037778	trans
MSTRG.30264.1	Oryza_sativa_newGene_13542	trans				MSTRG.12677.1	BGIOSGA037800	trans
MSTRG.30264.1	Oryza_sativa_newGene_18999	trans				MSTRG.12677.1	BGIOSGA037873	trans
MSTRG.30264.1	Oryza_sativa_newGene_22937	trans				MSTRG.12677.1	BGIOSGA038126	trans
MSTRG.30264.1	Oryza_sativa_newGene_26772	trans				MSTRG.12677.1	Oryza_sativa_newGene_10484	trans
MSTRG.35173.1	BGIOSGA002458	trans				MSTRG.12677.1	Oryza_sativa_newGene_11141	trans
MSTRG.35173.1	BGIOSGA011359	cis				MSTRG.12677.1	Oryza_sativa_newGene_11491	trans
MSTRG.35173.1	BGIOSGA011360	cis				MSTRG.12677.1	Oryza_sativa_newGene_12038	trans
MSTRG.35173.1	BGIOSGA011361	cis				MSTRG.12677.1	Oryza_sativa_newGene_12885	trans
MSTRG.35173.1	BGIOSGA011362	cis				MSTRG.12677.1	Oryza_sativa_newGene_13629	trans
MSTRG.35173.1	BGIOSGA011363	cis				MSTRG.12677.1	Oryza_sativa_newGene_16256	trans
MSTRG.35173.1	BGIOSGA011364	cis				MSTRG.12677.1	Oryza_sativa_newGene_16746	trans
MSTRG.35173.1	BGIOSGA011365	cis				MSTRG.12677.1	Oryza_sativa_newGene_16764	trans
MSTRG.35173.1	BGIOSGA011366	cis				MSTRG.12677.1	Oryza_sativa_newGene_16893	trans
MSTRG.35173.1	BGIOSGA011368	cis				MSTRG.12677.1	Oryza_sativa_newGene_18449	trans
MSTRG.35173.1	BGIOSGA011369	cis				MSTRG.12677.1	Oryza_sativa_newGene_18605	trans
MSTRG.35173.1	BGIOSGA011371	cis				MSTRG.12677.1	Oryza_sativa_newGene_20935	trans
MSTRG.35173.1	BGIOSGA011372	cis				MSTRG.12677.1	Oryza_sativa_newGene_22325	trans
MSTRG.35173.1	BGIOSGA011373	cis				MSTRG.12677.1	Oryza_sativa_newGene_2404	trans
MSTRG.35173.1	BGIOSGA011374	cis				MSTRG.12677.1	Oryza_sativa_newGene_25193	trans
MSTRG.35173.1	BGIOSGA011375	cis				MSTRG.12677.1	Oryza_sativa_newGene_26338	trans
MSTRG.35173.1	BGIOSGA011376	cis				MSTRG.12677.1	Oryza_sativa_newGene_26339	trans
MSTRG.35173.1	BGIOSGA011377	cis				MSTRG.12677.1	Oryza_sativa_newGene_28185	trans
MSTRG.35173.1	BGIOSGA011378	cis				MSTRG.12677.1	Oryza_sativa_newGene_28263	trans
MSTRG.35173.1	BGIOSGA011379	cis				MSTRG.12677.1	Oryza_sativa_newGene_2886	trans
MSTRG.35173.1	BGIOSGA011380	cis				MSTRG.12677.1	Oryza_sativa_newGene_32116	trans
MSTRG.35173.1	BGIOSGA011941	cis				MSTRG.12677.1	Oryza_sativa_newGene_32294	trans
MSTRG.35173.1	BGIOSGA011942	cis				MSTRG.12677.1	Oryza_sativa_newGene_32912	trans
MSTRG.35173.1	BGIOSGA011943	cis				MSTRG.12677.1	Oryza_sativa_newGene_34168	trans
MSTRG.35173.1	BGIOSGA011944	cis				MSTRG.12677.1	Oryza_sativa_newGene_34368	trans
MSTRG.35173.1	BGIOSGA011945	cis				MSTRG.12677.1	Oryza_sativa_newGene_34582	trans
MSTRG.35173.1	BGIOSGA011946	cis				MSTRG.12677.1	Oryza_sativa_newGene_34874	trans
MSTRG.35173.1	BGIOSGA011947	cis				MSTRG.12677.1	Oryza_sativa_newGene_3545	trans
MSTRG.35173.1	BGIOSGA011948	cis				MSTRG.12677.1	Oryza_sativa_newGene_3546	trans
MSTRG.35173.1	BGIOSGA011949	cis				MSTRG.12677.1	Oryza_sativa_newGene_38619	trans
MSTRG.35173.1	BGIOSGA011951	cis				MSTRG.12677.1	Oryza_sativa_newGene_38845	trans
MSTRG.35173.1	BGIOSGA011952	cis				MSTRG.12677.1	Oryza_sativa_newGene_39946	trans
MSTRG.35173.1	BGIOSGA011953	cis				MSTRG.12677.1	Oryza_sativa_newGene_42410	trans
MSTRG.35173.1	BGIOSGA011954	cis				MSTRG.12677.1	Oryza_sativa_newGene_50240	trans
MSTRG.35173.1	BGIOSGA011955	cis				MSTRG.12677.1	Oryza_sativa_newGene_53655	trans
MSTRG.35173.1	BGIOSGA011956	cis				MSTRG.12677.1	Oryza_sativa_newGene_5440	trans
MSTRG.35173.1	BGIOSGA011957	cis				MSTRG.12677.1	Oryza_sativa_newGene_5450	trans
MSTRG.35173.1	BGIOSGA011958	cis				MSTRG.12677.1	Oryza_sativa_newGene_5469	trans
MSTRG.35173.1	BGIOSGA023104	trans				MSTRG.12677.1	Oryza_sativa_newGene_6951	trans
MSTRG.35173.1	BGIOSGA025032	trans				MSTRG.12677.1	Oryza_sativa_newGene_9733	trans
MSTRG.35173.1	BGIOSGA028169	trans				MSTRG.12677.3	BGIOSGA000046	trans
MSTRG.38087.1	BGIOSGA000920	trans				MSTRG.12677.3	BGIOSGA000085	trans
MSTRG.38087.1	BGIOSGA001092	trans				MSTRG.12677.3	BGIOSGA000097	trans
MSTRG.38087.1	BGIOSGA003558	trans				MSTRG.12677.3	BGIOSGA000253	trans
MSTRG.38087.1	BGIOSGA004136	trans				MSTRG.12677.3	BGIOSGA000254	trans
MSTRG.38087.1	BGIOSGA005105	trans				MSTRG.12677.3	BGIOSGA000277	trans
MSTRG.38087.1	BGIOSGA005221	trans				MSTRG.12677.3	BGIOSGA000328	trans
MSTRG.38087.1	BGIOSGA005622	trans				MSTRG.12677.3	BGIOSGA000477	trans
MSTRG.38087.1	BGIOSGA005837	trans				MSTRG.12677.3	BGIOSGA000571	trans
MSTRG.38087.1	BGIOSGA007505	trans				MSTRG.12677.3	BGIOSGA000855	trans
MSTRG.38087.1	BGIOSGA008199	trans				MSTRG.12677.3	BGIOSGA000888	trans
MSTRG.38087.1	BGIOSGA009900	trans				MSTRG.12677.3	BGIOSGA000945	trans
MSTRG.38087.1	BGIOSGA010719	trans				MSTRG.12677.3	BGIOSGA001025	trans
MSTRG.38087.1	BGIOSGA010752	cis				MSTRG.12677.3	BGIOSGA001085	trans
MSTRG.38087.1	BGIOSGA010753	cis				MSTRG.12677.3	BGIOSGA001106	trans
MSTRG.38087.1	BGIOSGA010754	cis				MSTRG.12677.3	BGIOSGA001210	trans
MSTRG.38087.1	BGIOSGA010755	cis				MSTRG.12677.3	BGIOSGA001301	trans
MSTRG.38087.1	BGIOSGA010756	cis				MSTRG.12677.3	BGIOSGA001327	trans
MSTRG.38087.1	BGIOSGA010757	cis				MSTRG.12677.3	BGIOSGA001587	trans
MSTRG.38087.1	BGIOSGA010758	cis				MSTRG.12677.3	BGIOSGA001637	trans
MSTRG.38087.1	BGIOSGA010759	cis				MSTRG.12677.3	BGIOSGA001661	trans
MSTRG.38087.1	BGIOSGA010760	cis				MSTRG.12677.3	BGIOSGA001863	trans
MSTRG.38087.1	BGIOSGA010761	cis				MSTRG.12677.3	BGIOSGA002120	trans
MSTRG.38087.1	BGIOSGA010762	cis				MSTRG.12677.3	BGIOSGA002149	trans
MSTRG.38087.1	BGIOSGA010763	cis				MSTRG.12677.3	BGIOSGA002233	trans
MSTRG.38087.1	BGIOSGA010764	cis				MSTRG.12677.3	BGIOSGA002414	trans
MSTRG.38087.1	BGIOSGA010765	cis				MSTRG.12677.3	BGIOSGA002461	trans
MSTRG.38087.1	BGIOSGA011289	trans				MSTRG.12677.3	BGIOSGA002477	trans
MSTRG.38087.1	BGIOSGA012598	cis				MSTRG.12677.3	BGIOSGA002614	trans
MSTRG.38087.1	BGIOSGA012599	cis				MSTRG.12677.3	BGIOSGA002698	trans
MSTRG.38087.1	BGIOSGA012601	cis				MSTRG.12677.3	BGIOSGA002752	trans
MSTRG.38087.1	BGIOSGA012603	cis				MSTRG.12677.3	BGIOSGA002841	trans
MSTRG.38087.1	BGIOSGA012604	cis				MSTRG.12677.3	BGIOSGA002913	trans
MSTRG.38087.1	BGIOSGA014176	trans				MSTRG.12677.3	BGIOSGA003046	trans
MSTRG.38087.1	BGIOSGA017543	trans				MSTRG.12677.3	BGIOSGA003051	trans
MSTRG.38087.1	BGIOSGA020006	trans				MSTRG.12677.3	BGIOSGA003053	trans
MSTRG.38087.1	BGIOSGA022413	trans				MSTRG.12677.3	BGIOSGA003169	trans
MSTRG.38087.1	BGIOSGA023552	trans				MSTRG.12677.3	BGIOSGA003247	trans
MSTRG.38087.1	BGIOSGA024751	trans				MSTRG.12677.3	BGIOSGA003309	trans
MSTRG.38087.1	BGIOSGA025741	trans				MSTRG.12677.3	BGIOSGA003310	trans
MSTRG.38087.1	BGIOSGA026092	trans				MSTRG.12677.3	BGIOSGA003400	trans
MSTRG.38087.1	BGIOSGA033207	trans				MSTRG.12677.3	BGIOSGA003765	trans
MSTRG.38087.1	BGIOSGA033417	trans				MSTRG.12677.3	BGIOSGA003844	trans
MSTRG.38087.1	BGIOSGA036912	trans				MSTRG.12677.3	BGIOSGA003961	trans
MSTRG.44302.1	BGIOSGA001020	trans				MSTRG.12677.3	BGIOSGA004269	trans
MSTRG.44302.1	BGIOSGA002221	trans				MSTRG.12677.3	BGIOSGA004289	trans
MSTRG.44302.1	BGIOSGA009480	cis				MSTRG.12677.3	BGIOSGA004315	trans
MSTRG.44302.1	BGIOSGA009481	cis				MSTRG.12677.3	BGIOSGA004404	trans
MSTRG.44302.1	BGIOSGA009482	cis				MSTRG.12677.3	BGIOSGA004435	trans
MSTRG.44302.1	BGIOSGA009483	cis				MSTRG.12677.3	BGIOSGA004510	trans
MSTRG.44302.1	BGIOSGA009484	cis				MSTRG.12677.3	BGIOSGA004768	trans
MSTRG.44302.1	BGIOSGA009485	cis				MSTRG.12677.3	BGIOSGA004802	trans
MSTRG.44302.1	BGIOSGA009486	cis				MSTRG.12677.3	BGIOSGA004847	trans
MSTRG.44302.1	BGIOSGA009487	cis				MSTRG.12677.3	BGIOSGA004917	trans
MSTRG.44302.1	BGIOSGA009488	cis				MSTRG.12677.3	BGIOSGA005055	trans
MSTRG.44302.1	BGIOSGA009489	cis				MSTRG.12677.3	BGIOSGA005228	trans
MSTRG.44302.1	BGIOSGA009490	cis				MSTRG.12677.3	BGIOSGA005251	trans
MSTRG.44302.1	BGIOSGA009491	cis				MSTRG.12677.3	BGIOSGA005477	trans
MSTRG.44302.1	BGIOSGA009492	cis				MSTRG.12677.3	BGIOSGA005650	trans
MSTRG.44302.1	BGIOSGA009493	cis				MSTRG.12677.3	BGIOSGA005663	trans
MSTRG.44302.1	BGIOSGA009494	cis				MSTRG.12677.3	BGIOSGA005679	trans
MSTRG.44302.1	BGIOSGA010121	trans				MSTRG.12677.3	BGIOSGA006260	trans
MSTRG.44302.1	BGIOSGA013889	cis				MSTRG.12677.3	BGIOSGA006299	trans
MSTRG.44302.1	BGIOSGA013890	cis				MSTRG.12677.3	BGIOSGA006469	trans
MSTRG.44302.1	BGIOSGA013891	cis				MSTRG.12677.3	BGIOSGA006678	trans
MSTRG.44302.1	BGIOSGA013892	cis				MSTRG.12677.3	BGIOSGA006747	trans
MSTRG.44302.1	BGIOSGA013893	cis				MSTRG.12677.3	BGIOSGA006769	trans
MSTRG.44302.1	BGIOSGA013894	cis				MSTRG.12677.3	BGIOSGA006976	trans
MSTRG.44302.1	BGIOSGA013895	cis				MSTRG.12677.3	BGIOSGA007064	trans
MSTRG.44302.1	BGIOSGA013896	cis				MSTRG.12677.3	BGIOSGA007131	trans
MSTRG.44302.1	BGIOSGA013897	cis				MSTRG.12677.3	BGIOSGA007153	trans
MSTRG.44302.1	BGIOSGA013898	cis				MSTRG.12677.3	BGIOSGA007257	trans
MSTRG.44302.1	BGIOSGA013899	cis				MSTRG.12677.3	BGIOSGA007386	trans
MSTRG.44302.1	BGIOSGA013900	cis				MSTRG.12677.3	BGIOSGA007506	trans
MSTRG.44302.1	BGIOSGA013901	cis				MSTRG.12677.3	BGIOSGA007682	trans
MSTRG.44302.1	BGIOSGA013903	cis				MSTRG.12677.3	BGIOSGA007684	trans
MSTRG.44302.1	BGIOSGA013904	cis				MSTRG.12677.3	BGIOSGA007799	trans
MSTRG.44302.1	BGIOSGA013905	cis				MSTRG.12677.3	BGIOSGA007838	trans
MSTRG.44302.1	BGIOSGA013907	cis				MSTRG.12677.3	BGIOSGA008174	trans
MSTRG.44302.1	BGIOSGA013908	cis				MSTRG.12677.3	BGIOSGA008195	trans
MSTRG.44302.1	BGIOSGA017084	trans				MSTRG.12677.3	BGIOSGA008478	trans
MSTRG.44302.1	BGIOSGA019039	trans				MSTRG.12677.3	BGIOSGA008492	trans
MSTRG.44302.1	BGIOSGA023108	trans				MSTRG.12677.3	BGIOSGA008785	trans
MSTRG.44302.1	BGIOSGA024947	trans				MSTRG.12677.3	BGIOSGA008847	trans
MSTRG.44302.1	BGIOSGA026058	trans				MSTRG.12677.3	BGIOSGA008927	trans
MSTRG.44302.1	BGIOSGA026957	trans				MSTRG.12677.3	BGIOSGA008944	trans
MSTRG.44302.1	BGIOSGA028953	trans				MSTRG.12677.3	BGIOSGA009072	trans
MSTRG.44302.1	BGIOSGA031176	trans				MSTRG.12677.3	BGIOSGA009078	trans
MSTRG.44376.1	BGIOSGA001314	trans				MSTRG.12677.3	BGIOSGA009079	trans
MSTRG.44376.1	BGIOSGA001845	trans				MSTRG.12677.3	BGIOSGA009095	trans
MSTRG.44376.1	BGIOSGA002123	trans				MSTRG.12677.3	BGIOSGA009118	trans
MSTRG.44376.1	BGIOSGA002128	trans				MSTRG.12677.3	BGIOSGA009157	trans
MSTRG.44376.1	BGIOSGA002145	trans				MSTRG.12677.3	BGIOSGA009273	trans
MSTRG.44376.1	BGIOSGA002221	trans				MSTRG.12677.3	BGIOSGA009323	trans
MSTRG.44376.1	BGIOSGA002299	trans				MSTRG.12677.3	BGIOSGA009750	trans
MSTRG.44376.1	BGIOSGA002432	trans				MSTRG.12677.3	BGIOSGA009897	trans
MSTRG.44376.1	BGIOSGA002534	trans				MSTRG.12677.3	BGIOSGA010007	trans
MSTRG.44376.1	BGIOSGA002704	trans				MSTRG.12677.3	BGIOSGA010094	trans
MSTRG.44376.1	BGIOSGA002708	trans				MSTRG.12677.3	BGIOSGA010105	trans
MSTRG.44376.1	BGIOSGA004082	trans				MSTRG.12677.3	BGIOSGA010107	trans
MSTRG.44376.1	BGIOSGA004641	trans				MSTRG.12677.3	BGIOSGA010124	trans
MSTRG.44376.1	BGIOSGA004660	trans				MSTRG.12677.3	BGIOSGA010125	trans
MSTRG.44376.1	BGIOSGA004763	trans				MSTRG.12677.3	BGIOSGA010447	trans
MSTRG.44376.1	BGIOSGA004923	trans				MSTRG.12677.3	BGIOSGA010473	trans
MSTRG.44376.1	BGIOSGA004994	trans				MSTRG.12677.3	BGIOSGA010533	trans
MSTRG.44376.1	BGIOSGA005526	trans				MSTRG.12677.3	BGIOSGA010737	trans
MSTRG.44376.1	BGIOSGA005652	trans				MSTRG.12677.3	BGIOSGA010939	trans
MSTRG.44376.1	BGIOSGA005733	trans				MSTRG.12677.3	BGIOSGA010954	trans
MSTRG.44376.1	BGIOSGA006257	trans				MSTRG.12677.3	BGIOSGA010985	trans
MSTRG.44376.1	BGIOSGA007984	trans				MSTRG.12677.3	BGIOSGA011002	trans
MSTRG.44376.1	BGIOSGA008596	trans				MSTRG.12677.3	BGIOSGA011085	trans
MSTRG.44376.1	BGIOSGA008624	trans				MSTRG.12677.3	BGIOSGA011112	trans
MSTRG.44376.1	BGIOSGA008697	trans				MSTRG.12677.3	BGIOSGA011196	trans
MSTRG.44376.1	BGIOSGA008733	trans				MSTRG.12677.3	BGIOSGA011298	trans
MSTRG.44376.1	BGIOSGA008736	trans				MSTRG.12677.3	BGIOSGA011338	trans
MSTRG.44376.1	BGIOSGA008822	trans				MSTRG.12677.3	BGIOSGA011379	trans
MSTRG.44376.1	BGIOSGA009122	trans				MSTRG.12677.3	BGIOSGA011380	trans
MSTRG.44376.1	BGIOSGA009406	trans				MSTRG.12677.3	BGIOSGA011426	trans
MSTRG.44376.1	BGIOSGA009442	cis				MSTRG.12677.3	BGIOSGA011590	trans
MSTRG.44376.1	BGIOSGA009443	cis				MSTRG.12677.3	BGIOSGA011766	trans
MSTRG.44376.1	BGIOSGA009444	cis				MSTRG.12677.3	BGIOSGA011859	trans
MSTRG.44376.1	BGIOSGA009445	cis				MSTRG.12677.3	BGIOSGA011900	trans
MSTRG.44376.1	BGIOSGA009446	cis				MSTRG.12677.3	BGIOSGA012042	trans
MSTRG.44376.1	BGIOSGA009447	cis				MSTRG.12677.3	BGIOSGA012380	trans
MSTRG.44376.1	BGIOSGA009448	cis				MSTRG.12677.3	BGIOSGA012414	trans
MSTRG.44376.1	BGIOSGA009449	cis				MSTRG.12677.3	BGIOSGA012736	trans
MSTRG.44376.1	BGIOSGA009450	cis				MSTRG.12677.3	BGIOSGA012949	trans
MSTRG.44376.1	BGIOSGA009451	cis				MSTRG.12677.3	BGIOSGA013190	trans
MSTRG.44376.1	BGIOSGA009452	cis				MSTRG.12677.3	BGIOSGA013214	trans
MSTRG.44376.1	BGIOSGA009453	cis				MSTRG.12677.3	BGIOSGA013397	trans
MSTRG.44376.1	BGIOSGA009454	cis				MSTRG.12677.3	BGIOSGA013483	trans
MSTRG.44376.1	BGIOSGA009455	cis				MSTRG.12677.3	BGIOSGA013514	trans
MSTRG.44376.1	BGIOSGA009456	cis				MSTRG.12677.3	BGIOSGA013515	trans
MSTRG.44376.1	BGIOSGA009457	cis				MSTRG.12677.3	BGIOSGA013516	trans
MSTRG.44376.1	BGIOSGA009458	cis				MSTRG.12677.3	BGIOSGA013594	trans
MSTRG.44376.1	BGIOSGA010082	trans				MSTRG.12677.3	BGIOSGA013712	trans
MSTRG.44376.1	BGIOSGA010945	trans				MSTRG.12677.3	BGIOSGA013737	trans
MSTRG.44376.1	BGIOSGA011985	trans				MSTRG.12677.3	BGIOSGA013742	trans
MSTRG.44376.1	BGIOSGA012208	trans				MSTRG.12677.3	BGIOSGA013763	trans
MSTRG.44376.1	BGIOSGA012371	trans				MSTRG.12677.3	BGIOSGA013831	trans
MSTRG.44376.1	BGIOSGA012400	trans				MSTRG.12677.3	BGIOSGA013860	trans
MSTRG.44376.1	BGIOSGA012566	trans				MSTRG.12677.3	BGIOSGA013862	trans
MSTRG.44376.1	BGIOSGA013052	trans				MSTRG.12677.3	BGIOSGA013888	trans
MSTRG.44376.1	BGIOSGA013503	trans				MSTRG.12677.3	BGIOSGA014089	trans
MSTRG.44376.1	BGIOSGA013563	trans				MSTRG.12677.3	BGIOSGA014128	trans
MSTRG.44376.1	BGIOSGA013626	trans				MSTRG.12677.3	BGIOSGA014198	trans
MSTRG.44376.1	BGIOSGA013910	trans				MSTRG.12677.3	BGIOSGA014483	trans
MSTRG.44376.1	BGIOSGA013926	cis				MSTRG.12677.3	BGIOSGA014527	trans
MSTRG.44376.1	BGIOSGA013927	cis				MSTRG.12677.3	BGIOSGA014609	trans
MSTRG.44376.1	BGIOSGA013929	cis				MSTRG.12677.3	BGIOSGA014622	trans
MSTRG.44376.1	BGIOSGA013930	cis				MSTRG.12677.3	BGIOSGA014723	trans
MSTRG.44376.1	BGIOSGA013931	cis				MSTRG.12677.3	BGIOSGA014839	trans
MSTRG.44376.1	BGIOSGA013932	cis				MSTRG.12677.3	BGIOSGA014966	trans
MSTRG.44376.1	BGIOSGA013933	cis				MSTRG.12677.3	BGIOSGA015094	trans
MSTRG.44376.1	BGIOSGA013934	cis				MSTRG.12677.3	BGIOSGA015733	trans
MSTRG.44376.1	BGIOSGA013935	cis				MSTRG.12677.3	BGIOSGA015967	trans
MSTRG.44376.1	BGIOSGA013936	cis				MSTRG.12677.3	BGIOSGA016052	trans
MSTRG.44376.1	BGIOSGA013937	cis				MSTRG.12677.3	BGIOSGA016300	trans
MSTRG.44376.1	BGIOSGA013938	cis				MSTRG.12677.3	BGIOSGA016443	trans
MSTRG.44376.1	BGIOSGA013939	cis				MSTRG.12677.3	BGIOSGA016543	trans
MSTRG.44376.1	BGIOSGA013940	cis				MSTRG.12677.3	BGIOSGA016717	trans
MSTRG.44376.1	BGIOSGA013941	cis				MSTRG.12677.3	BGIOSGA016852	trans
MSTRG.44376.1	BGIOSGA013989	trans				MSTRG.12677.3	BGIOSGA017004	trans
MSTRG.44376.1	BGIOSGA014432	trans				MSTRG.12677.3	BGIOSGA017018	trans
MSTRG.44376.1	BGIOSGA014548	trans				MSTRG.12677.3	BGIOSGA017121	trans
MSTRG.44376.1	BGIOSGA014976	trans				MSTRG.12677.3	BGIOSGA017259	trans
MSTRG.44376.1	BGIOSGA014978	trans				MSTRG.12677.3	BGIOSGA017262	trans
MSTRG.44376.1	BGIOSGA014984	trans				MSTRG.12677.3	BGIOSGA017513	trans
MSTRG.44376.1	BGIOSGA016622	trans				MSTRG.12677.3	BGIOSGA017520	trans
MSTRG.44376.1	BGIOSGA017356	trans				MSTRG.12677.3	BGIOSGA017592	trans
MSTRG.44376.1	BGIOSGA017625	trans				MSTRG.12677.3	BGIOSGA017610	trans
MSTRG.44376.1	BGIOSGA017681	trans				MSTRG.12677.3	BGIOSGA017631	trans
MSTRG.44376.1	BGIOSGA017719	trans				MSTRG.12677.3	BGIOSGA017666	trans
MSTRG.44376.1	BGIOSGA017725	trans				MSTRG.12677.3	BGIOSGA017684	trans
MSTRG.44376.1	BGIOSGA017909	trans				MSTRG.12677.3	BGIOSGA017753	trans
MSTRG.44376.1	BGIOSGA018065	trans				MSTRG.12677.3	BGIOSGA017927	trans
MSTRG.44376.1	BGIOSGA018106	trans				MSTRG.12677.3	BGIOSGA018095	trans
MSTRG.44376.1	BGIOSGA018144	trans				MSTRG.12677.3	BGIOSGA018414	trans
MSTRG.44376.1	BGIOSGA018498	trans				MSTRG.12677.3	BGIOSGA018447	trans
MSTRG.44376.1	BGIOSGA018873	trans				MSTRG.12677.3	BGIOSGA018471	trans
MSTRG.44376.1	BGIOSGA019234	trans				MSTRG.12677.3	BGIOSGA018543	trans
MSTRG.44376.1	BGIOSGA019596	trans				MSTRG.12677.3	BGIOSGA018935	trans
MSTRG.44376.1	BGIOSGA019773	trans				MSTRG.12677.3	BGIOSGA019001	trans
MSTRG.44376.1	BGIOSGA020314	trans				MSTRG.12677.3	BGIOSGA019036	trans
MSTRG.44376.1	BGIOSGA020574	trans				MSTRG.12677.3	BGIOSGA019191	trans
MSTRG.44376.1	BGIOSGA020606	trans				MSTRG.12677.3	BGIOSGA019259	trans
MSTRG.44376.1	BGIOSGA020765	trans				MSTRG.12677.3	BGIOSGA019284	trans
MSTRG.44376.1	BGIOSGA021112	trans				MSTRG.12677.3	BGIOSGA019394	trans
MSTRG.44376.1	BGIOSGA021872	trans				MSTRG.12677.3	BGIOSGA019479	trans
MSTRG.44376.1	BGIOSGA022049	trans				MSTRG.12677.3	BGIOSGA019568	trans
MSTRG.44376.1	BGIOSGA022967	trans				MSTRG.12677.3	BGIOSGA019684	trans
MSTRG.44376.1	BGIOSGA023108	trans				MSTRG.12677.3	BGIOSGA019730	trans
MSTRG.44376.1	BGIOSGA023905	trans				MSTRG.12677.3	BGIOSGA019747	trans
MSTRG.44376.1	BGIOSGA024667	trans				MSTRG.12677.3	BGIOSGA019845	trans
MSTRG.44376.1	BGIOSGA024947	trans				MSTRG.12677.3	BGIOSGA020018	trans
MSTRG.44376.1	BGIOSGA025032	trans				MSTRG.12677.3	BGIOSGA020040	trans
MSTRG.44376.1	BGIOSGA026207	trans				MSTRG.12677.3	BGIOSGA020130	trans
MSTRG.44376.1	BGIOSGA026713	trans				MSTRG.12677.3	BGIOSGA020242	trans
MSTRG.44376.1	BGIOSGA027135	trans				MSTRG.12677.3	BGIOSGA020289	trans
MSTRG.44376.1	BGIOSGA027769	trans				MSTRG.12677.3	BGIOSGA020333	trans
MSTRG.44376.1	BGIOSGA027798	trans				MSTRG.12677.3	BGIOSGA020441	trans
MSTRG.44376.1	BGIOSGA027799	trans				MSTRG.12677.3	BGIOSGA020486	trans
MSTRG.44376.1	BGIOSGA027841	trans				MSTRG.12677.3	BGIOSGA020552	trans
MSTRG.44376.1	BGIOSGA028172	trans				MSTRG.12677.3	BGIOSGA020568	trans
MSTRG.44376.1	BGIOSGA028984	trans				MSTRG.12677.3	BGIOSGA020589	trans
MSTRG.44376.1	BGIOSGA029629	trans				MSTRG.12677.3	BGIOSGA020667	trans
MSTRG.44376.1	BGIOSGA030354	trans				MSTRG.12677.3	BGIOSGA020710	trans
MSTRG.44376.1	BGIOSGA031427	trans				MSTRG.12677.3	BGIOSGA020785	trans
MSTRG.44376.1	BGIOSGA031614	trans				MSTRG.12677.3	BGIOSGA020910	trans
MSTRG.44376.1	BGIOSGA032070	trans				MSTRG.12677.3	BGIOSGA021064	trans
MSTRG.44376.1	BGIOSGA032369	trans				MSTRG.12677.3	BGIOSGA021069	trans
MSTRG.44376.1	BGIOSGA032487	trans				MSTRG.12677.3	BGIOSGA021189	trans
MSTRG.44376.1	BGIOSGA032786	trans				MSTRG.12677.3	BGIOSGA021483	trans
MSTRG.44376.1	BGIOSGA033278	trans				MSTRG.12677.3	BGIOSGA021534	trans
MSTRG.44376.1	BGIOSGA034682	trans				MSTRG.12677.3	BGIOSGA021898	trans
MSTRG.44376.1	BGIOSGA035759	trans				MSTRG.12677.3	BGIOSGA022301	trans
MSTRG.44376.1	BGIOSGA036516	trans				MSTRG.12677.3	BGIOSGA022715	trans
MSTRG.44376.1	BGIOSGA036881	trans				MSTRG.12677.3	BGIOSGA023188	trans
MSTRG.44376.1	BGIOSGA037300	trans				MSTRG.12677.3	BGIOSGA023335	trans
MSTRG.44376.1	BGIOSGA038094	trans				MSTRG.12677.3	BGIOSGA023457	trans
MSTRG.44376.1	BGIOSGA038222	trans				MSTRG.12677.3	BGIOSGA023459	trans
MSTRG.44376.1	BGIOSGA040274	trans				MSTRG.12677.3	BGIOSGA023490	trans
MSTRG.44376.1	Oryza_sativa_newGene_39904	trans				MSTRG.12677.3	BGIOSGA023566	trans
MSTRG.44376.1	Oryza_sativa_newGene_721	trans				MSTRG.12677.3	BGIOSGA023598	trans
MSTRG.51442.2	BGIOSGA014547	cis				MSTRG.12677.3	BGIOSGA023698	trans
MSTRG.51442.2	BGIOSGA014548	cis				MSTRG.12677.3	BGIOSGA023732	trans
MSTRG.51442.2	BGIOSGA014549	cis				MSTRG.12677.3	BGIOSGA023911	trans
MSTRG.51442.2	BGIOSGA014550	cis				MSTRG.12677.3	BGIOSGA024095	trans
MSTRG.51442.2	BGIOSGA014551	cis				MSTRG.12677.3	BGIOSGA024099	trans
MSTRG.51442.2	BGIOSGA014552	cis				MSTRG.12677.3	BGIOSGA024190	trans
MSTRG.51442.2	BGIOSGA014553	cis				MSTRG.12677.3	BGIOSGA024305	trans
MSTRG.51442.2	BGIOSGA014554	cis				MSTRG.12677.3	BGIOSGA024884	trans
MSTRG.51442.2	BGIOSGA014555	cis				MSTRG.12677.3	BGIOSGA024908	trans
MSTRG.51442.2	BGIOSGA014556	cis				MSTRG.12677.3	BGIOSGA025020	trans
MSTRG.51442.2	BGIOSGA014557	cis				MSTRG.12677.3	BGIOSGA025240	trans
MSTRG.51442.2	BGIOSGA014558	cis				MSTRG.12677.3	BGIOSGA025248	trans
MSTRG.51442.2	BGIOSGA014559	cis				MSTRG.12677.3	BGIOSGA025249	trans
MSTRG.51442.2	BGIOSGA014560	cis				MSTRG.12677.3	BGIOSGA025422	trans
MSTRG.51442.2	BGIOSGA014561	cis				MSTRG.12677.3	BGIOSGA025520	trans
MSTRG.51442.2	BGIOSGA014562	cis				MSTRG.12677.3	BGIOSGA025873	trans
MSTRG.51442.2	BGIOSGA014563	cis				MSTRG.12677.3	BGIOSGA025952	trans
MSTRG.51442.2	BGIOSGA014564	cis				MSTRG.12677.3	BGIOSGA026026	trans
MSTRG.51442.2	BGIOSGA016909	cis				MSTRG.12677.3	BGIOSGA026210	trans
MSTRG.51442.2	BGIOSGA016910	cis				MSTRG.12677.3	BGIOSGA026224	trans
MSTRG.51442.2	BGIOSGA016911	cis				MSTRG.12677.3	BGIOSGA026255	trans
MSTRG.51442.2	BGIOSGA016912	cis				MSTRG.12677.3	BGIOSGA026396	trans
MSTRG.51442.2	BGIOSGA016913	cis				MSTRG.12677.3	BGIOSGA026407	trans
MSTRG.51442.2	BGIOSGA016914	cis				MSTRG.12677.3	BGIOSGA026434	trans
MSTRG.51442.2	BGIOSGA016915	cis				MSTRG.12677.3	BGIOSGA026497	trans
MSTRG.51442.2	BGIOSGA016917	cis				MSTRG.12677.3	BGIOSGA026527	trans
MSTRG.51442.2	BGIOSGA016918	cis				MSTRG.12677.3	BGIOSGA026912	trans
MSTRG.51442.2	BGIOSGA016919	cis				MSTRG.12677.3	BGIOSGA026960	trans
MSTRG.51442.2	BGIOSGA016920	cis				MSTRG.12677.3	BGIOSGA027052	trans
MSTRG.51442.2	BGIOSGA016921	cis				MSTRG.12677.3	BGIOSGA027053	trans
MSTRG.51442.2	BGIOSGA016922	cis				MSTRG.12677.3	BGIOSGA027468	trans
MSTRG.51442.2	BGIOSGA018768	trans				MSTRG.12677.3	BGIOSGA027709	trans
MSTRG.51442.2	BGIOSGA028882	trans				MSTRG.12677.3	BGIOSGA027864	trans
MSTRG.51442.2	BGIOSGA034792	trans				MSTRG.12677.3	BGIOSGA027932	trans
MSTRG.52852.1	BGIOSGA006257	trans				MSTRG.12677.3	BGIOSGA027945	trans
MSTRG.52852.1	BGIOSGA007984	trans				MSTRG.12677.3	BGIOSGA027973	trans
MSTRG.52852.1	BGIOSGA009058	trans				MSTRG.12677.3	BGIOSGA028156	trans
MSTRG.52852.1	BGIOSGA013626	trans				MSTRG.12677.3	BGIOSGA028475	trans
MSTRG.52852.1	BGIOSGA014092	cis				MSTRG.12677.3	BGIOSGA028722	trans
MSTRG.52852.1	BGIOSGA014094	cis				MSTRG.12677.3	BGIOSGA028759	trans
MSTRG.52852.1	BGIOSGA014095	cis				MSTRG.12677.3	BGIOSGA028796	trans
MSTRG.52852.1	BGIOSGA014096	cis				MSTRG.12677.3	BGIOSGA028966	trans
MSTRG.52852.1	BGIOSGA014097	cis				MSTRG.12677.3	BGIOSGA028995	trans
MSTRG.52852.1	BGIOSGA014098	cis				MSTRG.12677.3	BGIOSGA029118	trans
MSTRG.52852.1	BGIOSGA014099	cis				MSTRG.12677.3	BGIOSGA029383	trans
MSTRG.52852.1	BGIOSGA014100	cis				MSTRG.12677.3	BGIOSGA029519	trans
MSTRG.52852.1	BGIOSGA014101	cis				MSTRG.12677.3	BGIOSGA029550	trans
MSTRG.52852.1	BGIOSGA017341	cis				MSTRG.12677.3	BGIOSGA029584	trans
MSTRG.52852.1	BGIOSGA017342	cis				MSTRG.12677.3	BGIOSGA029733	trans
MSTRG.52852.1	BGIOSGA017343	cis				MSTRG.12677.3	BGIOSGA029983	trans
MSTRG.52852.1	BGIOSGA017344	cis				MSTRG.12677.3	BGIOSGA030660	trans
MSTRG.52852.1	BGIOSGA017346	cis				MSTRG.12677.3	BGIOSGA030839	trans
MSTRG.52852.1	BGIOSGA017347	cis				MSTRG.12677.3	BGIOSGA030938	trans
MSTRG.52852.1	BGIOSGA017348	cis				MSTRG.12677.3	BGIOSGA031186	trans
MSTRG.52852.1	BGIOSGA017349	cis				MSTRG.12677.3	BGIOSGA031292	trans
MSTRG.52852.1	BGIOSGA019039	trans				MSTRG.12677.3	BGIOSGA031549	trans
MSTRG.52852.1	BGIOSGA020646	trans				MSTRG.12677.3	BGIOSGA031575	trans
MSTRG.52852.1	BGIOSGA028953	trans				MSTRG.12677.3	BGIOSGA032012	trans
MSTRG.5543.1	BGIOSGA000225	trans				MSTRG.12677.3	BGIOSGA032030	cis
MSTRG.5543.1	BGIOSGA000228	trans				MSTRG.12677.3	BGIOSGA032031	cis
MSTRG.5543.1	BGIOSGA000242	trans				MSTRG.12677.3	BGIOSGA032032	cis
MSTRG.5543.1	BGIOSGA000279	trans				MSTRG.12677.3	BGIOSGA032033	cis
MSTRG.5543.1	BGIOSGA000328	trans				MSTRG.12677.3	BGIOSGA032034	cis
MSTRG.5543.1	BGIOSGA000395	trans				MSTRG.12677.3	BGIOSGA032035	cis
MSTRG.5543.1	BGIOSGA000474	trans				MSTRG.12677.3	BGIOSGA032036	cis
MSTRG.5543.1	BGIOSGA000730	trans				MSTRG.12677.3	BGIOSGA032037	cis
MSTRG.5543.1	BGIOSGA000960	cis				MSTRG.12677.3	BGIOSGA032043	trans
MSTRG.5543.1	BGIOSGA000961	cis				MSTRG.12677.3	BGIOSGA032079	trans
MSTRG.5543.1	BGIOSGA000962	cis				MSTRG.12677.3	BGIOSGA032208	trans
MSTRG.5543.1	BGIOSGA000963	cis				MSTRG.12677.3	BGIOSGA032255	trans
MSTRG.5543.1	BGIOSGA000964	cis				MSTRG.12677.3	BGIOSGA032270	trans
MSTRG.5543.1	BGIOSGA000965	cis				MSTRG.12677.3	BGIOSGA032547	trans
MSTRG.5543.1	BGIOSGA000966	cis				MSTRG.12677.3	BGIOSGA032819	cis
MSTRG.5543.1	BGIOSGA000967	cis				MSTRG.12677.3	BGIOSGA032820	cis
MSTRG.5543.1	BGIOSGA000968	cis				MSTRG.12677.3	BGIOSGA032821	cis
MSTRG.5543.1	BGIOSGA000969	cis				MSTRG.12677.3	BGIOSGA032822	cis
MSTRG.5543.1	BGIOSGA000970	cis				MSTRG.12677.3	BGIOSGA032823	cis
MSTRG.5543.1	BGIOSGA000971	cis				MSTRG.12677.3	BGIOSGA032824	cis
MSTRG.5543.1	BGIOSGA000972	cis				MSTRG.12677.3	BGIOSGA032892	trans
MSTRG.5543.1	BGIOSGA000973	cis				MSTRG.12677.3	BGIOSGA032920	trans
MSTRG.5543.1	BGIOSGA000974	cis				MSTRG.12677.3	BGIOSGA033188	trans
MSTRG.5543.1	BGIOSGA000976	cis				MSTRG.12677.3	BGIOSGA033238	trans
MSTRG.5543.1	BGIOSGA000977	both				MSTRG.12677.3	BGIOSGA033314	trans
MSTRG.5543.1	BGIOSGA000978	cis				MSTRG.12677.3	BGIOSGA033427	trans
MSTRG.5543.1	BGIOSGA001286	trans				MSTRG.12677.3	BGIOSGA033559	trans
MSTRG.5543.1	BGIOSGA001340	trans				MSTRG.12677.3	BGIOSGA033688	trans
MSTRG.5543.1	BGIOSGA001799	trans				MSTRG.12677.3	BGIOSGA033690	trans
MSTRG.5543.1	BGIOSGA001892	trans				MSTRG.12677.3	BGIOSGA033849	trans
MSTRG.5543.1	BGIOSGA001923	trans				MSTRG.12677.3	BGIOSGA033867	trans
MSTRG.5543.1	BGIOSGA001954	trans				MSTRG.12677.3	BGIOSGA034171	trans
MSTRG.5543.1	BGIOSGA002056	trans				MSTRG.12677.3	BGIOSGA034234	trans
MSTRG.5543.1	BGIOSGA002067	trans				MSTRG.12677.3	BGIOSGA034284	trans
MSTRG.5543.1	BGIOSGA002103	trans				MSTRG.12677.3	BGIOSGA034401	trans
MSTRG.5543.1	BGIOSGA002127	trans				MSTRG.12677.3	BGIOSGA034526	trans
MSTRG.5543.1	BGIOSGA002187	trans				MSTRG.12677.3	BGIOSGA034691	trans
MSTRG.5543.1	BGIOSGA002215	trans				MSTRG.12677.3	BGIOSGA034713	trans
MSTRG.5543.1	BGIOSGA002305	trans				MSTRG.12677.3	BGIOSGA034733	trans
MSTRG.5543.1	BGIOSGA002527	trans				MSTRG.12677.3	BGIOSGA035061	trans
MSTRG.5543.1	BGIOSGA002542	trans				MSTRG.12677.3	BGIOSGA035572	trans
MSTRG.5543.1	BGIOSGA002554	trans				MSTRG.12677.3	BGIOSGA035641	trans
MSTRG.5543.1	BGIOSGA002576	trans				MSTRG.12677.3	BGIOSGA035696	trans
MSTRG.5543.1	BGIOSGA002621	trans				MSTRG.12677.3	BGIOSGA035769	trans
MSTRG.5543.1	BGIOSGA002724	trans				MSTRG.12677.3	BGIOSGA035930	trans
MSTRG.5543.1	BGIOSGA002734	trans				MSTRG.12677.3	BGIOSGA035999	trans
MSTRG.5543.1	BGIOSGA002892	trans				MSTRG.12677.3	BGIOSGA036094	trans
MSTRG.5543.1	BGIOSGA003025	trans				MSTRG.12677.3	BGIOSGA036112	trans
MSTRG.5543.1	BGIOSGA003050	trans				MSTRG.12677.3	BGIOSGA036271	trans
MSTRG.5543.1	BGIOSGA003104	trans				MSTRG.12677.3	BGIOSGA036341	trans
MSTRG.5543.1	BGIOSGA003191	trans				MSTRG.12677.3	BGIOSGA036403	trans
MSTRG.5543.1	BGIOSGA003247	trans				MSTRG.12677.3	BGIOSGA036418	trans
MSTRG.5543.1	BGIOSGA003282	trans				MSTRG.12677.3	BGIOSGA036426	trans
MSTRG.5543.1	BGIOSGA003312	trans				MSTRG.12677.3	BGIOSGA036920	trans
MSTRG.5543.1	BGIOSGA003468	trans				MSTRG.12677.3	BGIOSGA037089	trans
MSTRG.5543.1	BGIOSGA003483	trans				MSTRG.12677.3	BGIOSGA037100	trans
MSTRG.5543.1	BGIOSGA003591	trans				MSTRG.12677.3	BGIOSGA037183	trans
MSTRG.5543.1	BGIOSGA003733	trans				MSTRG.12677.3	BGIOSGA037209	trans
MSTRG.5543.1	BGIOSGA003766	trans				MSTRG.12677.3	BGIOSGA037211	trans
MSTRG.5543.1	BGIOSGA003883	trans				MSTRG.12677.3	BGIOSGA037228	trans
MSTRG.5543.1	BGIOSGA003893	trans				MSTRG.12677.3	BGIOSGA037243	trans
MSTRG.5543.1	BGIOSGA004025	trans				MSTRG.12677.3	BGIOSGA037494	trans
MSTRG.5543.1	BGIOSGA004098	trans				MSTRG.12677.3	BGIOSGA037498	trans
MSTRG.5543.1	BGIOSGA004131	trans				MSTRG.12677.3	BGIOSGA037712	trans
MSTRG.5543.1	BGIOSGA004160	trans				MSTRG.12677.3	BGIOSGA037751	trans
MSTRG.5543.1	BGIOSGA004210	trans				MSTRG.12677.3	BGIOSGA037778	trans
MSTRG.5543.1	BGIOSGA004245	trans				MSTRG.12677.3	BGIOSGA037800	trans
MSTRG.5543.1	BGIOSGA004253	cis				MSTRG.12677.3	BGIOSGA037831	trans
MSTRG.5543.1	BGIOSGA004254	cis				MSTRG.12677.3	BGIOSGA037873	trans
MSTRG.5543.1	BGIOSGA004255	cis				MSTRG.12677.3	BGIOSGA038083	trans
MSTRG.5543.1	BGIOSGA004256	cis				MSTRG.12677.3	BGIOSGA038810	trans
MSTRG.5543.1	BGIOSGA004257	cis				MSTRG.12677.3	Oryza_sativa_newGene_10484	trans
MSTRG.5543.1	BGIOSGA004258	both				MSTRG.12677.3	Oryza_sativa_newGene_11141	trans
MSTRG.5543.1	BGIOSGA004259	both				MSTRG.12677.3	Oryza_sativa_newGene_16256	trans
MSTRG.5543.1	BGIOSGA004260	cis				MSTRG.12677.3	Oryza_sativa_newGene_16746	trans
MSTRG.5543.1	BGIOSGA004261	cis				MSTRG.12677.3	Oryza_sativa_newGene_16893	trans
MSTRG.5543.1	BGIOSGA004262	cis				MSTRG.12677.3	Oryza_sativa_newGene_18449	trans
MSTRG.5543.1	BGIOSGA004264	cis				MSTRG.12677.3	Oryza_sativa_newGene_22325	trans
MSTRG.5543.1	BGIOSGA004265	both				MSTRG.12677.3	Oryza_sativa_newGene_22793	trans
MSTRG.5543.1	BGIOSGA004271	trans				MSTRG.12677.3	Oryza_sativa_newGene_2404	trans
MSTRG.5543.1	BGIOSGA004308	trans				MSTRG.12677.3	Oryza_sativa_newGene_26339	trans
MSTRG.5543.1	BGIOSGA004372	trans				MSTRG.12677.3	Oryza_sativa_newGene_26795	trans
MSTRG.5543.1	BGIOSGA004514	trans				MSTRG.12677.3	Oryza_sativa_newGene_2886	trans
MSTRG.5543.1	BGIOSGA004521	trans				MSTRG.12677.3	Oryza_sativa_newGene_32873	trans
MSTRG.5543.1	BGIOSGA004712	trans				MSTRG.12677.3	Oryza_sativa_newGene_32912	trans
MSTRG.5543.1	BGIOSGA004750	trans				MSTRG.12677.3	Oryza_sativa_newGene_34168	trans
MSTRG.5543.1	BGIOSGA004789	trans				MSTRG.12677.3	Oryza_sativa_newGene_34582	trans
MSTRG.5543.1	BGIOSGA004903	trans				MSTRG.12677.3	Oryza_sativa_newGene_34874	trans
MSTRG.5543.1	BGIOSGA004931	trans				MSTRG.12677.3	Oryza_sativa_newGene_3545	trans
MSTRG.5543.1	BGIOSGA005116	trans				MSTRG.12677.3	Oryza_sativa_newGene_3546	trans
MSTRG.5543.1	BGIOSGA005183	trans				MSTRG.12677.3	Oryza_sativa_newGene_41326	trans
MSTRG.5543.1	BGIOSGA005248	trans				MSTRG.12677.3	Oryza_sativa_newGene_42092	trans
MSTRG.5543.1	BGIOSGA005273	trans				MSTRG.12677.3	Oryza_sativa_newGene_42410	trans
MSTRG.5543.1	BGIOSGA005496	trans				MSTRG.12677.3	Oryza_sativa_newGene_5440	trans
MSTRG.5543.1	BGIOSGA005524	trans				MSTRG.12677.3	Oryza_sativa_newGene_5446	trans
MSTRG.5543.1	BGIOSGA005551	trans				MSTRG.12677.3	Oryza_sativa_newGene_5450	trans
MSTRG.5543.1	BGIOSGA005795	trans				MSTRG.12677.3	Oryza_sativa_newGene_6951	trans
MSTRG.5543.1	BGIOSGA005869	trans				MSTRG.13889.1	BGIOSGA000002	trans
MSTRG.5543.1	BGIOSGA006056	trans				MSTRG.13889.1	BGIOSGA000014	trans
MSTRG.5543.1	BGIOSGA006148	trans				MSTRG.13889.1	BGIOSGA000063	trans
MSTRG.5543.1	BGIOSGA006149	trans				MSTRG.13889.1	BGIOSGA000070	trans
MSTRG.5543.1	BGIOSGA006213	trans				MSTRG.13889.1	BGIOSGA000227	trans
MSTRG.5543.1	BGIOSGA006315	trans				MSTRG.13889.1	BGIOSGA000456	trans
MSTRG.5543.1	BGIOSGA006555	trans				MSTRG.13889.1	BGIOSGA000553	trans
MSTRG.5543.1	BGIOSGA006768	trans				MSTRG.13889.1	BGIOSGA000588	trans
MSTRG.5543.1	BGIOSGA006807	trans				MSTRG.13889.1	BGIOSGA000662	trans
MSTRG.5543.1	BGIOSGA006951	trans				MSTRG.13889.1	BGIOSGA000679	trans
MSTRG.5543.1	BGIOSGA006997	trans				MSTRG.13889.1	BGIOSGA000844	trans
MSTRG.5543.1	BGIOSGA007089	trans				MSTRG.13889.1	BGIOSGA000954	trans
MSTRG.5543.1	BGIOSGA007152	trans				MSTRG.13889.1	BGIOSGA001007	trans
MSTRG.5543.1	BGIOSGA007157	trans				MSTRG.13889.1	BGIOSGA001019	trans
MSTRG.5543.1	BGIOSGA007174	trans				MSTRG.13889.1	BGIOSGA001042	trans
MSTRG.5543.1	BGIOSGA007178	trans				MSTRG.13889.1	BGIOSGA001229	trans
MSTRG.5543.1	BGIOSGA007259	trans				MSTRG.13889.1	BGIOSGA001340	trans
MSTRG.5543.1	BGIOSGA007348	trans				MSTRG.13889.1	BGIOSGA001425	trans
MSTRG.5543.1	BGIOSGA007411	trans				MSTRG.13889.1	BGIOSGA001468	trans
MSTRG.5543.1	BGIOSGA007485	trans				MSTRG.13889.1	BGIOSGA002093	trans
MSTRG.5543.1	BGIOSGA007535	trans				MSTRG.13889.1	BGIOSGA002175	trans
MSTRG.5543.1	BGIOSGA007641	trans				MSTRG.13889.1	BGIOSGA002187	trans
MSTRG.5543.1	BGIOSGA007797	trans				MSTRG.13889.1	BGIOSGA002235	trans
MSTRG.5543.1	BGIOSGA007930	trans				MSTRG.13889.1	BGIOSGA002305	trans
MSTRG.5543.1	BGIOSGA008021	trans				MSTRG.13889.1	BGIOSGA002542	trans
MSTRG.5543.1	BGIOSGA008034	trans				MSTRG.13889.1	BGIOSGA002614	trans
MSTRG.5543.1	BGIOSGA008078	trans				MSTRG.13889.1	BGIOSGA002777	trans
MSTRG.5543.1	BGIOSGA008261	trans				MSTRG.13889.1	BGIOSGA002840	trans
MSTRG.5543.1	BGIOSGA008309	trans				MSTRG.13889.1	BGIOSGA002890	trans
MSTRG.5543.1	BGIOSGA008379	trans				MSTRG.13889.1	BGIOSGA002897	trans
MSTRG.5543.1	BGIOSGA008706	trans				MSTRG.13889.1	BGIOSGA003038	trans
MSTRG.5543.1	BGIOSGA008735	trans				MSTRG.13889.1	BGIOSGA003372	trans
MSTRG.5543.1	BGIOSGA008939	trans				MSTRG.13889.1	BGIOSGA003514	trans
MSTRG.5543.1	BGIOSGA008977	trans				MSTRG.13889.1	BGIOSGA003813	trans
MSTRG.5543.1	BGIOSGA009181	trans				MSTRG.13889.1	BGIOSGA004055	trans
MSTRG.5543.1	BGIOSGA009190	trans				MSTRG.13889.1	BGIOSGA004093	trans
MSTRG.5543.1	BGIOSGA009226	trans				MSTRG.13889.1	BGIOSGA004160	trans
MSTRG.5543.1	BGIOSGA009251	trans				MSTRG.13889.1	BGIOSGA004246	trans
MSTRG.5543.1	BGIOSGA009394	trans				MSTRG.13889.1	BGIOSGA004454	trans
MSTRG.5543.1	BGIOSGA009453	trans				MSTRG.13889.1	BGIOSGA004487	trans
MSTRG.5543.1	BGIOSGA009546	trans				MSTRG.13889.1	BGIOSGA004535	trans
MSTRG.5543.1	BGIOSGA009556	trans				MSTRG.13889.1	BGIOSGA004603	trans
MSTRG.5543.1	BGIOSGA009671	trans				MSTRG.13889.1	BGIOSGA004668	trans
MSTRG.5543.1	BGIOSGA009700	trans				MSTRG.13889.1	BGIOSGA004680	trans
MSTRG.5543.1	BGIOSGA009701	trans				MSTRG.13889.1	BGIOSGA004762	trans
MSTRG.5543.1	BGIOSGA009723	trans				MSTRG.13889.1	BGIOSGA005288	trans
MSTRG.5543.1	BGIOSGA009804	trans				MSTRG.13889.1	BGIOSGA005359	trans
MSTRG.5543.1	BGIOSGA009807	trans				MSTRG.13889.1	BGIOSGA005496	trans
MSTRG.5543.1	BGIOSGA009840	trans				MSTRG.13889.1	BGIOSGA005789	trans
MSTRG.5543.1	BGIOSGA009909	trans				MSTRG.13889.1	BGIOSGA005811	trans
MSTRG.5543.1	BGIOSGA009915	trans				MSTRG.13889.1	BGIOSGA006056	trans
MSTRG.5543.1	BGIOSGA009919	trans				MSTRG.13889.1	BGIOSGA006325	trans
MSTRG.5543.1	BGIOSGA009938	trans				MSTRG.13889.1	BGIOSGA006402	trans
MSTRG.5543.1	BGIOSGA009950	trans				MSTRG.13889.1	BGIOSGA006660	trans
MSTRG.5543.1	BGIOSGA010017	trans				MSTRG.13889.1	BGIOSGA007059	trans
MSTRG.5543.1	BGIOSGA010018	trans				MSTRG.13889.1	BGIOSGA007063	trans
MSTRG.5543.1	BGIOSGA010030	trans				MSTRG.13889.1	BGIOSGA007079	trans
MSTRG.5543.1	BGIOSGA010070	trans				MSTRG.13889.1	BGIOSGA007131	trans
MSTRG.5543.1	BGIOSGA010144	trans				MSTRG.13889.1	BGIOSGA007152	trans
MSTRG.5543.1	BGIOSGA010154	trans				MSTRG.13889.1	BGIOSGA007259	trans
MSTRG.5543.1	BGIOSGA010257	trans				MSTRG.13889.1	BGIOSGA007322	trans
MSTRG.5543.1	BGIOSGA010346	trans				MSTRG.13889.1	BGIOSGA007340	trans
MSTRG.5543.1	BGIOSGA010411	trans				MSTRG.13889.1	BGIOSGA007399	trans
MSTRG.5543.1	BGIOSGA010422	trans				MSTRG.13889.1	BGIOSGA007535	trans
MSTRG.5543.1	BGIOSGA010471	trans				MSTRG.13889.1	BGIOSGA007537	trans
MSTRG.5543.1	BGIOSGA010628	trans				MSTRG.13889.1	BGIOSGA007551	trans
MSTRG.5543.1	BGIOSGA010736	trans				MSTRG.13889.1	BGIOSGA007621	trans
MSTRG.5543.1	BGIOSGA010770	trans				MSTRG.13889.1	BGIOSGA007685	trans
MSTRG.5543.1	BGIOSGA010819	trans				MSTRG.13889.1	BGIOSGA007797	trans
MSTRG.5543.1	BGIOSGA010848	trans				MSTRG.13889.1	BGIOSGA007930	trans
MSTRG.5543.1	BGIOSGA011029	trans				MSTRG.13889.1	BGIOSGA007953	trans
MSTRG.5543.1	BGIOSGA011115	trans				MSTRG.13889.1	BGIOSGA008025	trans
MSTRG.5543.1	BGIOSGA011145	trans				MSTRG.13889.1	BGIOSGA008311	trans
MSTRG.5543.1	BGIOSGA011159	trans				MSTRG.13889.1	BGIOSGA008346	trans
MSTRG.5543.1	BGIOSGA011197	trans				MSTRG.13889.1	BGIOSGA008735	trans
MSTRG.5543.1	BGIOSGA011207	trans				MSTRG.13889.1	BGIOSGA008977	trans
MSTRG.5543.1	BGIOSGA011426	trans				MSTRG.13889.1	BGIOSGA009036	trans
MSTRG.5543.1	BGIOSGA011521	trans				MSTRG.13889.1	BGIOSGA009136	trans
MSTRG.5543.1	BGIOSGA011800	trans				MSTRG.13889.1	BGIOSGA009149	trans
MSTRG.5543.1	BGIOSGA011861	trans				MSTRG.13889.1	BGIOSGA009185	trans
MSTRG.5543.1	BGIOSGA011881	trans				MSTRG.13889.1	BGIOSGA009211	trans
MSTRG.5543.1	BGIOSGA011889	trans				MSTRG.13889.1	BGIOSGA009297	trans
MSTRG.5543.1	BGIOSGA011894	trans				MSTRG.13889.1	BGIOSGA009303	trans
MSTRG.5543.1	BGIOSGA012139	trans				MSTRG.13889.1	BGIOSGA009320	trans
MSTRG.5543.1	BGIOSGA012214	trans				MSTRG.13889.1	BGIOSGA009393	trans
MSTRG.5543.1	BGIOSGA012252	trans				MSTRG.13889.1	BGIOSGA009589	trans
MSTRG.5543.1	BGIOSGA012253	trans				MSTRG.13889.1	BGIOSGA009594	trans
MSTRG.5543.1	BGIOSGA012294	trans				MSTRG.13889.1	BGIOSGA009671	trans
MSTRG.5543.1	BGIOSGA012306	trans				MSTRG.13889.1	BGIOSGA009807	trans
MSTRG.5543.1	BGIOSGA012309	trans				MSTRG.13889.1	BGIOSGA009809	trans
MSTRG.5543.1	BGIOSGA012378	trans				MSTRG.13889.1	BGIOSGA009833	trans
MSTRG.5543.1	BGIOSGA012465	trans				MSTRG.13889.1	BGIOSGA009915	trans
MSTRG.5543.1	BGIOSGA012539	trans				MSTRG.13889.1	BGIOSGA009950	trans
MSTRG.5543.1	BGIOSGA012818	trans				MSTRG.13889.1	BGIOSGA009965	trans
MSTRG.5543.1	BGIOSGA012823	trans				MSTRG.13889.1	BGIOSGA010017	trans
MSTRG.5543.1	BGIOSGA012828	trans				MSTRG.13889.1	BGIOSGA010444	trans
MSTRG.5543.1	BGIOSGA013092	trans				MSTRG.13889.1	BGIOSGA010770	trans
MSTRG.5543.1	BGIOSGA013165	trans				MSTRG.13889.1	BGIOSGA011195	trans
MSTRG.5543.1	BGIOSGA013230	trans				MSTRG.13889.1	BGIOSGA011221	trans
MSTRG.5543.1	BGIOSGA013282	trans				MSTRG.13889.1	BGIOSGA011348	trans
MSTRG.5543.1	BGIOSGA013349	trans				MSTRG.13889.1	BGIOSGA011355	trans
MSTRG.5543.1	BGIOSGA013378	trans				MSTRG.13889.1	BGIOSGA011388	trans
MSTRG.5543.1	BGIOSGA013452	trans				MSTRG.13889.1	BGIOSGA011408	trans
MSTRG.5543.1	BGIOSGA013473	trans				MSTRG.13889.1	BGIOSGA011588	trans
MSTRG.5543.1	BGIOSGA013497	trans				MSTRG.13889.1	BGIOSGA011614	trans
MSTRG.5543.1	BGIOSGA013556	trans				MSTRG.13889.1	BGIOSGA011650	trans
MSTRG.5543.1	BGIOSGA013588	trans				MSTRG.13889.1	BGIOSGA011710	trans
MSTRG.5543.1	BGIOSGA013593	trans				MSTRG.13889.1	BGIOSGA011800	trans
MSTRG.5543.1	BGIOSGA013621	trans				MSTRG.13889.1	BGIOSGA011857	trans
MSTRG.5543.1	BGIOSGA013656	trans				MSTRG.13889.1	BGIOSGA011860	trans
MSTRG.5543.1	BGIOSGA013711	trans				MSTRG.13889.1	BGIOSGA011902	trans
MSTRG.5543.1	BGIOSGA013743	trans				MSTRG.13889.1	BGIOSGA012074	trans
MSTRG.5543.1	BGIOSGA013764	trans				MSTRG.13889.1	BGIOSGA012108	trans
MSTRG.5543.1	BGIOSGA013816	trans				MSTRG.13889.1	BGIOSGA012622	trans
MSTRG.5543.1	BGIOSGA013878	trans				MSTRG.13889.1	BGIOSGA012652	trans
MSTRG.5543.1	BGIOSGA013897	trans				MSTRG.13889.1	BGIOSGA012786	trans
MSTRG.5543.1	BGIOSGA013921	trans				MSTRG.13889.1	BGIOSGA012803	trans
MSTRG.5543.1	BGIOSGA014084	trans				MSTRG.13889.1	BGIOSGA012985	trans
MSTRG.5543.1	BGIOSGA014260	trans				MSTRG.13889.1	BGIOSGA013061	trans
MSTRG.5543.1	BGIOSGA014261	trans				MSTRG.13889.1	BGIOSGA013167	trans
MSTRG.5543.1	BGIOSGA014309	trans				MSTRG.13889.1	BGIOSGA013195	trans
MSTRG.5543.1	BGIOSGA014345	trans				MSTRG.13889.1	BGIOSGA013230	trans
MSTRG.5543.1	BGIOSGA014346	trans				MSTRG.13889.1	BGIOSGA013259	trans
MSTRG.5543.1	BGIOSGA014362	trans				MSTRG.13889.1	BGIOSGA013310	trans
MSTRG.5543.1	BGIOSGA014373	trans				MSTRG.13889.1	BGIOSGA013349	trans
MSTRG.5543.1	BGIOSGA014383	trans				MSTRG.13889.1	BGIOSGA013473	trans
MSTRG.5543.1	BGIOSGA014556	trans				MSTRG.13889.1	BGIOSGA013719	trans
MSTRG.5543.1	BGIOSGA014662	trans				MSTRG.13889.1	BGIOSGA013744	trans
MSTRG.5543.1	BGIOSGA014703	trans				MSTRG.13889.1	BGIOSGA014084	trans
MSTRG.5543.1	BGIOSGA014892	trans				MSTRG.13889.1	BGIOSGA014120	trans
MSTRG.5543.1	BGIOSGA014915	trans				MSTRG.13889.1	BGIOSGA014222	trans
MSTRG.5543.1	BGIOSGA015026	trans				MSTRG.13889.1	BGIOSGA014224	trans
MSTRG.5543.1	BGIOSGA015043	trans				MSTRG.13889.1	BGIOSGA014351	trans
MSTRG.5543.1	BGIOSGA015089	trans				MSTRG.13889.1	BGIOSGA014376	trans
MSTRG.5543.1	BGIOSGA015093	trans				MSTRG.13889.1	BGIOSGA014383	trans
MSTRG.5543.1	BGIOSGA015338	trans				MSTRG.13889.1	BGIOSGA014528	trans
MSTRG.5543.1	BGIOSGA015387	trans				MSTRG.13889.1	BGIOSGA014596	trans
MSTRG.5543.1	BGIOSGA015494	trans				MSTRG.13889.1	BGIOSGA014748	trans
MSTRG.5543.1	BGIOSGA015509	trans				MSTRG.13889.1	BGIOSGA014886	trans
MSTRG.5543.1	BGIOSGA015528	trans				MSTRG.13889.1	BGIOSGA014892	trans
MSTRG.5543.1	BGIOSGA015647	trans				MSTRG.13889.1	BGIOSGA015084	trans
MSTRG.5543.1	BGIOSGA015677	trans				MSTRG.13889.1	BGIOSGA015162	trans
MSTRG.5543.1	BGIOSGA015731	trans				MSTRG.13889.1	BGIOSGA015344	trans
MSTRG.5543.1	BGIOSGA015780	trans				MSTRG.13889.1	BGIOSGA015532	trans
MSTRG.5543.1	BGIOSGA015994	trans				MSTRG.13889.1	BGIOSGA015780	trans
MSTRG.5543.1	BGIOSGA015995	trans				MSTRG.13889.1	BGIOSGA016283	trans
MSTRG.5543.1	BGIOSGA016089	trans				MSTRG.13889.1	BGIOSGA016310	trans
MSTRG.5543.1	BGIOSGA016118	trans				MSTRG.13889.1	BGIOSGA016376	trans
MSTRG.5543.1	BGIOSGA016256	trans				MSTRG.13889.1	BGIOSGA016393	trans
MSTRG.5543.1	BGIOSGA016395	trans				MSTRG.13889.1	BGIOSGA016945	trans
MSTRG.5543.1	BGIOSGA016459	trans				MSTRG.13889.1	BGIOSGA017004	trans
MSTRG.5543.1	BGIOSGA016523	trans				MSTRG.13889.1	BGIOSGA017116	trans
MSTRG.5543.1	BGIOSGA016657	trans				MSTRG.13889.1	BGIOSGA017225	trans
MSTRG.5543.1	BGIOSGA016691	trans				MSTRG.13889.1	BGIOSGA017244	trans
MSTRG.5543.1	BGIOSGA016747	trans				MSTRG.13889.1	BGIOSGA017442	trans
MSTRG.5543.1	BGIOSGA016840	trans				MSTRG.13889.1	BGIOSGA017746	trans
MSTRG.5543.1	BGIOSGA016912	trans				MSTRG.13889.1	BGIOSGA017794	trans
MSTRG.5543.1	BGIOSGA016931	trans				MSTRG.13889.1	BGIOSGA017901	trans
MSTRG.5543.1	BGIOSGA016941	trans				MSTRG.13889.1	BGIOSGA017996	trans
MSTRG.5543.1	BGIOSGA016956	trans				MSTRG.13889.1	BGIOSGA018064	trans
MSTRG.5543.1	BGIOSGA017116	trans				MSTRG.13889.1	BGIOSGA018085	trans
MSTRG.5543.1	BGIOSGA017121	trans				MSTRG.13889.1	BGIOSGA018114	trans
MSTRG.5543.1	BGIOSGA017407	trans				MSTRG.13889.1	BGIOSGA018376	trans
MSTRG.5543.1	BGIOSGA017498	trans				MSTRG.13889.1	BGIOSGA018414	trans
MSTRG.5543.1	BGIOSGA017514	trans				MSTRG.13889.1	BGIOSGA018463	trans
MSTRG.5543.1	BGIOSGA017654	trans				MSTRG.13889.1	BGIOSGA018751	trans
MSTRG.5543.1	BGIOSGA017657	trans				MSTRG.13889.1	BGIOSGA018753	trans
MSTRG.5543.1	BGIOSGA017746	trans				MSTRG.13889.1	BGIOSGA018763	trans
MSTRG.5543.1	BGIOSGA017794	trans				MSTRG.13889.1	BGIOSGA018792	trans
MSTRG.5543.1	BGIOSGA018026	trans				MSTRG.13889.1	BGIOSGA019005	trans
MSTRG.5543.1	BGIOSGA018085	trans				MSTRG.13889.1	BGIOSGA019120	trans
MSTRG.5543.1	BGIOSGA018121	trans				MSTRG.13889.1	BGIOSGA019169	trans
MSTRG.5543.1	BGIOSGA018255	trans				MSTRG.13889.1	BGIOSGA019187	trans
MSTRG.5543.1	BGIOSGA018264	trans				MSTRG.13889.1	BGIOSGA019216	trans
MSTRG.5543.1	BGIOSGA018277	trans				MSTRG.13889.1	BGIOSGA019308	trans
MSTRG.5543.1	BGIOSGA018311	trans				MSTRG.13889.1	BGIOSGA019449	trans
MSTRG.5543.1	BGIOSGA018318	trans				MSTRG.13889.1	BGIOSGA019531	trans
MSTRG.5543.1	BGIOSGA018367	trans				MSTRG.13889.1	BGIOSGA019592	trans
MSTRG.5543.1	BGIOSGA018669	trans				MSTRG.13889.1	BGIOSGA019714	trans
MSTRG.5543.1	BGIOSGA018688	trans				MSTRG.13889.1	BGIOSGA019851	trans
MSTRG.5543.1	BGIOSGA018759	trans				MSTRG.13889.1	BGIOSGA019896	trans
MSTRG.5543.1	BGIOSGA018763	trans				MSTRG.13889.1	BGIOSGA019915	trans
MSTRG.5543.1	BGIOSGA018773	trans				MSTRG.13889.1	BGIOSGA019942	trans
MSTRG.5543.1	BGIOSGA018791	trans				MSTRG.13889.1	BGIOSGA020103	trans
MSTRG.5543.1	BGIOSGA019050	trans				MSTRG.13889.1	BGIOSGA020175	trans
MSTRG.5543.1	BGIOSGA019079	trans				MSTRG.13889.1	BGIOSGA020218	trans
MSTRG.5543.1	BGIOSGA019120	trans				MSTRG.13889.1	BGIOSGA020299	trans
MSTRG.5543.1	BGIOSGA019128	trans				MSTRG.13889.1	BGIOSGA020392	trans
MSTRG.5543.1	BGIOSGA019150	trans				MSTRG.13889.1	BGIOSGA020494	trans
MSTRG.5543.1	BGIOSGA019151	trans				MSTRG.13889.1	BGIOSGA020541	trans
MSTRG.5543.1	BGIOSGA019275	trans				MSTRG.13889.1	BGIOSGA020741	trans
MSTRG.5543.1	BGIOSGA019308	trans				MSTRG.13889.1	BGIOSGA020788	trans
MSTRG.5543.1	BGIOSGA019492	trans				MSTRG.13889.1	BGIOSGA020797	trans
MSTRG.5543.1	BGIOSGA019540	trans				MSTRG.13889.1	BGIOSGA020952	trans
MSTRG.5543.1	BGIOSGA019568	trans				MSTRG.13889.1	BGIOSGA020961	trans
MSTRG.5543.1	BGIOSGA019592	trans				MSTRG.13889.1	BGIOSGA021031	trans
MSTRG.5543.1	BGIOSGA019599	trans				MSTRG.13889.1	BGIOSGA021428	trans
MSTRG.5543.1	BGIOSGA019611	trans				MSTRG.13889.1	BGIOSGA021779	trans
MSTRG.5543.1	BGIOSGA019710	trans				MSTRG.13889.1	BGIOSGA021840	trans
MSTRG.5543.1	BGIOSGA019769	trans				MSTRG.13889.1	BGIOSGA021849	trans
MSTRG.5543.1	BGIOSGA019787	trans				MSTRG.13889.1	BGIOSGA021969	trans
MSTRG.5543.1	BGIOSGA019866	trans				MSTRG.13889.1	BGIOSGA021986	trans
MSTRG.5543.1	BGIOSGA019880	trans				MSTRG.13889.1	BGIOSGA022012	trans
MSTRG.5543.1	BGIOSGA019942	trans				MSTRG.13889.1	BGIOSGA022027	trans
MSTRG.5543.1	BGIOSGA019953	trans				MSTRG.13889.1	BGIOSGA022070	trans
MSTRG.5543.1	BGIOSGA019954	trans				MSTRG.13889.1	BGIOSGA022076	trans
MSTRG.5543.1	BGIOSGA020039	trans				MSTRG.13889.1	BGIOSGA022197	trans
MSTRG.5543.1	BGIOSGA020040	trans				MSTRG.13889.1	BGIOSGA022218	trans
MSTRG.5543.1	BGIOSGA020087	trans				MSTRG.13889.1	BGIOSGA022234	trans
MSTRG.5543.1	BGIOSGA020104	trans				MSTRG.13889.1	BGIOSGA022599	trans
MSTRG.5543.1	BGIOSGA020130	trans				MSTRG.13889.1	BGIOSGA022610	trans
MSTRG.5543.1	BGIOSGA020146	trans				MSTRG.13889.1	BGIOSGA022638	trans
MSTRG.5543.1	BGIOSGA020179	trans				MSTRG.13889.1	BGIOSGA022666	trans
MSTRG.5543.1	BGIOSGA020196	trans				MSTRG.13889.1	BGIOSGA022678	trans
MSTRG.5543.1	BGIOSGA020299	trans				MSTRG.13889.1	BGIOSGA022759	trans
MSTRG.5543.1	BGIOSGA020330	trans				MSTRG.13889.1	BGIOSGA022794	trans
MSTRG.5543.1	BGIOSGA020481	trans				MSTRG.13889.1	BGIOSGA023016	trans
MSTRG.5543.1	BGIOSGA020539	trans				MSTRG.13889.1	BGIOSGA023080	trans
MSTRG.5543.1	BGIOSGA020600	trans				MSTRG.13889.1	BGIOSGA023442	trans
MSTRG.5543.1	BGIOSGA021093	trans				MSTRG.13889.1	BGIOSGA023600	trans
MSTRG.5543.1	BGIOSGA021214	trans				MSTRG.13889.1	BGIOSGA023647	trans
MSTRG.5543.1	BGIOSGA021280	trans				MSTRG.13889.1	BGIOSGA023775	trans
MSTRG.5543.1	BGIOSGA021646	trans				MSTRG.13889.1	BGIOSGA023805	trans
MSTRG.5543.1	BGIOSGA021698	trans				MSTRG.13889.1	BGIOSGA023819	trans
MSTRG.5543.1	BGIOSGA021725	trans				MSTRG.13889.1	BGIOSGA024155	trans
MSTRG.5543.1	BGIOSGA021768	trans				MSTRG.13889.1	BGIOSGA024246	trans
MSTRG.5543.1	BGIOSGA021779	trans				MSTRG.13889.1	BGIOSGA024491	trans
MSTRG.5543.1	BGIOSGA021815	trans				MSTRG.13889.1	BGIOSGA024679	trans
MSTRG.5543.1	BGIOSGA021866	trans				MSTRG.13889.1	BGIOSGA024846	trans
MSTRG.5543.1	BGIOSGA021930	trans				MSTRG.13889.1	BGIOSGA025065	trans
MSTRG.5543.1	BGIOSGA022012	trans				MSTRG.13889.1	BGIOSGA025101	trans
MSTRG.5543.1	BGIOSGA022027	trans				MSTRG.13889.1	BGIOSGA025383	trans
MSTRG.5543.1	BGIOSGA022052	trans				MSTRG.13889.1	BGIOSGA025744	trans
MSTRG.5543.1	BGIOSGA022061	trans				MSTRG.13889.1	BGIOSGA025931	trans
MSTRG.5543.1	BGIOSGA022083	trans				MSTRG.13889.1	BGIOSGA026135	trans
MSTRG.5543.1	BGIOSGA022097	trans				MSTRG.13889.1	BGIOSGA026184	trans
MSTRG.5543.1	BGIOSGA022122	trans				MSTRG.13889.1	BGIOSGA026220	trans
MSTRG.5543.1	BGIOSGA022228	trans				MSTRG.13889.1	BGIOSGA026258	trans
MSTRG.5543.1	BGIOSGA022234	trans				MSTRG.13889.1	BGIOSGA026370	trans
MSTRG.5543.1	BGIOSGA022254	trans				MSTRG.13889.1	BGIOSGA026718	trans
MSTRG.5543.1	BGIOSGA022322	trans				MSTRG.13889.1	BGIOSGA026971	trans
MSTRG.5543.1	BGIOSGA022380	trans				MSTRG.13889.1	BGIOSGA027266	trans
MSTRG.5543.1	BGIOSGA022396	trans				MSTRG.13889.1	BGIOSGA027380	trans
MSTRG.5543.1	BGIOSGA022528	trans				MSTRG.13889.1	BGIOSGA027522	trans
MSTRG.5543.1	BGIOSGA022671	trans				MSTRG.13889.1	BGIOSGA027530	trans
MSTRG.5543.1	BGIOSGA022689	trans				MSTRG.13889.1	BGIOSGA027556	trans
MSTRG.5543.1	BGIOSGA022802	trans				MSTRG.13889.1	BGIOSGA027558	trans
MSTRG.5543.1	BGIOSGA022810	trans				MSTRG.13889.1	BGIOSGA027561	trans
MSTRG.5543.1	BGIOSGA022884	trans				MSTRG.13889.1	BGIOSGA027630	trans
MSTRG.5543.1	BGIOSGA022888	trans				MSTRG.13889.1	BGIOSGA027666	trans
MSTRG.5543.1	BGIOSGA022904	trans				MSTRG.13889.1	BGIOSGA027770	trans
MSTRG.5543.1	BGIOSGA022961	trans				MSTRG.13889.1	BGIOSGA027992	trans
MSTRG.5543.1	BGIOSGA022966	trans				MSTRG.13889.1	BGIOSGA028006	trans
MSTRG.5543.1	BGIOSGA023029	trans				MSTRG.13889.1	BGIOSGA028096	trans
MSTRG.5543.1	BGIOSGA023051	trans				MSTRG.13889.1	BGIOSGA028184	trans
MSTRG.5543.1	BGIOSGA023420	trans				MSTRG.13889.1	BGIOSGA028303	trans
MSTRG.5543.1	BGIOSGA023460	trans				MSTRG.13889.1	BGIOSGA028329	trans
MSTRG.5543.1	BGIOSGA023576	trans				MSTRG.13889.1	BGIOSGA028618	trans
MSTRG.5543.1	BGIOSGA023636	trans				MSTRG.13889.1	BGIOSGA028634	trans
MSTRG.5543.1	BGIOSGA023642	trans				MSTRG.13889.1	BGIOSGA028705	trans
MSTRG.5543.1	BGIOSGA023666	trans				MSTRG.13889.1	BGIOSGA028768	trans
MSTRG.5543.1	BGIOSGA023751	trans				MSTRG.13889.1	BGIOSGA028843	trans
MSTRG.5543.1	BGIOSGA023845	trans				MSTRG.13889.1	BGIOSGA028992	trans
MSTRG.5543.1	BGIOSGA023908	trans				MSTRG.13889.1	BGIOSGA028993	trans
MSTRG.5543.1	BGIOSGA024063	trans				MSTRG.13889.1	BGIOSGA029059	trans
MSTRG.5543.1	BGIOSGA024245	trans				MSTRG.13889.1	BGIOSGA029108	trans
MSTRG.5543.1	BGIOSGA024268	trans				MSTRG.13889.1	BGIOSGA029281	trans
MSTRG.5543.1	BGIOSGA024301	trans				MSTRG.13889.1	BGIOSGA029299	trans
MSTRG.5543.1	BGIOSGA024718	trans				MSTRG.13889.1	BGIOSGA029439	trans
MSTRG.5543.1	BGIOSGA024748	trans				MSTRG.13889.1	BGIOSGA029533	trans
MSTRG.5543.1	BGIOSGA024823	trans				MSTRG.13889.1	BGIOSGA029851	trans
MSTRG.5543.1	BGIOSGA024833	trans				MSTRG.13889.1	BGIOSGA030025	trans
MSTRG.5543.1	BGIOSGA024990	trans				MSTRG.13889.1	BGIOSGA030175	trans
MSTRG.5543.1	BGIOSGA025021	trans				MSTRG.13889.1	BGIOSGA030183	trans
MSTRG.5543.1	BGIOSGA025147	trans				MSTRG.13889.1	BGIOSGA030302	trans
MSTRG.5543.1	BGIOSGA025294	trans				MSTRG.13889.1	BGIOSGA030542	trans
MSTRG.5543.1	BGIOSGA025295	trans				MSTRG.13889.1	BGIOSGA030716	trans
MSTRG.5543.1	BGIOSGA025296	trans				MSTRG.13889.1	BGIOSGA030945	trans
MSTRG.5543.1	BGIOSGA025383	trans				MSTRG.13889.1	BGIOSGA031077	trans
MSTRG.5543.1	BGIOSGA025496	trans				MSTRG.13889.1	BGIOSGA031136	trans
MSTRG.5543.1	BGIOSGA025619	trans				MSTRG.13889.1	BGIOSGA031346	trans
MSTRG.5543.1	BGIOSGA025665	trans				MSTRG.13889.1	BGIOSGA031358	trans
MSTRG.5543.1	BGIOSGA025744	trans				MSTRG.13889.1	BGIOSGA031384	trans
MSTRG.5543.1	BGIOSGA026030	trans				MSTRG.13889.1	BGIOSGA031418	trans
MSTRG.5543.1	BGIOSGA026083	trans				MSTRG.13889.1	BGIOSGA031488	trans
MSTRG.5543.1	BGIOSGA026090	trans				MSTRG.13889.1	BGIOSGA031521	trans
MSTRG.5543.1	BGIOSGA026106	trans				MSTRG.13889.1	BGIOSGA031628	trans
MSTRG.5543.1	BGIOSGA026181	trans				MSTRG.13889.1	BGIOSGA031746	trans
MSTRG.5543.1	BGIOSGA026184	trans				MSTRG.13889.1	BGIOSGA031830	cis
MSTRG.5543.1	BGIOSGA026201	trans				MSTRG.13889.1	BGIOSGA031831	cis
MSTRG.5543.1	BGIOSGA026209	trans				MSTRG.13889.1	BGIOSGA031832	cis
MSTRG.5543.1	BGIOSGA026210	trans				MSTRG.13889.1	BGIOSGA031833	cis
MSTRG.5543.1	BGIOSGA026215	trans				MSTRG.13889.1	BGIOSGA031834	cis
MSTRG.5543.1	BGIOSGA026237	trans				MSTRG.13889.1	BGIOSGA031837	cis
MSTRG.5543.1	BGIOSGA026249	trans				MSTRG.13889.1	BGIOSGA031838	cis
MSTRG.5543.1	BGIOSGA026295	trans				MSTRG.13889.1	BGIOSGA031839	cis
MSTRG.5543.1	BGIOSGA026354	trans				MSTRG.13889.1	BGIOSGA031840	cis
MSTRG.5543.1	BGIOSGA026381	trans				MSTRG.13889.1	BGIOSGA032014	trans
MSTRG.5543.1	BGIOSGA026475	trans				MSTRG.13889.1	BGIOSGA032403	trans
MSTRG.5543.1	BGIOSGA026677	trans				MSTRG.13889.1	BGIOSGA032499	trans
MSTRG.5543.1	BGIOSGA026681	trans				MSTRG.13889.1	BGIOSGA032626	trans
MSTRG.5543.1	BGIOSGA026770	trans				MSTRG.13889.1	BGIOSGA032641	trans
MSTRG.5543.1	BGIOSGA026780	trans				MSTRG.13889.1	BGIOSGA032915	trans
MSTRG.5543.1	BGIOSGA026852	trans				MSTRG.13889.1	BGIOSGA032993	trans
MSTRG.5543.1	BGIOSGA027043	trans				MSTRG.13889.1	BGIOSGA033024	cis
MSTRG.5543.1	BGIOSGA027052	trans				MSTRG.13889.1	BGIOSGA033025	cis
MSTRG.5543.1	BGIOSGA027530	trans				MSTRG.13889.1	BGIOSGA033026	cis
MSTRG.5543.1	BGIOSGA027558	trans				MSTRG.13889.1	BGIOSGA033027	cis
MSTRG.5543.1	BGIOSGA027647	trans				MSTRG.13889.1	BGIOSGA033028	cis
MSTRG.5543.1	BGIOSGA027666	trans				MSTRG.13889.1	BGIOSGA033029	cis
MSTRG.5543.1	BGIOSGA027668	trans				MSTRG.13889.1	BGIOSGA033030	cis
MSTRG.5543.1	BGIOSGA027740	trans				MSTRG.13889.1	BGIOSGA033031	cis
MSTRG.5543.1	BGIOSGA027894	trans				MSTRG.13889.1	BGIOSGA033032	cis
MSTRG.5543.1	BGIOSGA027954	trans				MSTRG.13889.1	BGIOSGA033033	cis
MSTRG.5543.1	BGIOSGA028024	trans				MSTRG.13889.1	BGIOSGA033034	cis
MSTRG.5543.1	BGIOSGA028065	trans				MSTRG.13889.1	BGIOSGA033035	cis
MSTRG.5543.1	BGIOSGA028120	trans				MSTRG.13889.1	BGIOSGA033036	cis
MSTRG.5543.1	BGIOSGA028329	trans				MSTRG.13889.1	BGIOSGA033127	trans
MSTRG.5543.1	BGIOSGA028355	trans				MSTRG.13889.1	BGIOSGA033172	trans
MSTRG.5543.1	BGIOSGA028425	trans				MSTRG.13889.1	BGIOSGA033250	trans
MSTRG.5543.1	BGIOSGA028505	trans				MSTRG.13889.1	BGIOSGA033279	trans
MSTRG.5543.1	BGIOSGA028596	trans				MSTRG.13889.1	BGIOSGA033413	trans
MSTRG.5543.1	BGIOSGA028621	trans				MSTRG.13889.1	BGIOSGA033508	trans
MSTRG.5543.1	BGIOSGA028637	trans				MSTRG.13889.1	BGIOSGA033613	trans
MSTRG.5543.1	BGIOSGA028687	trans				MSTRG.13889.1	BGIOSGA033735	trans
MSTRG.5543.1	BGIOSGA028768	trans				MSTRG.13889.1	BGIOSGA033768	trans
MSTRG.5543.1	BGIOSGA028779	trans				MSTRG.13889.1	BGIOSGA033837	trans
MSTRG.5543.1	BGIOSGA028843	trans				MSTRG.13889.1	BGIOSGA034284	trans
MSTRG.5543.1	BGIOSGA028914	trans				MSTRG.13889.1	BGIOSGA034308	trans
MSTRG.5543.1	BGIOSGA028993	trans				MSTRG.13889.1	BGIOSGA034488	trans
MSTRG.5543.1	BGIOSGA029030	trans				MSTRG.13889.1	BGIOSGA034845	trans
MSTRG.5543.1	BGIOSGA029043	trans				MSTRG.13889.1	BGIOSGA035154	trans
MSTRG.5543.1	BGIOSGA029059	trans				MSTRG.13889.1	BGIOSGA035202	trans
MSTRG.5543.1	BGIOSGA029064	trans				MSTRG.13889.1	BGIOSGA035265	trans
MSTRG.5543.1	BGIOSGA029294	trans				MSTRG.13889.1	BGIOSGA035384	trans
MSTRG.5543.1	BGIOSGA029384	trans				MSTRG.13889.1	BGIOSGA035510	trans
MSTRG.5543.1	BGIOSGA029568	trans				MSTRG.13889.1	BGIOSGA035519	trans
MSTRG.5543.1	BGIOSGA029583	trans				MSTRG.13889.1	BGIOSGA035744	trans
MSTRG.5543.1	BGIOSGA029598	trans				MSTRG.13889.1	BGIOSGA035750	trans
MSTRG.5543.1	BGIOSGA029613	trans				MSTRG.13889.1	BGIOSGA035806	trans
MSTRG.5543.1	BGIOSGA029642	trans				MSTRG.13889.1	BGIOSGA035821	trans
MSTRG.5543.1	BGIOSGA029790	trans				MSTRG.13889.1	BGIOSGA035842	trans
MSTRG.5543.1	BGIOSGA029866	trans				MSTRG.13889.1	BGIOSGA035998	trans
MSTRG.5543.1	BGIOSGA029921	trans				MSTRG.13889.1	BGIOSGA036032	trans
MSTRG.5543.1	BGIOSGA030012	trans				MSTRG.13889.1	BGIOSGA036144	trans
MSTRG.5543.1	BGIOSGA030083	trans				MSTRG.13889.1	BGIOSGA036257	trans
MSTRG.5543.1	BGIOSGA030198	trans				MSTRG.13889.1	BGIOSGA036333	trans
MSTRG.5543.1	BGIOSGA030303	trans				MSTRG.13889.1	BGIOSGA036379	trans
MSTRG.5543.1	BGIOSGA030468	trans				MSTRG.13889.1	BGIOSGA036420	trans
MSTRG.5543.1	BGIOSGA030665	trans				MSTRG.13889.1	BGIOSGA036598	trans
MSTRG.5543.1	BGIOSGA030666	trans				MSTRG.13889.1	BGIOSGA036643	trans
MSTRG.5543.1	BGIOSGA030826	trans				MSTRG.13889.1	BGIOSGA036721	trans
MSTRG.5543.1	BGIOSGA030945	trans				MSTRG.13889.1	BGIOSGA036728	trans
MSTRG.5543.1	BGIOSGA031058	trans				MSTRG.13889.1	BGIOSGA036759	trans
MSTRG.5543.1	BGIOSGA031090	trans				MSTRG.13889.1	BGIOSGA036839	trans
MSTRG.5543.1	BGIOSGA031133	trans				MSTRG.13889.1	BGIOSGA036943	trans
MSTRG.5543.1	BGIOSGA031135	trans				MSTRG.13889.1	BGIOSGA037189	trans
MSTRG.5543.1	BGIOSGA031237	trans				MSTRG.13889.1	BGIOSGA037227	trans
MSTRG.5543.1	BGIOSGA031293	trans				MSTRG.13889.1	BGIOSGA037317	trans
MSTRG.5543.1	BGIOSGA031345	trans				MSTRG.13889.1	BGIOSGA037452	trans
MSTRG.5543.1	BGIOSGA031412	trans				MSTRG.13889.1	BGIOSGA037609	trans
MSTRG.5543.1	BGIOSGA031425	trans				MSTRG.13889.1	BGIOSGA037727	trans
MSTRG.5543.1	BGIOSGA031518	trans				MSTRG.13889.1	BGIOSGA037824	trans
MSTRG.5543.1	BGIOSGA031519	trans				MSTRG.13889.1	BGIOSGA037872	trans
MSTRG.5543.1	BGIOSGA031521	trans				MSTRG.13889.1	BGIOSGA037874	trans
MSTRG.5543.1	BGIOSGA031533	trans				MSTRG.13889.1	BGIOSGA038062	trans
MSTRG.5543.1	BGIOSGA031663	trans				MSTRG.13889.1	Oryza_sativa_newGene_18454	trans
MSTRG.5543.1	BGIOSGA031838	trans				MSTRG.13889.1	Oryza_sativa_newGene_24040	trans
MSTRG.5543.1	BGIOSGA032011	trans				MSTRG.13889.1	Oryza_sativa_newGene_38036	trans
MSTRG.5543.1	BGIOSGA032012	trans				MSTRG.13889.1	Oryza_sativa_newGene_7596	trans
MSTRG.5543.1	BGIOSGA032100	trans				MSTRG.13889.1	Oryza_sativa_newGene_8746	trans
MSTRG.5543.1	BGIOSGA032167	trans				MSTRG.19268.3	BGIOSGA000046	trans
MSTRG.5543.1	BGIOSGA032274	trans				MSTRG.19268.3	BGIOSGA000070	trans
MSTRG.5543.1	BGIOSGA032391	trans				MSTRG.19268.3	BGIOSGA000090	trans
MSTRG.5543.1	BGIOSGA032683	trans				MSTRG.19268.3	BGIOSGA000097	trans
MSTRG.5543.1	BGIOSGA032707	trans				MSTRG.19268.3	BGIOSGA000164	trans
MSTRG.5543.1	BGIOSGA032850	trans				MSTRG.19268.3	BGIOSGA000167	trans
MSTRG.5543.1	BGIOSGA033052	trans				MSTRG.19268.3	BGIOSGA000253	trans
MSTRG.5543.1	BGIOSGA033054	trans				MSTRG.19268.3	BGIOSGA000277	trans
MSTRG.5543.1	BGIOSGA033222	trans				MSTRG.19268.3	BGIOSGA000328	trans
MSTRG.5543.1	BGIOSGA033259	trans				MSTRG.19268.3	BGIOSGA000374	trans
MSTRG.5543.1	BGIOSGA033267	trans				MSTRG.19268.3	BGIOSGA000428	trans
MSTRG.5543.1	BGIOSGA033279	trans				MSTRG.19268.3	BGIOSGA000430	trans
MSTRG.5543.1	BGIOSGA033301	trans				MSTRG.19268.3	BGIOSGA000456	trans
MSTRG.5543.1	BGIOSGA033391	trans				MSTRG.19268.3	BGIOSGA000474	trans
MSTRG.5543.1	BGIOSGA033586	trans				MSTRG.19268.3	BGIOSGA000555	trans
MSTRG.5543.1	BGIOSGA033613	trans				MSTRG.19268.3	BGIOSGA000571	trans
MSTRG.5543.1	BGIOSGA033703	trans				MSTRG.19268.3	BGIOSGA000662	trans
MSTRG.5543.1	BGIOSGA033735	trans				MSTRG.19268.3	BGIOSGA000679	trans
MSTRG.5543.1	BGIOSGA033853	trans				MSTRG.19268.3	BGIOSGA000783	trans
MSTRG.5543.1	BGIOSGA033858	trans				MSTRG.19268.3	BGIOSGA000793	trans
MSTRG.5543.1	BGIOSGA033874	trans				MSTRG.19268.3	BGIOSGA000855	trans
MSTRG.5543.1	BGIOSGA034071	trans				MSTRG.19268.3	BGIOSGA000945	trans
MSTRG.5543.1	BGIOSGA034180	trans				MSTRG.19268.3	BGIOSGA000977	trans
MSTRG.5543.1	BGIOSGA034233	trans				MSTRG.19268.3	BGIOSGA000998	trans
MSTRG.5543.1	BGIOSGA034382	trans				MSTRG.19268.3	BGIOSGA001025	trans
MSTRG.5543.1	BGIOSGA034504	trans				MSTRG.19268.3	BGIOSGA001085	trans
MSTRG.5543.1	BGIOSGA034607	trans				MSTRG.19268.3	BGIOSGA001106	trans
MSTRG.5543.1	BGIOSGA034622	trans				MSTRG.19268.3	BGIOSGA001122	trans
MSTRG.5543.1	BGIOSGA034671	trans				MSTRG.19268.3	BGIOSGA001210	trans
MSTRG.5543.1	BGIOSGA034775	trans				MSTRG.19268.3	BGIOSGA001301	trans
MSTRG.5543.1	BGIOSGA034867	trans				MSTRG.19268.3	BGIOSGA001327	trans
MSTRG.5543.1	BGIOSGA034972	trans				MSTRG.19268.3	BGIOSGA001416	trans
MSTRG.5543.1	BGIOSGA035155	trans				MSTRG.19268.3	BGIOSGA001444	trans
MSTRG.5543.1	BGIOSGA035250	trans				MSTRG.19268.3	BGIOSGA001587	trans
MSTRG.5543.1	BGIOSGA035307	trans				MSTRG.19268.3	BGIOSGA001637	trans
MSTRG.5543.1	BGIOSGA035520	trans				MSTRG.19268.3	BGIOSGA001661	trans
MSTRG.5543.1	BGIOSGA035541	trans				MSTRG.19268.3	BGIOSGA001700	trans
MSTRG.5543.1	BGIOSGA035766	trans				MSTRG.19268.3	BGIOSGA001873	trans
MSTRG.5543.1	BGIOSGA035823	trans				MSTRG.19268.3	BGIOSGA001875	trans
MSTRG.5543.1	BGIOSGA035852	trans				MSTRG.19268.3	BGIOSGA001919	trans
MSTRG.5543.1	BGIOSGA035913	trans				MSTRG.19268.3	BGIOSGA002054	trans
MSTRG.5543.1	BGIOSGA035986	trans				MSTRG.19268.3	BGIOSGA002074	trans
MSTRG.5543.1	BGIOSGA035988	trans				MSTRG.19268.3	BGIOSGA002093	trans
MSTRG.5543.1	BGIOSGA036032	trans				MSTRG.19268.3	BGIOSGA002099	trans
MSTRG.5543.1	BGIOSGA036094	trans				MSTRG.19268.3	BGIOSGA002120	trans
MSTRG.5543.1	BGIOSGA036154	trans				MSTRG.19268.3	BGIOSGA002149	trans
MSTRG.5543.1	BGIOSGA036295	trans				MSTRG.19268.3	BGIOSGA002187	trans
MSTRG.5543.1	BGIOSGA036335	trans				MSTRG.19268.3	BGIOSGA002189	trans
MSTRG.5543.1	BGIOSGA036353	trans				MSTRG.19268.3	BGIOSGA002215	trans
MSTRG.5543.1	BGIOSGA036598	trans				MSTRG.19268.3	BGIOSGA002233	trans
MSTRG.5543.1	BGIOSGA036632	trans				MSTRG.19268.3	BGIOSGA002413	trans
MSTRG.5543.1	BGIOSGA036643	trans				MSTRG.19268.3	BGIOSGA002414	trans
MSTRG.5543.1	BGIOSGA036706	trans				MSTRG.19268.3	BGIOSGA002461	trans
MSTRG.5543.1	BGIOSGA036728	trans				MSTRG.19268.3	BGIOSGA002469	trans
MSTRG.5543.1	BGIOSGA036752	trans				MSTRG.19268.3	BGIOSGA002477	trans
MSTRG.5543.1	BGIOSGA036840	trans				MSTRG.19268.3	BGIOSGA002529	trans
MSTRG.5543.1	BGIOSGA036943	trans				MSTRG.19268.3	BGIOSGA002698	trans
MSTRG.5543.1	BGIOSGA036963	trans				MSTRG.19268.3	BGIOSGA002752	trans
MSTRG.5543.1	BGIOSGA036990	trans				MSTRG.19268.3	BGIOSGA002820	trans
MSTRG.5543.1	BGIOSGA037149	trans				MSTRG.19268.3	BGIOSGA002840	trans
MSTRG.5543.1	BGIOSGA037187	trans				MSTRG.19268.3	BGIOSGA002841	trans
MSTRG.5543.1	BGIOSGA037250	trans				MSTRG.19268.3	BGIOSGA002850	trans
MSTRG.5543.1	BGIOSGA037538	trans				MSTRG.19268.3	BGIOSGA002926	trans
MSTRG.5543.1	BGIOSGA037614	trans				MSTRG.19268.3	BGIOSGA002945	trans
MSTRG.5543.1	BGIOSGA037618	trans				MSTRG.19268.3	BGIOSGA003046	trans
MSTRG.5543.1	BGIOSGA037830	trans				MSTRG.19268.3	BGIOSGA003050	trans
MSTRG.5543.1	BGIOSGA037874	trans				MSTRG.19268.3	BGIOSGA003051	trans
MSTRG.5543.1	BGIOSGA038265	trans				MSTRG.19268.3	BGIOSGA003133	trans
MSTRG.5543.1	BGIOSGA040571	trans				MSTRG.19268.3	BGIOSGA003169	trans
MSTRG.5543.1	Oryza_sativa_newGene_13813	trans				MSTRG.19268.3	BGIOSGA003221	trans
MSTRG.5543.1	Oryza_sativa_newGene_16920	trans				MSTRG.19268.3	BGIOSGA003247	trans
MSTRG.5543.1	Oryza_sativa_newGene_22937	trans				MSTRG.19268.3	BGIOSGA003310	trans
MSTRG.5543.1	Oryza_sativa_newGene_24005	trans				MSTRG.19268.3	BGIOSGA003372	trans
MSTRG.5543.1	Oryza_sativa_newGene_24745	trans				MSTRG.19268.3	BGIOSGA003484	trans
MSTRG.5543.1	Oryza_sativa_newGene_26726	trans				MSTRG.19268.3	BGIOSGA003765	trans
MSTRG.5543.1	Oryza_sativa_newGene_3144	trans				MSTRG.19268.3	BGIOSGA003766	trans
MSTRG.5543.1	Oryza_sativa_newGene_34190	trans				MSTRG.19268.3	BGIOSGA003844	trans
MSTRG.5543.1	Oryza_sativa_newGene_43774	trans				MSTRG.19268.3	BGIOSGA003961	trans
MSTRG.56765.1	BGIOSGA000627	trans				MSTRG.19268.3	BGIOSGA004093	trans
MSTRG.56765.1	BGIOSGA001845	trans				MSTRG.19268.3	BGIOSGA004098	trans
MSTRG.56765.1	BGIOSGA001872	trans				MSTRG.19268.3	BGIOSGA004262	trans
MSTRG.56765.1	BGIOSGA002182	trans				MSTRG.19268.3	BGIOSGA004269	trans
MSTRG.56765.1	BGIOSGA002432	trans				MSTRG.19268.3	BGIOSGA004315	trans
MSTRG.56765.1	BGIOSGA002483	trans				MSTRG.19268.3	BGIOSGA004404	trans
MSTRG.56765.1	BGIOSGA002484	trans				MSTRG.19268.3	BGIOSGA004435	trans
MSTRG.56765.1	BGIOSGA003061	trans				MSTRG.19268.3	BGIOSGA004454	trans
MSTRG.56765.1	BGIOSGA003099	trans				MSTRG.19268.3	BGIOSGA004510	trans
MSTRG.56765.1	BGIOSGA003887	trans				MSTRG.19268.3	BGIOSGA004621	trans
MSTRG.56765.1	BGIOSGA003922	trans				MSTRG.19268.3	BGIOSGA004712	trans
MSTRG.56765.1	BGIOSGA004351	trans				MSTRG.19268.3	BGIOSGA004768	trans
MSTRG.56765.1	BGIOSGA005733	trans				MSTRG.19268.3	BGIOSGA004789	trans
MSTRG.56765.1	BGIOSGA005776	trans				MSTRG.19268.3	BGIOSGA004802	trans
MSTRG.56765.1	BGIOSGA005896	trans				MSTRG.19268.3	BGIOSGA004847	trans
MSTRG.56765.1	BGIOSGA006585	trans				MSTRG.19268.3	BGIOSGA004903	trans
MSTRG.56765.1	BGIOSGA007570	trans				MSTRG.19268.3	BGIOSGA004917	trans
MSTRG.56765.1	BGIOSGA008733	trans				MSTRG.19268.3	BGIOSGA004938	trans
MSTRG.56765.1	BGIOSGA008902	trans				MSTRG.19268.3	BGIOSGA005055	trans
MSTRG.56765.1	BGIOSGA008985	trans				MSTRG.19268.3	BGIOSGA005174	trans
MSTRG.56765.1	BGIOSGA009406	trans				MSTRG.19268.3	BGIOSGA005225	trans
MSTRG.56765.1	BGIOSGA010150	trans				MSTRG.19268.3	BGIOSGA005228	trans
MSTRG.56765.1	BGIOSGA010945	trans				MSTRG.19268.3	BGIOSGA005251	trans
MSTRG.56765.1	BGIOSGA011324	trans				MSTRG.19268.3	BGIOSGA005294	trans
MSTRG.56765.1	BGIOSGA011797	trans				MSTRG.19268.3	BGIOSGA005359	trans
MSTRG.56765.1	BGIOSGA013052	trans				MSTRG.19268.3	BGIOSGA005364	trans
MSTRG.56765.1	BGIOSGA013412	trans				MSTRG.19268.3	BGIOSGA005412	trans
MSTRG.56765.1	BGIOSGA013669	trans				MSTRG.19268.3	BGIOSGA005434	trans
MSTRG.56765.1	BGIOSGA013817	trans				MSTRG.19268.3	BGIOSGA005446	trans
MSTRG.56765.1	BGIOSGA013950	trans				MSTRG.19268.3	BGIOSGA005477	trans
MSTRG.56765.1	BGIOSGA014042	trans				MSTRG.19268.3	BGIOSGA005480	trans
MSTRG.56765.1	BGIOSGA014629	trans				MSTRG.19268.3	BGIOSGA005484	trans
MSTRG.56765.1	BGIOSGA014976	trans				MSTRG.19268.3	BGIOSGA005514	trans
MSTRG.56765.1	BGIOSGA014978	trans				MSTRG.19268.3	BGIOSGA005551	trans
MSTRG.56765.1	BGIOSGA014984	trans				MSTRG.19268.3	BGIOSGA005603	trans
MSTRG.56765.1	BGIOSGA015104	trans				MSTRG.19268.3	BGIOSGA005650	trans
MSTRG.56765.1	BGIOSGA015106	trans				MSTRG.19268.3	BGIOSGA005663	trans
MSTRG.56765.1	BGIOSGA015545	trans				MSTRG.19268.3	BGIOSGA005664	trans
MSTRG.56765.1	BGIOSGA017056	trans				MSTRG.19268.3	BGIOSGA005668	trans
MSTRG.56765.1	BGIOSGA017341	trans				MSTRG.19268.3	BGIOSGA005679	trans
MSTRG.56765.1	BGIOSGA017565	trans				MSTRG.19268.3	BGIOSGA005838	trans
MSTRG.56765.1	BGIOSGA017719	trans				MSTRG.19268.3	BGIOSGA005869	trans
MSTRG.56765.1	BGIOSGA017793	trans				MSTRG.19268.3	BGIOSGA005966	trans
MSTRG.56765.1	BGIOSGA017800	trans				MSTRG.19268.3	BGIOSGA006055	trans
MSTRG.56765.1	BGIOSGA017853	cis				MSTRG.19268.3	BGIOSGA006056	trans
MSTRG.56765.1	BGIOSGA017854	cis				MSTRG.19268.3	BGIOSGA006260	trans
MSTRG.56765.1	BGIOSGA017855	cis				MSTRG.19268.3	BGIOSGA006294	trans
MSTRG.56765.1	BGIOSGA017856	cis				MSTRG.19268.3	BGIOSGA006297	trans
MSTRG.56765.1	BGIOSGA017857	cis				MSTRG.19268.3	BGIOSGA006299	trans
MSTRG.56765.1	BGIOSGA017858	cis				MSTRG.19268.3	BGIOSGA006315	trans
MSTRG.56765.1	BGIOSGA017859	cis				MSTRG.19268.3	BGIOSGA006335	trans
MSTRG.56765.1	BGIOSGA017860	cis				MSTRG.19268.3	BGIOSGA006362	trans
MSTRG.56765.1	BGIOSGA017861	cis				MSTRG.19268.3	BGIOSGA006469	trans
MSTRG.56765.1	BGIOSGA017862	cis				MSTRG.19268.3	BGIOSGA006661	trans
MSTRG.56765.1	BGIOSGA017864	cis				MSTRG.19268.3	BGIOSGA006678	trans
MSTRG.56765.1	BGIOSGA017865	cis				MSTRG.19268.3	BGIOSGA006829	trans
MSTRG.56765.1	BGIOSGA017866	cis				MSTRG.19268.3	BGIOSGA006916	trans
MSTRG.56765.1	BGIOSGA017909	trans				MSTRG.19268.3	BGIOSGA006976	trans
MSTRG.56765.1	BGIOSGA018065	trans				MSTRG.19268.3	BGIOSGA007059	trans
MSTRG.56765.1	BGIOSGA018106	trans				MSTRG.19268.3	BGIOSGA007064	trans
MSTRG.56765.1	BGIOSGA018144	trans				MSTRG.19268.3	BGIOSGA007131	trans
MSTRG.56765.1	BGIOSGA018166	trans				MSTRG.19268.3	BGIOSGA007152	trans
MSTRG.56765.1	BGIOSGA018373	trans				MSTRG.19268.3	BGIOSGA007153	trans
MSTRG.56765.1	BGIOSGA018498	trans				MSTRG.19268.3	BGIOSGA007162	trans
MSTRG.56765.1	BGIOSGA018693	trans				MSTRG.19268.3	BGIOSGA007183	trans
MSTRG.56765.1	BGIOSGA018754	trans				MSTRG.19268.3	BGIOSGA007257	trans
MSTRG.56765.1	BGIOSGA018930	trans				MSTRG.19268.3	BGIOSGA007311	trans
MSTRG.56765.1	BGIOSGA020049	cis				MSTRG.19268.3	BGIOSGA007348	trans
MSTRG.56765.1	BGIOSGA020050	cis				MSTRG.19268.3	BGIOSGA007359	trans
MSTRG.56765.1	BGIOSGA020051	cis				MSTRG.19268.3	BGIOSGA007399	trans
MSTRG.56765.1	BGIOSGA020052	cis				MSTRG.19268.3	BGIOSGA007431	trans
MSTRG.56765.1	BGIOSGA020053	cis				MSTRG.19268.3	BGIOSGA007493	trans
MSTRG.56765.1	BGIOSGA020054	cis				MSTRG.19268.3	BGIOSGA007506	trans
MSTRG.56765.1	BGIOSGA020055	cis				MSTRG.19268.3	BGIOSGA007682	trans
MSTRG.56765.1	BGIOSGA020056	cis				MSTRG.19268.3	BGIOSGA007684	trans
MSTRG.56765.1	BGIOSGA020057	cis				MSTRG.19268.3	BGIOSGA007726	trans
MSTRG.56765.1	BGIOSGA020058	cis				MSTRG.19268.3	BGIOSGA007749	trans
MSTRG.56765.1	BGIOSGA020059	cis				MSTRG.19268.3	BGIOSGA007797	trans
MSTRG.56765.1	BGIOSGA020574	trans				MSTRG.19268.3	BGIOSGA007799	trans
MSTRG.56765.1	BGIOSGA020606	trans				MSTRG.19268.3	BGIOSGA007838	trans
MSTRG.56765.1	BGIOSGA020765	trans				MSTRG.19268.3	BGIOSGA007930	trans
MSTRG.56765.1	BGIOSGA021063	trans				MSTRG.19268.3	BGIOSGA008010	trans
MSTRG.56765.1	BGIOSGA021438	trans				MSTRG.19268.3	BGIOSGA008025	trans
MSTRG.56765.1	BGIOSGA022373	trans				MSTRG.19268.3	BGIOSGA008194	trans
MSTRG.56765.1	BGIOSGA023876	trans				MSTRG.19268.3	BGIOSGA008195	trans
MSTRG.56765.1	BGIOSGA024292	trans				MSTRG.19268.3	BGIOSGA008261	trans
MSTRG.56765.1	BGIOSGA024791	trans				MSTRG.19268.3	BGIOSGA008263	trans
MSTRG.56765.1	BGIOSGA025045	trans				MSTRG.19268.3	BGIOSGA008267	trans
MSTRG.56765.1	BGIOSGA025719	trans				MSTRG.19268.3	BGIOSGA008422	trans
MSTRG.56765.1	BGIOSGA025849	trans				MSTRG.19268.3	BGIOSGA008478	trans
MSTRG.56765.1	BGIOSGA025897	trans				MSTRG.19268.3	BGIOSGA008492	trans
MSTRG.56765.1	BGIOSGA026197	trans				MSTRG.19268.3	BGIOSGA008533	trans
MSTRG.56765.1	BGIOSGA026345	trans				MSTRG.19268.3	BGIOSGA008612	trans
MSTRG.56765.1	BGIOSGA026439	trans				MSTRG.19268.3	BGIOSGA008740	trans
MSTRG.56765.1	BGIOSGA026707	trans				MSTRG.19268.3	BGIOSGA008785	trans
MSTRG.56765.1	BGIOSGA027135	trans				MSTRG.19268.3	BGIOSGA008847	trans
MSTRG.56765.1	BGIOSGA027617	trans				MSTRG.19268.3	BGIOSGA008888	trans
MSTRG.56765.1	BGIOSGA027798	trans				MSTRG.19268.3	BGIOSGA008927	trans
MSTRG.56765.1	BGIOSGA027799	trans				MSTRG.19268.3	BGIOSGA008939	trans
MSTRG.56765.1	BGIOSGA027841	trans				MSTRG.19268.3	BGIOSGA008944	trans
MSTRG.56765.1	BGIOSGA029545	trans				MSTRG.19268.3	BGIOSGA008960	trans
MSTRG.56765.1	BGIOSGA029694	trans				MSTRG.19268.3	BGIOSGA009072	trans
MSTRG.56765.1	BGIOSGA029710	trans				MSTRG.19268.3	BGIOSGA009078	trans
MSTRG.56765.1	BGIOSGA029711	trans				MSTRG.19268.3	BGIOSGA009079	trans
MSTRG.56765.1	BGIOSGA029809	trans				MSTRG.19268.3	BGIOSGA009095	trans
MSTRG.56765.1	BGIOSGA029908	trans				MSTRG.19268.3	BGIOSGA009118	trans
MSTRG.56765.1	BGIOSGA030051	trans				MSTRG.19268.3	BGIOSGA009119	trans
MSTRG.56765.1	BGIOSGA032786	trans				MSTRG.19268.3	BGIOSGA009157	trans
MSTRG.56765.1	BGIOSGA033189	trans				MSTRG.19268.3	BGIOSGA009196	trans
MSTRG.56765.1	BGIOSGA033349	trans				MSTRG.19268.3	BGIOSGA009211	trans
MSTRG.56765.1	BGIOSGA034739	trans				MSTRG.19268.3	BGIOSGA009257	trans
MSTRG.56765.1	BGIOSGA035032	trans				MSTRG.19268.3	BGIOSGA009306	trans
MSTRG.56765.1	BGIOSGA035097	trans				MSTRG.19268.3	BGIOSGA009323	trans
MSTRG.56765.1	BGIOSGA035407	trans				MSTRG.19268.3	BGIOSGA009453	trans
MSTRG.56765.1	BGIOSGA035759	trans				MSTRG.19268.3	BGIOSGA009546	trans
MSTRG.56765.1	BGIOSGA036881	trans				MSTRG.19268.3	BGIOSGA009589	trans
MSTRG.56765.1	BGIOSGA036882	trans				MSTRG.19268.3	BGIOSGA009672	trans
MSTRG.56765.1	BGIOSGA036907	trans				MSTRG.19268.3	BGIOSGA009750	trans
MSTRG.56765.1	BGIOSGA037624	trans				MSTRG.19268.3	BGIOSGA009904	trans
MSTRG.56765.1	BGIOSGA038222	trans				MSTRG.19268.3	BGIOSGA009915	trans
MSTRG.56765.1	BGIOSGA038638	trans				MSTRG.19268.3	BGIOSGA010003	trans
MSTRG.56765.1	BGIOSGA040274	trans				MSTRG.19268.3	BGIOSGA010030	trans
MSTRG.56765.1	BGIOSGA040597	trans				MSTRG.19268.3	BGIOSGA010105	trans
MSTRG.56765.1	BGIOSGA040722	trans				MSTRG.19268.3	BGIOSGA010107	trans
MSTRG.56765.1	Oryza_sativa_newGene_23858	trans				MSTRG.19268.3	BGIOSGA010124	trans
MSTRG.56765.1	Oryza_sativa_newGene_39904	trans				MSTRG.19268.3	BGIOSGA010125	trans
MSTRG.57850.1	BGIOSGA000476	trans				MSTRG.19268.3	BGIOSGA010138	trans
MSTRG.57850.1	BGIOSGA002012	trans				MSTRG.19268.3	BGIOSGA010154	trans
MSTRG.57850.1	BGIOSGA009483	trans				MSTRG.19268.3	BGIOSGA010346	trans
MSTRG.57850.1	BGIOSGA018042	trans				MSTRG.19268.3	BGIOSGA010447	trans
MSTRG.57850.1	BGIOSGA022112	cis				MSTRG.19268.3	BGIOSGA010471	trans
MSTRG.57850.1	BGIOSGA022113	cis				MSTRG.19268.3	BGIOSGA010533	trans
MSTRG.57850.1	BGIOSGA022114	cis				MSTRG.19268.3	BGIOSGA010565	trans
MSTRG.57850.1	BGIOSGA022115	cis				MSTRG.19268.3	BGIOSGA010605	trans
MSTRG.57850.1	BGIOSGA022117	cis				MSTRG.19268.3	BGIOSGA010627	trans
MSTRG.57850.1	BGIOSGA022118	cis				MSTRG.19268.3	BGIOSGA010647	trans
MSTRG.57850.1	BGIOSGA022119	cis				MSTRG.19268.3	BGIOSGA010737	trans
MSTRG.57850.1	BGIOSGA022120	cis				MSTRG.19268.3	BGIOSGA010770	trans
MSTRG.57850.1	BGIOSGA022121	cis				MSTRG.19268.3	BGIOSGA010816	trans
MSTRG.57850.1	BGIOSGA022122	cis				MSTRG.19268.3	BGIOSGA010917	trans
MSTRG.57850.1	BGIOSGA022123	cis				MSTRG.19268.3	BGIOSGA010942	trans
MSTRG.57850.1	BGIOSGA022124	cis				MSTRG.19268.3	BGIOSGA010954	trans
MSTRG.57850.1	BGIOSGA022125	cis				MSTRG.19268.3	BGIOSGA011002	trans
MSTRG.57850.1	BGIOSGA022126	cis				MSTRG.19268.3	BGIOSGA011071	trans
MSTRG.57850.1	BGIOSGA022127	cis				MSTRG.19268.3	BGIOSGA011085	trans
MSTRG.57850.1	BGIOSGA022128	cis				MSTRG.19268.3	BGIOSGA011112	trans
MSTRG.57850.1	BGIOSGA022129	cis				MSTRG.19268.3	BGIOSGA011196	trans
MSTRG.57850.1	BGIOSGA022130	cis				MSTRG.19268.3	BGIOSGA011239	trans
MSTRG.57850.1	BGIOSGA022131	cis				MSTRG.19268.3	BGIOSGA011277	trans
MSTRG.61520.1	BGIOSGA016584	trans				MSTRG.19268.3	BGIOSGA011328	trans
MSTRG.61520.1	BGIOSGA016663	trans				MSTRG.19268.3	BGIOSGA011338	trans
MSTRG.61520.1	BGIOSGA021194	cis				MSTRG.19268.3	BGIOSGA011379	trans
MSTRG.61520.1	BGIOSGA021195	cis				MSTRG.19268.3	BGIOSGA011380	trans
MSTRG.61520.1	BGIOSGA021196	cis				MSTRG.19268.3	BGIOSGA011413	trans
MSTRG.61520.1	BGIOSGA021197	cis				MSTRG.19268.3	BGIOSGA011426	trans
MSTRG.61520.1	BGIOSGA021198	cis				MSTRG.19268.3	BGIOSGA011521	trans
MSTRG.61520.1	BGIOSGA021199	cis				MSTRG.19268.3	BGIOSGA011531	trans
MSTRG.61520.1	BGIOSGA022969	cis				MSTRG.19268.3	BGIOSGA011590	trans
MSTRG.61520.1	BGIOSGA022970	cis				MSTRG.19268.3	BGIOSGA011766	trans
MSTRG.61520.1	BGIOSGA022971	cis				MSTRG.19268.3	BGIOSGA011781	trans
MSTRG.61520.1	BGIOSGA022972	cis				MSTRG.19268.3	BGIOSGA011834	trans
MSTRG.61520.1	BGIOSGA022974	cis				MSTRG.19268.3	BGIOSGA011857	trans
MSTRG.61520.1	BGIOSGA022975	cis				MSTRG.19268.3	BGIOSGA011859	trans
MSTRG.61520.1	BGIOSGA022976	cis				MSTRG.19268.3	BGIOSGA011860	trans
MSTRG.61520.1	BGIOSGA022977	cis				MSTRG.19268.3	BGIOSGA011953	trans
MSTRG.61520.1	BGIOSGA037908	trans				MSTRG.19268.3	BGIOSGA012042	trans
MSTRG.65878.1	BGIOSGA000024	trans				MSTRG.19268.3	BGIOSGA012056	trans
MSTRG.65878.1	BGIOSGA000029	trans				MSTRG.19268.3	BGIOSGA012172	trans
MSTRG.65878.1	BGIOSGA000071	trans				MSTRG.19268.3	BGIOSGA012369	trans
MSTRG.65878.1	BGIOSGA000088	trans				MSTRG.19268.3	BGIOSGA012380	trans
MSTRG.65878.1	BGIOSGA000102	trans				MSTRG.19268.3	BGIOSGA012702	trans
MSTRG.65878.1	BGIOSGA000127	trans				MSTRG.19268.3	BGIOSGA012736	trans
MSTRG.65878.1	BGIOSGA000215	trans				MSTRG.19268.3	BGIOSGA012773	trans
MSTRG.65878.1	BGIOSGA000233	trans				MSTRG.19268.3	BGIOSGA012949	trans
MSTRG.65878.1	BGIOSGA000257	trans				MSTRG.19268.3	BGIOSGA012965	trans
MSTRG.65878.1	BGIOSGA000298	trans				MSTRG.19268.3	BGIOSGA013103	trans
MSTRG.65878.1	BGIOSGA000322	trans				MSTRG.19268.3	BGIOSGA013165	trans
MSTRG.65878.1	BGIOSGA000325	trans				MSTRG.19268.3	BGIOSGA013190	trans
MSTRG.65878.1	BGIOSGA000383	trans				MSTRG.19268.3	BGIOSGA013207	trans
MSTRG.65878.1	BGIOSGA000394	trans				MSTRG.19268.3	BGIOSGA013214	trans
MSTRG.65878.1	BGIOSGA000396	trans				MSTRG.19268.3	BGIOSGA013221	trans
MSTRG.65878.1	BGIOSGA000402	trans				MSTRG.19268.3	BGIOSGA013397	trans
MSTRG.65878.1	BGIOSGA000536	trans				MSTRG.19268.3	BGIOSGA013483	trans
MSTRG.65878.1	BGIOSGA000540	trans				MSTRG.19268.3	BGIOSGA013514	trans
MSTRG.65878.1	BGIOSGA000553	trans				MSTRG.19268.3	BGIOSGA013516	trans
MSTRG.65878.1	BGIOSGA000562	trans				MSTRG.19268.3	BGIOSGA013632	trans
MSTRG.65878.1	BGIOSGA000587	trans				MSTRG.19268.3	BGIOSGA013737	trans
MSTRG.65878.1	BGIOSGA000594	trans				MSTRG.19268.3	BGIOSGA013831	trans
MSTRG.65878.1	BGIOSGA000597	trans				MSTRG.19268.3	BGIOSGA013855	trans
MSTRG.65878.1	BGIOSGA000734	trans				MSTRG.19268.3	BGIOSGA013860	trans
MSTRG.65878.1	BGIOSGA000746	trans				MSTRG.19268.3	BGIOSGA014071	trans
MSTRG.65878.1	BGIOSGA000747	trans				MSTRG.19268.3	BGIOSGA014089	trans
MSTRG.65878.1	BGIOSGA000753	trans				MSTRG.19268.3	BGIOSGA014128	trans
MSTRG.65878.1	BGIOSGA000754	trans				MSTRG.19268.3	BGIOSGA014185	trans
MSTRG.65878.1	BGIOSGA000854	trans				MSTRG.19268.3	BGIOSGA014213	trans
MSTRG.65878.1	BGIOSGA000865	trans				MSTRG.19268.3	BGIOSGA014317	trans
MSTRG.65878.1	BGIOSGA000911	trans				MSTRG.19268.3	BGIOSGA014397	trans
MSTRG.65878.1	BGIOSGA000925	trans				MSTRG.19268.3	BGIOSGA014413	trans
MSTRG.65878.1	BGIOSGA001004	trans				MSTRG.19268.3	BGIOSGA014483	trans
MSTRG.65878.1	BGIOSGA001060	trans				MSTRG.19268.3	BGIOSGA014511	trans
MSTRG.65878.1	BGIOSGA001087	trans				MSTRG.19268.3	BGIOSGA014596	trans
MSTRG.65878.1	BGIOSGA001102	trans				MSTRG.19268.3	BGIOSGA014622	trans
MSTRG.65878.1	BGIOSGA001192	trans				MSTRG.19268.3	BGIOSGA014706	trans
MSTRG.65878.1	BGIOSGA001209	trans				MSTRG.19268.3	BGIOSGA014721	trans
MSTRG.65878.1	BGIOSGA001229	trans				MSTRG.19268.3	BGIOSGA014723	trans
MSTRG.65878.1	BGIOSGA001275	trans				MSTRG.19268.3	BGIOSGA014735	trans
MSTRG.65878.1	BGIOSGA001323	trans				MSTRG.19268.3	BGIOSGA014748	trans
MSTRG.65878.1	BGIOSGA001328	trans				MSTRG.19268.3	BGIOSGA014778	trans
MSTRG.65878.1	BGIOSGA001363	trans				MSTRG.19268.3	BGIOSGA014839	trans
MSTRG.65878.1	BGIOSGA001366	trans				MSTRG.19268.3	BGIOSGA014886	trans
MSTRG.65878.1	BGIOSGA001400	trans				MSTRG.19268.3	BGIOSGA014966	trans
MSTRG.65878.1	BGIOSGA001413	trans				MSTRG.19268.3	BGIOSGA015026	trans
MSTRG.65878.1	BGIOSGA001417	trans				MSTRG.19268.3	BGIOSGA015031	trans
MSTRG.65878.1	BGIOSGA001419	trans				MSTRG.19268.3	BGIOSGA015158	trans
MSTRG.65878.1	BGIOSGA001422	trans				MSTRG.19268.3	BGIOSGA015180	trans
MSTRG.65878.1	BGIOSGA001440	trans				MSTRG.19268.3	BGIOSGA015181	trans
MSTRG.65878.1	BGIOSGA001465	trans				MSTRG.19268.3	BGIOSGA015293	trans
MSTRG.65878.1	BGIOSGA001564	trans				MSTRG.19268.3	BGIOSGA015733	trans
MSTRG.65878.1	BGIOSGA001633	trans				MSTRG.19268.3	BGIOSGA015967	trans
MSTRG.65878.1	BGIOSGA001636	trans				MSTRG.19268.3	BGIOSGA016052	trans
MSTRG.65878.1	BGIOSGA001685	trans				MSTRG.19268.3	BGIOSGA016246	trans
MSTRG.65878.1	BGIOSGA001705	trans				MSTRG.19268.3	BGIOSGA016283	trans
MSTRG.65878.1	BGIOSGA001740	trans				MSTRG.19268.3	BGIOSGA016300	trans
MSTRG.65878.1	BGIOSGA001819	trans				MSTRG.19268.3	BGIOSGA016335	trans
MSTRG.65878.1	BGIOSGA001895	trans				MSTRG.19268.3	BGIOSGA016443	trans
MSTRG.65878.1	BGIOSGA001897	trans				MSTRG.19268.3	BGIOSGA016543	trans
MSTRG.65878.1	BGIOSGA001904	trans				MSTRG.19268.3	BGIOSGA016549	trans
MSTRG.65878.1	BGIOSGA001917	trans				MSTRG.19268.3	BGIOSGA016559	trans
MSTRG.65878.1	BGIOSGA001929	trans				MSTRG.19268.3	BGIOSGA016717	trans
MSTRG.65878.1	BGIOSGA001978	trans				MSTRG.19268.3	BGIOSGA016903	trans
MSTRG.65878.1	BGIOSGA001991	trans				MSTRG.19268.3	BGIOSGA016946	trans
MSTRG.65878.1	BGIOSGA002003	trans				MSTRG.19268.3	BGIOSGA016988	trans
MSTRG.65878.1	BGIOSGA002022	trans				MSTRG.19268.3	BGIOSGA017004	trans
MSTRG.65878.1	BGIOSGA002068	trans				MSTRG.19268.3	BGIOSGA017018	trans
MSTRG.65878.1	BGIOSGA002093	trans				MSTRG.19268.3	BGIOSGA017121	trans
MSTRG.65878.1	BGIOSGA002113	trans				MSTRG.19268.3	BGIOSGA017259	trans
MSTRG.65878.1	BGIOSGA002230	trans				MSTRG.19268.3	BGIOSGA017351	trans
MSTRG.65878.1	BGIOSGA002276	trans				MSTRG.19268.3	BGIOSGA017513	trans
MSTRG.65878.1	BGIOSGA002291	trans				MSTRG.19268.3	BGIOSGA017610	trans
MSTRG.65878.1	BGIOSGA002386	trans				MSTRG.19268.3	BGIOSGA017631	trans
MSTRG.65878.1	BGIOSGA002421	trans				MSTRG.19268.3	BGIOSGA017666	trans
MSTRG.65878.1	BGIOSGA002505	trans				MSTRG.19268.3	BGIOSGA017684	trans
MSTRG.65878.1	BGIOSGA002542	trans				MSTRG.19268.3	BGIOSGA017753	trans
MSTRG.65878.1	BGIOSGA002602	trans				MSTRG.19268.3	BGIOSGA017795	trans
MSTRG.65878.1	BGIOSGA002616	trans				MSTRG.19268.3	BGIOSGA017886	trans
MSTRG.65878.1	BGIOSGA002627	trans				MSTRG.19268.3	BGIOSGA017927	trans
[truncated: 13,233 more rows]
