# Supplementary material for: Genome-wide identification and characterization of long non-coding RNAs involved in flag leaf senescence of rice
Source: Plant Mol Biol. 2021 Feb 11;105(6):655–84. doi: 10.1007/s11103-021-01121-3 (PMC7985109; doi:10.1007/s11103-021-01121-3)
Supplement: Supplementary file 9 — Supplementary file9 (XLSX 162 KB) Table S9 The target genes of 22 down-regulated differentially expressed lncRNAs in ‘ME black’ module and 48 up-regulated differentially expressed lncRNAs in ‘ME blue’ module. [file 11103_2021_1121_MOESM9_ESM.xlsx]

## Sheet: Sheet1
378 DE mRNAs targeted by 22 DE lncRNAs in 'ME black' module				941 DE mRNAs targeted by 48 DE lncRNAs in 'ME blue' module
#lncRNA ID	Target DE mRNA ID	Target_gene		#lncRNA ID	Target DE mRNA ID	Target_gene
MSTRG.12069.1	BGIOSGA012858	trans		MSTRG.1136.3	BGIOSGA001128	trans
MSTRG.12069.1	BGIOSGA019894	trans		MSTRG.1136.3	BGIOSGA002326	trans
MSTRG.12069.1	BGIOSGA020509	trans		MSTRG.1136.3	BGIOSGA002840	trans
MSTRG.12069.1	BGIOSGA020941	trans		MSTRG.1136.3	BGIOSGA002850	trans
MSTRG.12069.1	BGIOSGA022587	trans		MSTRG.1136.3	BGIOSGA004598	trans
MSTRG.12069.1	BGIOSGA024110	trans		MSTRG.1136.3	BGIOSGA005285	trans
MSTRG.12069.1	BGIOSGA024791	trans		MSTRG.1136.3	BGIOSGA005767	trans
MSTRG.12069.1	BGIOSGA029365	trans		MSTRG.1136.3	BGIOSGA005991	trans
MSTRG.12069.1	BGIOSGA029729	trans		MSTRG.1136.3	BGIOSGA015195	trans
MSTRG.12069.1	BGIOSGA031965	trans		MSTRG.1136.3	BGIOSGA016313	trans
MSTRG.1416.1	BGIOSGA002123	trans		MSTRG.1136.3	BGIOSGA016449	trans
MSTRG.1416.1	BGIOSGA002217	cis		MSTRG.1136.3	BGIOSGA024085	trans
MSTRG.1416.1	BGIOSGA002534	trans		MSTRG.1136.3	BGIOSGA034351	trans
MSTRG.1416.1	BGIOSGA027799	trans		MSTRG.1136.3	Oryza_sativa_newGene_2469	trans
MSTRG.1416.1	BGIOSGA028953	trans		MSTRG.11508.1	BGIOSGA000097	trans
MSTRG.17741.1	BGIOSGA019878	trans		MSTRG.11508.1	BGIOSGA001301	trans
MSTRG.17741.1	BGIOSGA033684	trans		MSTRG.11508.1	BGIOSGA001327	trans
MSTRG.17741.1	BGIOSGA035137	trans		MSTRG.11508.1	BGIOSGA002477	trans
MSTRG.20515.2	Oryza_sativa_newGene_6226	trans		MSTRG.11508.1	BGIOSGA002913	trans
MSTRG.21011.1	BGIOSGA029541	trans		MSTRG.11508.1	BGIOSGA003051	trans
MSTRG.21011.1	Oryza_sativa_newGene_6454	trans		MSTRG.11508.1	BGIOSGA003309	trans
MSTRG.24808.2	BGIOSGA000088	trans		MSTRG.11508.1	BGIOSGA003400	trans
MSTRG.24808.2	BGIOSGA000352	trans		MSTRG.11508.1	BGIOSGA003961	trans
MSTRG.24808.2	BGIOSGA000521	trans		MSTRG.11508.1	BGIOSGA004435	trans
MSTRG.24808.2	BGIOSGA000573	trans		MSTRG.11508.1	BGIOSGA004701	trans
MSTRG.24808.2	BGIOSGA000627	trans		MSTRG.11508.1	BGIOSGA005528	trans
MSTRG.24808.2	BGIOSGA000745	trans		MSTRG.11508.1	BGIOSGA006260	trans
MSTRG.24808.2	BGIOSGA001192	trans		MSTRG.11508.1	BGIOSGA006299	trans
MSTRG.24808.2	BGIOSGA001740	trans		MSTRG.11508.1	BGIOSGA006769	trans
MSTRG.24808.2	BGIOSGA001815	trans		MSTRG.11508.1	BGIOSGA007506	trans
MSTRG.24808.2	BGIOSGA002078	trans		MSTRG.11508.1	BGIOSGA007684	trans
MSTRG.24808.2	BGIOSGA002299	trans		MSTRG.11508.1	BGIOSGA007838	trans
MSTRG.24808.2	BGIOSGA003197	trans		MSTRG.11508.1	BGIOSGA008174	trans
MSTRG.24808.2	BGIOSGA003617	trans		MSTRG.11508.1	BGIOSGA008847	trans
MSTRG.24808.2	BGIOSGA003680	trans		MSTRG.11508.1	BGIOSGA009621	trans
MSTRG.24808.2	BGIOSGA003821	trans		MSTRG.11508.1	BGIOSGA010124	trans
MSTRG.24808.2	BGIOSGA003916	trans		MSTRG.11508.1	BGIOSGA010125	trans
MSTRG.24808.2	BGIOSGA004075	trans		MSTRG.11508.1	BGIOSGA010737	trans
MSTRG.24808.2	BGIOSGA004121	trans		MSTRG.11508.1	BGIOSGA010939	trans
MSTRG.24808.2	BGIOSGA004258	both		MSTRG.11508.1	BGIOSGA011298	trans
MSTRG.24808.2	BGIOSGA004273	trans		MSTRG.11508.1	BGIOSGA012949	trans
MSTRG.24808.2	BGIOSGA004338	trans		MSTRG.11508.1	BGIOSGA013214	trans
MSTRG.24808.2	BGIOSGA005069	trans		MSTRG.11508.1	BGIOSGA013483	trans
MSTRG.24808.2	BGIOSGA005506	trans		MSTRG.11508.1	BGIOSGA013514	trans
MSTRG.24808.2	BGIOSGA005632	trans		MSTRG.11508.1	BGIOSGA013515	trans
MSTRG.24808.2	BGIOSGA005733	trans		MSTRG.11508.1	BGIOSGA013742	trans
MSTRG.24808.2	BGIOSGA005740	trans		MSTRG.11508.1	BGIOSGA013860	trans
MSTRG.24808.2	BGIOSGA006150	trans		MSTRG.11508.1	BGIOSGA014198	trans
MSTRG.24808.2	BGIOSGA006197	trans		MSTRG.11508.1	BGIOSGA015733	trans
MSTRG.24808.2	BGIOSGA006537	trans		MSTRG.11508.1	BGIOSGA015967	trans
MSTRG.24808.2	BGIOSGA007223	trans		MSTRG.11508.1	BGIOSGA016633	trans
MSTRG.24808.2	BGIOSGA007300	trans		MSTRG.11508.1	BGIOSGA017018	trans
MSTRG.24808.2	BGIOSGA008950	trans		MSTRG.11508.1	BGIOSGA017262	trans
MSTRG.24808.2	BGIOSGA008959	trans		MSTRG.11508.1	BGIOSGA017592	trans
MSTRG.24808.2	BGIOSGA009406	trans		MSTRG.11508.1	BGIOSGA017927	trans
MSTRG.24808.2	BGIOSGA009779	trans		MSTRG.11508.1	BGIOSGA018447	trans
MSTRG.24808.2	BGIOSGA009780	trans		MSTRG.11508.1	BGIOSGA018471	trans
MSTRG.24808.2	BGIOSGA009850	trans		MSTRG.11508.1	BGIOSGA019191	trans
MSTRG.24808.2	BGIOSGA009916	trans		MSTRG.11508.1	BGIOSGA019259	trans
MSTRG.24808.2	BGIOSGA010100	trans		MSTRG.11508.1	BGIOSGA019394	trans
MSTRG.24808.2	BGIOSGA010150	trans		MSTRG.11508.1	BGIOSGA020130	trans
MSTRG.24808.2	BGIOSGA010680	trans		MSTRG.11508.1	BGIOSGA021069	trans
MSTRG.24808.2	BGIOSGA011099	trans		MSTRG.11508.1	BGIOSGA023911	trans
MSTRG.24808.2	BGIOSGA011175	trans		MSTRG.11508.1	BGIOSGA024190	trans
MSTRG.24808.2	BGIOSGA011178	trans		MSTRG.11508.1	BGIOSGA024884	trans
MSTRG.24808.2	BGIOSGA011237	trans		MSTRG.11508.1	BGIOSGA024908	trans
MSTRG.24808.2	BGIOSGA012046	trans		MSTRG.11508.1	BGIOSGA025952	trans
MSTRG.24808.2	BGIOSGA012169	trans		MSTRG.11508.1	BGIOSGA026224	trans
MSTRG.24808.2	BGIOSGA012266	trans		MSTRG.11508.1	BGIOSGA026497	trans
MSTRG.24808.2	BGIOSGA012290	trans		MSTRG.11508.1	BGIOSGA026527	trans
MSTRG.24808.2	BGIOSGA012566	trans		MSTRG.11508.1	BGIOSGA027071	trans
MSTRG.24808.2	BGIOSGA012598	cis		MSTRG.11508.1	BGIOSGA028762	trans
MSTRG.24808.2	BGIOSGA013642	trans		MSTRG.11508.1	BGIOSGA028796	trans
MSTRG.24808.2	BGIOSGA013777	trans		MSTRG.11508.1	BGIOSGA028966	trans
MSTRG.24808.2	BGIOSGA013817	trans		MSTRG.11508.1	BGIOSGA028995	trans
MSTRG.24808.2	BGIOSGA013921	trans		MSTRG.11508.1	BGIOSGA029383	trans
MSTRG.24808.2	BGIOSGA013989	trans		MSTRG.11508.1	BGIOSGA029550	trans
MSTRG.24808.2	BGIOSGA014042	trans		MSTRG.11508.1	BGIOSGA030660	trans
MSTRG.24808.2	BGIOSGA014294	trans		MSTRG.11508.1	BGIOSGA032043	trans
MSTRG.24808.2	BGIOSGA014417	trans		MSTRG.11508.1	BGIOSGA033688	trans
MSTRG.24808.2	BGIOSGA014548	trans		MSTRG.11508.1	BGIOSGA033867	trans
MSTRG.24808.2	BGIOSGA014571	trans		MSTRG.11508.1	BGIOSGA034234	trans
MSTRG.24808.2	BGIOSGA015027	trans		MSTRG.11508.1	BGIOSGA034691	trans
MSTRG.24808.2	BGIOSGA015457	trans		MSTRG.11508.1	BGIOSGA035641	trans
MSTRG.24808.2	BGIOSGA015545	trans		MSTRG.11508.1	BGIOSGA035769	trans
MSTRG.24808.2	BGIOSGA015799	trans		MSTRG.11508.1	BGIOSGA036271	trans
MSTRG.24808.2	BGIOSGA015964	trans		MSTRG.11508.1	BGIOSGA036827	trans
MSTRG.24808.2	BGIOSGA016200	trans		MSTRG.11508.1	BGIOSGA037228	trans
MSTRG.24808.2	BGIOSGA016354	trans		MSTRG.11508.1	BGIOSGA037494	trans
MSTRG.24808.2	BGIOSGA017625	trans		MSTRG.11508.1	BGIOSGA037873	trans
MSTRG.24808.2	BGIOSGA017719	trans		MSTRG.11508.1	Oryza_sativa_newGene_16746	trans
MSTRG.24808.2	BGIOSGA018498	trans		MSTRG.11508.1	Oryza_sativa_newGene_16810	trans
MSTRG.24808.2	BGIOSGA018754	trans		MSTRG.11508.1	Oryza_sativa_newGene_18560	trans
MSTRG.24808.2	BGIOSGA018938	trans		MSTRG.11508.1	Oryza_sativa_newGene_22325	trans
MSTRG.24808.2	BGIOSGA019234	trans		MSTRG.11508.1	Oryza_sativa_newGene_22793	trans
MSTRG.24808.2	BGIOSGA019773	trans		MSTRG.11508.1	Oryza_sativa_newGene_2404	trans
MSTRG.24808.2	BGIOSGA019835	trans		MSTRG.11508.1	Oryza_sativa_newGene_2886	trans
MSTRG.24808.2	BGIOSGA020119	trans		MSTRG.11508.1	Oryza_sativa_newGene_41326	trans
MSTRG.24808.2	BGIOSGA020173	trans		MSTRG.11508.1	Oryza_sativa_newGene_42092	trans
MSTRG.24808.2	BGIOSGA020386	trans		MSTRG.11508.1	Oryza_sativa_newGene_42410	trans
MSTRG.24808.2	BGIOSGA020577	trans		MSTRG.11508.1	Oryza_sativa_newGene_5450	trans
MSTRG.24808.2	BGIOSGA021110	trans		MSTRG.12677.1	BGIOSGA000090	trans
MSTRG.24808.2	BGIOSGA021421	trans		MSTRG.12677.1	BGIOSGA000097	trans
MSTRG.24808.2	BGIOSGA021541	trans		MSTRG.12677.1	BGIOSGA000154	trans
MSTRG.24808.2	BGIOSGA021760	trans		MSTRG.12677.1	BGIOSGA000253	trans
MSTRG.24808.2	BGIOSGA021860	trans		MSTRG.12677.1	BGIOSGA000270	trans
MSTRG.24808.2	BGIOSGA021935	trans		MSTRG.12677.1	BGIOSGA000282	trans
MSTRG.24808.2	BGIOSGA022122	trans		MSTRG.12677.1	BGIOSGA000356	trans
MSTRG.24808.2	BGIOSGA022158	trans		MSTRG.12677.1	BGIOSGA000374	trans
MSTRG.24808.2	BGIOSGA022244	trans		MSTRG.12677.1	BGIOSGA000430	trans
MSTRG.24808.2	BGIOSGA022349	trans		MSTRG.12677.1	BGIOSGA000662	trans
MSTRG.24808.2	BGIOSGA023984	trans		MSTRG.12677.1	BGIOSGA000793	trans
MSTRG.24808.2	BGIOSGA024033	trans		MSTRG.12677.1	BGIOSGA000855	trans
MSTRG.24808.2	BGIOSGA024097	trans		MSTRG.12677.1	BGIOSGA000945	trans
MSTRG.24808.2	BGIOSGA024238	trans		MSTRG.12677.1	BGIOSGA001106	trans
MSTRG.24808.2	BGIOSGA024291	trans		MSTRG.12677.1	BGIOSGA001122	trans
MSTRG.24808.2	BGIOSGA024391	trans		MSTRG.12677.1	BGIOSGA001151	trans
MSTRG.24808.2	BGIOSGA024424	trans		MSTRG.12677.1	BGIOSGA001210	trans
MSTRG.24808.2	BGIOSGA024552	trans		MSTRG.12677.1	BGIOSGA001301	trans
MSTRG.24808.2	BGIOSGA024623	trans		MSTRG.12677.1	BGIOSGA001327	trans
MSTRG.24808.2	BGIOSGA024667	trans		MSTRG.12677.1	BGIOSGA001444	trans
MSTRG.24808.2	BGIOSGA024782	trans		MSTRG.12677.1	BGIOSGA001587	trans
MSTRG.24808.2	BGIOSGA025135	trans		MSTRG.12677.1	BGIOSGA001637	trans
MSTRG.24808.2	BGIOSGA025211	trans		MSTRG.12677.1	BGIOSGA001700	trans
MSTRG.24808.2	BGIOSGA025892	trans		MSTRG.12677.1	BGIOSGA001875	trans
MSTRG.24808.2	BGIOSGA026328	trans		MSTRG.12677.1	BGIOSGA002074	trans
MSTRG.24808.2	BGIOSGA026420	trans		MSTRG.12677.1	BGIOSGA002149	trans
MSTRG.24808.2	BGIOSGA026707	trans		MSTRG.12677.1	BGIOSGA002212	trans
MSTRG.24808.2	BGIOSGA026872	trans		MSTRG.12677.1	BGIOSGA002215	trans
MSTRG.24808.2	BGIOSGA028777	trans		MSTRG.12677.1	BGIOSGA002233	trans
MSTRG.24808.2	BGIOSGA029036	trans		MSTRG.12677.1	BGIOSGA002413	trans
MSTRG.24808.2	BGIOSGA029629	trans		MSTRG.12677.1	BGIOSGA002469	trans
MSTRG.24808.2	BGIOSGA029710	trans		MSTRG.12677.1	BGIOSGA002477	trans
MSTRG.24808.2	BGIOSGA030533	trans		MSTRG.12677.1	BGIOSGA002595	trans
MSTRG.24808.2	BGIOSGA030792	trans		MSTRG.12677.1	BGIOSGA002698	trans
MSTRG.24808.2	BGIOSGA030816	trans		MSTRG.12677.1	BGIOSGA002820	trans
MSTRG.24808.2	BGIOSGA030879	trans		MSTRG.12677.1	BGIOSGA002840	trans
MSTRG.24808.2	BGIOSGA031129	trans		MSTRG.12677.1	BGIOSGA002841	trans
MSTRG.24808.2	BGIOSGA031245	trans		MSTRG.12677.1	BGIOSGA002850	trans
MSTRG.24808.2	BGIOSGA031523	trans		MSTRG.12677.1	BGIOSGA002913	trans
MSTRG.24808.2	BGIOSGA032009	trans		MSTRG.12677.1	BGIOSGA003046	trans
MSTRG.24808.2	BGIOSGA032325	trans		MSTRG.12677.1	BGIOSGA003051	trans
MSTRG.24808.2	BGIOSGA032393	trans		MSTRG.12677.1	BGIOSGA003133	trans
MSTRG.24808.2	BGIOSGA032653	trans		MSTRG.12677.1	BGIOSGA003169	trans
MSTRG.24808.2	BGIOSGA033278	trans		MSTRG.12677.1	BGIOSGA003221	trans
MSTRG.24808.2	BGIOSGA033322	trans		MSTRG.12677.1	BGIOSGA003247	trans
MSTRG.24808.2	BGIOSGA033349	trans		MSTRG.12677.1	BGIOSGA003309	trans
MSTRG.24808.2	BGIOSGA033540	trans		MSTRG.12677.1	BGIOSGA003484	trans
MSTRG.24808.2	BGIOSGA033833	trans		MSTRG.12677.1	BGIOSGA003760	trans
MSTRG.24808.2	BGIOSGA033875	trans		MSTRG.12677.1	BGIOSGA003961	trans
MSTRG.24808.2	BGIOSGA034488	trans		MSTRG.12677.1	BGIOSGA004262	trans
MSTRG.24808.2	BGIOSGA034550	trans		MSTRG.12677.1	BGIOSGA004269	trans
MSTRG.24808.2	BGIOSGA035137	trans		MSTRG.12677.1	BGIOSGA004298	trans
MSTRG.24808.2	BGIOSGA035160	trans		MSTRG.12677.1	BGIOSGA004404	trans
MSTRG.24808.2	BGIOSGA035163	trans		MSTRG.12677.1	BGIOSGA004435	trans
MSTRG.24808.2	BGIOSGA035815	trans		MSTRG.12677.1	BGIOSGA004510	trans
MSTRG.24808.2	BGIOSGA036710	trans		MSTRG.12677.1	BGIOSGA004724	trans
MSTRG.24808.2	BGIOSGA036713	trans		MSTRG.12677.1	BGIOSGA004768	trans
MSTRG.24808.2	BGIOSGA036726	trans		MSTRG.12677.1	BGIOSGA004802	trans
MSTRG.24808.2	BGIOSGA036886	trans		MSTRG.12677.1	BGIOSGA004847	trans
MSTRG.24808.2	BGIOSGA036980	trans		MSTRG.12677.1	BGIOSGA004903	trans
MSTRG.24808.2	BGIOSGA037602	trans		MSTRG.12677.1	BGIOSGA004917	trans
MSTRG.30264.1	BGIOSGA000352	trans		MSTRG.12677.1	BGIOSGA004938	trans
MSTRG.30264.1	BGIOSGA000837	trans		MSTRG.12677.1	BGIOSGA005185	trans
MSTRG.30264.1	BGIOSGA001815	trans		MSTRG.12677.1	BGIOSGA005218	trans
MSTRG.30264.1	BGIOSGA001845	trans		MSTRG.12677.1	BGIOSGA005228	trans
MSTRG.30264.1	BGIOSGA002270	trans		MSTRG.12677.1	BGIOSGA005315	trans
MSTRG.30264.1	BGIOSGA002484	trans		MSTRG.12677.1	BGIOSGA005446	trans
MSTRG.30264.1	BGIOSGA002618	trans		MSTRG.12677.1	BGIOSGA005477	trans
MSTRG.30264.1	BGIOSGA002619	trans		MSTRG.12677.1	BGIOSGA005514	trans
MSTRG.30264.1	BGIOSGA003418	trans		MSTRG.12677.1	BGIOSGA005551	trans
MSTRG.30264.1	BGIOSGA003613	trans		MSTRG.12677.1	BGIOSGA005574	trans
MSTRG.30264.1	BGIOSGA004075	trans		MSTRG.12677.1	BGIOSGA005650	trans
MSTRG.30264.1	BGIOSGA005652	trans		MSTRG.12677.1	BGIOSGA005663	trans
MSTRG.30264.1	BGIOSGA005733	trans		MSTRG.12677.1	BGIOSGA005664	trans
MSTRG.30264.1	BGIOSGA005795	trans		MSTRG.12677.1	BGIOSGA005668	trans
MSTRG.30264.1	BGIOSGA006213	trans		MSTRG.12677.1	BGIOSGA005731	trans
MSTRG.30264.1	BGIOSGA006537	trans		MSTRG.12677.1	BGIOSGA005838	trans
MSTRG.30264.1	BGIOSGA007570	trans		MSTRG.12677.1	BGIOSGA006055	trans
MSTRG.30264.1	BGIOSGA008086	trans		MSTRG.12677.1	BGIOSGA006260	trans
MSTRG.30264.1	BGIOSGA008736	trans		MSTRG.12677.1	BGIOSGA006297	trans
MSTRG.30264.1	BGIOSGA009348	trans		MSTRG.12677.1	BGIOSGA006299	trans
MSTRG.30264.1	BGIOSGA009641	trans		MSTRG.12677.1	BGIOSGA006346	trans
MSTRG.30264.1	BGIOSGA009790	trans		MSTRG.12677.1	BGIOSGA006362	trans
MSTRG.30264.1	BGIOSGA010092	trans		MSTRG.12677.1	BGIOSGA006678	trans
MSTRG.30264.1	BGIOSGA010100	trans		MSTRG.12677.1	BGIOSGA006976	trans
MSTRG.30264.1	BGIOSGA010680	trans		MSTRG.12677.1	BGIOSGA007162	trans
MSTRG.30264.1	BGIOSGA010895	trans		MSTRG.12677.1	BGIOSGA007257	trans
MSTRG.30264.1	BGIOSGA011560	trans		MSTRG.12677.1	BGIOSGA007359	trans
MSTRG.30264.1	BGIOSGA012046	trans		MSTRG.12677.1	BGIOSGA007431	trans
MSTRG.30264.1	BGIOSGA013503	trans		MSTRG.12677.1	BGIOSGA007506	trans
MSTRG.30264.1	BGIOSGA013669	trans		MSTRG.12677.1	BGIOSGA007592	trans
MSTRG.30264.1	BGIOSGA013779	trans		MSTRG.12677.1	BGIOSGA007639	trans
MSTRG.30264.1	BGIOSGA013989	trans		MSTRG.12677.1	BGIOSGA007682	trans
MSTRG.30264.1	BGIOSGA014042	trans		MSTRG.12677.1	BGIOSGA007684	trans
MSTRG.30264.1	BGIOSGA014432	trans		MSTRG.12677.1	BGIOSGA007799	trans
MSTRG.30264.1	BGIOSGA014548	trans		MSTRG.12677.1	BGIOSGA007838	trans
MSTRG.30264.1	BGIOSGA014703	trans		MSTRG.12677.1	BGIOSGA007912	trans
MSTRG.30264.1	BGIOSGA014799	trans		MSTRG.12677.1	BGIOSGA008010	trans
MSTRG.30264.1	BGIOSGA015483	trans		MSTRG.12677.1	BGIOSGA008174	trans
MSTRG.30264.1	BGIOSGA015545	trans		MSTRG.12677.1	BGIOSGA008194	trans
MSTRG.30264.1	BGIOSGA016110	trans		MSTRG.12677.1	BGIOSGA008267	trans
MSTRG.30264.1	BGIOSGA016523	trans		MSTRG.12677.1	BGIOSGA008422	trans
MSTRG.30264.1	BGIOSGA016622	trans		MSTRG.12677.1	BGIOSGA008459	trans
MSTRG.30264.1	BGIOSGA016812	trans		MSTRG.12677.1	BGIOSGA008478	trans
MSTRG.30264.1	BGIOSGA017099	trans		MSTRG.12677.1	BGIOSGA008488	trans
MSTRG.30264.1	BGIOSGA017100	trans		MSTRG.12677.1	BGIOSGA008492	trans
MSTRG.30264.1	BGIOSGA017625	trans		MSTRG.12677.1	BGIOSGA008612	trans
MSTRG.30264.1	BGIOSGA017719	trans		MSTRG.12677.1	BGIOSGA008685	trans
MSTRG.30264.1	BGIOSGA017729	trans		MSTRG.12677.1	BGIOSGA008724	trans
MSTRG.30264.1	BGIOSGA017909	trans		MSTRG.12677.1	BGIOSGA008740	trans
MSTRG.30264.1	BGIOSGA018144	trans		MSTRG.12677.1	BGIOSGA008759	trans
MSTRG.30264.1	BGIOSGA018498	trans		MSTRG.12677.1	BGIOSGA008785	trans
MSTRG.30264.1	BGIOSGA018873	trans		MSTRG.12677.1	BGIOSGA008799	trans
MSTRG.30264.1	BGIOSGA019234	trans		MSTRG.12677.1	BGIOSGA008847	trans
MSTRG.30264.1	BGIOSGA019773	trans		MSTRG.12677.1	BGIOSGA008911	trans
MSTRG.30264.1	BGIOSGA019835	trans		MSTRG.12677.1	BGIOSGA008927	trans
MSTRG.30264.1	BGIOSGA020606	trans		MSTRG.12677.1	BGIOSGA009072	trans
MSTRG.30264.1	BGIOSGA020765	trans		MSTRG.12677.1	BGIOSGA009078	trans
MSTRG.30264.1	BGIOSGA020777	trans		MSTRG.12677.1	BGIOSGA009079	trans
MSTRG.30264.1	BGIOSGA021110	trans		MSTRG.12677.1	BGIOSGA009100	trans
MSTRG.30264.1	BGIOSGA021197	trans		MSTRG.12677.1	BGIOSGA009118	trans
MSTRG.30264.1	BGIOSGA021541	trans		MSTRG.12677.1	BGIOSGA009157	trans
MSTRG.30264.1	BGIOSGA021760	trans		MSTRG.12677.1	BGIOSGA009196	trans
MSTRG.30264.1	BGIOSGA022006	trans		MSTRG.12677.1	BGIOSGA009257	trans
MSTRG.30264.1	BGIOSGA022049	trans		MSTRG.12677.1	BGIOSGA009273	trans
MSTRG.30264.1	BGIOSGA022122	trans		MSTRG.12677.1	BGIOSGA009621	trans
MSTRG.30264.1	BGIOSGA022160	trans		MSTRG.12677.1	BGIOSGA009658	trans
MSTRG.30264.1	BGIOSGA022635	trans		MSTRG.12677.1	BGIOSGA009659	trans
MSTRG.30264.1	BGIOSGA022878	trans		MSTRG.12677.1	BGIOSGA009824	trans
MSTRG.30264.1	BGIOSGA023340	trans		MSTRG.12677.1	BGIOSGA009904	trans
MSTRG.30264.1	BGIOSGA024203	trans		MSTRG.12677.1	BGIOSGA009926	trans
MSTRG.30264.1	BGIOSGA025436	trans		MSTRG.12677.1	BGIOSGA010003	trans
MSTRG.30264.1	BGIOSGA025892	trans		MSTRG.12677.1	BGIOSGA010105	trans
MSTRG.30264.1	BGIOSGA026375	trans		MSTRG.12677.1	BGIOSGA010107	trans
MSTRG.30264.1	BGIOSGA026533	trans		MSTRG.12677.1	BGIOSGA010124	trans
MSTRG.30264.1	BGIOSGA026625	trans		MSTRG.12677.1	BGIOSGA010125	trans
MSTRG.30264.1	BGIOSGA026707	trans		MSTRG.12677.1	BGIOSGA010138	trans
MSTRG.30264.1	BGIOSGA026830	trans		MSTRG.12677.1	BGIOSGA010154	trans
MSTRG.30264.1	BGIOSGA027841	trans		MSTRG.12677.1	BGIOSGA010447	trans
MSTRG.30264.1	BGIOSGA028215	trans		MSTRG.12677.1	BGIOSGA010533	trans
MSTRG.30264.1	BGIOSGA028944	trans		MSTRG.12677.1	BGIOSGA010627	trans
MSTRG.30264.1	BGIOSGA029036	trans		MSTRG.12677.1	BGIOSGA010737	trans
MSTRG.30264.1	BGIOSGA029259	trans		MSTRG.12677.1	BGIOSGA010770	trans
MSTRG.30264.1	BGIOSGA029629	trans		MSTRG.12677.1	BGIOSGA010816	trans
MSTRG.30264.1	BGIOSGA029654	trans		MSTRG.12677.1	BGIOSGA010939	trans
MSTRG.30264.1	BGIOSGA029710	trans		MSTRG.12677.1	BGIOSGA010954	trans
MSTRG.30264.1	BGIOSGA029729	trans		MSTRG.12677.1	BGIOSGA010985	trans
MSTRG.30264.1	BGIOSGA029914	trans		MSTRG.12677.1	BGIOSGA011002	trans
MSTRG.30264.1	BGIOSGA029915	trans		MSTRG.12677.1	BGIOSGA011032	trans
MSTRG.30264.1	BGIOSGA030097	trans		MSTRG.12677.1	BGIOSGA011085	trans
MSTRG.30264.1	BGIOSGA030761	trans		MSTRG.12677.1	BGIOSGA011196	trans
MSTRG.30264.1	BGIOSGA030879	trans		MSTRG.12677.1	BGIOSGA011277	trans
MSTRG.30264.1	BGIOSGA031427	trans		MSTRG.12677.1	BGIOSGA011298	trans
MSTRG.30264.1	BGIOSGA032009	trans		MSTRG.12677.1	BGIOSGA011328	trans
MSTRG.30264.1	BGIOSGA032369	trans		MSTRG.12677.1	BGIOSGA011332	trans
MSTRG.30264.1	BGIOSGA033322	trans		MSTRG.12677.1	BGIOSGA011338	trans
MSTRG.30264.1	BGIOSGA033540	trans		MSTRG.12677.1	BGIOSGA011379	trans
MSTRG.30264.1	BGIOSGA034682	trans		MSTRG.12677.1	BGIOSGA011380	trans
MSTRG.30264.1	BGIOSGA035393	trans		MSTRG.12677.1	BGIOSGA011413	trans
MSTRG.30264.1	BGIOSGA035759	trans		MSTRG.12677.1	BGIOSGA011531	trans
MSTRG.30264.1	BGIOSGA036710	trans		MSTRG.12677.1	BGIOSGA011590	trans
MSTRG.30264.1	BGIOSGA036881	trans		MSTRG.12677.1	BGIOSGA011766	trans
MSTRG.30264.1	BGIOSGA036980	trans		MSTRG.12677.1	BGIOSGA011834	trans
MSTRG.30264.1	BGIOSGA037523	trans		MSTRG.12677.1	BGIOSGA011859	trans
MSTRG.30264.1	BGIOSGA037624	trans		MSTRG.12677.1	BGIOSGA011953	trans
MSTRG.30264.1	BGIOSGA038638	trans		MSTRG.12677.1	BGIOSGA011983	trans
MSTRG.30264.1	Oryza_sativa_newGene_13542	trans		MSTRG.12677.1	BGIOSGA011995	trans
MSTRG.30264.1	Oryza_sativa_newGene_18999	trans		MSTRG.12677.1	BGIOSGA012042	trans
MSTRG.30264.1	Oryza_sativa_newGene_22937	trans		MSTRG.12677.1	BGIOSGA012054	trans
MSTRG.35173.1	BGIOSGA002458	trans		MSTRG.12677.1	BGIOSGA012056	trans
MSTRG.35173.1	BGIOSGA011366	cis		MSTRG.12677.1	BGIOSGA012172	trans
MSTRG.35173.1	BGIOSGA023104	trans		MSTRG.12677.1	BGIOSGA012359	trans
MSTRG.35173.1	BGIOSGA025032	trans		MSTRG.12677.1	BGIOSGA012380	trans
MSTRG.35173.1	BGIOSGA028169	trans		MSTRG.12677.1	BGIOSGA012736	trans
MSTRG.38087.1	BGIOSGA012598	cis		MSTRG.12677.1	BGIOSGA012949	trans
MSTRG.44302.1	BGIOSGA002221	trans		MSTRG.12677.1	BGIOSGA013190	trans
MSTRG.44302.1	BGIOSGA009483	cis		MSTRG.12677.1	BGIOSGA013214	trans
MSTRG.44302.1	BGIOSGA013895	cis		MSTRG.12677.1	BGIOSGA013308	trans
MSTRG.44302.1	BGIOSGA013897	trans		MSTRG.12677.1	BGIOSGA013397	trans
MSTRG.44302.1	BGIOSGA019039	trans		MSTRG.12677.1	BGIOSGA013483	trans
MSTRG.44302.1	BGIOSGA023108	trans		MSTRG.12677.1	BGIOSGA013514	trans
MSTRG.44302.1	BGIOSGA024947	trans		MSTRG.12677.1	BGIOSGA013515	trans
MSTRG.44302.1	BGIOSGA026058	trans		MSTRG.12677.1	BGIOSGA013641	trans
MSTRG.44302.1	BGIOSGA026957	trans		MSTRG.12677.1	BGIOSGA013702	trans
MSTRG.44302.1	BGIOSGA028953	trans		MSTRG.12677.1	BGIOSGA013712	trans
MSTRG.44302.1	BGIOSGA031176	trans		MSTRG.12677.1	BGIOSGA013737	trans
MSTRG.44376.1	BGIOSGA001845	trans		MSTRG.12677.1	BGIOSGA013763	trans
MSTRG.44376.1	BGIOSGA002123	trans		MSTRG.12677.1	BGIOSGA013831	trans
MSTRG.44376.1	BGIOSGA002128	trans		MSTRG.12677.1	BGIOSGA013855	trans
MSTRG.44376.1	BGIOSGA002221	trans		MSTRG.12677.1	BGIOSGA013860	trans
MSTRG.44376.1	BGIOSGA002299	trans		MSTRG.12677.1	BGIOSGA013862	trans
MSTRG.44376.1	BGIOSGA002432	trans		MSTRG.12677.1	BGIOSGA014089	trans
MSTRG.44376.1	BGIOSGA002534	trans		MSTRG.12677.1	BGIOSGA014128	trans
MSTRG.44376.1	BGIOSGA002704	trans		MSTRG.12677.1	BGIOSGA014174	trans
MSTRG.44376.1	BGIOSGA004082	trans		MSTRG.12677.1	BGIOSGA014212	trans
MSTRG.44376.1	BGIOSGA004923	trans		MSTRG.12677.1	BGIOSGA014213	trans
MSTRG.44376.1	BGIOSGA004994	trans		MSTRG.12677.1	BGIOSGA014218	trans
MSTRG.44376.1	BGIOSGA005526	trans		MSTRG.12677.1	BGIOSGA014387	trans
MSTRG.44376.1	BGIOSGA005652	trans		MSTRG.12677.1	BGIOSGA014440	trans
MSTRG.44376.1	BGIOSGA005733	trans		MSTRG.12677.1	BGIOSGA014483	trans
MSTRG.44376.1	BGIOSGA007984	trans		MSTRG.12677.1	BGIOSGA014488	trans
MSTRG.44376.1	BGIOSGA008596	trans		MSTRG.12677.1	BGIOSGA014511	trans
MSTRG.44376.1	BGIOSGA008624	trans		MSTRG.12677.1	BGIOSGA014527	trans
MSTRG.44376.1	BGIOSGA008697	trans		MSTRG.12677.1	BGIOSGA014622	trans
MSTRG.44376.1	BGIOSGA008736	trans		MSTRG.12677.1	BGIOSGA014721	trans
MSTRG.44376.1	BGIOSGA008822	trans		MSTRG.12677.1	BGIOSGA014723	trans
MSTRG.44376.1	BGIOSGA009122	trans		MSTRG.12677.1	BGIOSGA014735	trans
MSTRG.44376.1	BGIOSGA009406	trans		MSTRG.12677.1	BGIOSGA014839	trans
MSTRG.44376.1	BGIOSGA012371	trans		MSTRG.12677.1	BGIOSGA015031	trans
MSTRG.44376.1	BGIOSGA012400	trans		MSTRG.12677.1	BGIOSGA015733	trans
MSTRG.44376.1	BGIOSGA012566	trans		MSTRG.12677.1	BGIOSGA015967	trans
MSTRG.44376.1	BGIOSGA013503	trans		MSTRG.12677.1	BGIOSGA016246	trans
MSTRG.44376.1	BGIOSGA013563	trans		MSTRG.12677.1	BGIOSGA016300	trans
MSTRG.44376.1	BGIOSGA013989	trans		MSTRG.12677.1	BGIOSGA016443	trans
MSTRG.44376.1	BGIOSGA014432	trans		MSTRG.12677.1	BGIOSGA016543	trans
MSTRG.44376.1	BGIOSGA014548	trans		MSTRG.12677.1	BGIOSGA016668	trans
MSTRG.44376.1	BGIOSGA014976	trans		MSTRG.12677.1	BGIOSGA016717	trans
MSTRG.44376.1	BGIOSGA014978	trans		MSTRG.12677.1	BGIOSGA016782	trans
MSTRG.44376.1	BGIOSGA014984	trans		MSTRG.12677.1	BGIOSGA016852	trans
MSTRG.44376.1	BGIOSGA016622	trans		MSTRG.12677.1	BGIOSGA016903	trans
MSTRG.44376.1	BGIOSGA017356	trans		MSTRG.12677.1	BGIOSGA016946	trans
MSTRG.44376.1	BGIOSGA017625	trans		MSTRG.12677.1	BGIOSGA017004	trans
MSTRG.44376.1	BGIOSGA017719	trans		MSTRG.12677.1	BGIOSGA017018	trans
MSTRG.44376.1	BGIOSGA017725	trans		MSTRG.12677.1	BGIOSGA017121	trans
MSTRG.44376.1	BGIOSGA017909	trans		MSTRG.12677.1	BGIOSGA017141	trans
MSTRG.44376.1	BGIOSGA018065	trans		MSTRG.12677.1	BGIOSGA017259	trans
MSTRG.44376.1	BGIOSGA018106	trans		MSTRG.12677.1	BGIOSGA017262	trans
MSTRG.44376.1	BGIOSGA018144	trans		MSTRG.12677.1	BGIOSGA017351	trans
MSTRG.44376.1	BGIOSGA018498	trans		MSTRG.12677.1	BGIOSGA017501	trans
MSTRG.44376.1	BGIOSGA018873	trans		MSTRG.12677.1	BGIOSGA017513	trans
MSTRG.44376.1	BGIOSGA019234	trans		MSTRG.12677.1	BGIOSGA017562	trans
MSTRG.44376.1	BGIOSGA019773	trans		MSTRG.12677.1	BGIOSGA017592	trans
MSTRG.44376.1	BGIOSGA020606	trans		MSTRG.12677.1	BGIOSGA017631	trans
MSTRG.44376.1	BGIOSGA020765	trans		MSTRG.12677.1	BGIOSGA017684	trans
MSTRG.44376.1	BGIOSGA021112	trans		MSTRG.12677.1	BGIOSGA017753	trans
MSTRG.44376.1	BGIOSGA022049	trans		MSTRG.12677.1	BGIOSGA017886	trans
MSTRG.44376.1	BGIOSGA022967	trans		MSTRG.12677.1	BGIOSGA017927	trans
MSTRG.44376.1	BGIOSGA023108	trans		MSTRG.12677.1	BGIOSGA018072	trans
MSTRG.44376.1	BGIOSGA023905	trans		MSTRG.12677.1	BGIOSGA018154	trans
MSTRG.44376.1	BGIOSGA024667	trans		MSTRG.12677.1	BGIOSGA018242	trans
MSTRG.44376.1	BGIOSGA024947	trans		MSTRG.12677.1	BGIOSGA018322	trans
MSTRG.44376.1	BGIOSGA025032	trans		MSTRG.12677.1	BGIOSGA018384	trans
MSTRG.44376.1	BGIOSGA026207	trans		MSTRG.12677.1	BGIOSGA018413	trans
MSTRG.44376.1	BGIOSGA026713	trans		MSTRG.12677.1	BGIOSGA018414	trans
MSTRG.44376.1	BGIOSGA027799	trans		MSTRG.12677.1	BGIOSGA018445	trans
MSTRG.44376.1	BGIOSGA027841	trans		MSTRG.12677.1	BGIOSGA018448	trans
MSTRG.44376.1	BGIOSGA029629	trans		MSTRG.12677.1	BGIOSGA018471	trans
MSTRG.44376.1	BGIOSGA030354	trans		MSTRG.12677.1	BGIOSGA018514	trans
MSTRG.44376.1	BGIOSGA031427	trans		MSTRG.12677.1	BGIOSGA018543	trans
MSTRG.44376.1	BGIOSGA032070	trans		MSTRG.12677.1	BGIOSGA018544	trans
MSTRG.44376.1	BGIOSGA032369	trans		MSTRG.12677.1	BGIOSGA018595	trans
MSTRG.44376.1	BGIOSGA032487	trans		MSTRG.12677.1	BGIOSGA018665	trans
MSTRG.44376.1	BGIOSGA032786	trans		MSTRG.12677.1	BGIOSGA018751	trans
MSTRG.44376.1	BGIOSGA033278	trans		MSTRG.12677.1	BGIOSGA018935	trans
MSTRG.44376.1	BGIOSGA034682	trans		MSTRG.12677.1	BGIOSGA019113	trans
MSTRG.44376.1	BGIOSGA035759	trans		MSTRG.12677.1	BGIOSGA019114	trans
MSTRG.44376.1	BGIOSGA036881	trans		MSTRG.12677.1	BGIOSGA019191	trans
MSTRG.44376.1	BGIOSGA040274	trans		MSTRG.12677.1	BGIOSGA019249	trans
MSTRG.44376.1	Oryza_sativa_newGene_39904	trans		MSTRG.12677.1	BGIOSGA019254	trans
MSTRG.51442.2	BGIOSGA014548	trans		MSTRG.12677.1	BGIOSGA019259	trans
MSTRG.51442.2	BGIOSGA018768	trans		MSTRG.12677.1	BGIOSGA019284	trans
MSTRG.51442.2	BGIOSGA034792	trans		MSTRG.12677.1	BGIOSGA019394	trans
MSTRG.52852.1	BGIOSGA007984	trans		MSTRG.12677.1	BGIOSGA019479	trans
MSTRG.52852.1	BGIOSGA019039	trans		MSTRG.12677.1	BGIOSGA019490	trans
MSTRG.52852.1	BGIOSGA028953	trans		MSTRG.12677.1	BGIOSGA019568	trans
MSTRG.5543.1	BGIOSGA003282	trans		MSTRG.12677.1	BGIOSGA019730	trans
MSTRG.5543.1	BGIOSGA004258	both		MSTRG.12677.1	BGIOSGA019747	trans
MSTRG.5543.1	BGIOSGA004259	both		MSTRG.12677.1	BGIOSGA019954	trans
MSTRG.5543.1	BGIOSGA005795	trans		MSTRG.12677.1	BGIOSGA020242	trans
MSTRG.5543.1	BGIOSGA006148	trans		MSTRG.12677.1	BGIOSGA020289	cis
MSTRG.5543.1	BGIOSGA006149	trans		MSTRG.12677.1	BGIOSGA020333	trans
MSTRG.5543.1	BGIOSGA006213	trans		MSTRG.12677.1	BGIOSGA020413	trans
MSTRG.5543.1	BGIOSGA006807	trans		MSTRG.12677.1	BGIOSGA020441	trans
MSTRG.5543.1	BGIOSGA009226	trans		MSTRG.12677.1	BGIOSGA020486	trans
MSTRG.5543.1	BGIOSGA012139	trans		MSTRG.12677.1	BGIOSGA020552	trans
MSTRG.5543.1	BGIOSGA012818	trans		MSTRG.12677.1	BGIOSGA020589	trans
MSTRG.5543.1	BGIOSGA013897	trans		MSTRG.12677.1	BGIOSGA020667	trans
MSTRG.5543.1	BGIOSGA013921	trans		MSTRG.12677.1	BGIOSGA021054	trans
MSTRG.5543.1	BGIOSGA014261	trans		MSTRG.12677.1	BGIOSGA021064	trans
MSTRG.5543.1	BGIOSGA014703	trans		MSTRG.12677.1	BGIOSGA021189	trans
MSTRG.5543.1	BGIOSGA015994	trans		MSTRG.12677.1	BGIOSGA021464	trans
MSTRG.5543.1	BGIOSGA015995	trans		MSTRG.12677.1	BGIOSGA021483	trans
MSTRG.5543.1	BGIOSGA016523	trans		MSTRG.12677.1	BGIOSGA021534	trans
MSTRG.5543.1	BGIOSGA019611	trans		MSTRG.12677.1	BGIOSGA021554	trans
MSTRG.5543.1	BGIOSGA021866	trans		MSTRG.12677.1	BGIOSGA021639	trans
MSTRG.5543.1	BGIOSGA022122	trans		MSTRG.12677.1	BGIOSGA021675	trans
MSTRG.5543.1	BGIOSGA023751	trans		MSTRG.12677.1	BGIOSGA022169	trans
MSTRG.5543.1	BGIOSGA025021	trans		MSTRG.12677.1	BGIOSGA022300	trans
MSTRG.5543.1	BGIOSGA028355	trans		MSTRG.12677.1	BGIOSGA022301	trans
MSTRG.5543.1	BGIOSGA029921	trans		MSTRG.12677.1	BGIOSGA022340	trans
MSTRG.5543.1	BGIOSGA031237	trans		MSTRG.12677.1	BGIOSGA022516	trans
MSTRG.5543.1	BGIOSGA031519	trans		MSTRG.12677.1	BGIOSGA022584	trans
MSTRG.5543.1	BGIOSGA032683	trans		MSTRG.12677.1	BGIOSGA022620	trans
MSTRG.5543.1	BGIOSGA033874	trans		MSTRG.12677.1	BGIOSGA022678	trans
MSTRG.5543.1	BGIOSGA034867	trans		MSTRG.12677.1	BGIOSGA022729	trans
MSTRG.5543.1	BGIOSGA035852	trans		MSTRG.12677.1	BGIOSGA022790	trans
MSTRG.5543.1	BGIOSGA040571	trans		MSTRG.12677.1	BGIOSGA023335	trans
MSTRG.5543.1	Oryza_sativa_newGene_22937	trans		MSTRG.12677.1	BGIOSGA023457	trans
MSTRG.5543.1	Oryza_sativa_newGene_24745	trans		MSTRG.12677.1	BGIOSGA023504	trans
MSTRG.56765.1	BGIOSGA000627	trans		MSTRG.12677.1	BGIOSGA023687	trans
MSTRG.56765.1	BGIOSGA001845	trans		MSTRG.12677.1	BGIOSGA023689	trans
MSTRG.56765.1	BGIOSGA001872	trans		MSTRG.12677.1	BGIOSGA023698	trans
MSTRG.56765.1	BGIOSGA002432	trans		MSTRG.12677.1	BGIOSGA023732	trans
MSTRG.56765.1	BGIOSGA002483	trans		MSTRG.12677.1	BGIOSGA023745	trans
MSTRG.56765.1	BGIOSGA002484	trans		MSTRG.12677.1	BGIOSGA023953	trans
MSTRG.56765.1	BGIOSGA003099	trans		MSTRG.12677.1	BGIOSGA023954	trans
MSTRG.56765.1	BGIOSGA003922	trans		MSTRG.12677.1	BGIOSGA023955	trans
MSTRG.56765.1	BGIOSGA004351	trans		MSTRG.12677.1	BGIOSGA024083	trans
MSTRG.56765.1	BGIOSGA005733	trans		MSTRG.12677.1	BGIOSGA024099	trans
MSTRG.56765.1	BGIOSGA005896	trans		MSTRG.12677.1	BGIOSGA024190	trans
MSTRG.56765.1	BGIOSGA007570	trans		MSTRG.12677.1	BGIOSGA024305	trans
MSTRG.56765.1	BGIOSGA009406	trans		MSTRG.12677.1	BGIOSGA024524	trans
MSTRG.56765.1	BGIOSGA010150	trans		MSTRG.12677.1	BGIOSGA024735	trans
MSTRG.56765.1	BGIOSGA011324	trans		MSTRG.12677.1	BGIOSGA024836	trans
MSTRG.56765.1	BGIOSGA011797	trans		MSTRG.12677.1	BGIOSGA024885	trans
MSTRG.56765.1	BGIOSGA013669	trans		MSTRG.12677.1	BGIOSGA024908	trans
MSTRG.56765.1	BGIOSGA013817	trans		MSTRG.12677.1	BGIOSGA025001	trans
MSTRG.56765.1	BGIOSGA013950	trans		MSTRG.12677.1	BGIOSGA025049	trans
MSTRG.56765.1	BGIOSGA014042	trans		MSTRG.12677.1	BGIOSGA025058	trans
MSTRG.56765.1	BGIOSGA014976	trans		MSTRG.12677.1	BGIOSGA025130	trans
MSTRG.56765.1	BGIOSGA014978	trans		MSTRG.12677.1	BGIOSGA025132	trans
MSTRG.56765.1	BGIOSGA014984	trans		MSTRG.12677.1	BGIOSGA025133	trans
MSTRG.56765.1	BGIOSGA015104	trans		MSTRG.12677.1	BGIOSGA025169	trans
MSTRG.56765.1	BGIOSGA015106	trans		MSTRG.12677.1	BGIOSGA025184	trans
MSTRG.56765.1	BGIOSGA015545	trans		MSTRG.12677.1	BGIOSGA025234	trans
MSTRG.56765.1	BGIOSGA017719	trans		MSTRG.12677.1	BGIOSGA025240	trans
MSTRG.56765.1	BGIOSGA017909	trans		MSTRG.12677.1	BGIOSGA025241	trans
MSTRG.56765.1	BGIOSGA018065	trans		MSTRG.12677.1	BGIOSGA025248	trans
MSTRG.56765.1	BGIOSGA018106	trans		MSTRG.12677.1	BGIOSGA025249	trans
MSTRG.56765.1	BGIOSGA018144	trans		MSTRG.12677.1	BGIOSGA025285	trans
MSTRG.56765.1	BGIOSGA018498	trans		MSTRG.12677.1	BGIOSGA025296	trans
MSTRG.56765.1	BGIOSGA018754	trans		MSTRG.12677.1	BGIOSGA025476	trans
MSTRG.56765.1	BGIOSGA020053	cis		MSTRG.12677.1	BGIOSGA025520	trans
MSTRG.56765.1	BGIOSGA020606	trans		MSTRG.12677.1	BGIOSGA025609	trans
MSTRG.56765.1	BGIOSGA020765	trans		MSTRG.12677.1	BGIOSGA025873	trans
MSTRG.56765.1	BGIOSGA021438	trans		MSTRG.12677.1	BGIOSGA025952	trans
MSTRG.56765.1	BGIOSGA023876	trans		MSTRG.12677.1	BGIOSGA025996	trans
MSTRG.56765.1	BGIOSGA024292	trans		MSTRG.12677.1	BGIOSGA026024	trans
MSTRG.56765.1	BGIOSGA024791	trans		MSTRG.12677.1	BGIOSGA026026	trans
MSTRG.56765.1	BGIOSGA025719	trans		MSTRG.12677.1	BGIOSGA026224	trans
MSTRG.56765.1	BGIOSGA025849	trans		MSTRG.12677.1	BGIOSGA026255	trans
MSTRG.56765.1	BGIOSGA025897	trans		MSTRG.12677.1	BGIOSGA026396	trans
MSTRG.56765.1	BGIOSGA026439	trans		MSTRG.12677.1	BGIOSGA026407	trans
MSTRG.56765.1	BGIOSGA026707	trans		MSTRG.12677.1	BGIOSGA026434	trans
MSTRG.56765.1	BGIOSGA027617	trans		MSTRG.12677.1	BGIOSGA026494	trans
MSTRG.56765.1	BGIOSGA027799	trans		MSTRG.12677.1	BGIOSGA026497	trans
MSTRG.56765.1	BGIOSGA027841	trans		MSTRG.12677.1	BGIOSGA026525	trans
MSTRG.56765.1	BGIOSGA029694	trans		MSTRG.12677.1	BGIOSGA026677	trans
MSTRG.56765.1	BGIOSGA029710	trans		MSTRG.12677.1	BGIOSGA026711	trans
MSTRG.56765.1	BGIOSGA029711	trans		MSTRG.12677.1	BGIOSGA026784	trans
MSTRG.56765.1	BGIOSGA029908	trans		MSTRG.12677.1	BGIOSGA026912	trans
MSTRG.56765.1	BGIOSGA030051	trans		MSTRG.12677.1	BGIOSGA026922	trans
MSTRG.56765.1	BGIOSGA032786	trans		MSTRG.12677.1	BGIOSGA027108	trans
MSTRG.56765.1	BGIOSGA033189	trans		MSTRG.12677.1	BGIOSGA027468	trans
MSTRG.56765.1	BGIOSGA033349	trans		MSTRG.12677.1	BGIOSGA027484	trans
MSTRG.56765.1	BGIOSGA035097	trans		MSTRG.12677.1	BGIOSGA027709	trans
MSTRG.56765.1	BGIOSGA035759	trans		MSTRG.12677.1	BGIOSGA027771	trans
MSTRG.56765.1	BGIOSGA036881	trans		MSTRG.12677.1	BGIOSGA027788	trans
MSTRG.56765.1	BGIOSGA036907	trans		MSTRG.12677.1	BGIOSGA027829	trans
MSTRG.56765.1	BGIOSGA037624	trans		MSTRG.12677.1	BGIOSGA027932	trans
MSTRG.56765.1	BGIOSGA038638	trans		MSTRG.12677.1	BGIOSGA028181	trans
MSTRG.56765.1	BGIOSGA040274	trans		MSTRG.12677.1	BGIOSGA028259	trans
MSTRG.56765.1	BGIOSGA040722	trans		MSTRG.12677.1	BGIOSGA028475	trans
MSTRG.56765.1	Oryza_sativa_newGene_39904	trans		MSTRG.12677.1	BGIOSGA028484	trans
MSTRG.57850.1	BGIOSGA009483	cis		MSTRG.12677.1	BGIOSGA028634	trans
MSTRG.57850.1	BGIOSGA022122	trans		MSTRG.12677.1	BGIOSGA028722	trans
MSTRG.61520.1	BGIOSGA021197	trans		MSTRG.12677.1	BGIOSGA028759	trans
MSTRG.65878.1	BGIOSGA000088	trans		MSTRG.12677.1	BGIOSGA028763	trans
MSTRG.65878.1	BGIOSGA000396	trans		MSTRG.12677.1	BGIOSGA028796	trans
MSTRG.65878.1	BGIOSGA001192	trans		MSTRG.12677.1	BGIOSGA028855	trans
MSTRG.65878.1	BGIOSGA001740	trans		MSTRG.12677.1	BGIOSGA028966	trans
MSTRG.65878.1	BGIOSGA003197	trans		MSTRG.12677.1	BGIOSGA028995	trans
MSTRG.65878.1	BGIOSGA004258	both		MSTRG.12677.1	BGIOSGA029118	trans
MSTRG.65878.1	BGIOSGA004273	trans		MSTRG.12677.1	BGIOSGA029174	trans
MSTRG.65878.1	BGIOSGA004338	trans		MSTRG.12677.1	BGIOSGA029383	trans
MSTRG.65878.1	BGIOSGA005506	trans		MSTRG.12677.1	BGIOSGA029519	trans
MSTRG.65878.1	BGIOSGA005733	trans		MSTRG.12677.1	BGIOSGA029550	trans
MSTRG.65878.1	BGIOSGA005740	trans		MSTRG.12677.1	BGIOSGA029583	trans
MSTRG.65878.1	BGIOSGA005937	trans		MSTRG.12677.1	BGIOSGA029584	trans
MSTRG.65878.1	BGIOSGA006150	trans		MSTRG.12677.1	BGIOSGA029733	trans
MSTRG.65878.1	BGIOSGA006197	trans		MSTRG.12677.1	BGIOSGA029779	trans
MSTRG.65878.1	BGIOSGA007223	trans		MSTRG.12677.1	BGIOSGA029835	trans
MSTRG.65878.1	BGIOSGA007825	trans		MSTRG.12677.1	BGIOSGA030181	trans
MSTRG.65878.1	BGIOSGA008719	trans		MSTRG.12677.1	BGIOSGA030194	trans
MSTRG.65878.1	BGIOSGA009780	trans		MSTRG.12677.1	BGIOSGA030277	trans
MSTRG.65878.1	BGIOSGA009910	trans		MSTRG.12677.1	BGIOSGA030295	trans
MSTRG.65878.1	BGIOSGA009916	trans		MSTRG.12677.1	BGIOSGA030660	trans
MSTRG.65878.1	BGIOSGA010100	trans		MSTRG.12677.1	BGIOSGA030938	trans
MSTRG.65878.1	BGIOSGA010530	trans		MSTRG.12677.1	BGIOSGA030999	trans
MSTRG.65878.1	BGIOSGA010894	trans		MSTRG.12677.1	BGIOSGA031000	trans
MSTRG.65878.1	BGIOSGA011099	trans		MSTRG.12677.1	BGIOSGA031171	trans
MSTRG.65878.1	BGIOSGA011178	trans		MSTRG.12677.1	BGIOSGA031183	trans
MSTRG.65878.1	BGIOSGA011443	trans		MSTRG.12677.1	BGIOSGA031186	trans
MSTRG.65878.1	BGIOSGA012748	trans		MSTRG.12677.1	BGIOSGA031464	trans
MSTRG.65878.1	BGIOSGA013921	trans		MSTRG.12677.1	BGIOSGA031504	trans
MSTRG.65878.1	BGIOSGA014042	trans		MSTRG.12677.1	BGIOSGA031549	trans
MSTRG.65878.1	BGIOSGA014468	trans		MSTRG.12677.1	BGIOSGA031575	trans
MSTRG.65878.1	BGIOSGA014571	trans		MSTRG.12677.1	BGIOSGA031590	trans
MSTRG.65878.1	BGIOSGA015027	trans		MSTRG.12677.1	BGIOSGA032012	trans
MSTRG.65878.1	BGIOSGA015457	trans		MSTRG.12677.1	BGIOSGA032043	trans
MSTRG.65878.1	BGIOSGA015875	trans		MSTRG.12677.1	BGIOSGA032079	trans
MSTRG.65878.1	BGIOSGA016327	trans		MSTRG.12677.1	BGIOSGA032208	trans
MSTRG.65878.1	BGIOSGA017213	trans		MSTRG.12677.1	BGIOSGA032270	trans
MSTRG.65878.1	BGIOSGA017378	trans		MSTRG.12677.1	BGIOSGA032294	trans
MSTRG.65878.1	BGIOSGA017719	trans		MSTRG.12677.1	BGIOSGA032493	trans
MSTRG.65878.1	BGIOSGA018938	trans		MSTRG.12677.1	BGIOSGA032507	trans
MSTRG.65878.1	BGIOSGA019234	trans		MSTRG.12677.1	BGIOSGA032920	trans
MSTRG.65878.1	BGIOSGA020173	trans		MSTRG.12677.1	BGIOSGA032923	trans
MSTRG.65878.1	BGIOSGA021421	trans		MSTRG.12677.1	BGIOSGA033092	trans
MSTRG.65878.1	BGIOSGA021860	trans		MSTRG.12677.1	BGIOSGA033188	trans
MSTRG.65878.1	BGIOSGA022158	trans		MSTRG.12677.1	BGIOSGA033238	trans
MSTRG.65878.1	BGIOSGA022349	trans		MSTRG.12677.1	BGIOSGA033271	trans
MSTRG.65878.1	BGIOSGA023783	trans		MSTRG.12677.1	BGIOSGA033314	trans
MSTRG.65878.1	BGIOSGA024033	trans		MSTRG.12677.1	BGIOSGA033559	trans
MSTRG.65878.1	BGIOSGA024291	trans		MSTRG.12677.1	BGIOSGA033688	trans
MSTRG.65878.1	BGIOSGA024391	trans		MSTRG.12677.1	BGIOSGA033690	trans
MSTRG.65878.1	BGIOSGA024424	trans		MSTRG.12677.1	BGIOSGA034050	trans
MSTRG.65878.1	BGIOSGA024773	cis		MSTRG.12677.1	BGIOSGA034051	trans
MSTRG.65878.1	BGIOSGA024774	cis		MSTRG.12677.1	BGIOSGA034508	trans
MSTRG.65878.1	BGIOSGA024782	trans		MSTRG.12677.1	BGIOSGA034526	trans
MSTRG.65878.1	BGIOSGA024783	cis		MSTRG.12677.1	BGIOSGA034644	trans
MSTRG.65878.1	BGIOSGA025034	trans		MSTRG.12677.1	BGIOSGA034691	trans
MSTRG.65878.1	BGIOSGA025135	trans		MSTRG.12677.1	BGIOSGA034713	trans
MSTRG.65878.1	BGIOSGA025211	trans		MSTRG.12677.1	BGIOSGA034733	trans
MSTRG.65878.1	BGIOSGA025892	trans		MSTRG.12677.1	BGIOSGA034810	trans
MSTRG.65878.1	BGIOSGA026328	trans		MSTRG.12677.1	BGIOSGA034906	trans
MSTRG.65878.1	BGIOSGA026420	trans		MSTRG.12677.1	BGIOSGA035061	trans
MSTRG.65878.1	BGIOSGA026439	trans		MSTRG.12677.1	BGIOSGA035318	trans
MSTRG.65878.1	BGIOSGA026625	trans		MSTRG.12677.1	BGIOSGA035574	trans
MSTRG.65878.1	BGIOSGA027603	trans		MSTRG.12677.1	BGIOSGA035641	trans
MSTRG.65878.1	BGIOSGA028215	trans		MSTRG.12677.1	BGIOSGA035655	trans
MSTRG.65878.1	BGIOSGA028653	trans		MSTRG.12677.1	BGIOSGA035656	trans
MSTRG.65878.1	BGIOSGA028751	trans		MSTRG.12677.1	BGIOSGA035696	trans
MSTRG.65878.1	BGIOSGA028777	trans		MSTRG.12677.1	BGIOSGA035930	trans
MSTRG.65878.1	BGIOSGA028944	trans		MSTRG.12677.1	BGIOSGA035955	trans
MSTRG.65878.1	BGIOSGA029036	trans		MSTRG.12677.1	BGIOSGA035999	trans
MSTRG.65878.1	BGIOSGA031129	trans		MSTRG.12677.1	BGIOSGA036115	trans
MSTRG.65878.1	BGIOSGA031177	trans		MSTRG.12677.1	BGIOSGA036201	trans
MSTRG.65878.1	BGIOSGA031435	trans		MSTRG.12677.1	BGIOSGA036271	trans
MSTRG.65878.1	BGIOSGA031523	trans		MSTRG.12677.1	BGIOSGA036403	trans
MSTRG.65878.1	BGIOSGA033278	trans		MSTRG.12677.1	BGIOSGA036408	trans
MSTRG.65878.1	BGIOSGA033322	trans		MSTRG.12677.1	BGIOSGA036418	trans
MSTRG.65878.1	BGIOSGA033540	trans		MSTRG.12677.1	BGIOSGA036426	trans
MSTRG.65878.1	BGIOSGA033875	trans		MSTRG.12677.1	BGIOSGA036504	trans
MSTRG.65878.1	BGIOSGA034550	trans		MSTRG.12677.1	BGIOSGA036826	trans
MSTRG.65878.1	BGIOSGA035160	trans		MSTRG.12677.1	BGIOSGA036827	trans
MSTRG.65878.1	BGIOSGA035163	trans		MSTRG.12677.1	BGIOSGA036891	trans
MSTRG.65878.1	BGIOSGA035815	trans		MSTRG.12677.1	BGIOSGA036920	trans
MSTRG.65878.1	BGIOSGA036980	trans		MSTRG.12677.1	BGIOSGA036921	trans
MSTRG.65878.1	BGIOSGA037602	trans		MSTRG.12677.1	BGIOSGA037099	trans
MSTRG.66557.1	BGIOSGA017213	trans		MSTRG.12677.1	BGIOSGA037183	trans
MSTRG.74093.1	BGIOSGA002304	trans		MSTRG.12677.1	BGIOSGA037206	trans
MSTRG.74093.1	BGIOSGA007097	trans		MSTRG.12677.1	BGIOSGA037228	trans
MSTRG.74093.1	BGIOSGA024865	trans		MSTRG.12677.1	BGIOSGA037494	trans
MSTRG.74093.1	BGIOSGA028291	cis		MSTRG.12677.1	BGIOSGA037712	trans
MSTRG.74093.1	BGIOSGA038186	trans		MSTRG.12677.1	BGIOSGA037778	trans
MSTRG.81906.1	BGIOSGA029914	trans		MSTRG.12677.1	BGIOSGA037800	trans
MSTRG.81906.1	BGIOSGA029915	trans		MSTRG.12677.1	BGIOSGA037873	trans
MSTRG.81906.1	BGIOSGA029916	cis		MSTRG.12677.1	Oryza_sativa_newGene_10484	trans
MSTRG.81906.1	BGIOSGA036713	trans		MSTRG.12677.1	Oryza_sativa_newGene_11141	trans
MSTRG.81906.1	Oryza_sativa_newGene_39293	trans		MSTRG.12677.1	Oryza_sativa_newGene_11491	trans
MSTRG.95254.1	BGIOSGA012139	trans		MSTRG.12677.1	Oryza_sativa_newGene_12038	trans
MSTRG.95254.1	BGIOSGA017468	trans		MSTRG.12677.1	Oryza_sativa_newGene_12885	trans
MSTRG.95254.1	BGIOSGA018063	trans		MSTRG.12677.1	Oryza_sativa_newGene_13629	trans
MSTRG.95254.1	BGIOSGA021494	trans		MSTRG.12677.1	Oryza_sativa_newGene_16256	trans
MSTRG.95254.1	BGIOSGA023222	trans		MSTRG.12677.1	Oryza_sativa_newGene_16746	trans
MSTRG.95254.1	BGIOSGA032226	trans		MSTRG.12677.1	Oryza_sativa_newGene_16764	trans
MSTRG.95254.1	BGIOSGA034308	trans		MSTRG.12677.1	Oryza_sativa_newGene_16893	trans
MSTRG.95254.1	BGIOSGA038009	trans		MSTRG.12677.1	Oryza_sativa_newGene_18449	trans
MSTRG.95254.1	Oryza_sativa_newGene_50722	trans		MSTRG.12677.1	Oryza_sativa_newGene_18605	trans
				MSTRG.12677.1	Oryza_sativa_newGene_20935	trans
				MSTRG.12677.1	Oryza_sativa_newGene_22325	trans
				MSTRG.12677.1	Oryza_sativa_newGene_2404	trans
				MSTRG.12677.1	Oryza_sativa_newGene_25193	trans
				MSTRG.12677.1	Oryza_sativa_newGene_26338	trans
				MSTRG.12677.1	Oryza_sativa_newGene_26339	trans
				MSTRG.12677.1	Oryza_sativa_newGene_28185	trans
				MSTRG.12677.1	Oryza_sativa_newGene_28263	trans
				MSTRG.12677.1	Oryza_sativa_newGene_2886	trans
				MSTRG.12677.1	Oryza_sativa_newGene_32116	trans
				MSTRG.12677.1	Oryza_sativa_newGene_32912	trans
				MSTRG.12677.1	Oryza_sativa_newGene_34168	trans
				MSTRG.12677.1	Oryza_sativa_newGene_34368	trans
				MSTRG.12677.1	Oryza_sativa_newGene_34582	trans
				MSTRG.12677.1	Oryza_sativa_newGene_34874	trans
				MSTRG.12677.1	Oryza_sativa_newGene_3545	trans
				MSTRG.12677.1	Oryza_sativa_newGene_3546	trans
				MSTRG.12677.1	Oryza_sativa_newGene_38619	trans
				MSTRG.12677.1	Oryza_sativa_newGene_38845	trans
				MSTRG.12677.1	Oryza_sativa_newGene_39946	trans
				MSTRG.12677.1	Oryza_sativa_newGene_42410	trans
				MSTRG.12677.1	Oryza_sativa_newGene_50240	trans
				MSTRG.12677.1	Oryza_sativa_newGene_53655	trans
				MSTRG.12677.1	Oryza_sativa_newGene_5440	trans
				MSTRG.12677.1	Oryza_sativa_newGene_5450	trans
				MSTRG.12677.1	Oryza_sativa_newGene_9733	trans
				MSTRG.12677.3	BGIOSGA000046	trans
				MSTRG.12677.3	BGIOSGA000085	trans
				MSTRG.12677.3	BGIOSGA000097	trans
				MSTRG.12677.3	BGIOSGA000253	trans
				MSTRG.12677.3	BGIOSGA000254	trans
				MSTRG.12677.3	BGIOSGA000328	trans
				MSTRG.12677.3	BGIOSGA000855	trans
				MSTRG.12677.3	BGIOSGA000888	trans
				MSTRG.12677.3	BGIOSGA000945	trans
				MSTRG.12677.3	BGIOSGA001106	trans
				MSTRG.12677.3	BGIOSGA001210	trans
				MSTRG.12677.3	BGIOSGA001301	trans
				MSTRG.12677.3	BGIOSGA001327	trans
				MSTRG.12677.3	BGIOSGA001587	trans
				MSTRG.12677.3	BGIOSGA001637	trans
				MSTRG.12677.3	BGIOSGA002149	trans
				MSTRG.12677.3	BGIOSGA002233	trans
				MSTRG.12677.3	BGIOSGA002461	trans
				MSTRG.12677.3	BGIOSGA002477	trans
				MSTRG.12677.3	BGIOSGA002698	trans
				MSTRG.12677.3	BGIOSGA002841	trans
				MSTRG.12677.3	BGIOSGA002913	trans
				MSTRG.12677.3	BGIOSGA003046	trans
				MSTRG.12677.3	BGIOSGA003051	trans
				MSTRG.12677.3	BGIOSGA003053	trans
				MSTRG.12677.3	BGIOSGA003169	trans
				MSTRG.12677.3	BGIOSGA003247	trans
				MSTRG.12677.3	BGIOSGA003309	trans
				MSTRG.12677.3	BGIOSGA003310	trans
				MSTRG.12677.3	BGIOSGA003400	trans
				MSTRG.12677.3	BGIOSGA003961	trans
				MSTRG.12677.3	BGIOSGA004269	trans
				MSTRG.12677.3	BGIOSGA004404	trans
				MSTRG.12677.3	BGIOSGA004435	trans
				MSTRG.12677.3	BGIOSGA004510	trans
				MSTRG.12677.3	BGIOSGA004768	trans
				MSTRG.12677.3	BGIOSGA004802	trans
				MSTRG.12677.3	BGIOSGA004847	trans
				MSTRG.12677.3	BGIOSGA004917	trans
				MSTRG.12677.3	BGIOSGA005228	trans
				MSTRG.12677.3	BGIOSGA005477	trans
				MSTRG.12677.3	BGIOSGA005650	trans
				MSTRG.12677.3	BGIOSGA005663	trans
				MSTRG.12677.3	BGIOSGA005679	trans
				MSTRG.12677.3	BGIOSGA006260	trans
				MSTRG.12677.3	BGIOSGA006299	trans
				MSTRG.12677.3	BGIOSGA006678	trans
				MSTRG.12677.3	BGIOSGA006769	trans
				MSTRG.12677.3	BGIOSGA006976	trans
				MSTRG.12677.3	BGIOSGA007257	trans
				MSTRG.12677.3	BGIOSGA007506	trans
				MSTRG.12677.3	BGIOSGA007682	trans
				MSTRG.12677.3	BGIOSGA007684	trans
				MSTRG.12677.3	BGIOSGA007799	trans
				MSTRG.12677.3	BGIOSGA007838	trans
				MSTRG.12677.3	BGIOSGA008174	trans
				MSTRG.12677.3	BGIOSGA008478	trans
				MSTRG.12677.3	BGIOSGA008492	trans
				MSTRG.12677.3	BGIOSGA008785	trans
				MSTRG.12677.3	BGIOSGA008847	trans
				MSTRG.12677.3	BGIOSGA008927	trans
				MSTRG.12677.3	BGIOSGA008944	trans
				MSTRG.12677.3	BGIOSGA009072	trans
				MSTRG.12677.3	BGIOSGA009078	trans
				MSTRG.12677.3	BGIOSGA009079	trans
				MSTRG.12677.3	BGIOSGA009118	trans
				MSTRG.12677.3	BGIOSGA009157	trans
				MSTRG.12677.3	BGIOSGA009273	trans
				MSTRG.12677.3	BGIOSGA010007	cis
				MSTRG.12677.3	BGIOSGA010105	trans
				MSTRG.12677.3	BGIOSGA010107	trans
				MSTRG.12677.3	BGIOSGA010124	trans
				MSTRG.12677.3	BGIOSGA010125	trans
				MSTRG.12677.3	BGIOSGA010447	trans
				MSTRG.12677.3	BGIOSGA010533	trans
				MSTRG.12677.3	BGIOSGA010737	trans
				MSTRG.12677.3	BGIOSGA010939	trans
				MSTRG.12677.3	BGIOSGA010954	trans
				MSTRG.12677.3	BGIOSGA010985	trans
				MSTRG.12677.3	BGIOSGA011002	trans
				MSTRG.12677.3	BGIOSGA011085	trans
				MSTRG.12677.3	BGIOSGA011196	trans
				MSTRG.12677.3	BGIOSGA011298	trans
				MSTRG.12677.3	BGIOSGA011338	trans
				MSTRG.12677.3	BGIOSGA011379	trans
				MSTRG.12677.3	BGIOSGA011380	trans
				MSTRG.12677.3	BGIOSGA011590	trans
				MSTRG.12677.3	BGIOSGA011766	trans
				MSTRG.12677.3	BGIOSGA011859	trans
				MSTRG.12677.3	BGIOSGA011900	trans
				MSTRG.12677.3	BGIOSGA012042	trans
				MSTRG.12677.3	BGIOSGA012380	trans
				MSTRG.12677.3	BGIOSGA012736	trans
				MSTRG.12677.3	BGIOSGA012949	trans
				MSTRG.12677.3	BGIOSGA013190	trans
				MSTRG.12677.3	BGIOSGA013214	trans
				MSTRG.12677.3	BGIOSGA013397	trans
				MSTRG.12677.3	BGIOSGA013483	trans
				MSTRG.12677.3	BGIOSGA013514	trans
				MSTRG.12677.3	BGIOSGA013515	trans
				MSTRG.12677.3	BGIOSGA013516	trans
				MSTRG.12677.3	BGIOSGA013712	trans
				MSTRG.12677.3	BGIOSGA013737	trans
				MSTRG.12677.3	BGIOSGA013742	trans
				MSTRG.12677.3	BGIOSGA013763	trans
				MSTRG.12677.3	BGIOSGA013831	trans
				MSTRG.12677.3	BGIOSGA013860	trans
				MSTRG.12677.3	BGIOSGA013862	trans
				MSTRG.12677.3	BGIOSGA014089	trans
				MSTRG.12677.3	BGIOSGA014128	trans
				MSTRG.12677.3	BGIOSGA014198	trans
				MSTRG.12677.3	BGIOSGA014483	trans
				MSTRG.12677.3	BGIOSGA014527	trans
				MSTRG.12677.3	BGIOSGA014622	trans
				MSTRG.12677.3	BGIOSGA014723	trans
				MSTRG.12677.3	BGIOSGA014839	trans
				MSTRG.12677.3	BGIOSGA014966	trans
				MSTRG.12677.3	BGIOSGA015094	trans
				MSTRG.12677.3	BGIOSGA015733	trans
				MSTRG.12677.3	BGIOSGA015967	trans
				MSTRG.12677.3	BGIOSGA016300	trans
				MSTRG.12677.3	BGIOSGA016443	trans
				MSTRG.12677.3	BGIOSGA016543	trans
				MSTRG.12677.3	BGIOSGA016717	trans
				MSTRG.12677.3	BGIOSGA016852	trans
				MSTRG.12677.3	BGIOSGA017004	trans
				MSTRG.12677.3	BGIOSGA017018	trans
				MSTRG.12677.3	BGIOSGA017121	trans
				MSTRG.12677.3	BGIOSGA017259	trans
				MSTRG.12677.3	BGIOSGA017262	trans
				MSTRG.12677.3	BGIOSGA017513	trans
				MSTRG.12677.3	BGIOSGA017592	trans
				MSTRG.12677.3	BGIOSGA017631	trans
				MSTRG.12677.3	BGIOSGA017684	trans
				MSTRG.12677.3	BGIOSGA017753	trans
				MSTRG.12677.3	BGIOSGA017927	trans
				MSTRG.12677.3	BGIOSGA018414	trans
				MSTRG.12677.3	BGIOSGA018447	trans
				MSTRG.12677.3	BGIOSGA018471	trans
				MSTRG.12677.3	BGIOSGA018543	trans
				MSTRG.12677.3	BGIOSGA018935	trans
				MSTRG.12677.3	BGIOSGA019191	trans
				MSTRG.12677.3	BGIOSGA019259	trans
				MSTRG.12677.3	BGIOSGA019284	trans
				MSTRG.12677.3	BGIOSGA019394	trans
				MSTRG.12677.3	BGIOSGA019479	trans
				MSTRG.12677.3	BGIOSGA019568	trans
				MSTRG.12677.3	BGIOSGA019730	trans
				MSTRG.12677.3	BGIOSGA019747	trans
				MSTRG.12677.3	BGIOSGA019845	trans
				MSTRG.12677.3	BGIOSGA020040	trans
				MSTRG.12677.3	BGIOSGA020130	trans
				MSTRG.12677.3	BGIOSGA020242	trans
				MSTRG.12677.3	BGIOSGA020289	cis
				MSTRG.12677.3	BGIOSGA020333	trans
				MSTRG.12677.3	BGIOSGA020441	trans
				MSTRG.12677.3	BGIOSGA020486	trans
				MSTRG.12677.3	BGIOSGA020552	trans
				MSTRG.12677.3	BGIOSGA020568	trans
				MSTRG.12677.3	BGIOSGA020589	trans
				MSTRG.12677.3	BGIOSGA020667	trans
				MSTRG.12677.3	BGIOSGA021064	trans
				MSTRG.12677.3	BGIOSGA021069	trans
				MSTRG.12677.3	BGIOSGA021189	trans
				MSTRG.12677.3	BGIOSGA021483	trans
				MSTRG.12677.3	BGIOSGA021534	trans
				MSTRG.12677.3	BGIOSGA022301	trans
				MSTRG.12677.3	BGIOSGA023335	trans
				MSTRG.12677.3	BGIOSGA023457	trans
				MSTRG.12677.3	BGIOSGA023598	trans
				MSTRG.12677.3	BGIOSGA023698	trans
				MSTRG.12677.3	BGIOSGA023732	trans
				MSTRG.12677.3	BGIOSGA023911	trans
				MSTRG.12677.3	BGIOSGA024099	trans
				MSTRG.12677.3	BGIOSGA024190	trans
				MSTRG.12677.3	BGIOSGA024305	trans
				MSTRG.12677.3	BGIOSGA024884	trans
				MSTRG.12677.3	BGIOSGA024908	trans
				MSTRG.12677.3	BGIOSGA025240	trans
				MSTRG.12677.3	BGIOSGA025248	trans
				MSTRG.12677.3	BGIOSGA025249	trans
				MSTRG.12677.3	BGIOSGA025520	trans
				MSTRG.12677.3	BGIOSGA025873	trans
				MSTRG.12677.3	BGIOSGA025952	trans
				MSTRG.12677.3	BGIOSGA026026	trans
				MSTRG.12677.3	BGIOSGA026210	trans
				MSTRG.12677.3	BGIOSGA026224	trans
				MSTRG.12677.3	BGIOSGA026255	trans
				MSTRG.12677.3	BGIOSGA026396	trans
				MSTRG.12677.3	BGIOSGA026407	trans
				MSTRG.12677.3	BGIOSGA026434	trans
				MSTRG.12677.3	BGIOSGA026497	trans
				MSTRG.12677.3	BGIOSGA026527	trans
				MSTRG.12677.3	BGIOSGA026912	trans
				MSTRG.12677.3	BGIOSGA027468	trans
				MSTRG.12677.3	BGIOSGA027709	trans
				MSTRG.12677.3	BGIOSGA027932	trans
				MSTRG.12677.3	BGIOSGA028475	trans
				MSTRG.12677.3	BGIOSGA028722	trans
				MSTRG.12677.3	BGIOSGA028759	trans
				MSTRG.12677.3	BGIOSGA028796	trans
				MSTRG.12677.3	BGIOSGA028966	trans
				MSTRG.12677.3	BGIOSGA028995	trans
				MSTRG.12677.3	BGIOSGA029118	trans
				MSTRG.12677.3	BGIOSGA029383	trans
				MSTRG.12677.3	BGIOSGA029519	trans
				MSTRG.12677.3	BGIOSGA029550	trans
				MSTRG.12677.3	BGIOSGA029584	trans
				MSTRG.12677.3	BGIOSGA029733	trans
				MSTRG.12677.3	BGIOSGA029983	trans
				MSTRG.12677.3	BGIOSGA030660	trans
				MSTRG.12677.3	BGIOSGA030938	trans
				MSTRG.12677.3	BGIOSGA031186	trans
				MSTRG.12677.3	BGIOSGA031292	trans
				MSTRG.12677.3	BGIOSGA031549	trans
				MSTRG.12677.3	BGIOSGA031575	trans
				MSTRG.12677.3	BGIOSGA032012	trans
				MSTRG.12677.3	BGIOSGA032043	trans
				MSTRG.12677.3	BGIOSGA032079	trans
				MSTRG.12677.3	BGIOSGA032208	trans
				MSTRG.12677.3	BGIOSGA032255	trans
				MSTRG.12677.3	BGIOSGA032270	trans
				MSTRG.12677.3	BGIOSGA032920	trans
				MSTRG.12677.3	BGIOSGA033188	trans
				MSTRG.12677.3	BGIOSGA033238	trans
				MSTRG.12677.3	BGIOSGA033314	trans
				MSTRG.12677.3	BGIOSGA033559	trans
				MSTRG.12677.3	BGIOSGA033688	trans
				MSTRG.12677.3	BGIOSGA033690	trans
				MSTRG.12677.3	BGIOSGA033867	trans
				MSTRG.12677.3	BGIOSGA034234	trans
				MSTRG.12677.3	BGIOSGA034526	trans
				MSTRG.12677.3	BGIOSGA034691	trans
				MSTRG.12677.3	BGIOSGA034713	trans
				MSTRG.12677.3	BGIOSGA034733	trans
				MSTRG.12677.3	BGIOSGA035061	trans
				MSTRG.12677.3	BGIOSGA035572	trans
				MSTRG.12677.3	BGIOSGA035641	trans
				MSTRG.12677.3	BGIOSGA035696	trans
				MSTRG.12677.3	BGIOSGA035769	trans
				MSTRG.12677.3	BGIOSGA035930	trans
				MSTRG.12677.3	BGIOSGA035999	trans
				MSTRG.12677.3	BGIOSGA036271	trans
				MSTRG.12677.3	BGIOSGA036403	trans
				MSTRG.12677.3	BGIOSGA036418	trans
				MSTRG.12677.3	BGIOSGA036426	trans
				MSTRG.12677.3	BGIOSGA036920	trans
				MSTRG.12677.3	BGIOSGA037183	trans
				MSTRG.12677.3	BGIOSGA037209	trans
				MSTRG.12677.3	BGIOSGA037211	trans
				MSTRG.12677.3	BGIOSGA037228	trans
				MSTRG.12677.3	BGIOSGA037494	trans
				MSTRG.12677.3	BGIOSGA037498	trans
				MSTRG.12677.3	BGIOSGA037712	trans
				MSTRG.12677.3	BGIOSGA037778	trans
				MSTRG.12677.3	BGIOSGA037800	trans
				MSTRG.12677.3	BGIOSGA037831	trans
				MSTRG.12677.3	BGIOSGA037873	trans
				MSTRG.12677.3	BGIOSGA038810	trans
				MSTRG.12677.3	Oryza_sativa_newGene_10484	trans
				MSTRG.12677.3	Oryza_sativa_newGene_11141	trans
				MSTRG.12677.3	Oryza_sativa_newGene_16256	trans
				MSTRG.12677.3	Oryza_sativa_newGene_16746	trans
				MSTRG.12677.3	Oryza_sativa_newGene_16893	trans
				MSTRG.12677.3	Oryza_sativa_newGene_18449	trans
				MSTRG.12677.3	Oryza_sativa_newGene_22325	trans
				MSTRG.12677.3	Oryza_sativa_newGene_22793	trans
				MSTRG.12677.3	Oryza_sativa_newGene_2404	trans
				MSTRG.12677.3	Oryza_sativa_newGene_26339	trans
				MSTRG.12677.3	Oryza_sativa_newGene_2886	trans
				MSTRG.12677.3	Oryza_sativa_newGene_32873	trans
				MSTRG.12677.3	Oryza_sativa_newGene_32912	trans
				MSTRG.12677.3	Oryza_sativa_newGene_34168	trans
				MSTRG.12677.3	Oryza_sativa_newGene_34582	trans
				MSTRG.12677.3	Oryza_sativa_newGene_34874	trans
				MSTRG.12677.3	Oryza_sativa_newGene_3545	trans
				MSTRG.12677.3	Oryza_sativa_newGene_3546	trans
				MSTRG.12677.3	Oryza_sativa_newGene_41326	trans
				MSTRG.12677.3	Oryza_sativa_newGene_42092	trans
				MSTRG.12677.3	Oryza_sativa_newGene_42410	trans
				MSTRG.12677.3	Oryza_sativa_newGene_5440	trans
				MSTRG.12677.3	Oryza_sativa_newGene_5450	trans
				MSTRG.13889.1	BGIOSGA000662	trans
				MSTRG.13889.1	BGIOSGA001229	trans
				MSTRG.13889.1	BGIOSGA002093	trans
				MSTRG.13889.1	BGIOSGA002840	trans
				MSTRG.13889.1	BGIOSGA004055	trans
				MSTRG.13889.1	BGIOSGA004603	trans
				MSTRG.13889.1	BGIOSGA007685	trans
				MSTRG.13889.1	BGIOSGA007953	trans
				MSTRG.13889.1	BGIOSGA008977	trans
				MSTRG.13889.1	BGIOSGA009297	trans
				MSTRG.13889.1	BGIOSGA010770	trans
				MSTRG.13889.1	BGIOSGA013061	trans
				MSTRG.13889.1	BGIOSGA014224	trans
				MSTRG.13889.1	BGIOSGA015162	trans
				MSTRG.13889.1	BGIOSGA017004	trans
				MSTRG.13889.1	BGIOSGA017746	trans
				MSTRG.13889.1	BGIOSGA018414	trans
				MSTRG.13889.1	BGIOSGA018751	trans
				MSTRG.13889.1	BGIOSGA019120	trans
				MSTRG.13889.1	BGIOSGA019169	trans
				MSTRG.13889.1	BGIOSGA019942	trans
				MSTRG.13889.1	BGIOSGA021849	trans
				MSTRG.13889.1	BGIOSGA022678	trans
				MSTRG.13889.1	BGIOSGA023442	trans
				MSTRG.13889.1	BGIOSGA024155	trans
				MSTRG.13889.1	BGIOSGA024491	trans
				MSTRG.13889.1	BGIOSGA025065	trans
				MSTRG.13889.1	BGIOSGA027558	trans
				MSTRG.13889.1	BGIOSGA028618	trans
				MSTRG.13889.1	BGIOSGA028634	trans
				MSTRG.13889.1	BGIOSGA029533	trans
				MSTRG.13889.1	BGIOSGA030945	trans
				MSTRG.13889.1	BGIOSGA031418	trans
				MSTRG.13889.1	BGIOSGA031521	trans
				MSTRG.13889.1	BGIOSGA032014	trans
				MSTRG.13889.1	BGIOSGA033613	cis
				MSTRG.13889.1	BGIOSGA036144	trans
				MSTRG.13889.1	BGIOSGA036759	trans
				MSTRG.13889.1	BGIOSGA036943	trans
				MSTRG.13889.1	BGIOSGA037824	trans
				MSTRG.13889.1	BGIOSGA038062	trans
				MSTRG.13889.1	Oryza_sativa_newGene_38036	trans
				MSTRG.13889.1	Oryza_sativa_newGene_8746	trans
				MSTRG.19268.3	BGIOSGA000046	trans
				MSTRG.19268.3	BGIOSGA000090	trans
				MSTRG.19268.3	BGIOSGA000097	trans
				MSTRG.19268.3	BGIOSGA000253	trans
				MSTRG.19268.3	BGIOSGA000328	trans
				MSTRG.19268.3	BGIOSGA000374	trans
				MSTRG.19268.3	BGIOSGA000430	trans
				MSTRG.19268.3	BGIOSGA000662	trans
				MSTRG.19268.3	BGIOSGA000793	trans
				MSTRG.19268.3	BGIOSGA000855	trans
				MSTRG.19268.3	BGIOSGA000945	trans
				MSTRG.19268.3	BGIOSGA001106	trans
				MSTRG.19268.3	BGIOSGA001122	trans
				MSTRG.19268.3	BGIOSGA001210	trans
				MSTRG.19268.3	BGIOSGA001301	trans
				MSTRG.19268.3	BGIOSGA001327	trans
				MSTRG.19268.3	BGIOSGA001444	trans
				MSTRG.19268.3	BGIOSGA001587	trans
				MSTRG.19268.3	BGIOSGA001637	trans
				MSTRG.19268.3	BGIOSGA001700	trans
				MSTRG.19268.3	BGIOSGA001875	trans
				MSTRG.19268.3	BGIOSGA002074	trans
				MSTRG.19268.3	BGIOSGA002093	trans
				MSTRG.19268.3	BGIOSGA002149	trans
				MSTRG.19268.3	BGIOSGA002215	trans
				MSTRG.19268.3	BGIOSGA002233	trans
				MSTRG.19268.3	BGIOSGA002413	trans
				MSTRG.19268.3	BGIOSGA002461	trans
				MSTRG.19268.3	BGIOSGA002469	trans
				MSTRG.19268.3	BGIOSGA002477	trans
				MSTRG.19268.3	BGIOSGA002698	trans
				MSTRG.19268.3	BGIOSGA002820	trans
				MSTRG.19268.3	BGIOSGA002840	trans
				MSTRG.19268.3	BGIOSGA002841	trans
				MSTRG.19268.3	BGIOSGA002850	trans
				MSTRG.19268.3	BGIOSGA003046	trans
				MSTRG.19268.3	BGIOSGA003051	trans
				MSTRG.19268.3	BGIOSGA003133	trans
				MSTRG.19268.3	BGIOSGA003169	trans
				MSTRG.19268.3	BGIOSGA003221	trans
				MSTRG.19268.3	BGIOSGA003247	trans
				MSTRG.19268.3	BGIOSGA003310	trans
				MSTRG.19268.3	BGIOSGA003484	trans
				MSTRG.19268.3	BGIOSGA003766	trans
				MSTRG.19268.3	BGIOSGA003961	trans
				MSTRG.19268.3	BGIOSGA004262	trans
				MSTRG.19268.3	BGIOSGA004269	trans
				MSTRG.19268.3	BGIOSGA004404	trans
				MSTRG.19268.3	BGIOSGA004435	trans
				MSTRG.19268.3	BGIOSGA004510	trans
				MSTRG.19268.3	BGIOSGA004712	trans
				MSTRG.19268.3	BGIOSGA004768	trans
				MSTRG.19268.3	BGIOSGA004802	trans
				MSTRG.19268.3	BGIOSGA004847	trans
				MSTRG.19268.3	BGIOSGA004903	trans
				MSTRG.19268.3	BGIOSGA004917	trans
				MSTRG.19268.3	BGIOSGA004938	trans
				MSTRG.19268.3	BGIOSGA005228	trans
				MSTRG.19268.3	BGIOSGA005446	trans
				MSTRG.19268.3	BGIOSGA005477	trans
				MSTRG.19268.3	BGIOSGA005514	trans
				MSTRG.19268.3	BGIOSGA005551	trans
				MSTRG.19268.3	BGIOSGA005650	trans
				MSTRG.19268.3	BGIOSGA005663	trans
				MSTRG.19268.3	BGIOSGA005664	trans
				MSTRG.19268.3	BGIOSGA005668	trans
				MSTRG.19268.3	BGIOSGA005679	trans
				MSTRG.19268.3	BGIOSGA005838	trans
				MSTRG.19268.3	BGIOSGA006055	trans
				MSTRG.19268.3	BGIOSGA006260	trans
				MSTRG.19268.3	BGIOSGA006297	trans
				MSTRG.19268.3	BGIOSGA006299	trans
				MSTRG.19268.3	BGIOSGA006315	trans
				MSTRG.19268.3	BGIOSGA006362	trans
				MSTRG.19268.3	BGIOSGA006678	trans
				MSTRG.19268.3	BGIOSGA006976	trans
				MSTRG.19268.3	BGIOSGA007162	trans
				MSTRG.19268.3	BGIOSGA007257	trans
				MSTRG.19268.3	BGIOSGA007359	trans
				MSTRG.19268.3	BGIOSGA007431	trans
				MSTRG.19268.3	BGIOSGA007506	trans
				MSTRG.19268.3	BGIOSGA007682	trans
				MSTRG.19268.3	BGIOSGA007684	trans
				MSTRG.19268.3	BGIOSGA007726	trans
				MSTRG.19268.3	BGIOSGA007799	trans
				MSTRG.19268.3	BGIOSGA007838	trans
				MSTRG.19268.3	BGIOSGA008010	trans
				MSTRG.19268.3	BGIOSGA008194	trans
				MSTRG.19268.3	BGIOSGA008267	trans
				MSTRG.19268.3	BGIOSGA008422	trans
				MSTRG.19268.3	BGIOSGA008478	trans
				MSTRG.19268.3	BGIOSGA008492	trans
				MSTRG.19268.3	BGIOSGA008612	trans
				MSTRG.19268.3	BGIOSGA008740	trans
				MSTRG.19268.3	BGIOSGA008785	trans
				MSTRG.19268.3	BGIOSGA008847	trans
				MSTRG.19268.3	BGIOSGA008888	trans
				MSTRG.19268.3	BGIOSGA008927	trans
				MSTRG.19268.3	BGIOSGA008944	trans
				MSTRG.19268.3	BGIOSGA009072	trans
				MSTRG.19268.3	BGIOSGA009078	trans
				MSTRG.19268.3	BGIOSGA009079	trans
				MSTRG.19268.3	BGIOSGA009118	trans
				MSTRG.19268.3	BGIOSGA009157	trans
				MSTRG.19268.3	BGIOSGA009196	trans
				MSTRG.19268.3	BGIOSGA009257	trans
				MSTRG.19268.3	BGIOSGA009672	trans
				MSTRG.19268.3	BGIOSGA009904	trans
				MSTRG.19268.3	BGIOSGA010003	trans
				MSTRG.19268.3	BGIOSGA010105	trans
				MSTRG.19268.3	BGIOSGA010107	trans
				MSTRG.19268.3	BGIOSGA010124	trans
				MSTRG.19268.3	BGIOSGA010125	trans
				MSTRG.19268.3	BGIOSGA010138	trans
				MSTRG.19268.3	BGIOSGA010154	trans
				MSTRG.19268.3	BGIOSGA010447	trans
				MSTRG.19268.3	BGIOSGA010533	trans
				MSTRG.19268.3	BGIOSGA010605	trans
				MSTRG.19268.3	BGIOSGA010627	trans
				MSTRG.19268.3	BGIOSGA010737	trans
				MSTRG.19268.3	BGIOSGA010770	trans
				MSTRG.19268.3	BGIOSGA010816	trans
				MSTRG.19268.3	BGIOSGA010942	trans
				MSTRG.19268.3	BGIOSGA010954	trans
				MSTRG.19268.3	BGIOSGA011002	trans
				MSTRG.19268.3	BGIOSGA011085	trans
				MSTRG.19268.3	BGIOSGA011196	trans
				MSTRG.19268.3	BGIOSGA011277	trans
				MSTRG.19268.3	BGIOSGA011328	trans
				MSTRG.19268.3	BGIOSGA011338	trans
				MSTRG.19268.3	BGIOSGA011379	trans
				MSTRG.19268.3	BGIOSGA011380	trans
				MSTRG.19268.3	BGIOSGA011413	trans
				MSTRG.19268.3	BGIOSGA011521	trans
				MSTRG.19268.3	BGIOSGA011531	trans
				MSTRG.19268.3	BGIOSGA011590	trans
				MSTRG.19268.3	BGIOSGA011766	trans
				MSTRG.19268.3	BGIOSGA011834	trans
				MSTRG.19268.3	BGIOSGA011859	trans
				MSTRG.19268.3	BGIOSGA011953	trans
				MSTRG.19268.3	BGIOSGA012042	trans
				MSTRG.19268.3	BGIOSGA012056	trans
				MSTRG.19268.3	BGIOSGA012172	trans
				MSTRG.19268.3	BGIOSGA012369	trans
				MSTRG.19268.3	BGIOSGA012380	trans
				MSTRG.19268.3	BGIOSGA012736	trans
				MSTRG.19268.3	BGIOSGA012949	trans
				MSTRG.19268.3	BGIOSGA013165	trans
				MSTRG.19268.3	BGIOSGA013190	trans
				MSTRG.19268.3	BGIOSGA013214	trans
				MSTRG.19268.3	BGIOSGA013397	trans
				MSTRG.19268.3	BGIOSGA013483	trans
				MSTRG.19268.3	BGIOSGA013514	trans
				MSTRG.19268.3	BGIOSGA013516	trans
				MSTRG.19268.3	BGIOSGA013737	trans
				MSTRG.19268.3	BGIOSGA013831	trans
				MSTRG.19268.3	BGIOSGA013855	trans
				MSTRG.19268.3	BGIOSGA013860	trans
				MSTRG.19268.3	BGIOSGA014089	trans
				MSTRG.19268.3	BGIOSGA014128	trans
				MSTRG.19268.3	BGIOSGA014213	trans
				MSTRG.19268.3	BGIOSGA014483	trans
				MSTRG.19268.3	BGIOSGA014511	trans
				MSTRG.19268.3	BGIOSGA014622	trans
				MSTRG.19268.3	BGIOSGA014721	trans
				MSTRG.19268.3	BGIOSGA014723	trans
				MSTRG.19268.3	BGIOSGA014735	trans
				MSTRG.19268.3	BGIOSGA014839	trans
				MSTRG.19268.3	BGIOSGA014966	trans
				MSTRG.19268.3	BGIOSGA015031	trans
				MSTRG.19268.3	BGIOSGA015733	trans
				MSTRG.19268.3	BGIOSGA015967	trans
				MSTRG.19268.3	BGIOSGA016246	trans
				MSTRG.19268.3	BGIOSGA016300	trans
				MSTRG.19268.3	BGIOSGA016443	trans
				MSTRG.19268.3	BGIOSGA016543	trans
				MSTRG.19268.3	BGIOSGA016559	trans
				MSTRG.19268.3	BGIOSGA016717	trans
				MSTRG.19268.3	BGIOSGA016903	trans
				MSTRG.19268.3	BGIOSGA016946	trans
				MSTRG.19268.3	BGIOSGA017004	trans
				MSTRG.19268.3	BGIOSGA017018	trans
				MSTRG.19268.3	BGIOSGA017121	trans
				MSTRG.19268.3	BGIOSGA017259	trans
				MSTRG.19268.3	BGIOSGA017351	trans
				MSTRG.19268.3	BGIOSGA017513	trans
				MSTRG.19268.3	BGIOSGA017631	trans
				MSTRG.19268.3	BGIOSGA017684	trans
				MSTRG.19268.3	BGIOSGA017753	trans
				MSTRG.19268.3	BGIOSGA017886	trans
				MSTRG.19268.3	BGIOSGA017927	trans
				MSTRG.19268.3	BGIOSGA018154	trans
				MSTRG.19268.3	BGIOSGA018242	trans
				MSTRG.19268.3	BGIOSGA018413	trans
				MSTRG.19268.3	BGIOSGA018414	trans
				MSTRG.19268.3	BGIOSGA018448	trans
				MSTRG.19268.3	BGIOSGA018471	trans
				MSTRG.19268.3	BGIOSGA018543	trans
				MSTRG.19268.3	BGIOSGA018665	trans
				MSTRG.19268.3	BGIOSGA018751	trans
				MSTRG.19268.3	BGIOSGA018935	trans
				MSTRG.19268.3	BGIOSGA019113	trans
				MSTRG.19268.3	BGIOSGA019114	trans
				MSTRG.19268.3	BGIOSGA019120	trans
				MSTRG.19268.3	BGIOSGA019249	trans
				MSTRG.19268.3	BGIOSGA019254	trans
				MSTRG.19268.3	BGIOSGA019284	trans
				MSTRG.19268.3	BGIOSGA019394	trans
				MSTRG.19268.3	BGIOSGA019479	trans
				MSTRG.19268.3	BGIOSGA019490	trans
				MSTRG.19268.3	BGIOSGA019568	trans
				MSTRG.19268.3	BGIOSGA019730	trans
				MSTRG.19268.3	BGIOSGA019747	trans
				MSTRG.19268.3	BGIOSGA019845	trans
				MSTRG.19268.3	BGIOSGA019954	trans
				MSTRG.19268.3	BGIOSGA020130	trans
				MSTRG.19268.3	BGIOSGA020289	cis
				MSTRG.19268.3	BGIOSGA020333	trans
				MSTRG.19268.3	BGIOSGA020413	trans
				MSTRG.19268.3	BGIOSGA020441	trans
				MSTRG.19268.3	BGIOSGA020486	trans
				MSTRG.19268.3	BGIOSGA020552	trans
				MSTRG.19268.3	BGIOSGA020568	trans
				MSTRG.19268.3	BGIOSGA020589	trans
				MSTRG.19268.3	BGIOSGA020667	trans
				MSTRG.19268.3	BGIOSGA020887	trans
				MSTRG.19268.3	BGIOSGA021064	trans
				MSTRG.19268.3	BGIOSGA021189	trans
				MSTRG.19268.3	BGIOSGA021280	trans
				MSTRG.19268.3	BGIOSGA021483	trans
				MSTRG.19268.3	BGIOSGA021534	trans
				MSTRG.19268.3	BGIOSGA021639	trans
				MSTRG.19268.3	BGIOSGA021675	trans
				MSTRG.19268.3	BGIOSGA022169	trans
				MSTRG.19268.3	BGIOSGA022340	trans
				MSTRG.19268.3	BGIOSGA022516	trans
				MSTRG.19268.3	BGIOSGA022678	trans
				MSTRG.19268.3	BGIOSGA022790	trans
				MSTRG.19268.3	BGIOSGA022884	trans
				MSTRG.19268.3	BGIOSGA023335	trans
				MSTRG.19268.3	BGIOSGA023457	trans
				MSTRG.19268.3	BGIOSGA023504	trans
				MSTRG.19268.3	BGIOSGA023598	trans
				MSTRG.19268.3	BGIOSGA023687	trans
				MSTRG.19268.3	BGIOSGA023698	trans
				MSTRG.19268.3	BGIOSGA023732	trans
				MSTRG.19268.3	BGIOSGA023955	trans
				MSTRG.19268.3	BGIOSGA024190	trans
				MSTRG.19268.3	BGIOSGA024301	trans
				MSTRG.19268.3	BGIOSGA024305	trans
				MSTRG.19268.3	BGIOSGA024524	trans
				MSTRG.19268.3	BGIOSGA024885	trans
				MSTRG.19268.3	BGIOSGA025058	trans
				MSTRG.19268.3	BGIOSGA025169	trans
				MSTRG.19268.3	BGIOSGA025184	trans
				MSTRG.19268.3	BGIOSGA025234	trans
				MSTRG.19268.3	BGIOSGA025240	trans
				MSTRG.19268.3	BGIOSGA025248	trans
				MSTRG.19268.3	BGIOSGA025249	trans
				MSTRG.19268.3	BGIOSGA025296	trans
				MSTRG.19268.3	BGIOSGA025476	trans
				MSTRG.19268.3	BGIOSGA025520	trans
				MSTRG.19268.3	BGIOSGA025873	trans
				MSTRG.19268.3	BGIOSGA025952	trans
				MSTRG.19268.3	BGIOSGA026024	trans
				MSTRG.19268.3	BGIOSGA026026	trans
				MSTRG.19268.3	BGIOSGA026210	trans
				MSTRG.19268.3	BGIOSGA026224	trans
				MSTRG.19268.3	BGIOSGA026255	trans
				MSTRG.19268.3	BGIOSGA026396	trans
				MSTRG.19268.3	BGIOSGA026407	trans
				MSTRG.19268.3	BGIOSGA026525	trans
				MSTRG.19268.3	BGIOSGA026677	trans
				MSTRG.19268.3	BGIOSGA026711	trans
				MSTRG.19268.3	BGIOSGA026784	trans
				MSTRG.19268.3	BGIOSGA026912	trans
				MSTRG.19268.3	BGIOSGA026922	trans
				MSTRG.19268.3	BGIOSGA027468	trans
				MSTRG.19268.3	BGIOSGA027558	trans
				MSTRG.19268.3	BGIOSGA027709	trans
				MSTRG.19268.3	BGIOSGA027771	trans
				MSTRG.19268.3	BGIOSGA027932	trans
				MSTRG.19268.3	BGIOSGA028181	trans
				MSTRG.19268.3	BGIOSGA028411	trans
				MSTRG.19268.3	BGIOSGA028475	trans
				MSTRG.19268.3	BGIOSGA028634	trans
				MSTRG.19268.3	BGIOSGA028637	trans
				MSTRG.19268.3	BGIOSGA028722	trans
				MSTRG.19268.3	BGIOSGA028759	trans
				MSTRG.19268.3	BGIOSGA028763	trans
				MSTRG.19268.3	BGIOSGA028796	trans
				MSTRG.19268.3	BGIOSGA028855	trans
				MSTRG.19268.3	BGIOSGA028995	trans
				MSTRG.19268.3	BGIOSGA029118	trans
				MSTRG.19268.3	BGIOSGA029294	trans
				MSTRG.19268.3	BGIOSGA029383	trans
				MSTRG.19268.3	BGIOSGA029519	trans
				MSTRG.19268.3	BGIOSGA029550	trans
				MSTRG.19268.3	BGIOSGA029583	trans
				MSTRG.19268.3	BGIOSGA029584	trans
				MSTRG.19268.3	BGIOSGA029733	trans
				MSTRG.19268.3	BGIOSGA029779	trans
				MSTRG.19268.3	BGIOSGA029866	trans
				MSTRG.19268.3	BGIOSGA030181	trans
				MSTRG.19268.3	BGIOSGA030194	trans
				MSTRG.19268.3	BGIOSGA030660	trans
				MSTRG.19268.3	BGIOSGA031171	trans
				MSTRG.19268.3	BGIOSGA031186	trans
				MSTRG.19268.3	BGIOSGA031464	trans
				MSTRG.19268.3	BGIOSGA031521	trans
				MSTRG.19268.3	BGIOSGA031549	trans
				MSTRG.19268.3	BGIOSGA031575	trans
				MSTRG.19268.3	BGIOSGA032012	trans
				MSTRG.19268.3	BGIOSGA032014	trans
				MSTRG.19268.3	BGIOSGA032043	trans
				MSTRG.19268.3	BGIOSGA032079	trans
				MSTRG.19268.3	BGIOSGA032208	trans
				MSTRG.19268.3	BGIOSGA032270	trans
				MSTRG.19268.3	BGIOSGA032507	trans
				MSTRG.19268.3	BGIOSGA032920	trans
				MSTRG.19268.3	BGIOSGA032923	trans
				MSTRG.19268.3	BGIOSGA033092	trans
				MSTRG.19268.3	BGIOSGA033188	trans
				MSTRG.19268.3	BGIOSGA033238	trans
				MSTRG.19268.3	BGIOSGA033271	trans
				MSTRG.19268.3	BGIOSGA033314	trans
				MSTRG.19268.3	BGIOSGA033611	cis
				MSTRG.19268.3	BGIOSGA033613	cis
				MSTRG.19268.3	BGIOSGA033688	trans
				MSTRG.19268.3	BGIOSGA033690	trans
				MSTRG.19268.3	BGIOSGA034508	trans
				MSTRG.19268.3	BGIOSGA034526	trans
				MSTRG.19268.3	BGIOSGA034607	trans
				MSTRG.19268.3	BGIOSGA034691	trans
				MSTRG.19268.3	BGIOSGA034713	trans
				MSTRG.19268.3	BGIOSGA034733	trans
				MSTRG.19268.3	BGIOSGA034906	trans
				MSTRG.19268.3	BGIOSGA035061	trans
				MSTRG.19268.3	BGIOSGA035318	trans
				MSTRG.19268.3	BGIOSGA035572	trans
				MSTRG.19268.3	BGIOSGA035641	trans
				MSTRG.19268.3	BGIOSGA035696	trans
				MSTRG.19268.3	BGIOSGA035930	trans
				MSTRG.19268.3	BGIOSGA035955	trans
				MSTRG.19268.3	BGIOSGA035999	trans
				MSTRG.19268.3	BGIOSGA036115	trans
				MSTRG.19268.3	BGIOSGA036201	trans
				MSTRG.19268.3	BGIOSGA036271	trans
				MSTRG.19268.3	BGIOSGA036418	trans
				MSTRG.19268.3	BGIOSGA036426	trans
				MSTRG.19268.3	BGIOSGA036504	trans
				MSTRG.19268.3	BGIOSGA036891	trans
				MSTRG.19268.3	BGIOSGA036920	trans
				MSTRG.19268.3	BGIOSGA036921	trans
				MSTRG.19268.3	BGIOSGA037183	trans
				MSTRG.19268.3	BGIOSGA037211	trans
				MSTRG.19268.3	BGIOSGA037228	trans
				MSTRG.19268.3	BGIOSGA037494	trans
				MSTRG.19268.3	BGIOSGA037495	trans
				MSTRG.19268.3	BGIOSGA037538	trans
				MSTRG.19268.3	BGIOSGA037712	trans
				MSTRG.19268.3	BGIOSGA037778	trans
				MSTRG.19268.3	BGIOSGA037800	trans
				MSTRG.19268.3	BGIOSGA037831	trans
				MSTRG.19268.3	BGIOSGA037873	trans
				MSTRG.19268.3	Oryza_sativa_newGene_10484	trans
				MSTRG.19268.3	Oryza_sativa_newGene_11141	trans
				MSTRG.19268.3	Oryza_sativa_newGene_12885	trans
				MSTRG.19268.3	Oryza_sativa_newGene_16256	trans
				MSTRG.19268.3	Oryza_sativa_newGene_16764	trans
				MSTRG.19268.3	Oryza_sativa_newGene_16893	trans
				MSTRG.19268.3	Oryza_sativa_newGene_18449	trans
				MSTRG.19268.3	Oryza_sativa_newGene_18605	trans
				MSTRG.19268.3	Oryza_sativa_newGene_22325	trans
				MSTRG.19268.3	Oryza_sativa_newGene_25193	trans
				MSTRG.19268.3	Oryza_sativa_newGene_26338	trans
				MSTRG.19268.3	Oryza_sativa_newGene_26339	trans
				MSTRG.19268.3	Oryza_sativa_newGene_28263	trans
				MSTRG.19268.3	Oryza_sativa_newGene_2886	trans
				MSTRG.19268.3	Oryza_sativa_newGene_32912	trans
				MSTRG.19268.3	Oryza_sativa_newGene_34168	trans
				MSTRG.19268.3	Oryza_sativa_newGene_34368	trans
				MSTRG.19268.3	Oryza_sativa_newGene_34582	trans
				MSTRG.19268.3	Oryza_sativa_newGene_34874	trans
				MSTRG.19268.3	Oryza_sativa_newGene_3546	trans
				MSTRG.19268.3	Oryza_sativa_newGene_5440	trans
				MSTRG.19268.3	Oryza_sativa_newGene_5450	trans
				MSTRG.20126.1	BGIOSGA000438	trans
				MSTRG.20126.1	BGIOSGA000662	trans
				MSTRG.20126.1	BGIOSGA000855	trans
				MSTRG.20126.1	BGIOSGA001069	trans
				MSTRG.20126.1	BGIOSGA001122	trans
				MSTRG.20126.1	BGIOSGA001227	trans
				MSTRG.20126.1	BGIOSGA001229	trans
				MSTRG.20126.1	BGIOSGA001875	trans
				MSTRG.20126.1	BGIOSGA002093	trans
				MSTRG.20126.1	BGIOSGA002413	trans
				MSTRG.20126.1	BGIOSGA004055	trans
				MSTRG.20126.1	BGIOSGA005303	trans
				MSTRG.20126.1	BGIOSGA005446	trans
				MSTRG.20126.1	BGIOSGA005551	trans
				MSTRG.20126.1	BGIOSGA006332	trans
				MSTRG.20126.1	BGIOSGA006753	trans
				MSTRG.20126.1	BGIOSGA006809	trans
				MSTRG.20126.1	BGIOSGA007953	trans
				MSTRG.20126.1	BGIOSGA008720	trans
				MSTRG.20126.1	BGIOSGA009297	trans
				MSTRG.20126.1	BGIOSGA009904	trans
				MSTRG.20126.1	BGIOSGA011115	trans
				MSTRG.20126.1	BGIOSGA011432	trans
				MSTRG.20126.1	BGIOSGA011953	trans
				MSTRG.20126.1	BGIOSGA012446	trans
				MSTRG.20126.1	BGIOSGA013059	trans
				MSTRG.20126.1	BGIOSGA013061	trans
				MSTRG.20126.1	BGIOSGA015031	trans
				MSTRG.20126.1	BGIOSGA015508	trans
				MSTRG.20126.1	BGIOSGA015998	trans
				MSTRG.20126.1	BGIOSGA016537	trans
				MSTRG.20126.1	BGIOSGA017609	trans
				MSTRG.20126.1	BGIOSGA017746	trans
				MSTRG.20126.1	BGIOSGA017753	trans
				MSTRG.20126.1	BGIOSGA018751	trans
				MSTRG.20126.1	BGIOSGA019169	trans
				MSTRG.20126.1	BGIOSGA019954	trans
				MSTRG.20126.1	BGIOSGA020459	trans
				MSTRG.20126.1	BGIOSGA020486	trans
				MSTRG.20126.1	BGIOSGA020887	trans
				MSTRG.20126.1	BGIOSGA020889	trans
				MSTRG.20126.1	BGIOSGA021280	trans
				MSTRG.20126.1	BGIOSGA021356	trans
				MSTRG.20126.1	BGIOSGA022340	trans
				MSTRG.20126.1	BGIOSGA022678	trans
				MSTRG.20126.1	BGIOSGA022729	trans
				MSTRG.20126.1	BGIOSGA022802	trans
				MSTRG.20126.1	BGIOSGA023576	trans
				MSTRG.20126.1	BGIOSGA023688	trans
				MSTRG.20126.1	BGIOSGA024155	trans
				MSTRG.20126.1	BGIOSGA024491	trans
				MSTRG.20126.1	BGIOSGA024820	trans
				MSTRG.20126.1	BGIOSGA024885	trans
				MSTRG.20126.1	BGIOSGA025102	trans
				MSTRG.20126.1	BGIOSGA025609	trans
				MSTRG.20126.1	BGIOSGA026711	trans
				MSTRG.20126.1	BGIOSGA027558	trans
				MSTRG.20126.1	BGIOSGA027660	trans
				MSTRG.20126.1	BGIOSGA027771	trans
				MSTRG.20126.1	BGIOSGA028618	trans
				MSTRG.20126.1	BGIOSGA028634	trans
				MSTRG.20126.1	BGIOSGA029533	trans
				MSTRG.20126.1	BGIOSGA030181	trans
				MSTRG.20126.1	BGIOSGA030597	trans
				MSTRG.20126.1	BGIOSGA030999	trans
				MSTRG.20126.1	BGIOSGA031418	trans
				MSTRG.20126.1	BGIOSGA031464	trans
				MSTRG.20126.1	BGIOSGA032923	trans
				MSTRG.20126.1	BGIOSGA033611	cis
				MSTRG.20126.1	BGIOSGA033613	cis
				MSTRG.20126.1	BGIOSGA035562	trans
				MSTRG.20126.1	BGIOSGA036090	trans
				MSTRG.20126.1	BGIOSGA036201	trans
				MSTRG.20126.1	BGIOSGA036759	trans
				MSTRG.20126.1	BGIOSGA036918	cis
				MSTRG.20126.1	BGIOSGA036920	trans
				MSTRG.20126.1	BGIOSGA036921	trans
				MSTRG.20126.1	BGIOSGA037821	trans
				MSTRG.20126.1	BGIOSGA037824	trans
				MSTRG.20126.1	BGIOSGA038062	trans
				MSTRG.20126.1	Oryza_sativa_newGene_23389	trans
				MSTRG.20126.1	Oryza_sativa_newGene_43604	trans
				MSTRG.24358.1	BGIOSGA013308	trans
				MSTRG.24358.1	BGIOSGA035655	trans
				MSTRG.24358.1	Oryza_sativa_newGene_11491	trans
				MSTRG.24358.11	BGIOSGA014641	trans
				MSTRG.24358.11	BGIOSGA029078	trans
				MSTRG.24358.11	BGIOSGA029835	trans
				MSTRG.24358.11	BGIOSGA035574	trans
				MSTRG.24358.11	BGIOSGA035655	trans
				MSTRG.25632.1	BGIOSGA004269	trans
				MSTRG.25632.1	BGIOSGA004510	trans
				MSTRG.25632.1	BGIOSGA005668	trans
				MSTRG.25632.1	BGIOSGA005731	trans
				MSTRG.25632.1	BGIOSGA007912	trans
				MSTRG.25632.1	BGIOSGA008612	trans
				MSTRG.25632.1	BGIOSGA008799	trans
				MSTRG.25632.1	BGIOSGA009157	trans
				MSTRG.25632.1	BGIOSGA010330	trans
				MSTRG.25632.1	BGIOSGA014387	trans
				MSTRG.25632.1	BGIOSGA014735	trans
				MSTRG.25632.1	BGIOSGA016782	trans
				MSTRG.25632.1	BGIOSGA018514	trans
				MSTRG.25632.1	BGIOSGA019249	trans
				MSTRG.25632.1	BGIOSGA020242	trans
				MSTRG.25632.1	BGIOSGA020589	trans
				MSTRG.25632.1	BGIOSGA023093	trans
				MSTRG.25632.1	BGIOSGA023732	trans
				MSTRG.25632.1	BGIOSGA024622	trans
				MSTRG.25632.1	BGIOSGA025234	trans
				MSTRG.25632.1	BGIOSGA025520	trans
				MSTRG.25632.1	BGIOSGA026494	trans
				MSTRG.25632.1	BGIOSGA026784	trans
				MSTRG.25632.1	BGIOSGA027788	trans
				MSTRG.25632.1	BGIOSGA029174	trans
				MSTRG.25632.1	BGIOSGA032920	trans
				MSTRG.25632.1	BGIOSGA033559	trans
				MSTRG.25632.1	BGIOSGA034050	trans
				MSTRG.25632.1	BGIOSGA034051	trans
				MSTRG.25632.1	BGIOSGA034644	trans
				MSTRG.25632.1	BGIOSGA036403	trans
				MSTRG.25632.1	BGIOSGA036504	trans
				MSTRG.25632.1	BGIOSGA036792	trans
				MSTRG.25632.1	Oryza_sativa_newGene_13629	trans
				MSTRG.25632.1	Oryza_sativa_newGene_26338	trans
				MSTRG.25632.1	Oryza_sativa_newGene_34566	trans
				MSTRG.25632.1	Oryza_sativa_newGene_38619	trans
				MSTRG.26261.1	BGIOSGA000328	trans
				MSTRG.26261.1	BGIOSGA002461	trans
				MSTRG.26261.1	BGIOSGA004603	trans
				MSTRG.26261.1	BGIOSGA006770	trans
				MSTRG.26261.1	BGIOSGA008977	trans
				MSTRG.26261.1	BGIOSGA010770	trans
				MSTRG.26261.1	BGIOSGA010942	trans
				MSTRG.26261.1	BGIOSGA011900	trans
				MSTRG.26261.1	BGIOSGA012156	trans
				MSTRG.26261.1	BGIOSGA012306	trans
				MSTRG.26261.1	BGIOSGA013165	trans
				MSTRG.26261.1	BGIOSGA015162	trans
				MSTRG.26261.1	BGIOSGA016118	trans
				MSTRG.26261.1	BGIOSGA017407	trans
				MSTRG.26261.1	BGIOSGA017657	trans
				MSTRG.26261.1	BGIOSGA018414	trans
				MSTRG.26261.1	BGIOSGA019120	trans
				MSTRG.26261.1	BGIOSGA019568	trans
				MSTRG.26261.1	BGIOSGA020040	trans
				MSTRG.26261.1	BGIOSGA020477	trans
				MSTRG.26261.1	BGIOSGA022884	trans
				MSTRG.26261.1	BGIOSGA024071	trans
				MSTRG.26261.1	BGIOSGA024301	trans
				MSTRG.26261.1	BGIOSGA025294	trans
				MSTRG.26261.1	BGIOSGA026090	trans
				MSTRG.26261.1	BGIOSGA026209	trans
				MSTRG.26261.1	BGIOSGA026210	trans
				MSTRG.26261.1	BGIOSGA028634	trans
				MSTRG.26261.1	BGIOSGA029961	trans
				MSTRG.26261.1	BGIOSGA031521	trans
				MSTRG.26261.1	BGIOSGA032012	trans
				MSTRG.26261.1	BGIOSGA032014	trans
				MSTRG.26261.1	BGIOSGA032255	trans
				MSTRG.26261.1	BGIOSGA035641	trans
				MSTRG.26261.1	BGIOSGA037538	trans
				MSTRG.26261.1	Oryza_sativa_newGene_8746	trans
				MSTRG.27317.2	BGIOSGA007071	trans
				MSTRG.27317.2	BGIOSGA008759	trans
				MSTRG.27317.2	BGIOSGA009926	trans
				MSTRG.27317.2	BGIOSGA012110	trans
				MSTRG.27317.2	BGIOSGA023654	trans
				MSTRG.27317.2	BGIOSGA023956	trans
				MSTRG.27317.2	BGIOSGA023957	trans
				MSTRG.27317.2	BGIOSGA025133	trans
				MSTRG.27317.2	Oryza_sativa_newGene_13538	trans
				MSTRG.27317.2	Oryza_sativa_newGene_16810	trans
				MSTRG.27317.2	Oryza_sativa_newGene_20935	trans
				MSTRG.29832.1	BGIOSGA000085	trans
				MSTRG.29832.1	BGIOSGA000090	trans
				MSTRG.29832.1	BGIOSGA000097	trans
				MSTRG.29832.1	BGIOSGA000154	trans
				MSTRG.29832.1	BGIOSGA000253	trans
				MSTRG.29832.1	BGIOSGA000282	trans
				MSTRG.29832.1	BGIOSGA000328	trans
				MSTRG.29832.1	BGIOSGA000356	trans
				MSTRG.29832.1	BGIOSGA000374	trans
				MSTRG.29832.1	BGIOSGA000430	trans
				MSTRG.29832.1	BGIOSGA000662	trans
				MSTRG.29832.1	BGIOSGA000793	trans
				MSTRG.29832.1	BGIOSGA000855	trans
				MSTRG.29832.1	BGIOSGA000888	trans
				MSTRG.29832.1	BGIOSGA000945	trans
				MSTRG.29832.1	BGIOSGA001106	trans
				MSTRG.29832.1	BGIOSGA001122	trans
				MSTRG.29832.1	BGIOSGA001151	trans
				MSTRG.29832.1	BGIOSGA001210	trans
				MSTRG.29832.1	BGIOSGA001301	trans
				MSTRG.29832.1	BGIOSGA001327	trans
				MSTRG.29832.1	BGIOSGA001444	trans
				MSTRG.29832.1	BGIOSGA001587	trans
				MSTRG.29832.1	BGIOSGA001637	trans
				MSTRG.29832.1	BGIOSGA001700	trans
				MSTRG.29832.1	BGIOSGA001826	trans
				MSTRG.29832.1	BGIOSGA001875	trans
				MSTRG.29832.1	BGIOSGA002074	trans
				MSTRG.29832.1	BGIOSGA002093	trans
				MSTRG.29832.1	BGIOSGA002149	trans
				MSTRG.29832.1	BGIOSGA002212	trans
				MSTRG.29832.1	BGIOSGA002215	trans
				MSTRG.29832.1	BGIOSGA002233	trans
				MSTRG.29832.1	BGIOSGA002413	trans
				MSTRG.29832.1	BGIOSGA002469	trans
				MSTRG.29832.1	BGIOSGA002477	trans
				MSTRG.29832.1	BGIOSGA002595	trans
				MSTRG.29832.1	BGIOSGA002698	trans
				MSTRG.29832.1	BGIOSGA002820	trans
				MSTRG.29832.1	BGIOSGA002840	trans
				MSTRG.29832.1	BGIOSGA002841	trans
				MSTRG.29832.1	BGIOSGA002850	trans
				MSTRG.29832.1	BGIOSGA002913	trans
				MSTRG.29832.1	BGIOSGA003046	trans
				MSTRG.29832.1	BGIOSGA003051	trans
				MSTRG.29832.1	BGIOSGA003133	trans
				MSTRG.29832.1	BGIOSGA003169	trans
				MSTRG.29832.1	BGIOSGA003221	trans
				MSTRG.29832.1	BGIOSGA003247	trans
				MSTRG.29832.1	BGIOSGA003310	trans
				MSTRG.29832.1	BGIOSGA003400	trans
				MSTRG.29832.1	BGIOSGA003401	trans
				MSTRG.29832.1	BGIOSGA003484	trans
				MSTRG.29832.1	BGIOSGA003760	trans
				MSTRG.29832.1	BGIOSGA003915	trans
				MSTRG.29832.1	BGIOSGA003961	trans
				MSTRG.29832.1	BGIOSGA004262	trans
				MSTRG.29832.1	BGIOSGA004269	trans
				MSTRG.29832.1	BGIOSGA004298	trans
				MSTRG.29832.1	BGIOSGA004404	trans
				MSTRG.29832.1	BGIOSGA004435	trans
				MSTRG.29832.1	BGIOSGA004510	trans
				MSTRG.29832.1	BGIOSGA004540	trans
				MSTRG.29832.1	BGIOSGA004712	trans
				MSTRG.29832.1	BGIOSGA004724	trans
				MSTRG.29832.1	BGIOSGA004768	trans
				MSTRG.29832.1	BGIOSGA004802	trans
				MSTRG.29832.1	BGIOSGA004847	trans
				MSTRG.29832.1	BGIOSGA004903	trans
				MSTRG.29832.1	BGIOSGA004917	trans
				MSTRG.29832.1	BGIOSGA004938	trans
				MSTRG.29832.1	BGIOSGA005185	trans
				MSTRG.29832.1	BGIOSGA005218	trans
				MSTRG.29832.1	BGIOSGA005228	trans
				MSTRG.29832.1	BGIOSGA005303	trans
				MSTRG.29832.1	BGIOSGA005446	trans
				MSTRG.29832.1	BGIOSGA005477	trans
				MSTRG.29832.1	BGIOSGA005514	trans
				MSTRG.29832.1	BGIOSGA005551	trans
				MSTRG.29832.1	BGIOSGA005574	trans
				MSTRG.29832.1	BGIOSGA005650	trans
				MSTRG.29832.1	BGIOSGA005663	trans
				MSTRG.29832.1	BGIOSGA005664	trans
				MSTRG.29832.1	BGIOSGA005668	trans
				MSTRG.29832.1	BGIOSGA005838	trans
				MSTRG.29832.1	BGIOSGA006055	trans
				MSTRG.29832.1	BGIOSGA006260	trans
				MSTRG.29832.1	BGIOSGA006297	trans
				MSTRG.29832.1	BGIOSGA006299	trans
				MSTRG.29832.1	BGIOSGA006332	trans
				MSTRG.29832.1	BGIOSGA006346	trans
				MSTRG.29832.1	BGIOSGA006362	trans
				MSTRG.29832.1	BGIOSGA006678	trans
				MSTRG.29832.1	BGIOSGA006976	trans
				MSTRG.29832.1	BGIOSGA007162	trans
				MSTRG.29832.1	BGIOSGA007257	trans
				MSTRG.29832.1	BGIOSGA007359	trans
				MSTRG.29832.1	BGIOSGA007431	trans
				MSTRG.29832.1	BGIOSGA007506	trans
				MSTRG.29832.1	BGIOSGA007592	trans
				MSTRG.29832.1	BGIOSGA007639	trans
				MSTRG.29832.1	BGIOSGA007682	trans
				MSTRG.29832.1	BGIOSGA007684	trans
				MSTRG.29832.1	BGIOSGA007799	trans
				MSTRG.29832.1	BGIOSGA007838	trans
				MSTRG.29832.1	BGIOSGA007912	trans
				MSTRG.29832.1	BGIOSGA008010	trans
				MSTRG.29832.1	BGIOSGA008174	trans
				MSTRG.29832.1	BGIOSGA008194	trans
				MSTRG.29832.1	BGIOSGA008267	trans
				MSTRG.29832.1	BGIOSGA008422	trans
				MSTRG.29832.1	BGIOSGA008436	trans
				MSTRG.29832.1	BGIOSGA008459	trans
				MSTRG.29832.1	BGIOSGA008478	trans
				MSTRG.29832.1	BGIOSGA008488	trans
				MSTRG.29832.1	BGIOSGA008492	trans
				MSTRG.29832.1	BGIOSGA008612	trans
				MSTRG.29832.1	BGIOSGA008685	trans
				MSTRG.29832.1	BGIOSGA008720	trans
				MSTRG.29832.1	BGIOSGA008724	trans
				MSTRG.29832.1	BGIOSGA008740	trans
				MSTRG.29832.1	BGIOSGA008759	trans
				MSTRG.29832.1	BGIOSGA008785	trans
				MSTRG.29832.1	BGIOSGA008799	trans
				MSTRG.29832.1	BGIOSGA008888	trans
				MSTRG.29832.1	BGIOSGA008911	trans
				MSTRG.29832.1	BGIOSGA008927	trans
				MSTRG.29832.1	BGIOSGA008944	trans
				MSTRG.29832.1	BGIOSGA009050	trans
				MSTRG.29832.1	BGIOSGA009072	trans
				MSTRG.29832.1	BGIOSGA009078	trans
				MSTRG.29832.1	BGIOSGA009079	trans
				MSTRG.29832.1	BGIOSGA009100	trans
				MSTRG.29832.1	BGIOSGA009118	trans
				MSTRG.29832.1	BGIOSGA009157	trans
				MSTRG.29832.1	BGIOSGA009196	trans
				MSTRG.29832.1	BGIOSGA009257	trans
				MSTRG.29832.1	BGIOSGA009273	trans
				MSTRG.29832.1	BGIOSGA009658	trans
				MSTRG.29832.1	BGIOSGA009659	trans
				MSTRG.29832.1	BGIOSGA009672	trans
				MSTRG.29832.1	BGIOSGA009824	trans
				MSTRG.29832.1	BGIOSGA009904	trans
				MSTRG.29832.1	BGIOSGA009926	trans
				MSTRG.29832.1	BGIOSGA010003	trans
				MSTRG.29832.1	BGIOSGA010105	trans
				MSTRG.29832.1	BGIOSGA010107	trans
				MSTRG.29832.1	BGIOSGA010124	trans
				MSTRG.29832.1	BGIOSGA010125	trans
				MSTRG.29832.1	BGIOSGA010138	trans
				MSTRG.29832.1	BGIOSGA010154	trans
				MSTRG.29832.1	BGIOSGA010447	trans
				MSTRG.29832.1	BGIOSGA010533	trans
				MSTRG.29832.1	BGIOSGA010627	trans
				MSTRG.29832.1	BGIOSGA010737	trans
				MSTRG.29832.1	BGIOSGA010770	trans
				MSTRG.29832.1	BGIOSGA010816	trans
				MSTRG.29832.1	BGIOSGA010939	trans
				MSTRG.29832.1	BGIOSGA010942	trans
				MSTRG.29832.1	BGIOSGA010954	trans
				MSTRG.29832.1	BGIOSGA010985	trans
				MSTRG.29832.1	BGIOSGA011002	trans
				MSTRG.29832.1	BGIOSGA011032	trans
				MSTRG.29832.1	BGIOSGA011085	trans
				MSTRG.29832.1	BGIOSGA011196	trans
				MSTRG.29832.1	BGIOSGA011277	trans
				MSTRG.29832.1	BGIOSGA011328	trans
				MSTRG.29832.1	BGIOSGA011332	trans
				MSTRG.29832.1	BGIOSGA011338	trans
				MSTRG.29832.1	BGIOSGA011379	trans
				MSTRG.29832.1	BGIOSGA011380	trans
				MSTRG.29832.1	BGIOSGA011413	trans
				MSTRG.29832.1	BGIOSGA011531	trans
				MSTRG.29832.1	BGIOSGA011590	trans
				MSTRG.29832.1	BGIOSGA011766	trans
				MSTRG.29832.1	BGIOSGA011834	trans
				MSTRG.29832.1	BGIOSGA011859	trans
				MSTRG.29832.1	BGIOSGA011953	trans
				MSTRG.29832.1	BGIOSGA011983	trans
				MSTRG.29832.1	BGIOSGA011995	trans
				MSTRG.29832.1	BGIOSGA012042	trans
				MSTRG.29832.1	BGIOSGA012054	trans
				MSTRG.29832.1	BGIOSGA012056	trans
				MSTRG.29832.1	BGIOSGA012172	trans
				MSTRG.29832.1	BGIOSGA012359	trans
				MSTRG.29832.1	BGIOSGA012380	trans
				MSTRG.29832.1	BGIOSGA012736	trans
				MSTRG.29832.1	BGIOSGA012949	trans
				MSTRG.29832.1	BGIOSGA013190	trans
				MSTRG.29832.1	BGIOSGA013214	trans
				MSTRG.29832.1	BGIOSGA013300	trans
				MSTRG.29832.1	BGIOSGA013308	trans
				MSTRG.29832.1	BGIOSGA013397	trans
				MSTRG.29832.1	BGIOSGA013483	trans
				MSTRG.29832.1	BGIOSGA013514	trans
				MSTRG.29832.1	BGIOSGA013515	trans
				MSTRG.29832.1	BGIOSGA013516	trans
				MSTRG.29832.1	BGIOSGA013641	trans
				MSTRG.29832.1	BGIOSGA013702	trans
				MSTRG.29832.1	BGIOSGA013712	trans
				MSTRG.29832.1	BGIOSGA013737	trans
				MSTRG.29832.1	BGIOSGA013763	trans
				MSTRG.29832.1	BGIOSGA013831	trans
				MSTRG.29832.1	BGIOSGA013855	trans
				MSTRG.29832.1	BGIOSGA013860	trans
				MSTRG.29832.1	BGIOSGA013862	trans
				MSTRG.29832.1	BGIOSGA014089	trans
				MSTRG.29832.1	BGIOSGA014128	trans
				MSTRG.29832.1	BGIOSGA014174	trans
				MSTRG.29832.1	BGIOSGA014213	trans
				MSTRG.29832.1	BGIOSGA014218	trans
				MSTRG.29832.1	BGIOSGA014387	trans
				MSTRG.29832.1	BGIOSGA014440	trans
				MSTRG.29832.1	BGIOSGA014483	trans
				MSTRG.29832.1	BGIOSGA014488	trans
				MSTRG.29832.1	BGIOSGA014511	trans
				MSTRG.29832.1	BGIOSGA014527	trans
				MSTRG.29832.1	BGIOSGA014622	trans
				MSTRG.29832.1	BGIOSGA014654	trans
				MSTRG.29832.1	BGIOSGA014721	trans
				MSTRG.29832.1	BGIOSGA014723	trans
				MSTRG.29832.1	BGIOSGA014735	trans
				MSTRG.29832.1	BGIOSGA014839	trans
				MSTRG.29832.1	BGIOSGA015031	trans
				MSTRG.29832.1	BGIOSGA015094	trans
				MSTRG.29832.1	BGIOSGA015733	trans
				MSTRG.29832.1	BGIOSGA015967	trans
				MSTRG.29832.1	BGIOSGA015998	trans
				MSTRG.29832.1	BGIOSGA016159	trans
				MSTRG.29832.1	BGIOSGA016246	trans
				MSTRG.29832.1	BGIOSGA016300	trans
				MSTRG.29832.1	BGIOSGA016443	trans
				MSTRG.29832.1	BGIOSGA016543	trans
				MSTRG.29832.1	BGIOSGA016668	trans
				MSTRG.29832.1	BGIOSGA016717	trans
				MSTRG.29832.1	BGIOSGA016782	trans
				MSTRG.29832.1	BGIOSGA016852	trans
				MSTRG.29832.1	BGIOSGA016903	trans
				MSTRG.29832.1	BGIOSGA016946	trans
				MSTRG.29832.1	BGIOSGA017004	trans
				MSTRG.29832.1	BGIOSGA017018	trans
				MSTRG.29832.1	BGIOSGA017121	trans
				MSTRG.29832.1	BGIOSGA017141	trans
				MSTRG.29832.1	BGIOSGA017259	trans
				MSTRG.29832.1	BGIOSGA017262	trans
				MSTRG.29832.1	BGIOSGA017351	trans
				MSTRG.29832.1	BGIOSGA017501	trans
				MSTRG.29832.1	BGIOSGA017513	trans
				MSTRG.29832.1	BGIOSGA017562	trans
				MSTRG.29832.1	BGIOSGA017592	trans
				MSTRG.29832.1	BGIOSGA017631	trans
				MSTRG.29832.1	BGIOSGA017684	trans
				MSTRG.29832.1	BGIOSGA017753	trans
				MSTRG.29832.1	BGIOSGA017886	trans
				MSTRG.29832.1	BGIOSGA017927	trans
				MSTRG.29832.1	BGIOSGA018072	trans
				MSTRG.29832.1	BGIOSGA018154	trans
				MSTRG.29832.1	BGIOSGA018242	trans
				MSTRG.29832.1	BGIOSGA018290	trans
				MSTRG.29832.1	BGIOSGA018322	trans
				MSTRG.29832.1	BGIOSGA018384	trans
				MSTRG.29832.1	BGIOSGA018413	trans
				MSTRG.29832.1	BGIOSGA018414	trans
				MSTRG.29832.1	BGIOSGA018445	trans
				MSTRG.29832.1	BGIOSGA018448	trans
				MSTRG.29832.1	BGIOSGA018471	trans
				MSTRG.29832.1	BGIOSGA018514	trans
				MSTRG.29832.1	BGIOSGA018543	trans
				MSTRG.29832.1	BGIOSGA018544	trans
				MSTRG.29832.1	BGIOSGA018595	trans
				MSTRG.29832.1	BGIOSGA018654	trans
				MSTRG.29832.1	BGIOSGA018665	trans
				MSTRG.29832.1	BGIOSGA018751	trans
				MSTRG.29832.1	BGIOSGA018935	trans
				MSTRG.29832.1	BGIOSGA019055	trans
				MSTRG.29832.1	BGIOSGA019113	trans
				MSTRG.29832.1	BGIOSGA019114	trans
				MSTRG.29832.1	BGIOSGA019191	trans
				MSTRG.29832.1	BGIOSGA019249	trans
				MSTRG.29832.1	BGIOSGA019254	trans
				MSTRG.29832.1	BGIOSGA019259	trans
				MSTRG.29832.1	BGIOSGA019284	trans
				MSTRG.29832.1	BGIOSGA019394	trans
				MSTRG.29832.1	BGIOSGA019479	trans
				MSTRG.29832.1	BGIOSGA019490	trans
				MSTRG.29832.1	BGIOSGA019568	trans
				MSTRG.29832.1	BGIOSGA019730	trans
				MSTRG.29832.1	BGIOSGA019747	trans
				MSTRG.29832.1	BGIOSGA019954	trans
				MSTRG.29832.1	BGIOSGA020242	trans
				MSTRG.29832.1	BGIOSGA020289	cis
				MSTRG.29832.1	BGIOSGA020333	trans
				MSTRG.29832.1	BGIOSGA020413	trans
				MSTRG.29832.1	BGIOSGA020441	trans
				MSTRG.29832.1	BGIOSGA020459	trans
				MSTRG.29832.1	BGIOSGA020486	trans
				MSTRG.29832.1	BGIOSGA020552	trans
				MSTRG.29832.1	BGIOSGA020568	trans
				MSTRG.29832.1	BGIOSGA020589	trans
				MSTRG.29832.1	BGIOSGA020667	trans
				MSTRG.29832.1	BGIOSGA020887	trans
				MSTRG.29832.1	BGIOSGA021054	trans
				MSTRG.29832.1	BGIOSGA021064	trans
				MSTRG.29832.1	BGIOSGA021189	trans
				MSTRG.29832.1	BGIOSGA021280	trans
				MSTRG.29832.1	BGIOSGA021464	trans
				MSTRG.29832.1	BGIOSGA021483	trans
				MSTRG.29832.1	BGIOSGA021534	trans
				MSTRG.29832.1	BGIOSGA021554	trans
				MSTRG.29832.1	BGIOSGA021639	trans
				MSTRG.29832.1	BGIOSGA021675	trans
				MSTRG.29832.1	BGIOSGA022169	trans
				MSTRG.29832.1	BGIOSGA022174	trans
				MSTRG.29832.1	BGIOSGA022300	trans
				MSTRG.29832.1	BGIOSGA022301	trans
				MSTRG.29832.1	BGIOSGA022340	trans
				MSTRG.29832.1	BGIOSGA022516	trans
				MSTRG.29832.1	BGIOSGA022584	trans
				MSTRG.29832.1	BGIOSGA022620	trans
				MSTRG.29832.1	BGIOSGA022678	trans
				MSTRG.29832.1	BGIOSGA022729	trans
				MSTRG.29832.1	BGIOSGA022790	trans
				MSTRG.29832.1	BGIOSGA023335	trans
				MSTRG.29832.1	BGIOSGA023457	trans
				MSTRG.29832.1	BGIOSGA023504	trans
				MSTRG.29832.1	BGIOSGA023687	trans
				MSTRG.29832.1	BGIOSGA023689	trans
				MSTRG.29832.1	BGIOSGA023698	trans
				MSTRG.29832.1	BGIOSGA023732	trans
				MSTRG.29832.1	BGIOSGA023745	trans
				MSTRG.29832.1	BGIOSGA023953	trans
				MSTRG.29832.1	BGIOSGA023954	trans
				MSTRG.29832.1	BGIOSGA023955	trans
				MSTRG.29832.1	BGIOSGA024083	trans
				MSTRG.29832.1	BGIOSGA024099	trans
				MSTRG.29832.1	BGIOSGA024190	trans
				MSTRG.29832.1	BGIOSGA024301	trans
				MSTRG.29832.1	BGIOSGA024305	trans
				MSTRG.29832.1	BGIOSGA024491	trans
				MSTRG.29832.1	BGIOSGA024524	trans
				MSTRG.29832.1	BGIOSGA024735	trans
				MSTRG.29832.1	BGIOSGA024836	trans
				MSTRG.29832.1	BGIOSGA024884	trans
				MSTRG.29832.1	BGIOSGA024885	trans
				MSTRG.29832.1	BGIOSGA024908	trans
				MSTRG.29832.1	BGIOSGA025001	trans
				MSTRG.29832.1	BGIOSGA025058	trans
				MSTRG.29832.1	BGIOSGA025130	trans
				MSTRG.29832.1	BGIOSGA025132	trans
				MSTRG.29832.1	BGIOSGA025169	trans
				MSTRG.29832.1	BGIOSGA025184	trans
				MSTRG.29832.1	BGIOSGA025234	trans
				MSTRG.29832.1	BGIOSGA025240	trans
				MSTRG.29832.1	BGIOSGA025241	trans
				MSTRG.29832.1	BGIOSGA025248	trans
				MSTRG.29832.1	BGIOSGA025249	trans
				MSTRG.29832.1	BGIOSGA025285	trans
				MSTRG.29832.1	BGIOSGA025296	trans
				MSTRG.29832.1	BGIOSGA025452	trans
				MSTRG.29832.1	BGIOSGA025476	trans
				MSTRG.29832.1	BGIOSGA025520	trans
				MSTRG.29832.1	BGIOSGA025609	trans
				MSTRG.29832.1	BGIOSGA025873	trans
				MSTRG.29832.1	BGIOSGA025952	trans
				MSTRG.29832.1	BGIOSGA025996	trans
				MSTRG.29832.1	BGIOSGA026024	trans
				MSTRG.29832.1	BGIOSGA026026	trans
				MSTRG.29832.1	BGIOSGA026224	trans
				MSTRG.29832.1	BGIOSGA026255	trans
				MSTRG.29832.1	BGIOSGA026396	trans
				MSTRG.29832.1	BGIOSGA026407	trans
				MSTRG.29832.1	BGIOSGA026434	trans
				MSTRG.29832.1	BGIOSGA026494	trans
				MSTRG.29832.1	BGIOSGA026525	trans
				MSTRG.29832.1	BGIOSGA026711	trans
				MSTRG.29832.1	BGIOSGA026784	trans
				MSTRG.29832.1	BGIOSGA026912	trans
				MSTRG.29832.1	BGIOSGA026922	trans
				MSTRG.29832.1	BGIOSGA027108	trans
				MSTRG.29832.1	BGIOSGA027468	trans
				MSTRG.29832.1	BGIOSGA027484	trans
				MSTRG.29832.1	BGIOSGA027558	trans
				MSTRG.29832.1	BGIOSGA027709	trans
				MSTRG.29832.1	BGIOSGA027771	trans
				MSTRG.29832.1	BGIOSGA027788	trans
				MSTRG.29832.1	BGIOSGA027932	trans
				MSTRG.29832.1	BGIOSGA028181	trans
				MSTRG.29832.1	BGIOSGA028411	trans
				MSTRG.29832.1	BGIOSGA028475	trans
				MSTRG.29832.1	BGIOSGA028484	trans
				MSTRG.29832.1	BGIOSGA028634	trans
				MSTRG.29832.1	BGIOSGA028722	trans
				MSTRG.29832.1	BGIOSGA028759	trans
				MSTRG.29832.1	BGIOSGA028763	trans
				MSTRG.29832.1	BGIOSGA028796	trans
				MSTRG.29832.1	BGIOSGA028855	trans
				MSTRG.29832.1	BGIOSGA028966	trans
				MSTRG.29832.1	BGIOSGA028995	trans
				MSTRG.29832.1	BGIOSGA029118	trans
				MSTRG.29832.1	BGIOSGA029174	trans
				MSTRG.29832.1	BGIOSGA029294	trans
				MSTRG.29832.1	BGIOSGA029383	trans
				MSTRG.29832.1	BGIOSGA029519	trans
				MSTRG.29832.1	BGIOSGA029550	trans
				MSTRG.29832.1	BGIOSGA029584	trans
				MSTRG.29832.1	BGIOSGA029733	trans
				MSTRG.29832.1	BGIOSGA029779	trans
				MSTRG.29832.1	BGIOSGA029835	trans
				MSTRG.29832.1	BGIOSGA029866	trans
				MSTRG.29832.1	BGIOSGA030181	trans
				MSTRG.29832.1	BGIOSGA030194	trans
				MSTRG.29832.1	BGIOSGA030277	trans
				MSTRG.29832.1	BGIOSGA030597	trans
				MSTRG.29832.1	BGIOSGA030660	trans
				MSTRG.29832.1	BGIOSGA030938	trans
				MSTRG.29832.1	BGIOSGA030999	trans
				MSTRG.29832.1	BGIOSGA031171	trans
				MSTRG.29832.1	BGIOSGA031183	trans
				MSTRG.29832.1	BGIOSGA031186	trans
				MSTRG.29832.1	BGIOSGA031418	trans
				MSTRG.29832.1	BGIOSGA031464	trans
				MSTRG.29832.1	BGIOSGA031504	trans
				MSTRG.29832.1	BGIOSGA031521	trans
				MSTRG.29832.1	BGIOSGA031534	trans
				MSTRG.29832.1	BGIOSGA031549	trans
				MSTRG.29832.1	BGIOSGA031575	trans
				MSTRG.29832.1	BGIOSGA031590	trans
				MSTRG.29832.1	BGIOSGA032012	trans
				MSTRG.29832.1	BGIOSGA032014	trans
				MSTRG.29832.1	BGIOSGA032043	trans
				MSTRG.29832.1	BGIOSGA032079	trans
				MSTRG.29832.1	BGIOSGA032208	trans
				MSTRG.29832.1	BGIOSGA032255	trans
				MSTRG.29832.1	BGIOSGA032270	trans
				MSTRG.29832.1	BGIOSGA032294	trans
				MSTRG.29832.1	BGIOSGA032493	trans
				MSTRG.29832.1	BGIOSGA032507	trans
				MSTRG.29832.1	BGIOSGA032737	trans
				MSTRG.29832.1	BGIOSGA032920	trans
				MSTRG.29832.1	BGIOSGA032923	trans
				MSTRG.29832.1	BGIOSGA033188	trans
				MSTRG.29832.1	BGIOSGA033238	trans
				MSTRG.29832.1	BGIOSGA033271	trans
				MSTRG.29832.1	BGIOSGA033314	trans
				MSTRG.29832.1	BGIOSGA033559	trans
				MSTRG.29832.1	BGIOSGA033688	trans
				MSTRG.29832.1	BGIOSGA033690	trans
				MSTRG.29832.1	BGIOSGA034050	trans
				MSTRG.29832.1	BGIOSGA034051	trans
				MSTRG.29832.1	BGIOSGA034508	trans
				MSTRG.29832.1	BGIOSGA034526	trans
				MSTRG.29832.1	BGIOSGA034615	trans
				MSTRG.29832.1	BGIOSGA034639	trans
				MSTRG.29832.1	BGIOSGA034644	trans
				MSTRG.29832.1	BGIOSGA034691	trans
				MSTRG.29832.1	BGIOSGA034713	trans
				MSTRG.29832.1	BGIOSGA034733	trans
				MSTRG.29832.1	BGIOSGA034810	trans
				MSTRG.29832.1	BGIOSGA034906	trans
				MSTRG.29832.1	BGIOSGA035061	trans
				MSTRG.29832.1	BGIOSGA035318	trans
				MSTRG.29832.1	BGIOSGA035572	trans
				MSTRG.29832.1	BGIOSGA035574	trans
				MSTRG.29832.1	BGIOSGA035641	trans
				MSTRG.29832.1	BGIOSGA035655	trans
				MSTRG.29832.1	BGIOSGA035656	trans
				MSTRG.29832.1	BGIOSGA035696	trans
				MSTRG.29832.1	BGIOSGA035930	trans
				MSTRG.29832.1	BGIOSGA035955	trans
				MSTRG.29832.1	BGIOSGA035999	trans
				MSTRG.29832.1	BGIOSGA036115	trans
				MSTRG.29832.1	BGIOSGA036201	trans
				MSTRG.29832.1	BGIOSGA036271	trans
				MSTRG.29832.1	BGIOSGA036403	trans
				MSTRG.29832.1	BGIOSGA036408	trans
				MSTRG.29832.1	BGIOSGA036418	trans
				MSTRG.29832.1	BGIOSGA036426	trans
				MSTRG.29832.1	BGIOSGA036504	trans
				MSTRG.29832.1	BGIOSGA036759	trans
				MSTRG.29832.1	BGIOSGA036826	trans
				MSTRG.29832.1	BGIOSGA036827	trans
				MSTRG.29832.1	BGIOSGA036891	trans
				MSTRG.29832.1	BGIOSGA036920	trans
				MSTRG.29832.1	BGIOSGA036921	trans
				MSTRG.29832.1	BGIOSGA037183	trans
				MSTRG.29832.1	BGIOSGA037206	trans
				MSTRG.29832.1	BGIOSGA037228	trans
				MSTRG.29832.1	BGIOSGA037494	trans
				MSTRG.29832.1	BGIOSGA037495	trans
				MSTRG.29832.1	BGIOSGA037599	trans
				MSTRG.29832.1	BGIOSGA037712	trans
				MSTRG.29832.1	BGIOSGA037778	trans
				MSTRG.29832.1	BGIOSGA037800	trans
				MSTRG.29832.1	BGIOSGA037831	trans
				MSTRG.29832.1	BGIOSGA037873	trans
				MSTRG.29832.1	BGIOSGA037963	trans
				MSTRG.29832.1	Oryza_sativa_newGene_10484	trans
				MSTRG.29832.1	Oryza_sativa_newGene_10703	trans
				MSTRG.29832.1	Oryza_sativa_newGene_11141	trans
				MSTRG.29832.1	Oryza_sativa_newGene_11491	trans
				MSTRG.29832.1	Oryza_sativa_newGene_12038	trans
				MSTRG.29832.1	Oryza_sativa_newGene_12885	trans
				MSTRG.29832.1	Oryza_sativa_newGene_13629	trans
				MSTRG.29832.1	Oryza_sativa_newGene_16256	trans
				MSTRG.29832.1	Oryza_sativa_newGene_16746	trans
				MSTRG.29832.1	Oryza_sativa_newGene_16764	trans
				MSTRG.29832.1	Oryza_sativa_newGene_16893	trans
				MSTRG.29832.1	Oryza_sativa_newGene_18449	trans
				MSTRG.29832.1	Oryza_sativa_newGene_18605	trans
				MSTRG.29832.1	Oryza_sativa_newGene_19711	trans
				MSTRG.29832.1	Oryza_sativa_newGene_22325	trans
				MSTRG.29832.1	Oryza_sativa_newGene_23389	trans
				MSTRG.29832.1	Oryza_sativa_newGene_2404	trans
				MSTRG.29832.1	Oryza_sativa_newGene_25193	trans
				MSTRG.29832.1	Oryza_sativa_newGene_26338	trans
[truncated: 6,575 more rows]
