# Supplementary material for: Genome-wide identification and characterization of long non-coding RNAs involved in flag leaf senescence of rice
Source: Plant Mol Biol. 2021 Feb 11;105(6):655–84. doi: 10.1007/s11103-021-01121-3 (PMC7985109; doi:10.1007/s11103-021-01121-3)
Supplement: Supplementary file 10 — Supplementary file10 (XLSX 102 KB) Table S10 The 378 differentially expressed target mRNAs regulated by 22 differentially expressed lncRNAs in 'ME black' module and 941 differentially expressed target mRNAs regulated by 48 differentially expressed lncRNAs in 'ME blue' module. [file 11103_2021_1121_MOESM10_ESM.xlsx]

## Sheet: GO enrichment-'ME black' 
GO enrichment analysis on 378 differentially expressed (DE) target genes of 22 down-regulated DE lncRNAs in 'ME black' module
GO Terms level	GO ID	Term	Annotated	Significant	Expected	p-value	Gene ID
Biological process	GO:0055114	oxidation-reduction process	2664	50	33.6	0.00093	BGIOSGA001845;BGIOSGA002270;BGIOSGA003282;BGIOSGA005733;BGIOSGA005937;BGIOSGA008086;BGIOSGA008697;BGIOSGA008719;BGIOSGA009779;BGIOSGA010680;BGIOSGA011175;BGIOSGA011560;BGIOSGA012169;BGIOSGA013817;BGIOSGA014042;BGIOSGA015545;BGIOSGA015875;BGIOSGA015994;BGIOSGA015995;BGIOSGA017356;BGIOSGA017378;BGIOSGA017729;BGIOSGA018498;BGIOSGA020119;BGIOSGA020765;BGIOSGA022122;BGIOSGA023108;BGIOSGA023340;BGIOSGA…
Biological process	GO:0050789	regulation of biological process	4994	47	62.99	0.00458	BGIOSGA002078;BGIOSGA002128;BGIOSGA002217;BGIOSGA002304;BGIOSGA002483;BGIOSGA002484;BGIOSGA007300;BGIOSGA008736;BGIOSGA009916;BGIOSGA011178;BGIOSGA011324;BGIOSGA011366;BGIOSGA012169;BGIOSGA012566;BGIOSGA014417;BGIOSGA014548;BGIOSGA014976;BGIOSGA014978;BGIOSGA015027;BGIOSGA015799;BGIOSGA016622;BGIOSGA017468;BGIOSGA020577;BGIOSGA021197;BGIOSGA021860;BGIOSGA022006;BGIOSGA022158;BGIOSGA022349;BGIOSGA…
Biological process	GO:0044711	single-organism biosynthetic process	2580	43	32.54	0.00432	BGIOSGA000745;BGIOSGA002304;BGIOSGA002534;BGIOSGA003680;BGIOSGA005795;BGIOSGA005896;BGIOSGA006197;BGIOSGA008596;BGIOSGA009641;BGIOSGA009780;BGIOSGA012169;BGIOSGA013897;BGIOSGA013950;BGIOSGA014703;BGIOSGA014976;BGIOSGA014978;BGIOSGA015875;BGIOSGA015994;BGIOSGA016812;BGIOSGA017356;BGIOSGA017625;BGIOSGA018065;BGIOSGA018498;BGIOSGA020765;BGIOSGA021494;BGIOSGA021860;BGIOSGA022006;BGIOSGA023905;BGIOSGA…
Biological process	GO:0005975	carbohydrate metabolic process	1796	38	22.65	0.008	BGIOSGA000837;BGIOSGA002704;BGIOSGA003613;BGIOSGA005526;BGIOSGA005740;BGIOSGA005896;BGIOSGA007570;BGIOSGA009226;BGIOSGA009348;BGIOSGA009780;BGIOSGA009850;BGIOSGA010894;BGIOSGA013563;BGIOSGA013897;BGIOSGA014799;BGIOSGA015483;BGIOSGA015875;BGIOSGA016812;BGIOSGA018498;BGIOSGA020606;BGIOSGA020765;BGIOSGA021541;BGIOSGA021860;BGIOSGA024033;BGIOSGA024424;BGIOSGA024623;BGIOSGA025719;BGIOSGA025849;BGIOSGA…
Biological process	GO:0044267	cellular protein metabolic process	4933	38	62.22	0.04833	BGIOSGA000352;BGIOSGA002299;BGIOSGA002534;BGIOSGA003922;BGIOSGA004351;BGIOSGA008736;BGIOSGA008959;BGIOSGA009916;BGIOSGA012139;BGIOSGA012400;BGIOSGA012566;BGIOSGA013642;BGIOSGA014976;BGIOSGA014978;BGIOSGA016622;BGIOSGA019611;BGIOSGA019878;BGIOSGA019894;BGIOSGA020053;BGIOSGA021421;BGIOSGA024791;BGIOSGA024865;BGIOSGA025211;BGIOSGA025849;BGIOSGA028169;BGIOSGA028291;BGIOSGA028944;BGIOSGA029908;BGIOSGA…
Biological process	GO:0006629	lipid metabolic process	1605	34	20.24	4.8e-07	BGIOSGA000745;BGIOSGA002270;BGIOSGA002534;BGIOSGA004121;BGIOSGA005733;BGIOSGA006148;BGIOSGA006150;BGIOSGA006213;BGIOSGA011797;BGIOSGA012169;BGIOSGA012266;BGIOSGA015875;BGIOSGA017625;BGIOSGA017729;BGIOSGA018065;BGIOSGA018768;BGIOSGA020509;BGIOSGA021110;BGIOSGA021112;BGIOSGA021494;BGIOSGA021860;BGIOSGA022878;BGIOSGA023222;BGIOSGA023783;BGIOSGA023905;BGIOSGA024097;BGIOSGA024424;BGIOSGA025719;BGIOSGA…
Biological process	GO:0019222	regulation of metabolic process	3292	32	41.52	0.04796	BGIOSGA002128;BGIOSGA002483;BGIOSGA002484;BGIOSGA007300;BGIOSGA011324;BGIOSGA011366;BGIOSGA012566;BGIOSGA014417;BGIOSGA014976;BGIOSGA014978;BGIOSGA015027;BGIOSGA015799;BGIOSGA016622;BGIOSGA020577;BGIOSGA021860;BGIOSGA022006;BGIOSGA022158;BGIOSGA025849;BGIOSGA026328;BGIOSGA027617;BGIOSGA028751;BGIOSGA029541;BGIOSGA029710;BGIOSGA029711;BGIOSGA030816;BGIOSGA031176;BGIOSGA031523;BGIOSGA033189;BGIOSGA…
Biological process	GO:0032501	multicellular organismal process	2866	28	36.15	0.03515	BGIOSGA000352;BGIOSGA001192;BGIOSGA002128;BGIOSGA002217;BGIOSGA002304;BGIOSGA005795;BGIOSGA008736;BGIOSGA009916;BGIOSGA011178;BGIOSGA012139;BGIOSGA012169;BGIOSGA017625;BGIOSGA019878;BGIOSGA020606;BGIOSGA021197;BGIOSGA022006;BGIOSGA022349;BGIOSGA023876;BGIOSGA026707;BGIOSGA028751;BGIOSGA029654;BGIOSGA030792;BGIOSGA030879;BGIOSGA031129;BGIOSGA031519;BGIOSGA033189;BGIOSGA033322;BGIOSGA035097
Biological process	GO:0006468	protein phosphorylation	2193	27	27.66	7.2e-06	BGIOSGA000352;BGIOSGA002299;BGIOSGA008736;BGIOSGA008959;BGIOSGA009916;BGIOSGA012139;BGIOSGA012400;BGIOSGA013642;BGIOSGA019611;BGIOSGA019878;BGIOSGA020053;BGIOSGA024791;BGIOSGA024865;BGIOSGA025211;BGIOSGA025849;BGIOSGA028169;BGIOSGA028291;BGIOSGA028944;BGIOSGA029908;BGIOSGA029914;BGIOSGA029915;BGIOSGA029916;BGIOSGA029921;BGIOSGA032009;BGIOSGA033540;BGIOSGA035852;BGIOSGA036907
Biological process	GO:0080090	regulation of primary metabolic process	2797	25	35.28	0.03291	BGIOSGA002128;BGIOSGA002483;BGIOSGA002484;BGIOSGA007300;BGIOSGA011324;BGIOSGA011366;BGIOSGA012566;BGIOSGA014417;BGIOSGA014976;BGIOSGA014978;BGIOSGA015027;BGIOSGA016622;BGIOSGA020577;BGIOSGA022006;BGIOSGA022158;BGIOSGA028751;BGIOSGA029541;BGIOSGA029710;BGIOSGA029711;BGIOSGA030816;BGIOSGA031176;BGIOSGA033874;BGIOSGA033875;BGIOSGA035097;BGIOSGA036980
Biological process	GO:0007275	multicellular organismal development	2537	24	32	0.00667	BGIOSGA001192;BGIOSGA002128;BGIOSGA002217;BGIOSGA002304;BGIOSGA005795;BGIOSGA008736;BGIOSGA009916;BGIOSGA011178;BGIOSGA012169;BGIOSGA017625;BGIOSGA020606;BGIOSGA021197;BGIOSGA022006;BGIOSGA022349;BGIOSGA023876;BGIOSGA028751;BGIOSGA029654;BGIOSGA030792;BGIOSGA030879;BGIOSGA031129;BGIOSGA031519;BGIOSGA033189;BGIOSGA033322;BGIOSGA035097
Biological process	GO:1901575	organic substance catabolic process	2010	23	25.35	0.00435	BGIOSGA002078;BGIOSGA002704;BGIOSGA004258;BGIOSGA004259;BGIOSGA005740;BGIOSGA007097;BGIOSGA007570;BGIOSGA009850;BGIOSGA013817;BGIOSGA014294;BGIOSGA014703;BGIOSGA014799;BGIOSGA015875;BGIOSGA017729;BGIOSGA021541;BGIOSGA021866;BGIOSGA023222;BGIOSGA025719;BGIOSGA025892;BGIOSGA026328;BGIOSGA033189;BGIOSGA033278;BGIOSGA035097
Biological process	GO:0044723	single-organism carbohydrate metabolic process	1186	22	14.96	0.00932	BGIOSGA005740;BGIOSGA005896;BGIOSGA009348;BGIOSGA009780;BGIOSGA010894;BGIOSGA013897;BGIOSGA015483;BGIOSGA015875;BGIOSGA016812;BGIOSGA018498;BGIOSGA020765;BGIOSGA021860;BGIOSGA024424;BGIOSGA024623;BGIOSGA025719;BGIOSGA025849;BGIOSGA026328;BGIOSGA026375;BGIOSGA028653;BGIOSGA033189;BGIOSGA035097;BGIOSGA040274
Biological process	GO:0009725	response to hormone	1110	21	14	0.00034	BGIOSGA001192;BGIOSGA002217;BGIOSGA002304;BGIOSGA012169;BGIOSGA015027;BGIOSGA017356;BGIOSGA018144;BGIOSGA020606;BGIOSGA021197;BGIOSGA024391;BGIOSGA028751;BGIOSGA029654;BGIOSGA030879;BGIOSGA031519;BGIOSGA033322;BGIOSGA033874;BGIOSGA033875;BGIOSGA035393;BGIOSGA036886;BGIOSGA036907;BGIOSGA038638
Biological process	GO:1901700	response to oxygen-containing compound	1386	21	17.48	0.00162	BGIOSGA001192;BGIOSGA002217;BGIOSGA005740;BGIOSGA005795;BGIOSGA009780;BGIOSGA011324;BGIOSGA012169;BGIOSGA015545;BGIOSGA018144;BGIOSGA020606;BGIOSGA021197;BGIOSGA024391;BGIOSGA027617;BGIOSGA028751;BGIOSGA031519;BGIOSGA033322;BGIOSGA033874;BGIOSGA033875;BGIOSGA036886;BGIOSGA036907;BGIOSGA038638
Biological process	GO:0044255	cellular lipid metabolic process	1139	21	14.37	0.0079	BGIOSGA000745;BGIOSGA002270;BGIOSGA002534;BGIOSGA006213;BGIOSGA015875;BGIOSGA017625;BGIOSGA017729;BGIOSGA018065;BGIOSGA021494;BGIOSGA021860;BGIOSGA023222;BGIOSGA023783;BGIOSGA023905;BGIOSGA024097;BGIOSGA024424;BGIOSGA025719;BGIOSGA026957;BGIOSGA030792;BGIOSGA033189;BGIOSGA033349;BGIOSGA035097
Biological process	GO:0044712	single-organism catabolic process	1470	19	18.54	0.00159	BGIOSGA002078;BGIOSGA004258;BGIOSGA004259;BGIOSGA005740;BGIOSGA007097;BGIOSGA007570;BGIOSGA013817;BGIOSGA014294;BGIOSGA014703;BGIOSGA015545;BGIOSGA015875;BGIOSGA017729;BGIOSGA021866;BGIOSGA023222;BGIOSGA025719;BGIOSGA026328;BGIOSGA033189;BGIOSGA033278;BGIOSGA035097
Biological process	GO:0009416	response to light stimulus	837	18	10.56	0.0031	BGIOSGA002304;BGIOSGA003922;BGIOSGA004351;BGIOSGA005795;BGIOSGA014976;BGIOSGA014978;BGIOSGA017729;BGIOSGA018498;BGIOSGA022349;BGIOSGA025849;BGIOSGA027799;BGIOSGA031519;BGIOSGA032683;BGIOSGA033322;BGIOSGA033874;BGIOSGA033875;BGIOSGA035393;BGIOSGA040274
Biological process	GO:0006355	regulation of transcription, DNA-templated	2216	17	27.95	6.5e-08	BGIOSGA002128;BGIOSGA007300;BGIOSGA011366;BGIOSGA014417;BGIOSGA015027;BGIOSGA016622;BGIOSGA020577;BGIOSGA022006;BGIOSGA022158;BGIOSGA028751;BGIOSGA029541;BGIOSGA029710;BGIOSGA029711;BGIOSGA030816;BGIOSGA031176;BGIOSGA035097;BGIOSGA036980
Biological process	GO:0006073	cellular glucan metabolic process	420	17	5.3	0.00479	BGIOSGA002704;BGIOSGA009780;BGIOSGA009850;BGIOSGA013897;BGIOSGA014799;BGIOSGA015875;BGIOSGA020606;BGIOSGA021541;BGIOSGA021860;BGIOSGA024424;BGIOSGA024623;BGIOSGA025719;BGIOSGA025849;BGIOSGA025892;BGIOSGA026328;BGIOSGA033189;BGIOSGA035393
Biological process	GO:0019219	regulation of nucleobase-containing compound metabolic process	2371	17	29.9	0.00572	BGIOSGA002128;BGIOSGA007300;BGIOSGA011366;BGIOSGA014417;BGIOSGA015027;BGIOSGA016622;BGIOSGA020577;BGIOSGA022006;BGIOSGA022158;BGIOSGA028751;BGIOSGA029541;BGIOSGA029710;BGIOSGA029711;BGIOSGA030816;BGIOSGA031176;BGIOSGA035097;BGIOSGA036980
Biological process	GO:0051704	multi-organism process	1482	17	18.69	0.00779	BGIOSGA000352;BGIOSGA004075;BGIOSGA009641;BGIOSGA009780;BGIOSGA010092;BGIOSGA012139;BGIOSGA017625;BGIOSGA019878;BGIOSGA025849;BGIOSGA025892;BGIOSGA026707;BGIOSGA027617;BGIOSGA029654;BGIOSGA030792;BGIOSGA030816;BGIOSGA030879;BGIOSGA031427
Biological process	GO:0055085	transmembrane transport	1104	16	13.92	0.00295	BGIOSGA004258;BGIOSGA004259;BGIOSGA008950;BGIOSGA010092;BGIOSGA011178;BGIOSGA012046;BGIOSGA014548;BGIOSGA014984;BGIOSGA016523;BGIOSGA021866;BGIOSGA031237;BGIOSGA034550;BGIOSGA035160;BGIOSGA035163;BGIOSGA036710;BGIOSGA036713
Biological process	GO:0016051	carbohydrate biosynthetic process	584	16	7.37	0.0131	BGIOSGA005896;BGIOSGA009780;BGIOSGA013897;BGIOSGA015875;BGIOSGA016812;BGIOSGA018498;BGIOSGA020765;BGIOSGA021860;BGIOSGA024424;BGIOSGA024623;BGIOSGA025719;BGIOSGA025849;BGIOSGA026328;BGIOSGA028653;BGIOSGA033189;BGIOSGA040274
Biological process	GO:0048513	organ development	1233	15	15.55	0.00495	BGIOSGA001192;BGIOSGA002217;BGIOSGA002304;BGIOSGA008736;BGIOSGA011178;BGIOSGA012169;BGIOSGA017625;BGIOSGA020606;BGIOSGA022006;BGIOSGA022349;BGIOSGA023876;BGIOSGA031519;BGIOSGA033189;BGIOSGA033322;BGIOSGA035097
Biological process	GO:0009605	response to external stimulus	1264	15	15.94	0.01346	BGIOSGA002304;BGIOSGA004075;BGIOSGA009641;BGIOSGA009780;BGIOSGA010092;BGIOSGA017625;BGIOSGA020606;BGIOSGA025849;BGIOSGA025892;BGIOSGA027617;BGIOSGA029654;BGIOSGA030816;BGIOSGA030879;BGIOSGA035393;BGIOSGA035759
Biological process	GO:0044248	cellular catabolic process	1627	15	20.52	0.01609	BGIOSGA002078;BGIOSGA004258;BGIOSGA004259;BGIOSGA006807;BGIOSGA007097;BGIOSGA007570;BGIOSGA013817;BGIOSGA014294;BGIOSGA014703;BGIOSGA015545;BGIOSGA015875;BGIOSGA017729;BGIOSGA021866;BGIOSGA033189;BGIOSGA033278
Biological process	GO:0008610	lipid biosynthetic process	920	14	11.6	0.01683	BGIOSGA000745;BGIOSGA002534;BGIOSGA012169;BGIOSGA015875;BGIOSGA017625;BGIOSGA018065;BGIOSGA021494;BGIOSGA021860;BGIOSGA023905;BGIOSGA024424;BGIOSGA025719;BGIOSGA030792;BGIOSGA033349;BGIOSGA035097
Biological process	GO:0007154	cell communication	1736	13	21.9	0.02066	BGIOSGA000352;BGIOSGA002078;BGIOSGA002217;BGIOSGA009916;BGIOSGA012139;BGIOSGA012169;BGIOSGA014548;BGIOSGA015027;BGIOSGA019878;BGIOSGA024391;BGIOSGA035097;BGIOSGA035759;BGIOSGA036907
Biological process	GO:0009651	response to salt stress	603	12	7.61	2.2e-06	BGIOSGA001192;BGIOSGA005896;BGIOSGA006807;BGIOSGA009790;BGIOSGA010530;BGIOSGA011324;BGIOSGA014976;BGIOSGA014978;BGIOSGA028751;BGIOSGA029654;BGIOSGA030879;BGIOSGA034308
Biological process	GO:0001101	response to acid chemical	886	12	11.17	0.00152	BGIOSGA001192;BGIOSGA002217;BGIOSGA009780;BGIOSGA012169;BGIOSGA018144;BGIOSGA020606;BGIOSGA021197;BGIOSGA028751;BGIOSGA033874;BGIOSGA033875;BGIOSGA036886;BGIOSGA036907
Biological process	GO:0034637	cellular carbohydrate biosynthetic process	429	12	5.41	0.01155	BGIOSGA005896;BGIOSGA009780;BGIOSGA013897;BGIOSGA015875;BGIOSGA021860;BGIOSGA024424;BGIOSGA024623;BGIOSGA025719;BGIOSGA025849;BGIOSGA026328;BGIOSGA028653;BGIOSGA033189
Biological process	GO:0003006	developmental process involved in reproduction	1461	12	18.43	0.02099	BGIOSGA001192;BGIOSGA002304;BGIOSGA008736;BGIOSGA017625;BGIOSGA022006;BGIOSGA022349;BGIOSGA026707;BGIOSGA029654;BGIOSGA030792;BGIOSGA030879;BGIOSGA031129;BGIOSGA033189
Biological process	GO:0006979	response to oxidative stress	575	11	7.25	1.8e-07	BGIOSGA001845;BGIOSGA002217;BGIOSGA011560;BGIOSGA014042;BGIOSGA015545;BGIOSGA017378;BGIOSGA020119;BGIOSGA027617;BGIOSGA033874;BGIOSGA033875;BGIOSGA036886
Biological process	GO:0006952	defense response	1580	11	19.93	0.00022	BGIOSGA002078;BGIOSGA006213;BGIOSGA009641;BGIOSGA009780;BGIOSGA011324;BGIOSGA014548;BGIOSGA025849;BGIOSGA027617;BGIOSGA032070;BGIOSGA032786;BGIOSGA033684
Biological process	GO:0071554	cell wall organization or biogenesis	544	11	6.86	0.00648	BGIOSGA002704;BGIOSGA008736;BGIOSGA009641;BGIOSGA009790;BGIOSGA010530;BGIOSGA015875;BGIOSGA020606;BGIOSGA022006;BGIOSGA024623;BGIOSGA026328;BGIOSGA026439
Biological process	GO:0048869	cellular developmental process	879	11	11.09	0.0096	BGIOSGA001192;BGIOSGA002304;BGIOSGA005795;BGIOSGA012169;BGIOSGA017625;BGIOSGA022349;BGIOSGA026707;BGIOSGA027617;BGIOSGA030792;BGIOSGA035097;BGIOSGA035393
Biological process	GO:0051707	response to other organism	883	10	11.14	0.00043	BGIOSGA004075;BGIOSGA009641;BGIOSGA009780;BGIOSGA010092;BGIOSGA025849;BGIOSGA025892;BGIOSGA027617;BGIOSGA029654;BGIOSGA030816;BGIOSGA030879
Biological process	GO:0044702	single organism reproductive process	1271	10	16.03	0.00508	BGIOSGA002304;BGIOSGA008736;BGIOSGA017625;BGIOSGA022006;BGIOSGA022349;BGIOSGA026707;BGIOSGA029654;BGIOSGA030792;BGIOSGA030879;BGIOSGA033189
Biological process	GO:0033692	cellular polysaccharide biosynthetic process	383	10	4.83	0.01294	BGIOSGA009780;BGIOSGA013897;BGIOSGA015875;BGIOSGA021860;BGIOSGA024424;BGIOSGA024623;BGIOSGA025719;BGIOSGA025849;BGIOSGA026328;BGIOSGA033189
Biological process	GO:0000271	polysaccharide biosynthetic process	409	10	5.16	0.01401	BGIOSGA009780;BGIOSGA013897;BGIOSGA015875;BGIOSGA021860;BGIOSGA024424;BGIOSGA024623;BGIOSGA025719;BGIOSGA025849;BGIOSGA026328;BGIOSGA033189
Biological process	GO:0009311	oligosaccharide metabolic process	195	9	2.46	0.01472	BGIOSGA005896;BGIOSGA009348;BGIOSGA015483;BGIOSGA015875;BGIOSGA021860;BGIOSGA025849;BGIOSGA026328;BGIOSGA028653;BGIOSGA033189
Biological process	GO:0050790	regulation of catalytic activity	514	9	6.48	0.01555	BGIOSGA002483;BGIOSGA002484;BGIOSGA015799;BGIOSGA021860;BGIOSGA025849;BGIOSGA026328;BGIOSGA031523;BGIOSGA033189;BGIOSGA035097
Biological process	GO:0048367	shoot system development	969	9	12.22	0.0186	BGIOSGA002217;BGIOSGA002304;BGIOSGA008736;BGIOSGA012169;BGIOSGA022006;BGIOSGA022349;BGIOSGA023876;BGIOSGA033189;BGIOSGA035097
Biological process	GO:0006720	isoprenoid metabolic process	437	9	5.51	0.02018	BGIOSGA002270;BGIOSGA002534;BGIOSGA006213;BGIOSGA015875;BGIOSGA017729;BGIOSGA018065;BGIOSGA025719;BGIOSGA033349;BGIOSGA035097
Biological process	GO:0065009	regulation of molecular function	545	9	6.87	0.02302	BGIOSGA002483;BGIOSGA002484;BGIOSGA015799;BGIOSGA021860;BGIOSGA025849;BGIOSGA026328;BGIOSGA031523;BGIOSGA033189;BGIOSGA035097
Biological process	GO:0005984	disaccharide metabolic process	177	9	2.23	0.0312	BGIOSGA005896;BGIOSGA009348;BGIOSGA015483;BGIOSGA015875;BGIOSGA021860;BGIOSGA025849;BGIOSGA026328;BGIOSGA028653;BGIOSGA033189
Biological process	GO:0009639	response to red or far red light	321	8	4.05	0.0001	BGIOSGA002304;BGIOSGA003922;BGIOSGA004351;BGIOSGA017729;BGIOSGA018498;BGIOSGA031519;BGIOSGA033322;BGIOSGA040274
Biological process	GO:0030001	metal ion transport	477	8	6.02	0.00124	BGIOSGA008822;BGIOSGA010092;BGIOSGA011324;BGIOSGA012858;BGIOSGA014976;BGIOSGA014978;BGIOSGA025719;BGIOSGA034792
Biological process	GO:0022607	cellular component assembly	823	8	10.38	0.00223	BGIOSGA009790;BGIOSGA010530;BGIOSGA012566;BGIOSGA013817;BGIOSGA014294;BGIOSGA022244;BGIOSGA033189;BGIOSGA035097
Biological process	GO:0070887	cellular response to chemical stimulus	874	8	11.02	0.00228	BGIOSGA002217;BGIOSGA006807;BGIOSGA012169;BGIOSGA014548;BGIOSGA015545;BGIOSGA024391;BGIOSGA027617;BGIOSGA036907
Biological process	GO:0033993	response to lipid	549	8	6.92	0.0097	BGIOSGA001192;BGIOSGA018144;BGIOSGA020606;BGIOSGA021197;BGIOSGA024391;BGIOSGA028751;BGIOSGA036886;BGIOSGA036907
Biological process	GO:0030154	cell differentiation	681	8	8.59	0.01392	BGIOSGA001192;BGIOSGA002304;BGIOSGA017625;BGIOSGA022349;BGIOSGA026707;BGIOSGA027617;BGIOSGA030792;BGIOSGA035097
Biological process	GO:0097305	response to alcohol	506	8	6.38	0.02007	BGIOSGA001192;BGIOSGA018144;BGIOSGA020606;BGIOSGA021197;BGIOSGA024391;BGIOSGA028751;BGIOSGA036886;BGIOSGA036907
Biological process	GO:0042440	pigment metabolic process	309	8	3.9	0.04486	BGIOSGA005795;BGIOSGA015875;BGIOSGA017356;BGIOSGA018065;BGIOSGA033349;BGIOSGA033874;BGIOSGA033875;BGIOSGA035097
Biological process	GO:1901361	organic cyclic compound catabolic process	733	8	9.25	0.04566	BGIOSGA002078;BGIOSGA004258;BGIOSGA004259;BGIOSGA007097;BGIOSGA014294;BGIOSGA014703;BGIOSGA015875;BGIOSGA021866
Biological process	GO:0032259	methylation	663	7	8.36	0.00738	BGIOSGA006537;BGIOSGA008086;BGIOSGA013921;BGIOSGA017625;BGIOSGA031245;BGIOSGA032369;BGIOSGA038638
Biological process	GO:0046148	pigment biosynthetic process	244	7	3.08	0.0074	BGIOSGA005795;BGIOSGA017356;BGIOSGA018065;BGIOSGA033349;BGIOSGA033874;BGIOSGA033875;BGIOSGA035097
Biological process	GO:0044703	multi-organism reproductive process	545	7	6.87	0.01768	BGIOSGA000352;BGIOSGA012139;BGIOSGA017625;BGIOSGA019878;BGIOSGA026707;BGIOSGA030792;BGIOSGA031427
Biological process	GO:0051301	cell division	677	7	8.54	0.02356	BGIOSGA009790;BGIOSGA009910;BGIOSGA010530;BGIOSGA013817;BGIOSGA014294;BGIOSGA022006;BGIOSGA024623
Biological process	GO:0022900	electron transport chain	443	7	5.59	0.02815	BGIOSGA009779;BGIOSGA015994;BGIOSGA015995;BGIOSGA025032;BGIOSGA025719;BGIOSGA027799;BGIOSGA037523
Biological process	GO:0045229	external encapsulating structure organization	325	7	4.1	0.03574	BGIOSGA005795;BGIOSGA009641;BGIOSGA009790;BGIOSGA010530;BGIOSGA015875;BGIOSGA020606;BGIOSGA026328
Biological process	GO:1901136	carbohydrate derivative catabolic process	550	7	6.94	0.04101	BGIOSGA002078;BGIOSGA004258;BGIOSGA004259;BGIOSGA007097;BGIOSGA014294;BGIOSGA021866;BGIOSGA033189
Biological process	GO:0009409	response to cold	445	6	5.61	1.1e-07	BGIOSGA005896;BGIOSGA009780;BGIOSGA018498;BGIOSGA020606;BGIOSGA027603;BGIOSGA040274
Biological process	GO:0046686	response to cadmium ion	540	6	6.81	2.9e-06	BGIOSGA002704;BGIOSGA018938;BGIOSGA028653;BGIOSGA031519;BGIOSGA033322;BGIOSGA034308
Biological process	GO:0072330	monocarboxylic acid biosynthetic process	413	6	5.21	0.00046	BGIOSGA002304;BGIOSGA014703;BGIOSGA021494;BGIOSGA023905;BGIOSGA030792;BGIOSGA033349
Biological process	GO:0048364	root development	390	6	4.92	0.00301	BGIOSGA001192;BGIOSGA002304;BGIOSGA017625;BGIOSGA020606;BGIOSGA031519;BGIOSGA033322
Biological process	GO:0009266	response to temperature stimulus	712	6	8.98	0.0077	BGIOSGA005896;BGIOSGA009780;BGIOSGA018498;BGIOSGA020606;BGIOSGA027603;BGIOSGA040274
Biological process	GO:0009737	response to abscisic acid	430	6	5.42	0.00952	BGIOSGA001192;BGIOSGA018144;BGIOSGA021197;BGIOSGA028751;BGIOSGA036886;BGIOSGA036907
Biological process	GO:0008299	isoprenoid biosynthetic process	393	6	4.96	0.01079	BGIOSGA002534;BGIOSGA015875;BGIOSGA018065;BGIOSGA025719;BGIOSGA033349;BGIOSGA035097
Biological process	GO:0046486	glycerolipid metabolic process	258	6	3.25	0.01112	BGIOSGA000745;BGIOSGA017625;BGIOSGA023222;BGIOSGA023783;BGIOSGA024097;BGIOSGA026957
Biological process	GO:1901701	cellular response to oxygen-containing compound	461	6	5.81	0.01177	BGIOSGA002217;BGIOSGA012169;BGIOSGA015545;BGIOSGA024391;BGIOSGA027617;BGIOSGA036907
Biological process	GO:0048827	phyllome development	528	6	6.66	0.01508	BGIOSGA002217;BGIOSGA002304;BGIOSGA012169;BGIOSGA022006;BGIOSGA033189;BGIOSGA035097
Biological process	GO:0048518	positive regulation of biological process	601	6	7.58	0.02136	BGIOSGA011324;BGIOSGA021197;BGIOSGA022006;BGIOSGA027617;BGIOSGA033189;BGIOSGA035097
Biological process	GO:0071555	cell wall organization	293	6	3.7	0.04665	BGIOSGA009641;BGIOSGA009790;BGIOSGA010530;BGIOSGA015875;BGIOSGA020606;BGIOSGA026328
Biological process	GO:0070838	divalent metal ion transport	128	5	1.61	0.00357	BGIOSGA010092;BGIOSGA011324;BGIOSGA014976;BGIOSGA014978;BGIOSGA025719
Biological process	GO:0009812	flavonoid metabolic process	104	5	1.31	0.00486	BGIOSGA003821;BGIOSGA005795;BGIOSGA011324;BGIOSGA033874;BGIOSGA033875
Biological process	GO:0009888	tissue development	695	5	8.77	0.00523	BGIOSGA001192;BGIOSGA002304;BGIOSGA008736;BGIOSGA022349;BGIOSGA023876
Biological process	GO:0009723	response to ethylene	145	5	1.83	0.00828	BGIOSGA002304;BGIOSGA017356;BGIOSGA029654;BGIOSGA030879;BGIOSGA036886
Biological process	GO:0009856	pollination	369	5	4.65	0.01213	BGIOSGA000352;BGIOSGA012139;BGIOSGA017625;BGIOSGA019878;BGIOSGA026707
Biological process	GO:0044706	multi-multicellular organism process	369	5	4.65	0.01213	BGIOSGA000352;BGIOSGA012139;BGIOSGA017625;BGIOSGA019878;BGIOSGA026707
Biological process	GO:0065003	macromolecular complex assembly	659	5	8.31	0.01278	BGIOSGA012566;BGIOSGA014294;BGIOSGA022244;BGIOSGA033189;BGIOSGA035097
Biological process	GO:0010114	response to red light	85	5	1.07	0.01716	BGIOSGA003922;BGIOSGA004351;BGIOSGA017729;BGIOSGA018498;BGIOSGA040274
Biological process	GO:0009887	organ morphogenesis	331	5	4.17	0.01725	BGIOSGA008736;BGIOSGA011178;BGIOSGA012169;BGIOSGA033189;BGIOSGA035097
Biological process	GO:0080167	response to karrikin	186	5	2.35	0.02627	BGIOSGA003916;BGIOSGA022244;BGIOSGA027799;BGIOSGA031519;BGIOSGA033322
Biological process	GO:0044724	single-organism carbohydrate catabolic process	392	5	4.94	0.02637	BGIOSGA005740;BGIOSGA015875;BGIOSGA025719;BGIOSGA026328;BGIOSGA035097
Biological process	GO:0071310	cellular response to organic substance	717	5	9.04	0.02812	BGIOSGA002217;BGIOSGA012169;BGIOSGA014548;BGIOSGA024391;BGIOSGA036907
Biological process	GO:0007010	cytoskeleton organization	345	5	4.35	0.02854	BGIOSGA002078;BGIOSGA009910;BGIOSGA014294;BGIOSGA022244;BGIOSGA033189
Biological process	GO:0007017	microtubule-based process	277	5	3.49	0.02917	BGIOSGA009910;BGIOSGA014294;BGIOSGA022244;BGIOSGA026533;BGIOSGA033189
Biological process	GO:0010016	shoot system morphogenesis	316	5	3.99	0.03023	BGIOSGA008736;BGIOSGA012169;BGIOSGA023876;BGIOSGA033189;BGIOSGA035097
Biological process	GO:0070271	protein complex biogenesis	609	5	7.68	0.03114	BGIOSGA012566;BGIOSGA014294;BGIOSGA022244;BGIOSGA033189;BGIOSGA035097
Biological process	GO:0051246	regulation of protein metabolic process	451	5	5.69	0.03375	BGIOSGA002483;BGIOSGA002484;BGIOSGA012566;BGIOSGA014976;BGIOSGA014978
Biological process	GO:0051273	beta-glucan metabolic process	175	5	2.21	0.03384	BGIOSGA009850;BGIOSGA013897;BGIOSGA014799;BGIOSGA021541;BGIOSGA024623
Biological process	GO:0030243	cellulose metabolic process	156	5	1.97	0.03412	BGIOSGA009850;BGIOSGA013897;BGIOSGA014799;BGIOSGA021541;BGIOSGA024623
Biological process	GO:0006461	protein complex assembly	608	5	7.67	0.03437	BGIOSGA012566;BGIOSGA014294;BGIOSGA022244;BGIOSGA033189;BGIOSGA035097
Biological process	GO:0009753	response to jasmonic acid	170	5	2.14	0.04472	BGIOSGA001192;BGIOSGA002217;BGIOSGA012169;BGIOSGA033874;BGIOSGA033875
Biological process	GO:0016265	death	331	5	4.17	0.04977	BGIOSGA002078;BGIOSGA011324;BGIOSGA027617;BGIOSGA032070;BGIOSGA032325
Biological process	GO:0008219	cell death	331	5	4.17	0.04977	BGIOSGA002078;BGIOSGA011324;BGIOSGA027617;BGIOSGA032070;BGIOSGA032325
Biological process	GO:0009826	unidimensional cell growth	290	4	3.66	0.00019	BGIOSGA012169;BGIOSGA017625;BGIOSGA026707;BGIOSGA035393
Biological process	GO:0043623	cellular protein complex assembly	460	4	5.8	0.0003	BGIOSGA012566;BGIOSGA022244;BGIOSGA033189;BGIOSGA035097
Biological process	GO:0009755	hormone-mediated signaling pathway	504	4	6.36	0.00032	BGIOSGA002217;BGIOSGA012169;BGIOSGA024391;BGIOSGA036907
Biological process	GO:0000226	microtubule cytoskeleton organization	180	4	2.27	0.00066	BGIOSGA009910;BGIOSGA014294;BGIOSGA022244;BGIOSGA033189
Biological process	GO:0019725	cellular homeostasis	311	4	3.92	0.00094	BGIOSGA010092;BGIOSGA017468;BGIOSGA025719;BGIOSGA037523
Biological process	GO:0014070	response to organic cyclic compound	377	4	4.75	0.00105	BGIOSGA001192;BGIOSGA020606;BGIOSGA024391;BGIOSGA036886
Biological process	GO:0009555	pollen development	231	4	2.91	0.00139	BGIOSGA005795;BGIOSGA009916;BGIOSGA017625;BGIOSGA030792
Biological process	GO:0009813	flavonoid biosynthetic process	82	4	1.03	0.00142	BGIOSGA005795;BGIOSGA011324;BGIOSGA033874;BGIOSGA033875
Biological process	GO:0006865	amino acid transport	147	4	1.85	0.00293	BGIOSGA008950;BGIOSGA014548;BGIOSGA035160;BGIOSGA035163
Biological process	GO:0006066	alcohol metabolic process	311	4	3.92	0.00331	BGIOSGA012169;BGIOSGA017625;BGIOSGA023222;BGIOSGA024424
Biological process	GO:0009411	response to UV	122	4	1.54	0.00344	BGIOSGA005795;BGIOSGA032683;BGIOSGA033874;BGIOSGA033875
Biological process	GO:0006778	porphyrin-containing compound metabolic process	197	4	2.48	0.00403	BGIOSGA015875;BGIOSGA017356;BGIOSGA018065;BGIOSGA035097
Biological process	GO:0006200	ATP catabolic process	294	4	3.71	0.00443	BGIOSGA004258;BGIOSGA004259;BGIOSGA014294;BGIOSGA021866
Biological process	GO:0006090	pyruvate metabolic process	371	4	4.68	0.00495	BGIOSGA002534;BGIOSGA005740;BGIOSGA015875;BGIOSGA025719
Biological process	GO:0008654	phospholipid biosynthetic process	331	4	4.17	0.00547	BGIOSGA002534;BGIOSGA015875;BGIOSGA017625;BGIOSGA025719
Biological process	GO:0009308	amine metabolic process	183	4	2.31	0.00808	BGIOSGA009641;BGIOSGA017625;BGIOSGA023222;BGIOSGA032653
Biological process	GO:0003333	amino acid transmembrane transport	52	4	0.66	0.00882	BGIOSGA008950;BGIOSGA014548;BGIOSGA035160;BGIOSGA035163
Biological process	GO:0048468	cell development	376	4	4.74	0.01083	BGIOSGA001192;BGIOSGA002304;BGIOSGA017625;BGIOSGA026707
Biological process	GO:0015994	chlorophyll metabolic process	166	4	2.09	0.01355	BGIOSGA015875;BGIOSGA017356;BGIOSGA018065;BGIOSGA035097
Biological process	GO:0043086	negative regulation of catalytic activity	268	4	3.38	0.01862	BGIOSGA002483;BGIOSGA002484;BGIOSGA015799;BGIOSGA031523
Biological process	GO:0034622	cellular macromolecular complex assembly	597	4	7.53	0.01892	BGIOSGA012566;BGIOSGA022244;BGIOSGA033189;BGIOSGA035097
Biological process	GO:0044092	negative regulation of molecular function	282	4	3.56	0.0227	BGIOSGA002483;BGIOSGA002484;BGIOSGA015799;BGIOSGA031523
Biological process	GO:0009072	aromatic amino acid family metabolic process	173	4	2.18	0.02281	BGIOSGA003680;BGIOSGA009641;BGIOSGA014703;BGIOSGA035097
Biological process	GO:0098542	defense response to other organism	579	4	7.3	0.03353	BGIOSGA009641;BGIOSGA009780;BGIOSGA025849;BGIOSGA027617
Biological process	GO:0048569	post-embryonic organ development	407	4	5.13	0.03861	BGIOSGA017625;BGIOSGA022006;BGIOSGA031519;BGIOSGA033322
Biological process	GO:0006643	membrane lipid metabolic process	141	4	1.78	0.04736	BGIOSGA021860;BGIOSGA023222;BGIOSGA024424;BGIOSGA033189
Biological process	GO:0044036	cell wall macromolecule metabolic process	218	4	2.75	0.04803	BGIOSGA002704;BGIOSGA008736;BGIOSGA020606;BGIOSGA026439
Biological process	GO:0042742	defense response to bacterium	305	3	3.85	6.5e-05	BGIOSGA009641;BGIOSGA009780;BGIOSGA025849
Biological process	GO:0007030	Golgi organization	74	3	0.93	7.8e-05	BGIOSGA011324;BGIOSGA014976;BGIOSGA014978
Biological process	GO:0006470	protein dephosphorylation	200	3	2.52	0.00029	BGIOSGA012566;BGIOSGA014976;BGIOSGA014978
Biological process	GO:0016568	chromatin modification	383	3	4.83	0.00062	BGIOSGA016622;BGIOSGA019894;BGIOSGA031245
Biological process	GO:0009611	response to wounding	217	3	2.74	0.00115	BGIOSGA033874;BGIOSGA033875;BGIOSGA036886
Biological process	GO:0019344	cysteine biosynthetic process	131	3	1.65	0.00118	BGIOSGA014976;BGIOSGA014978;BGIOSGA035097
Biological process	GO:0009414	response to water deprivation	266	3	3.35	0.00121	BGIOSGA009780;BGIOSGA028751;BGIOSGA036886
Biological process	GO:0042445	hormone metabolic process	194	3	2.45	0.00174	BGIOSGA002304;BGIOSGA012169;BGIOSGA024391
Biological process	GO:0052545	callose localization	41	3	0.52	0.00245	BGIOSGA009348;BGIOSGA009641;BGIOSGA015483
Biological process	GO:0016570	histone modification	305	3	3.85	0.00249	BGIOSGA016622;BGIOSGA019894;BGIOSGA031245
Biological process	GO:0009620	response to fungus	264	3	3.33	0.00327	BGIOSGA029654;BGIOSGA030816;BGIOSGA030879
Biological process	GO:0048585	negative regulation of response to stimulus	137	3	1.73	0.0052	BGIOSGA014548;BGIOSGA027617;BGIOSGA036907
Biological process	GO:0009965	leaf morphogenesis	153	3	1.93	0.00599	BGIOSGA012169;BGIOSGA033189;BGIOSGA035097
Biological process	GO:0048544	recognition of pollen	164	3	2.07	0.00689	BGIOSGA000352;BGIOSGA012139;BGIOSGA019878
Biological process	GO:0019761	glucosinolate biosynthetic process	80	3	1.01	0.00695	BGIOSGA015875;BGIOSGA015994;BGIOSGA025719
Biological process	GO:0045184	establishment of protein localization	832	3	10.49	0.00857	BGIOSGA002078;BGIOSGA011324;BGIOSGA014432
Biological process	GO:0006007	glucose catabolic process	207	3	2.61	0.00926	BGIOSGA015875;BGIOSGA025719;BGIOSGA035097
Biological process	GO:0016101	diterpenoid metabolic process	82	3	1.03	0.00999	BGIOSGA002270;BGIOSGA006213;BGIOSGA017729
Biological process	GO:0034285	response to disaccharide	106	3	1.34	0.01064	BGIOSGA005740;BGIOSGA005795;BGIOSGA033875
Biological process	GO:0019220	regulation of phosphate metabolic process	252	3	3.18	0.01082	BGIOSGA012566;BGIOSGA014976;BGIOSGA014978
Biological process	GO:0051174	regulation of phosphorus metabolic process	252	3	3.18	0.01082	BGIOSGA012566;BGIOSGA014976;BGIOSGA014978
Biological process	GO:0015031	protein transport	827	3	10.43	0.01204	BGIOSGA002078;BGIOSGA011324;BGIOSGA014432
Biological process	GO:0009744	response to sucrose	105	3	1.32	0.01317	BGIOSGA005740;BGIOSGA005795;BGIOSGA033875
Biological process	GO:0048523	negative regulation of cellular process	514	3	6.48	0.014	BGIOSGA002304;BGIOSGA027617;BGIOSGA036907
Biological process	GO:0021700	developmental maturation	158	3	1.99	0.01611	BGIOSGA001192;BGIOSGA029654;BGIOSGA030879
Biological process	GO:0006733	oxidoreduction coenzyme metabolic process	231	3	2.91	0.01854	BGIOSGA015875;BGIOSGA025719;BGIOSGA035097
Biological process	GO:0006740	NADPH regeneration	173	3	2.18	0.02103	BGIOSGA015875;BGIOSGA025719;BGIOSGA035097
Biological process	GO:0031347	regulation of defense response	170	3	2.14	0.02138	BGIOSGA011324;BGIOSGA014548;BGIOSGA027617
Biological process	GO:0010224	response to UV-B	69	3	0.87	0.02197	BGIOSGA005795;BGIOSGA033874;BGIOSGA033875
Biological process	GO:0006779	porphyrin-containing compound biosynthetic process	137	3	1.73	0.02232	BGIOSGA017356;BGIOSGA018065;BGIOSGA035097
Biological process	GO:0006098	pentose-phosphate shunt	172	3	2.17	0.02264	BGIOSGA015875;BGIOSGA025719;BGIOSGA035097
Biological process	GO:0006816	calcium ion transport	60	3	0.76	0.02595	BGIOSGA011324;BGIOSGA014976;BGIOSGA014978
Biological process	GO:0006739	NADP metabolic process	181	3	2.28	0.02686	BGIOSGA015875;BGIOSGA025719;BGIOSGA035097
Biological process	GO:0033014	tetrapyrrole biosynthetic process	146	3	1.84	0.02838	BGIOSGA017356;BGIOSGA018065;BGIOSGA035097
Biological process	GO:0035303	regulation of dephosphorylation	73	3	0.92	0.02972	BGIOSGA012566;BGIOSGA014976;BGIOSGA014978
Biological process	GO:0048522	positive regulation of cellular process	473	3	5.97	0.03086	BGIOSGA022006;BGIOSGA027617;BGIOSGA035097
Biological process	GO:0071229	cellular response to acid chemical	267	3	3.37	0.03102	BGIOSGA002217;BGIOSGA012169;BGIOSGA036907
Biological process	GO:0030245	cellulose catabolic process	35	3	0.44	0.03104	BGIOSGA009850;BGIOSGA014799;BGIOSGA021541
Biological process	GO:0051275	beta-glucan catabolic process	35	3	0.44	0.03104	BGIOSGA009850;BGIOSGA014799;BGIOSGA021541
Biological process	GO:0035304	regulation of protein dephosphorylation	68	3	0.86	0.03114	BGIOSGA012566;BGIOSGA014976;BGIOSGA014978
Biological process	GO:0016569	covalent chromatin modification	330	3	4.16	0.03392	BGIOSGA016622;BGIOSGA019894;BGIOSGA031245
Biological process	GO:0006664	glycolipid metabolic process	94	3	1.19	0.03634	BGIOSGA021860;BGIOSGA024424;BGIOSGA033189
Biological process	GO:0046283	anthocyanin-containing compound metabolic process	41	3	0.52	0.0376	BGIOSGA005795;BGIOSGA033874;BGIOSGA033875
Biological process	GO:0009962	regulation of flavonoid biosynthetic process	28	3	0.35	0.04224	BGIOSGA011324;BGIOSGA033874;BGIOSGA033875
Biological process	GO:0042446	hormone biosynthetic process	126	3	1.59	0.04229	BGIOSGA002304;BGIOSGA012169;BGIOSGA024391
Biological process	GO:0048528	post-embryonic root development	96	3	1.21	0.04265	BGIOSGA017625;BGIOSGA031519;BGIOSGA033322
Biological process	GO:0009685	gibberellin metabolic process	52	3	0.66	0.04542	BGIOSGA002270;BGIOSGA006213;BGIOSGA017729
Biological process	GO:0048878	chemical homeostasis	243	3	3.06	0.04604	BGIOSGA010092;BGIOSGA011178;BGIOSGA025719
Biological process	GO:0019362	pyridine nucleotide metabolic process	195	3	2.46	0.04698	BGIOSGA015875;BGIOSGA025719;BGIOSGA035097
Biological process	GO:0031399	regulation of protein modification process	186	3	2.35	0.04897	BGIOSGA012566;BGIOSGA014976;BGIOSGA014978
Biological process	GO:0045595	regulation of cell differentiation	101	2	1.27	0.0002	BGIOSGA002304;BGIOSGA027617
Biological process	GO:0006184	GTP catabolic process	205	2	2.59	0.00027	BGIOSGA002078;BGIOSGA007097
Biological process	GO:0006364	rRNA processing	265	2	3.34	0.00054	BGIOSGA012566;BGIOSGA035097
Biological process	GO:0010243	response to organonitrogen compound	131	2	1.65	0.00073	BGIOSGA031519;BGIOSGA033322
Biological process	GO:0009909	regulation of flower development	258	2	3.25	0.00074	BGIOSGA022349;BGIOSGA033189
Biological process	GO:0007623	circadian rhythm	74	2	0.93	0.00098	BGIOSGA010895;BGIOSGA026328
Biological process	GO:0000904	cell morphogenesis involved in differentiation	254	2	3.2	0.00149	BGIOSGA017625;BGIOSGA026707
Biological process	GO:0009845	seed germination	131	2	1.65	0.00153	BGIOSGA021197;BGIOSGA028751
Biological process	GO:0042542	response to hydrogen peroxide	185	2	2.33	0.00182	BGIOSGA015545;BGIOSGA036886
Biological process	GO:0003002	regionalization	177	2	2.23	0.00239	BGIOSGA002304;BGIOSGA008736
Biological process	GO:0010228	vegetative to reproductive phase transition of meristem	307	2	3.87	0.00252	BGIOSGA001192;BGIOSGA022349
Biological process	GO:0009733	response to auxin	335	2	4.23	0.00288	BGIOSGA020606;BGIOSGA035393
Biological process	GO:0030003	cellular cation homeostasis	108	2	1.36	0.00295	BGIOSGA010092;BGIOSGA025719
Biological process	GO:0009089	lysine biosynthetic process via diaminopimelate	19	2	0.24	0.00305	BGIOSGA013950;BGIOSGA030051
Biological process	GO:1902580	single-organism cellular localization	202	2	2.55	0.0031	BGIOSGA009641;BGIOSGA011324
Biological process	GO:0009867	jasmonic acid mediated signaling pathway	78	2	0.98	0.0031	BGIOSGA002217;BGIOSGA012169
Biological process	GO:0045893	positive regulation of transcription, DNA-templated	239	2	3.01	0.00367	BGIOSGA022006;BGIOSGA035097
Biological process	GO:0010029	regulation of seed germination	31	2	0.39	0.00455	BGIOSGA021197;BGIOSGA028751
Biological process	GO:0009640	photomorphogenesis	194	2	2.45	0.0061	BGIOSGA031519;BGIOSGA033322
Biological process	GO:0051093	negative regulation of developmental process	122	2	1.54	0.00618	BGIOSGA002304;BGIOSGA028751
Biological process	GO:0032504	multicellular organism reproduction	234	2	2.95	0.00638	BGIOSGA022006;BGIOSGA030792
Biological process	GO:0080135	regulation of cellular response to stress	97	2	1.22	0.00754	BGIOSGA011324;BGIOSGA027617
Biological process	GO:0019953	sexual reproduction	187	2	2.36	0.00773	BGIOSGA030792;BGIOSGA031427
Biological process	GO:0010073	meristem maintenance	162	2	2.04	0.00777	BGIOSGA002304;BGIOSGA008736
Biological process	GO:0009750	response to fructose	59	2	0.74	0.00832	BGIOSGA005740;BGIOSGA011324
Biological process	GO:0006928	cellular component movement	122	2	1.54	0.00879	BGIOSGA014294;BGIOSGA026533
Biological process	GO:0048646	anatomical structure formation involved in morphogenesis	220	2	2.77	0.00934	BGIOSGA005795;BGIOSGA011178
Biological process	GO:0009886	post-embryonic morphogenesis	263	2	3.32	0.01047	BGIOSGA008736;BGIOSGA023876
Biological process	GO:0048438	floral whorl development	247	2	3.12	0.01074	BGIOSGA002304;BGIOSGA022006
Biological process	GO:0010363	regulation of plant-type hypersensitive response	85	2	1.07	0.0127	BGIOSGA011324;BGIOSGA027617
Biological process	GO:0010941	regulation of cell death	124	2	1.56	0.01286	BGIOSGA011324;BGIOSGA027617
Biological process	GO:0031348	negative regulation of defense response	68	2	0.86	0.01344	BGIOSGA014548;BGIOSGA027617
Biological process	GO:0007389	pattern specification process	234	2	2.95	0.01391	BGIOSGA002304;BGIOSGA008736
Biological process	GO:0048609	multicellular organismal reproductive process	208	2	2.62	0.01423	BGIOSGA022006;BGIOSGA030792
Biological process	GO:0043067	regulation of programmed cell death	119	2	1.5	0.01488	BGIOSGA011324;BGIOSGA027617
Biological process	GO:0051258	protein polymerization	143	2	1.8	0.01629	BGIOSGA022244;BGIOSGA033189
Biological process	GO:0045454	cell redox homeostasis	169	2	2.13	0.01824	BGIOSGA017468;BGIOSGA037523
Biological process	GO:0010087	phloem or xylem histogenesis	67	2	0.85	0.01926	BGIOSGA002304;BGIOSGA008736
Biological process	GO:0042181	ketone biosynthetic process	41	2	0.52	0.02015	BGIOSGA033874;BGIOSGA033875
Biological process	GO:0009932	cell tip growth	173	2	2.18	0.02038	BGIOSGA017625;BGIOSGA026707
Biological process	GO:0048831	regulation of shoot system development	280	2	3.53	0.02451	BGIOSGA022349;BGIOSGA033189
Biological process	GO:0007018	microtubule-based movement	102	2	1.29	0.02461	BGIOSGA014294;BGIOSGA026533
Biological process	GO:0009720	detection of hormone stimulus	14	2	0.18	0.02529	BGIOSGA029654;BGIOSGA030879
Biological process	GO:0009726	detection of endogenous stimulus	14	2	0.18	0.02529	BGIOSGA029654;BGIOSGA030879
Biological process	GO:0010051	xylem and phloem pattern formation	65	2	0.82	0.02593	BGIOSGA002304;BGIOSGA008736
Biological process	GO:0009851	auxin biosynthetic process	51	2	0.64	0.02628	BGIOSGA002304;BGIOSGA024391
Biological process	GO:0008544	epidermis development	352	2	4.44	0.02771	BGIOSGA001192;BGIOSGA023876
Biological process	GO:0043588	skin development	352	2	4.44	0.02771	BGIOSGA001192;BGIOSGA023876
Biological process	GO:0060429	epithelium development	352	2	4.44	0.02771	BGIOSGA001192;BGIOSGA023876
Biological process	GO:0055082	cellular chemical homeostasis	138	2	1.74	0.028	BGIOSGA010092;BGIOSGA025719
Biological process	GO:0009626	plant-type hypersensitive response	129	2	1.63	0.028	BGIOSGA011324;BGIOSGA027617
Biological process	GO:0051274	beta-glucan biosynthetic process	122	2	1.54	0.03028	BGIOSGA013897;BGIOSGA024623
Biological process	GO:0030244	cellulose biosynthetic process	103	2	1.3	0.03053	BGIOSGA013897;BGIOSGA024623
Biological process	GO:0034050	host programmed cell death induced by symbiont	134	2	1.69	0.03292	BGIOSGA011324;BGIOSGA027617
Biological process	GO:1900673	olefin metabolic process	31	2	0.39	0.03323	BGIOSGA029654;BGIOSGA030879
Biological process	GO:1900674	olefin biosynthetic process	31	2	0.39	0.03323	BGIOSGA029654;BGIOSGA030879
Biological process	GO:0043450	alkene biosynthetic process	31	2	0.39	0.03323	BGIOSGA029654;BGIOSGA030879
Biological process	GO:0009692	ethylene metabolic process	31	2	0.39	0.03323	BGIOSGA029654;BGIOSGA030879
Biological process	GO:0009693	ethylene biosynthetic process	31	2	0.39	0.03323	BGIOSGA029654;BGIOSGA030879
Biological process	GO:0043449	cellular alkene metabolic process	31	2	0.39	0.03323	BGIOSGA029654;BGIOSGA030879
Biological process	GO:0048868	pollen tube development	170	2	2.14	0.03489	BGIOSGA017625;BGIOSGA026707
Biological process	GO:0072528	pyrimidine-containing compound biosynthetic process	146	2	1.84	0.03541	BGIOSGA018065;BGIOSGA025849
Biological process	GO:0045088	regulation of innate immune response	125	2	1.58	0.03572	BGIOSGA011324;BGIOSGA027617
Biological process	GO:0009727	detection of ethylene stimulus	7	2	0.09	0.03734	BGIOSGA029654;BGIOSGA030879
Biological process	GO:0009860	pollen tube growth	137	2	1.73	0.03987	BGIOSGA017625;BGIOSGA026707
Biological process	GO:0045017	glycerolipid biosynthetic process	171	2	2.16	0.04096	BGIOSGA000745;BGIOSGA017625
Biological process	GO:0072527	pyrimidine-containing compound metabolic process	156	2	1.97	0.04643	BGIOSGA018065;BGIOSGA025849
Biological process	GO:0055065	metal ion homeostasis	123	2	1.55	0.04746	BGIOSGA010092;BGIOSGA011178
Biological process	GO:0050776	regulation of immune response	127	2	1.6	0.04808	BGIOSGA011324;BGIOSGA027617
Biological process	GO:0010207	photosystem II assembly	138	2	1.74	0.04958	BGIOSGA012566;BGIOSGA035097
Biological process	GO:0009408	response to heat	252	1	3.18	2.9e-07	BGIOSGA020606
Biological process	GO:0009793	embryo development ending in seed dormancy	439	1	5.54	3e-06	BGIOSGA002304
Biological process	GO:0048825	cotyledon development	54	1	0.68	6e-05	BGIOSGA002304
Biological process	GO:0006605	protein targeting	485	1	6.12	0.0001	BGIOSGA011324
Biological process	GO:0009749	response to glucose	52	1	0.66	0.00021	BGIOSGA005740
Biological process	GO:0009933	meristem structural organization	151	1	1.9	0.00029	BGIOSGA008736
Biological process	GO:0009267	cellular response to starvation	144	1	1.82	0.00073	BGIOSGA035759
Biological process	GO:0016036	cellular response to phosphate starvation	100	1	1.26	0.00077	BGIOSGA035759
Biological process	GO:0042335	cuticle development	36	1	0.45	0.00086	BGIOSGA030792
Biological process	GO:0034976	response to endoplasmic reticulum stress	101	1	1.27	0.00088	BGIOSGA014548
Biological process	GO:0009814	defense response, incompatible interaction	231	1	2.91	0.00098	BGIOSGA027617
Biological process	GO:0006805	xenobiotic metabolic process	14	1	0.18	0.00111	BGIOSGA006807
Biological process	GO:0048765	root hair cell differentiation	132	1	1.66	0.00119	BGIOSGA001192
Biological process	GO:0035966	response to topologically incorrect protein	124	1	1.56	0.00131	BGIOSGA014548
Biological process	GO:0006833	water transport	60	1	0.76	0.00164	BGIOSGA011324
Biological process	GO:0050826	response to freezing	62	1	0.78	0.002	BGIOSGA027603
Biological process	GO:0006665	sphingolipid metabolic process	48	1	0.61	0.00244	BGIOSGA033189
Biological process	GO:0000162	tryptophan biosynthetic process	15	1	0.19	0.00277	BGIOSGA009641
Biological process	GO:0006829	zinc ion transport	26	1	0.33	0.00283	BGIOSGA010092
Biological process	GO:0048437	floral organ development	310	1	3.91	0.00289	BGIOSGA022006
Biological process	GO:0043414	macromolecule methylation	394	1	4.97	0.00319	BGIOSGA031245
Biological process	GO:0009773	photosynthetic electron transport in photosystem I	41	1	0.52	0.00323	BGIOSGA025719
Biological process	GO:0043647	inositol phosphate metabolic process	69	1	0.87	0.00503	BGIOSGA024424
Biological process	GO:0052542	defense response by callose deposition	30	1	0.38	0.00529	BGIOSGA009641
Biological process	GO:0043543	protein acylation	78	1	0.98	0.00582	BGIOSGA016622
Biological process	GO:0051049	regulation of transport	131	1	1.65	0.00583	BGIOSGA025849
Biological process	GO:0009657	plastid organization	361	1	4.55	0.006	BGIOSGA012566
Biological process	GO:0042743	hydrogen peroxide metabolic process	143	1	1.8	0.00606	BGIOSGA015545
Biological process	GO:0000038	very long-chain fatty acid metabolic process	32	1	0.4	0.00618	BGIOSGA030792
Biological process	GO:0007140	male meiosis	30	1	0.38	0.00632	BGIOSGA014294
Biological process	GO:0044802	single-organism membrane organization	298	1	3.76	0.00686	BGIOSGA011324
Biological process	GO:0042178	xenobiotic catabolic process	10	1	0.13	0.007	BGIOSGA006807
Biological process	GO:0010374	stomatal complex development	121	1	1.53	0.00737	BGIOSGA023876
Biological process	GO:1902582	single-organism intracellular transport	747	1	9.42	0.00834	BGIOSGA011324
Biological process	GO:0007178	transmembrane receptor protein serine/threonine kinase signaling pathway	37	1	0.47	0.00869	BGIOSGA009916
Biological process	GO:0048285	organelle fission	300	1	3.78	0.00946	BGIOSGA014294
Biological process	GO:0007264	small GTPase mediated signal transduction	169	1	2.13	0.00968	BGIOSGA002078
Biological process	GO:0016131	brassinosteroid metabolic process	74	1	0.93	0.01064	BGIOSGA012169
Biological process	GO:0010026	trichome differentiation	115	1	1.45	0.01077	BGIOSGA001192
Biological process	GO:0022412	cellular process involved in reproduction in multicellular organism	114	1	1.44	0.01264	BGIOSGA030792
Biological process	GO:0016128	phytosteroid metabolic process	75	1	0.95	0.01276	BGIOSGA012169
Biological process	GO:0010014	meristem initiation	89	1	1.12	0.01325	BGIOSGA008736
Biological process	GO:0010074	maintenance of meristem identity	46	1	0.58	0.0136	BGIOSGA002304
Biological process	GO:0009642	response to light intensity	176	1	2.22	0.01403	BGIOSGA035393
Biological process	GO:0006612	protein targeting to membrane	102	1	1.29	0.01428	BGIOSGA011324
Biological process	GO:0007276	gamete generation	126	1	1.59	0.01515	BGIOSGA030792
Biological process	GO:0000280	nuclear division	262	1	3.3	0.01531	BGIOSGA014294
Biological process	GO:0030029	actin filament-based process	146	1	1.84	0.01601	BGIOSGA002078
Biological process	GO:0006875	cellular metal ion homeostasis	66	1	0.83	0.01685	BGIOSGA010092
Biological process	GO:0009641	shade avoidance	8	1	0.1	0.01687	BGIOSGA002304
Biological process	GO:0008300	isoprenoid catabolic process	18	1	0.23	0.01709	BGIOSGA017729
Biological process	GO:0016122	xanthophyll metabolic process	17	1	0.21	0.01842	BGIOSGA033349
Biological process	GO:0042214	terpene metabolic process	31	1	0.39	0.01884	BGIOSGA033349
Biological process	GO:0040011	locomotion	34	1	0.43	0.02042	BGIOSGA017625
Biological process	GO:0071407	cellular response to organic cyclic compound	220	1	2.77	0.02145	BGIOSGA024391
Biological process	GO:0006096	glycolytic process	183	1	2.31	0.02175	BGIOSGA005740
Biological process	GO:0052543	callose deposition in cell wall	25	1	0.32	0.02247	BGIOSGA009641
Biological process	GO:0048645	organ formation	147	1	1.85	0.02261	BGIOSGA011178
Biological process	GO:0016119	carotene metabolic process	19	1	0.24	0.0231	BGIOSGA033349
Biological process	GO:0043269	regulation of ion transport	107	1	1.35	0.02407	BGIOSGA025849
Biological process	GO:0048466	androecium development	102	1	1.29	0.02427	BGIOSGA022006
Biological process	GO:0048443	stamen development	102	1	1.29	0.02427	BGIOSGA022006
Biological process	GO:0045491	xylan metabolic process	111	1	1.4	0.02505	BGIOSGA002704
Biological process	GO:0010103	stomatal complex morphogenesis	90	1	1.14	0.0261	BGIOSGA023876
Biological process	GO:0006672	ceramide metabolic process	15	1	0.19	0.02661	BGIOSGA033189
Biological process	GO:0070925	organelle assembly	55	1	0.69	0.02661	BGIOSGA014294
Biological process	GO:0045596	negative regulation of cell differentiation	57	1	0.72	0.02681	BGIOSGA002304
Biological process	GO:0000160	phosphorelay signal transduction system	139	1	1.75	0.02695	BGIOSGA015027
Biological process	GO:0048863	stem cell differentiation	53	1	0.67	0.02786	BGIOSGA002304
Biological process	GO:0010206	photosystem II repair	13	1	0.16	0.02824	BGIOSGA012566
Biological process	GO:0030091	protein repair	13	1	0.16	0.02824	BGIOSGA012566
Biological process	GO:0006984	ER-nucleus signaling pathway	40	1	0.5	0.02847	BGIOSGA014548
Biological process	GO:0010030	positive regulation of seed germination	10	1	0.13	0.03018	BGIOSGA021197
Biological process	GO:0045493	xylan catabolic process	33	1	0.42	0.03145	BGIOSGA002704
Biological process	GO:0090150	establishment of protein localization to membrane	117	1	1.48	0.03173	BGIOSGA011324
Biological process	GO:0072657	protein localization to membrane	117	1	1.48	0.03173	BGIOSGA011324
Biological process	GO:0046173	polyol biosynthetic process	53	1	0.67	0.03197	BGIOSGA024424
Biological process	GO:0042732	D-xylose metabolic process	24	1	0.3	0.03198	BGIOSGA026375
Biological process	GO:0009963	positive regulation of flavonoid biosynthetic process	18	1	0.23	0.03207	BGIOSGA011324
Biological process	GO:0010089	xylem development	38	1	0.48	0.03219	BGIOSGA008736
Biological process	GO:0008202	steroid metabolic process	151	1	1.9	0.03421	BGIOSGA012169
Biological process	GO:0032958	inositol phosphate biosynthetic process	47	1	0.59	0.03491	BGIOSGA024424
Biological process	GO:0051321	meiotic cell cycle	204	1	2.57	0.03504	BGIOSGA014294
Biological process	GO:0052386	cell wall thickening	27	1	0.34	0.03672	BGIOSGA009641
Biological process	GO:0010264	myo-inositol hexakisphosphate biosynthetic process	46	1	0.58	0.0381	BGIOSGA024424
Biological process	GO:0033517	myo-inositol hexakisphosphate metabolic process	46	1	0.58	0.0381	BGIOSGA024424
Biological process	GO:0006457	protein folding	336	1	4.24	0.04034	BGIOSGA002534
Biological process	GO:0055046	microgametogenesis	30	1	0.38	0.04384	BGIOSGA030792
Biological process	GO:0019827	stem cell maintenance	50	1	0.63	0.04468	BGIOSGA002304
Biological process	GO:0048864	stem cell development	50	1	0.63	0.04468	BGIOSGA002304
Biological process	GO:0007126	meiotic nuclear division	184	1	2.32	0.04626	BGIOSGA014294
Biological process	GO:0009788	negative regulation of abscisic acid-activated signaling pathway	30	1	0.38	0.04687	BGIOSGA036907
Biological process	GO:1901420	negative regulation of response to alcohol	30	1	0.38	0.04687	BGIOSGA036907
Biological process	GO:0007015	actin filament organization	112	1	1.41	0.04803	BGIOSGA002078
Biological process	GO:0035967	cellular response to topologically incorrect protein	35	1	0.44	0.04936	BGIOSGA014548
Biological process	GO:0034620	cellular response to unfolded protein	35	1	0.44	0.04936	BGIOSGA014548
Biological process	GO:0006986	response to unfolded protein	35	1	0.44	0.04936	BGIOSGA014548
Biological process	GO:0009630	gravitropism	109	1	1.37	0.04948	BGIOSGA002304
Cellular component	GO:0044464	cell part	24833	237	240.59	1.3e-05	BGIOSGA000352;BGIOSGA000396;BGIOSGA000573;BGIOSGA000745;BGIOSGA000837;BGIOSGA001740;BGIOSGA001845;BGIOSGA002078;BGIOSGA002123;BGIOSGA002128;BGIOSGA002217;BGIOSGA002221;BGIOSGA002299;BGIOSGA002304;BGIOSGA002432;BGIOSGA002483;BGIOSGA002484;BGIOSGA002534;BGIOSGA002704;BGIOSGA003418;BGIOSGA003613;BGIOSGA003680;BGIOSGA003821;BGIOSGA003916;BGIOSGA003922;BGIOSGA004075;BGIOSGA004082;BGIOSGA004121;BGIOSGA…
Cellular component	GO:0005622	intracellular	24060	228	233.1	0.03263	BGIOSGA000352;BGIOSGA000396;BGIOSGA000573;BGIOSGA000745;BGIOSGA000837;BGIOSGA001740;BGIOSGA001845;BGIOSGA002078;BGIOSGA002123;BGIOSGA002128;BGIOSGA002217;BGIOSGA002221;BGIOSGA002299;BGIOSGA002304;BGIOSGA002432;BGIOSGA002483;BGIOSGA002484;BGIOSGA002534;BGIOSGA002704;BGIOSGA003418;BGIOSGA003613;BGIOSGA003680;BGIOSGA003821;BGIOSGA003916;BGIOSGA003922;BGIOSGA004075;BGIOSGA004082;BGIOSGA004121;BGIOSGA…
Cellular component	GO:0016023	cytoplasmic membrane-bounded vesicle	7020	113	68.01	3.6e-30	BGIOSGA000352;BGIOSGA000837;BGIOSGA001740;BGIOSGA001845;BGIOSGA002123;BGIOSGA002221;BGIOSGA002299;BGIOSGA002483;BGIOSGA002484;BGIOSGA002704;BGIOSGA003613;BGIOSGA003916;BGIOSGA004075;BGIOSGA004121;BGIOSGA004338;BGIOSGA004923;BGIOSGA005069;BGIOSGA005526;BGIOSGA008086;BGIOSGA008624;BGIOSGA009226;BGIOSGA009779;BGIOSGA009790;BGIOSGA010092;BGIOSGA010530;BGIOSGA010680;BGIOSGA011175;BGIOSGA011237;BGIOSGA…
Cellular component	GO:0005886	plasma membrane	2789	29	27.02	6.4e-18	BGIOSGA002078；BGIOSGA002217；BGIOSGA002299；BGIOSGA004923；BGIOSGA008736；BGIOSGA009790；BGIOSGA009916；BGIOSGA010092；BGIOSGA014432；BGIOSGA010530；BGIOSGA012598；BGIOSGA013897；BGIOSGA013921；BGIOSGA015545；BGIOSGA020053；BGIOSGA020606；BGIOSGA021866；BGIOSGA024033；BGIOSGA024623；BGIOSGA026375；BGIOSGA027603；BGIOSGA028291；BGIOSGA029654；BGIOSGA030354；BGIOSGA030792；BGIOSGA030879；BGIOSGA031177；BGIOSGA032009；BGIOSGA…
Cellular component	GO:0005618	cell wall	907	28	8.79	2.1e-06	BGIOSGA002704;BGIOSGA003613;BGIOSGA003916;BGIOSGA009226;BGIOSGA009348;BGIOSGA009790;BGIOSGA009916;BGIOSGA010530;BGIOSGA014042;BGIOSGA015483;BGIOSGA015799;BGIOSGA018498;BGIOSGA020606;BGIOSGA021110;BGIOSGA021112;BGIOSGA022244;BGIOSGA023108;BGIOSGA026439;BGIOSGA026707;BGIOSGA029654;BGIOSGA030879;BGIOSGA031427;BGIOSGA031523;BGIOSGA033189;BGIOSGA035393;BGIOSGA035759;BGIOSGA040274;Oryza_sativa_newGene_…
Cellular component	GO:0005634	nucleus	3509	27	34	1.5e-12	BGIOSGA002128;BGIOSGA002217;BGIOSGA003821;BGIOSGA008736;BGIOSGA008959;BGIOSGA011366;BGIOSGA014294;BGIOSGA014417;BGIOSGA016622;BGIOSGA018754;BGIOSGA019894;BGIOSGA020577;BGIOSGA021197;BGIOSGA022158;BGIOSGA022349;BGIOSGA022967;BGIOSGA027617;BGIOSGA028751;BGIOSGA029541;BGIOSGA029710;BGIOSGA029711;BGIOSGA030816;BGIOSGA031245;BGIOSGA032009;BGIOSGA033278;BGIOSGA033874;BGIOSGA033875
Cellular component	GO:0005576	extracellular region	846	18	8.2	0.01491	BGIOSGA000837;BGIOSGA002483;BGIOSGA002484;BGIOSGA002704;BGIOSGA003922;BGIOSGA004351;BGIOSGA009916;BGIOSGA016200;BGIOSGA018498;BGIOSGA020606;BGIOSGA021541;BGIOSGA022878;BGIOSGA023108;BGIOSGA025897;BGIOSGA031427;BGIOSGA035393;BGIOSGA036886;BGIOSGA040274
Cellular component	GO:0009570	chloroplast stroma	701	17	6.79	1.3e-05	BGIOSGA003922;BGIOSGA004082;BGIOSGA004351;BGIOSGA009641;BGIOSGA009780;BGIOSGA014976;BGIOSGA014978;BGIOSGA015875;BGIOSGA018065;BGIOSGA018498;BGIOSGA021860;BGIOSGA025135;BGIOSGA025849;BGIOSGA025897;BGIOSGA027799;BGIOSGA030051;BGIOSGA040274
Cellular component	GO:0009505	plant-type cell wall	299	15	2.9	0.00173	BGIOSGA002704;BGIOSGA003613;BGIOSGA003916;BGIOSGA009226;BGIOSGA009790;BGIOSGA009916;BGIOSGA010530;BGIOSGA014042;BGIOSGA020606;BGIOSGA022244;BGIOSGA023108;BGIOSGA026707;BGIOSGA033189;BGIOSGA035393;BGIOSGA035759
Cellular component	GO:0012505	endomembrane system	1263	13	12.24	0.00876	BGIOSGA005632;BGIOSGA005937;BGIOSGA008719;BGIOSGA011178;BGIOSGA012169;BGIOSGA014432;BGIOSGA015994;BGIOSGA016354;BGIOSGA022587;BGIOSGA024623;BGIOSGA026375;BGIOSGA033874;BGIOSGA033875
Cellular component	GO:0009941	chloroplast envelope	654	12	6.34	0.00054	BGIOSGA003922;BGIOSGA004351;BGIOSGA013921;BGIOSGA014976;BGIOSGA014978;BGIOSGA015545;BGIOSGA017356;BGIOSGA018498;BGIOSGA023876;BGIOSGA025135;BGIOSGA025849;BGIOSGA040274
Cellular component	GO:0031975	envelope	1030	12	9.98	0.03841	BGIOSGA003922;BGIOSGA004351;BGIOSGA013921;BGIOSGA014976;BGIOSGA014978;BGIOSGA015545;BGIOSGA017356;BGIOSGA018498;BGIOSGA023876;BGIOSGA025135;BGIOSGA025849;BGIOSGA040274
Cellular component	GO:0031967	organelle envelope	1015	12	9.83	0.04395	BGIOSGA003922;BGIOSGA004351;BGIOSGA013921;BGIOSGA014976;BGIOSGA014978;BGIOSGA015545;BGIOSGA017356;BGIOSGA018498;BGIOSGA023876;BGIOSGA025135;BGIOSGA025849;BGIOSGA040274
Cellular component	GO:0005829	cytosol	1286	10	12.46	0.00034	BGIOSGA003613;BGIOSGA005740;BGIOSGA018498;BGIOSGA018938;BGIOSGA025849;BGIOSGA026328;BGIOSGA027603;BGIOSGA032009;BGIOSGA034308;BGIOSGA040274
Cellular component	GO:0048046	apoplast	470	9	4.55	0.00099	BGIOSGA002704;BGIOSGA003922;BGIOSGA004351;BGIOSGA018498;BGIOSGA020606;BGIOSGA025897;BGIOSGA035393;BGIOSGA036886;BGIOSGA040274
Cellular component	GO:0005773	vacuole	970	7	9.4	2e-06	BGIOSGA014042;BGIOSGA015545;BGIOSGA018106;BGIOSGA021110;BGIOSGA026375;BGIOSGA033874;BGIOSGA033875
Cellular component	GO:0005783	endoplasmic reticulum	599	7	5.8	0.00017	BGIOSGA005937;BGIOSGA008719;BGIOSGA012169;BGIOSGA015994;BGIOSGA016354;BGIOSGA033874;BGIOSGA033875
Cellular component	GO:0031090	organelle membrane	1111	6	10.76	0.01651	BGIOSGA005632;BGIOSGA014432;BGIOSGA022587;BGIOSGA026375;BGIOSGA033874;BGIOSGA033875
Cellular component	GO:0005794	Golgi apparatus	568	5	5.5	3.4e-05	BGIOSGA005632;BGIOSGA011178;BGIOSGA022587;BGIOSGA024623;BGIOSGA026375
Cellular component	GO:0044430	cytoskeletal part	280	3	2.71	0.00852	BGIOSGA009910;BGIOSGA014294;BGIOSGA026533
Cellular component	GO:0031225	anchored component of membrane	97	3	0.94	0.0124	BGIOSGA009790;BGIOSGA010530;BGIOSGA030354
Cellular component	GO:0005874	microtubule	159	2	1.54	0.00038	BGIOSGA014294;BGIOSGA026533
Cellular component	GO:0005774	vacuolar membrane	301	2	2.92	0.00071	BGIOSGA033874;BGIOSGA033875
Cellular component	GO:0005777	peroxisome	248	2	2.4	0.00466	BGIOSGA010894;BGIOSGA015545
Cellular component	GO:0044437	vacuolar part	310	2	3	0.00642	BGIOSGA033874;BGIOSGA033875
Cellular component	GO:0000325	plant-type vacuole	116	2	1.12	0.0065	BGIOSGA033874;BGIOSGA033875
Cellular component	GO:0005875	microtubule associated complex	101	2	0.98	0.02036	BGIOSGA014294;BGIOSGA026533
Cellular component	GO:0005871	kinesin complex	87	2	0.84	0.04119	BGIOSGA014294;BGIOSGA026533
Cellular component	GO:0005730	nucleolus	489	1	4.74	6e-05	BGIOSGA008959
Cellular component	GO:0010319	stromule	40	1	0.39	0.02593	BGIOSGA025849
Cellular component	GO:0031974	membrane-enclosed lumen	845	1	8.19	0.02729	BGIOSGA008959
Cellular component	GO:0010598	NAD(P)H dehydrogenase complex (plastoquinone)	10	1	0.1	0.032	BGIOSGA025719
Cellular component	GO:0031981	nuclear lumen	714	1	6.92	0.0329	BGIOSGA008959
Cellular component	GO:0070013	intracellular organelle lumen	830	1	8.04	0.03574	BGIOSGA008959
Cellular component	GO:0043233	organelle lumen	830	1	8.04	0.03574	BGIOSGA008959
Cellular component	GO:0005960	glycine cleavage complex	7	1	0.07	0.03791	BGIOSGA033278
Molecular function	GO:0043168	anion binding	5255	64	64.05	0.00029	BGIOSGA000352;BGIOSGA002078;BGIOSGA002299;BGIOSGA002304;BGIOSGA004258;BGIOSGA004259;BGIOSGA004273;BGIOSGA004338;BGIOSGA004994;BGIOSGA005740;BGIOSGA005795;BGIOSGA007097;BGIOSGA008736;BGIOSGA008959;BGIOSGA009780;BGIOSGA009916;BGIOSGA011175;BGIOSGA012139;BGIOSGA012400;BGIOSGA013642;BGIOSGA013817;BGIOSGA013950;BGIOSGA014294;BGIOSGA014417;BGIOSGA015545;BGIOSGA018144;BGIOSGA019611;BGIOSGA019773;BGIOSGA…
Molecular function	GO:0000166	nucleotide binding	5745	55	70.02	8.6e-05	BGIOSGA000352;BGIOSGA002078;BGIOSGA002299;BGIOSGA004258;BGIOSGA004259;BGIOSGA004994;BGIOSGA005740;BGIOSGA005795;BGIOSGA007097;BGIOSGA007570;BGIOSGA008736;BGIOSGA008959;BGIOSGA009916;BGIOSGA011175;BGIOSGA012139;BGIOSGA012400;BGIOSGA013642;BGIOSGA013817;BGIOSGA014294;BGIOSGA014417;BGIOSGA015545;BGIOSGA019611;BGIOSGA019878;BGIOSGA020053;BGIOSGA021421;BGIOSGA021866;BGIOSGA021935;BGIOSGA023783;BGIOSGA…
Molecular function	GO:0032555	purine ribonucleotide binding	4604	48	56.12	0.00951	BGIOSGA000352;BGIOSGA002078;BGIOSGA002299;BGIOSGA004258;BGIOSGA004259;BGIOSGA004994;BGIOSGA005740;BGIOSGA005795;BGIOSGA007097;BGIOSGA008736;BGIOSGA008959;BGIOSGA009916;BGIOSGA012139;BGIOSGA012400;BGIOSGA013642;BGIOSGA013817;BGIOSGA014294;BGIOSGA014417;BGIOSGA019611;BGIOSGA019878;BGIOSGA020053;BGIOSGA021421;BGIOSGA021866;BGIOSGA021935;BGIOSGA023783;BGIOSGA024791;BGIOSGA024865;BGIOSGA025211;BGIOSGA…
Molecular function	GO:0032550	purine ribonucleoside binding	4603	48	56.1	0.0097	BGIOSGA000352;BGIOSGA002078;BGIOSGA002299;BGIOSGA004258;BGIOSGA004259;BGIOSGA004994;BGIOSGA005740;BGIOSGA005795;BGIOSGA007097;BGIOSGA008736;BGIOSGA008959;BGIOSGA009916;BGIOSGA012139;BGIOSGA012400;BGIOSGA013642;BGIOSGA013817;BGIOSGA014294;BGIOSGA014417;BGIOSGA019611;BGIOSGA019878;BGIOSGA020053;BGIOSGA021421;BGIOSGA021866;BGIOSGA021935;BGIOSGA023783;BGIOSGA024791;BGIOSGA024865;BGIOSGA025211;BGIOSGA…
Molecular function	GO:0032553	ribonucleotide binding	4660	48	56.8	0.02613	BGIOSGA000352;BGIOSGA002078;BGIOSGA002299;BGIOSGA004258;BGIOSGA004259;BGIOSGA004994;BGIOSGA005740;BGIOSGA005795;BGIOSGA007097;BGIOSGA008736;BGIOSGA008959;BGIOSGA009916;BGIOSGA012139;BGIOSGA012400;BGIOSGA013642;BGIOSGA013817;BGIOSGA014294;BGIOSGA014417;BGIOSGA019611;BGIOSGA019878;BGIOSGA020053;BGIOSGA021421;BGIOSGA021866;BGIOSGA021935;BGIOSGA023783;BGIOSGA024791;BGIOSGA024865;BGIOSGA025211;BGIOSGA…
Molecular function	GO:0030554	adenyl nucleotide binding	4368	46	53.24	0.00543	BGIOSGA000352;BGIOSGA002299;BGIOSGA004258;BGIOSGA004259;BGIOSGA004994;BGIOSGA005740;BGIOSGA005795;BGIOSGA007570;BGIOSGA008736;BGIOSGA008959;BGIOSGA009916;BGIOSGA012139;BGIOSGA012400;BGIOSGA013642;BGIOSGA014294;BGIOSGA014417;BGIOSGA019611;BGIOSGA019878;BGIOSGA020053;BGIOSGA021421;BGIOSGA021866;BGIOSGA021935;BGIOSGA023783;BGIOSGA024791;BGIOSGA024865;BGIOSGA025211;BGIOSGA026439;BGIOSGA026533;BGIOSGA…
Molecular function	GO:0032559	adenyl ribonucleotide binding	4317	45	52.62	0.0118	BGIOSGA000352;BGIOSGA002299;BGIOSGA004258;BGIOSGA004259;BGIOSGA004994;BGIOSGA005740;BGIOSGA005795;BGIOSGA008736;BGIOSGA008959;BGIOSGA009916;BGIOSGA012139;BGIOSGA012400;BGIOSGA013642;BGIOSGA014294;BGIOSGA014417;BGIOSGA019611;BGIOSGA019878;BGIOSGA020053;BGIOSGA021421;BGIOSGA021866;BGIOSGA021935;BGIOSGA023783;BGIOSGA024791;BGIOSGA024865;BGIOSGA025211;BGIOSGA026439;BGIOSGA026533;BGIOSGA028169;BGIOSGA…
Molecular function	GO:0005524	ATP binding	3682	41	44.88	4.4e-11	BGIOSGA000352;BGIOSGA002299;BGIOSGA004258;BGIOSGA004259;BGIOSGA004994;BGIOSGA005740;BGIOSGA005795;BGIOSGA008736;BGIOSGA008959;BGIOSGA009916;BGIOSGA012139;BGIOSGA012400;BGIOSGA013642;BGIOSGA014294;BGIOSGA014417;BGIOSGA019611;BGIOSGA019878;BGIOSGA020053;BGIOSGA021421;BGIOSGA021866;BGIOSGA023783;BGIOSGA024791;BGIOSGA024865;BGIOSGA025211;BGIOSGA026439;BGIOSGA026533;BGIOSGA028169;BGIOSGA028291;BGIOSGA…
Molecular function	GO:0016757	transferase activity, transferring glycosyl groups	876	29	10.68	0.00304	BGIOSGA004075;BGIOSGA005632;BGIOSGA006149;BGIOSGA006807;BGIOSGA009348;BGIOSGA009780;BGIOSGA013897;BGIOSGA014571;BGIOSGA015457;BGIOSGA015483;BGIOSGA016110;BGIOSGA016812;BGIOSGA020606;BGIOSGA021421;BGIOSGA021760;BGIOSGA021860;BGIOSGA022587;BGIOSGA024033;BGIOSGA024238;BGIOSGA024291;BGIOSGA024292;BGIOSGA024424;BGIOSGA024623;BGIOSGA025436;BGIOSGA026328;BGIOSGA033833;BGIOSGA035393;BGIOSGA036726;BGIOSGA…
Molecular function	GO:0016758	transferase activity, transferring hexosyl groups	656	26	8	1.4e-06	BGIOSGA004075;BGIOSGA006149;BGIOSGA006807;BGIOSGA009348;BGIOSGA009780;BGIOSGA013897;BGIOSGA014571;BGIOSGA015457;BGIOSGA015483;BGIOSGA016110;BGIOSGA016812;BGIOSGA020606;BGIOSGA021421;BGIOSGA021760;BGIOSGA021860;BGIOSGA024033;BGIOSGA024238;BGIOSGA024291;BGIOSGA024292;BGIOSGA024424;BGIOSGA024623;BGIOSGA025436;BGIOSGA026328;BGIOSGA033833;BGIOSGA035393;BGIOSGA040571
Molecular function	GO:0004674	protein serine/threonine kinase activity	1792	24	21.84	2e-06	BGIOSGA000352;BGIOSGA002299;BGIOSGA008736;BGIOSGA008959;BGIOSGA009916;BGIOSGA012139;BGIOSGA012400;BGIOSGA013642;BGIOSGA019611;BGIOSGA019878;BGIOSGA020053;BGIOSGA024791;BGIOSGA024865;BGIOSGA028169;BGIOSGA028291;BGIOSGA028944;BGIOSGA029908;BGIOSGA029914;BGIOSGA029915;BGIOSGA029916;BGIOSGA029921;BGIOSGA033540;BGIOSGA035852;BGIOSGA036907
Molecular function	GO:0016705	oxidoreductase activity, acting on paired donors, with incorporation or reduction of molecular oxygen	727	24	8.86	0.00105	BGIOSGA002270;BGIOSGA005733;BGIOSGA008086;BGIOSGA010680;BGIOSGA011175;BGIOSGA012169;BGIOSGA013817;BGIOSGA015545;BGIOSGA015994;BGIOSGA015995;BGIOSGA017729;BGIOSGA022122;BGIOSGA023340;BGIOSGA024391;BGIOSGA025032;BGIOSGA025034;BGIOSGA027841;BGIOSGA029654;BGIOSGA030097;BGIOSGA030879;BGIOSGA031129;BGIOSGA032653;BGIOSGA032683;BGIOSGA035137
Molecular function	GO:0004497	monooxygenase activity	526	20	6.41	0.00028	BGIOSGA008086;BGIOSGA010680;BGIOSGA011175;BGIOSGA012169;BGIOSGA015545;BGIOSGA015994;BGIOSGA015995;BGIOSGA018498;BGIOSGA022122;BGIOSGA023340;BGIOSGA024391;BGIOSGA025032;BGIOSGA025034;BGIOSGA027841;BGIOSGA030097;BGIOSGA031129;BGIOSGA032653;BGIOSGA032683;BGIOSGA035137;BGIOSGA040274
Molecular function	GO:0005215	transporter activity	1534	19	18.7	0.04831	BGIOSGA004258;BGIOSGA004259;BGIOSGA004923;BGIOSGA008950;BGIOSGA010092;BGIOSGA011178;BGIOSGA012046;BGIOSGA012598;BGIOSGA014548;BGIOSGA014984;BGIOSGA016523;BGIOSGA021866;BGIOSGA024203;BGIOSGA031177;BGIOSGA032393;BGIOSGA035160;BGIOSGA035163;BGIOSGA036710;BGIOSGA036713
Molecular function	GO:0020037	heme binding	747	18	9.1	1.2e-05	BGIOSGA001845;BGIOSGA008086;BGIOSGA010680;BGIOSGA011560;BGIOSGA012169;BGIOSGA014042;BGIOSGA015545;BGIOSGA015994;BGIOSGA015995;BGIOSGA020119;BGIOSGA022122;BGIOSGA023340;BGIOSGA027841;BGIOSGA030097;BGIOSGA031129;BGIOSGA032653;BGIOSGA032683;BGIOSGA035137
Molecular function	GO:0004553	hydrolase activity, hydrolyzing O-glycosyl compounds	574	18	7	0.00332	BGIOSGA000837;BGIOSGA002704;BGIOSGA003418;BGIOSGA003613;BGIOSGA005526;BGIOSGA009226;BGIOSGA009850;BGIOSGA013563;BGIOSGA014799;BGIOSGA015875;BGIOSGA020606;BGIOSGA021541;BGIOSGA024033;BGIOSGA025892;BGIOSGA026707;BGIOSGA028215;BGIOSGA033189;BGIOSGA035393
Molecular function	GO:0009055	electron carrier activity	821	17	10.01	0.01201	BGIOSGA008086;BGIOSGA009779;BGIOSGA010680;BGIOSGA012169;BGIOSGA015994;BGIOSGA015995;BGIOSGA022122;BGIOSGA023340;BGIOSGA025719;BGIOSGA027799;BGIOSGA027841;BGIOSGA030097;BGIOSGA031129;BGIOSGA032653;BGIOSGA032683;BGIOSGA035137;BGIOSGA037523
Molecular function	GO:0005515	protein binding	1931	16	23.54	3.2e-05	BGIOSGA002078;BGIOSGA002618;BGIOSGA002619;BGIOSGA003821;BGIOSGA006537;BGIOSGA009910;BGIOSGA014294;BGIOSGA014984;BGIOSGA015799;BGIOSGA022967;BGIOSGA025849;BGIOSGA026533;BGIOSGA031523;BGIOSGA032369;BGIOSGA035097;Oryza_sativa_newGene_50722
Molecular function	GO:0005506	iron ion binding	681	16	8.3	0.00708	BGIOSGA008086;BGIOSGA010680;BGIOSGA012169;BGIOSGA015994;BGIOSGA015995;BGIOSGA017729;BGIOSGA022122;BGIOSGA023340;BGIOSGA027841;BGIOSGA030097;BGIOSGA030792;BGIOSGA031129;BGIOSGA032653;BGIOSGA032683;BGIOSGA033349;BGIOSGA035137
Molecular function	GO:0050662	coenzyme binding	556	11	6.78	0.00013	BGIOSGA003282;BGIOSGA011175;BGIOSGA015545;BGIOSGA020765;BGIOSGA024391;BGIOSGA025032;BGIOSGA025034;BGIOSGA026375;BGIOSGA027603;BGIOSGA028355;BGIOSGA030051
Molecular function	GO:0005509	calcium ion binding	490	11	5.97	0.04277	BGIOSGA007097;BGIOSGA012266;BGIOSGA014799;BGIOSGA018144;BGIOSGA019234;BGIOSGA019773;BGIOSGA023222;BGIOSGA024791;BGIOSGA025897;BGIOSGA028944;BGIOSGA028953
Molecular function	GO:0046983	protein dimerization activity	794	9	9.68	0.003	BGIOSGA002618;BGIOSGA002619;BGIOSGA003821;BGIOSGA006537;BGIOSGA014984;BGIOSGA022967;BGIOSGA025849;BGIOSGA032369;Oryza_sativa_newGene_50722
Molecular function	GO:0008194	UDP-glycosyltransferase activity	280	9	3.41	0.02694	BGIOSGA004075;BGIOSGA006807;BGIOSGA009348;BGIOSGA013897;BGIOSGA014571;BGIOSGA015483;BGIOSGA016812;BGIOSGA024033;BGIOSGA024623
Molecular function	GO:0003700	sequence-specific DNA binding transcription factor activity	1037	8	12.64	1.2e-07	BGIOSGA007300;BGIOSGA011366;BGIOSGA022158;BGIOSGA028751;BGIOSGA029710;BGIOSGA029711;BGIOSGA030816;BGIOSGA031176
Molecular function	GO:0008168	methyltransferase activity	402	7	4.9	0.00073	BGIOSGA006537;BGIOSGA008086;BGIOSGA013921;BGIOSGA017625;BGIOSGA031245;BGIOSGA032369;BGIOSGA038638
Molecular function	GO:0004601	peroxidase activity	252	6	3.07	1.8e-08	BGIOSGA001845;BGIOSGA011560;BGIOSGA014042;BGIOSGA015545;BGIOSGA017378;BGIOSGA020119
Molecular function	GO:0005507	copper ion binding	341	6	4.16	0.00294	BGIOSGA009779;BGIOSGA018498;BGIOSGA023108;BGIOSGA029654;BGIOSGA030879;BGIOSGA040274
Molecular function	GO:0030246	carbohydrate binding	470	6	5.73	0.01424	BGIOSGA002704;BGIOSGA007570;BGIOSGA024791;BGIOSGA026328;BGIOSGA029654;BGIOSGA030879
Molecular function	GO:0043531	ADP binding	772	6	9.41	0.03061	BGIOSGA021935;BGIOSGA032070;BGIOSGA032325;BGIOSGA032786;BGIOSGA033684;BGIOSGA034867
Molecular function	GO:0016709	oxidoreductase activity, acting on paired donors, with incorporation or reduction of molecular oxygen, NAD(P)H as one donor, and incorporation of one atom of oxygen	80	6	0.98	0.04426	BGIOSGA011175;BGIOSGA015545;BGIOSGA015994;BGIOSGA024391;BGIOSGA025032;BGIOSGA025034
Molecular function	GO:0042578	phosphoric ester hydrolase activity	442	6	5.39	0.04436	BGIOSGA002221;BGIOSGA005896;BGIOSGA023222;BGIOSGA025032;BGIOSGA028653;BGIOSGA035759
Molecular function	GO:0016706	oxidoreductase activity, acting on paired donors, with incorporation or reduction of molecular oxygen, 2-oxoglutarate as one donor, and incorporation of one atom each of oxygen into both donors	162	5	1.97	0.00065	BGIOSGA002270;BGIOSGA013817;BGIOSGA017729;BGIOSGA029654;BGIOSGA030879
Molecular function	GO:0050660	flavin adenine dinucleotide binding	215	5	2.62	0.01067	BGIOSGA011175;BGIOSGA015545;BGIOSGA024391;BGIOSGA025032;BGIOSGA025034
Molecular function	GO:0016835	carbon-oxygen lyase activity	220	5	2.68	0.04238	BGIOSGA003680;BGIOSGA004082;BGIOSGA006213;BGIOSGA009641;BGIOSGA026830
Molecular function	GO:0003682	chromatin binding	416	4	5.07	1.2e-06	BGIOSGA001192;BGIOSGA001872;BGIOSGA007300;BGIOSGA012748
Molecular function	GO:0004252	serine-type endopeptidase activity	182	4	2.22	0.00185	BGIOSGA015799;BGIOSGA031523;Oryza_sativa_newGene_13542;Oryza_sativa_newGene_18999
Molecular function	GO:0004713	protein tyrosine kinase activity	292	4	3.56	0.00218	BGIOSGA008736;BGIOSGA020053;BGIOSGA024791;BGIOSGA028291
Molecular function	GO:0005543	phospholipid binding	132	4	1.61	0.00754	BGIOSGA004273;BGIOSGA018144;BGIOSGA019773;BGIOSGA027603
Molecular function	GO:0008509	anion transmembrane transporter activity	224	4	2.73	0.01144	BGIOSGA008950;BGIOSGA014548;BGIOSGA035160;BGIOSGA035163
Molecular function	GO:0008757	S-adenosylmethionine-dependent methyltransferase activity	129	4	1.57	0.01995	BGIOSGA006537;BGIOSGA013921;BGIOSGA017625;BGIOSGA031245
Molecular function	GO:0015171	amino acid transmembrane transporter activity	56	4	0.68	0.03337	BGIOSGA008950;BGIOSGA014548;BGIOSGA035160;BGIOSGA035163
Molecular function	GO:0004499	N,N-dimethylaniline monooxygenase activity	38	4	0.46	0.04394	BGIOSGA015545;BGIOSGA024391;BGIOSGA025032;BGIOSGA025034
Molecular function	GO:0031406	carboxylic acid binding	104	4	1.27	0.04695	BGIOSGA013950;BGIOSGA029654;BGIOSGA030051;BGIOSGA030879
Molecular function	GO:0043177	organic acid binding	104	4	1.27	0.04695	BGIOSGA013950;BGIOSGA029654;BGIOSGA030051;BGIOSGA030879
Molecular function	GO:0030170	pyridoxal phosphate binding	162	4	1.97	0.0494	BGIOSGA002304;BGIOSGA004338;BGIOSGA009780;BGIOSGA031965
Molecular function	GO:0005525	GTP binding	297	3	3.62	3.2e-05	BGIOSGA002078;BGIOSGA007097;BGIOSGA013817
Molecular function	GO:0042802	identical protein binding	230	3	2.8	6.4e-05	BGIOSGA015799;BGIOSGA025849;BGIOSGA031523
Molecular function	GO:0043565	sequence-specific DNA binding	567	3	6.91	0.00674	BGIOSGA011366;BGIOSGA022158;BGIOSGA031176
Molecular function	GO:0015405	P-P-bond-hydrolysis-driven transmembrane transporter activity	289	3	3.52	0.01064	BGIOSGA004258;BGIOSGA004259;BGIOSGA021866
Molecular function	GO:0015399	primary active transmembrane transporter activity	289	3	3.52	0.01064	BGIOSGA004258;BGIOSGA004259;BGIOSGA021866
Molecular function	GO:0008374	O-acyltransferase activity	56	3	0.68	0.01213	BGIOSGA000745;BGIOSGA006148;BGIOSGA006150
Molecular function	GO:0015926	glucosidase activity	91	3	1.11	0.01252	BGIOSGA002704;BGIOSGA003613;BGIOSGA026707
Molecular function	GO:0008092	cytoskeletal protein binding	212	3	2.58	0.01447	BGIOSGA009910;BGIOSGA014294;BGIOSGA026533
Molecular function	GO:0016616	oxidoreductase activity, acting on the CH-OH group of donors, NAD or NADP as acceptor	266	3	3.24	0.01758	BGIOSGA020765;BGIOSGA030051;BGIOSGA034308
Molecular function	GO:0008810	cellulase activity	34	3	0.41	0.02695	BGIOSGA009850;BGIOSGA014799;BGIOSGA021541
Molecular function	GO:0032403	protein complex binding	165	3	2.01	0.02951	BGIOSGA009910;BGIOSGA014294;BGIOSGA026533
Molecular function	GO:0008017	microtubule binding	123	3	1.5	0.04829	BGIOSGA009910;BGIOSGA014294;BGIOSGA026533
Molecular function	GO:0003924	GTPase activity	154	2	1.88	6.1e-05	BGIOSGA002078;BGIOSGA007097
Molecular function	GO:0031418	L-ascorbic acid binding	25	2	0.3	0.0002	BGIOSGA029654;BGIOSGA030879
Molecular function	GO:0000287	magnesium ion binding	212	2	2.58	0.00052	BGIOSGA006213;BGIOSGA018938
Molecular function	GO:0003774	motor activity	117	2	1.43	0.0041	BGIOSGA014294;BGIOSGA026533
Molecular function	GO:0019899	enzyme binding	155	2	1.89	0.02611	BGIOSGA002078;BGIOSGA035097
Molecular function	GO:0080043	quercetin 3-O-glucosyltransferase activity	37	2	0.45	0.02851	BGIOSGA004075;BGIOSGA006807
Molecular function	GO:0003777	microtubule motor activity	91	2	1.11	0.02967	BGIOSGA014294;BGIOSGA026533
Molecular function	GO:0016878	acid-thiol ligase activity	25	2	0.3	0.03231	BGIOSGA005795;BGIOSGA010894
Molecular function	GO:0016597	amino acid binding	62	2	0.76	0.03811	BGIOSGA013950;BGIOSGA030051
Molecular function	GO:0016641	oxidoreductase activity, acting on the CH-NH2 group of donors, oxygen as acceptor	23	2	0.28	0.04451	BGIOSGA029654;BGIOSGA030879
Molecular function	GO:0016765	transferase activity, transferring alkyl or aryl (other than methyl) groups	143	2	1.74	0.04687	BGIOSGA031519;BGIOSGA033322
Molecular function	GO:0016682	oxidoreductase activity, acting on diphenols and related substances as donors, oxygen as acceptor	61	1	0.74	5.6e-06	BGIOSGA023108
Molecular function	GO:0010333	terpene synthase activity	73	1	0.89	3.7e-05	BGIOSGA006213
Molecular function	GO:0045735	nutrient reservoir activity	82	1	1	0.00025	BGIOSGA013563
Molecular function	GO:0042803	protein homodimerization activity	87	1	1.06	0.00047	BGIOSGA025849
Molecular function	GO:0015035	protein disulfide oxidoreductase activity	113	1	1.38	0.00049	BGIOSGA037523
Molecular function	GO:0008080	N-acetyltransferase activity	76	1	0.93	0.00072	BGIOSGA016622
Molecular function	GO:0016621	cinnamoyl-CoA reductase activity	19	1	0.23	0.00214	BGIOSGA003282
Molecular function	GO:0004144	diacylglycerol O-acyltransferase activity	10	1	0.12	0.00236	BGIOSGA000745
Molecular function	GO:0004888	transmembrane signaling receptor activity	109	1	1.33	0.00269	BGIOSGA009916
Molecular function	GO:0050502	cis-zeatin O-beta-D-glucosyltransferase activity	31	1	0.38	0.00292	BGIOSGA014571
Molecular function	GO:0005057	receptor signaling protein activity	88	1	1.07	0.00294	BGIOSGA015027
Molecular function	GO:0004427	inorganic diphosphatase activity	20	1	0.24	0.00368	BGIOSGA018938
Molecular function	GO:0048040	UDP-glucuronate decarboxylase activity	8	1	0.1	0.00529	BGIOSGA026375
Molecular function	GO:0004675	transmembrane receptor protein serine/threonine kinase activity	37	1	0.45	0.00619	BGIOSGA009916
Molecular function	GO:0033926	glycopeptide alpha-N-acetylgalactosaminidase activity	10	1	0.12	0.00662	BGIOSGA003418
Molecular function	GO:0072509	divalent inorganic cation transmembrane transporter activity	81	1	0.99	0.00703	BGIOSGA010092
Molecular function	GO:0046873	metal ion transmembrane transporter activity	220	1	2.68	0.00817	BGIOSGA010092
Molecular function	GO:0046915	transition metal ion transmembrane transporter activity	61	1	0.74	0.00868	BGIOSGA010092
Molecular function	GO:0090599	alpha-glucosidase activity	20	1	0.24	0.01146	BGIOSGA002704
Molecular function	GO:0016308	1-phosphatidylinositol-4-phosphate 5-kinase activity	10	1	0.12	0.01157	BGIOSGA023783
Molecular function	GO:0005385	zinc ion transmembrane transporter activity	22	1	0.27	0.01182	BGIOSGA010092
Molecular function	GO:0008081	phosphoric diester hydrolase activity	68	1	0.83	0.01428	BGIOSGA023222
Molecular function	GO:0000156	phosphorelay response regulator activity	60	1	0.73	0.01653	BGIOSGA015027
Molecular function	GO:0080083	beta-gentiobiose beta-glucosidase activity	15	1	0.18	0.01777	BGIOSGA003613
Molecular function	GO:0004315	3-oxoacyl-[acyl-carrier-protein] synthase activity	6	1	0.07	0.01785	BGIOSGA023905
Molecular function	GO:0070546	L-phenylalanine aminotransferase activity	8	1	0.1	0.02205	BGIOSGA002304
Molecular function	GO:0080130	L-phenylalanine:2-oxoglutarate aminotransferase activity	8	1	0.1	0.02205	BGIOSGA002304
Molecular function	GO:0052634	C-19 gibberellin 2-beta-dioxygenase activity	6	1	0.07	0.02603	BGIOSGA017729
Molecular function	GO:0004402	histone acetyltransferase activity	22	1	0.27	0.02659	BGIOSGA016622
Molecular function	GO:0090595	acetyl-CoA:L-lysine N6-acetyltransferase	22	1	0.27	0.02659	BGIOSGA016622
Molecular function	GO:0003987	acetate-CoA ligase activity	5	1	0.06	0.0269	BGIOSGA010894
Molecular function	GO:0005375	copper ion transmembrane transporter activity	23	1	0.28	0.02888	BGIOSGA010092
Molecular function	GO:0016298	lipase activity	130	1	1.58	0.03114	BGIOSGA023222
Molecular function	GO:0000062	fatty-acyl-CoA binding	9	1	0.11	0.03426	BGIOSGA027603
Molecular function	GO:0045543	gibberellin 2-beta-dioxygenase activity	9	1	0.11	0.04104	BGIOSGA017729
Molecular function	GO:0008276	protein methyltransferase activity	57	1	0.69	0.04176	BGIOSGA031245
Molecular function	GO:0015088	copper uptake transmembrane transporter activity	5	1	0.06	0.04842	BGIOSGA010092
Molecular function	GO:0004022	alcohol dehydrogenase (NAD) activity	12	1	0.15	0.04987	BGIOSGA034308

## Sheet: GO enrichment-'ME blue' 
GO enrichment analysis on 941 differentially expressed (DE) target genes of 48 up-regulated DE lncRNAs in 'ME blue' module
GO Terms level	GO ID	Term	Annotated	Significant	Expected	p-value	Gene ID
Biological process	GO:0050789	regulation of biological process	4994	115	127.79	0.00458	BGIOSGA000046;BGIOSGA000374;BGIOSGA000430;BGIOSGA000758;BGIOSGA000793;BGIOSGA000833;BGIOSGA001069;BGIOSGA001327;BGIOSGA002477;BGIOSGA002595;BGIOSGA002913;BGIOSGA003133;BGIOSGA003258;BGIOSGA003826;BGIOSGA004316;BGIOSGA004404;BGIOSGA004435;BGIOSGA004591;BGIOSGA004701;BGIOSGA005551;BGIOSGA006315;BGIOSGA006362;BGIOSGA006904;BGIOSGA007071;BGIOSGA007726;BGIOSGA007838;BGIOSGA008422;BGIOSGA008478;BGIOSGA…
Biological process	GO:0055114	oxidation-reduction process	2664	103	68.17	0.00082	BGIOSGA000046;BGIOSGA000438;BGIOSGA002149;BGIOSGA002233;BGIOSGA003046;BGIOSGA003051;BGIOSGA003053;BGIOSGA003247;BGIOSGA003400;BGIOSGA003401;BGIOSGA003483;BGIOSGA003715;BGIOSGA004108;BGIOSGA004485;BGIOSGA004598;BGIOSGA004724;BGIOSGA005477;BGIOSGA005663;BGIOSGA005991;BGIOSGA006344;BGIOSGA007359;BGIOSGA007682;BGIOSGA007684;BGIOSGA007685;BGIOSGA007799;BGIOSGA007953;BGIOSGA008267;BGIOSGA008436;BGIOSGA…
Biological process	GO:0019222	regulation of metabolic process	3292	86	84.24	0.02017	BGIOSGA000046;BGIOSGA000374;BGIOSGA000430;BGIOSGA000758;BGIOSGA000793;BGIOSGA000833;BGIOSGA001069;BGIOSGA001327;BGIOSGA002477;BGIOSGA002595;BGIOSGA002913;BGIOSGA003133;BGIOSGA003258;BGIOSGA004404;BGIOSGA004435;BGIOSGA004591;BGIOSGA004701;BGIOSGA005551;BGIOSGA006315;BGIOSGA006362;BGIOSGA006904;BGIOSGA007071;BGIOSGA007726;BGIOSGA007838;BGIOSGA008422;BGIOSGA008478;BGIOSGA008492;BGIOSGA008720;BGIOSGA…
Biological process	GO:0018130	heterocycle biosynthetic process	3097	83	79.25	0.04801	BGIOSGA000046;BGIOSGA000374;BGIOSGA000430;BGIOSGA000793;BGIOSGA000833;BGIOSGA001069;BGIOSGA001327;BGIOSGA002093;BGIOSGA002595;BGIOSGA002913;BGIOSGA003133;BGIOSGA004404;BGIOSGA004435;BGIOSGA004701;BGIOSGA005551;BGIOSGA005663;BGIOSGA006362;BGIOSGA006904;BGIOSGA007071;BGIOSGA007726;BGIOSGA007838;BGIOSGA008422;BGIOSGA008478;BGIOSGA008492;BGIOSGA008720;BGIOSGA008740;BGIOSGA009118;BGIOSGA009257;BGIOSGA…
Biological process	GO:0019219	regulation of nucleobase-containing compound metabolic process	2371	71	60.67	0.00431	BGIOSGA000046;BGIOSGA000374;BGIOSGA000430;BGIOSGA000793;BGIOSGA000833;BGIOSGA001069;BGIOSGA001327;BGIOSGA002595;BGIOSGA002913;BGIOSGA004404;BGIOSGA004435;BGIOSGA004701;BGIOSGA005551;BGIOSGA006315;BGIOSGA006362;BGIOSGA006904;BGIOSGA007071;BGIOSGA007726;BGIOSGA007838;BGIOSGA008422;BGIOSGA008478;BGIOSGA008492;BGIOSGA008720;BGIOSGA008740;BGIOSGA009118;BGIOSGA009257;BGIOSGA010816;BGIOSGA010942;BGIOSGA…
Biological process	GO:0006355	regulation of transcription, DNA-templated	2216	69	56.71	7.7e-08	BGIOSGA000046;BGIOSGA000374;BGIOSGA000430;BGIOSGA000793;BGIOSGA000833;BGIOSGA001069;BGIOSGA001327;BGIOSGA002595;BGIOSGA002913;BGIOSGA004404;BGIOSGA004435;BGIOSGA004701;BGIOSGA005551;BGIOSGA006362;BGIOSGA006904;BGIOSGA007071;BGIOSGA007726;BGIOSGA007838;BGIOSGA008422;BGIOSGA008478;BGIOSGA008492;BGIOSGA008720;BGIOSGA008740;BGIOSGA009118;BGIOSGA009257;BGIOSGA010816;BGIOSGA010942;BGIOSGA011277;BGIOSGA…
Biological process	GO:1901575	organic substance catabolic process	2010	68	51.44	0.00853	BGIOSGA000046;BGIOSGA000154;BGIOSGA000438;BGIOSGA000833;BGIOSGA001227;BGIOSGA001229;BGIOSGA002447;BGIOSGA002698;BGIOSGA002796;BGIOSGA003046;BGIOSGA004209;BGIOSGA004262;BGIOSGA004485;BGIOSGA004724;BGIOSGA005477;BGIOSGA005663;BGIOSGA006330;BGIOSGA006332;BGIOSGA006675;BGIOSGA007953;BGIOSGA008724;BGIOSGA009926;BGIOSGA010125;BGIOSGA010138;BGIOSGA010154;BGIOSGA010942;BGIOSGA011380;BGIOSGA011859;BGIOSGA…
Biological process	GO:0044711	single-organism biosynthetic process	2580	67	66.02	0.03	BGIOSGA000046;BGIOSGA001210;BGIOSGA002093;BGIOSGA002212;BGIOSGA003133;BGIOSGA003826;BGIOSGA005663;BGIOSGA006344;BGIOSGA007799;BGIOSGA007953;BGIOSGA008724;BGIOSGA008888;BGIOSGA009273;BGIOSGA009667;BGIOSGA009672;BGIOSGA009926;BGIOSGA010154;BGIOSGA010503;BGIOSGA010942;BGIOSGA010985;BGIOSGA011196;BGIOSGA011432;BGIOSGA012042;BGIOSGA012156;BGIOSGA013165;BGIOSGA013214;BGIOSGA013393;BGIOSGA013962;BGIOSGA…
Biological process	GO:0032502	developmental process	2845	63	72.8	0.02226	BGIOSGA000046;BGIOSGA000833;BGIOSGA000988;BGIOSGA001210;BGIOSGA002757;BGIOSGA003185;BGIOSGA003826;BGIOSGA004209;BGIOSGA004903;BGIOSGA005477;BGIOSGA006904;BGIOSGA007251;BGIOSGA007953;BGIOSGA008422;BGIOSGA009926;BGIOSGA010154;BGIOSGA010770;BGIOSGA011380;BGIOSGA011508;BGIOSGA011859;BGIOSGA012042;BGIOSGA013061;BGIOSGA013393;BGIOSGA014527;BGIOSGA014893;BGIOSGA015162;BGIOSGA017018;BGIOSGA017886;BGIOSGA…
Biological process	GO:0006629	lipid metabolic process	1605	62	41.07	4.3e-07	BGIOSGA000438;BGIOSGA001210;BGIOSGA002127;BGIOSGA003169;BGIOSGA004005;BGIOSGA004485;BGIOSGA005650;BGIOSGA005991;BGIOSGA007799;BGIOSGA007953;BGIOSGA008888;BGIOSGA009273;BGIOSGA009667;BGIOSGA009672;BGIOSGA010138;BGIOSGA010154;BGIOSGA010503;BGIOSGA010533;BGIOSGA010985;BGIOSGA011380;BGIOSGA012156;BGIOSGA012483;BGIOSGA013165;BGIOSGA013214;BGIOSGA013393;BGIOSGA013962;BGIOSGA014212;BGIOSGA014218;BGIOSGA…
Biological process	GO:0044767	single-organism developmental process	2783	62	71.22	0.01019	BGIOSGA000046;BGIOSGA000833;BGIOSGA000988;BGIOSGA001210;BGIOSGA002757;BGIOSGA003185;BGIOSGA003826;BGIOSGA004209;BGIOSGA004903;BGIOSGA005477;BGIOSGA006904;BGIOSGA007251;BGIOSGA007953;BGIOSGA008422;BGIOSGA009926;BGIOSGA010154;BGIOSGA010770;BGIOSGA011380;BGIOSGA011508;BGIOSGA011859;BGIOSGA012042;BGIOSGA013061;BGIOSGA013393;BGIOSGA014527;BGIOSGA014893;BGIOSGA015162;BGIOSGA017018;BGIOSGA017886;BGIOSGA…
Biological process	GO:0044712	single-organism catabolic process	1470	60	37.62	0.01931	BGIOSGA000046;BGIOSGA000438;BGIOSGA000833;BGIOSGA001227;BGIOSGA001229;BGIOSGA002796;BGIOSGA003046;BGIOSGA004209;BGIOSGA004262;BGIOSGA004485;BGIOSGA004724;BGIOSGA005477;BGIOSGA005663;BGIOSGA006330;BGIOSGA006332;BGIOSGA006675;BGIOSGA007953;BGIOSGA009926;BGIOSGA010125;BGIOSGA010138;BGIOSGA010154;BGIOSGA010942;BGIOSGA011380;BGIOSGA011859;BGIOSGA012359;BGIOSGA012483;BGIOSGA012501;BGIOSGA013962;BGIOSGA…
Biological process	GO:0044707	single-multicellular organism process	2750	59	70.37	0.00692	BGIOSGA000046;BGIOSGA000833;BGIOSGA000988;BGIOSGA001210;BGIOSGA003185;BGIOSGA003826;BGIOSGA004209;BGIOSGA004938;BGIOSGA005477;BGIOSGA006904;BGIOSGA007251;BGIOSGA007953;BGIOSGA008422;BGIOSGA010154;BGIOSGA010770;BGIOSGA011365;BGIOSGA011380;BGIOSGA011508;BGIOSGA011859;BGIOSGA012042;BGIOSGA013393;BGIOSGA014527;BGIOSGA015162;BGIOSGA017018;BGIOSGA017886;BGIOSGA018445;BGIOSGA018654;BGIOSGA018751;BGIOSGA…
Biological process	GO:0005975	carbohydrate metabolic process	1796	59	45.96	0.02011	BGIOSGA000046;BGIOSGA000154;BGIOSGA002447;BGIOSGA003826;BGIOSGA004108;BGIOSGA006344;BGIOSGA009926;BGIOSGA010770;BGIOSGA011085;BGIOSGA011365;BGIOSGA012501;BGIOSGA012736;BGIOSGA013712;BGIOSGA013860;BGIOSGA014090;BGIOSGA014224;BGIOSGA014721;BGIOSGA014723;BGIOSGA014839;BGIOSGA014893;BGIOSGA015093;BGIOSGA015094;BGIOSGA016300;BGIOSGA016443;BGIOSGA016537;BGIOSGA017609;BGIOSGA019114;BGIOSGA019479;BGIOSGA…
Biological process	GO:0044248	cellular catabolic process	1627	56	41.63	0.0281	BGIOSGA000438;BGIOSGA000833;BGIOSGA001210;BGIOSGA001227;BGIOSGA001229;BGIOSGA002698;BGIOSGA002796;BGIOSGA003046;BGIOSGA004209;BGIOSGA004262;BGIOSGA004485;BGIOSGA004724;BGIOSGA005477;BGIOSGA005663;BGIOSGA006330;BGIOSGA006332;BGIOSGA006675;BGIOSGA006809;BGIOSGA007953;BGIOSGA010125;BGIOSGA010138;BGIOSGA010154;BGIOSGA010942;BGIOSGA011380;BGIOSGA011859;BGIOSGA012359;BGIOSGA012483;BGIOSGA012501;BGIOSGA…
Biological process	GO:1901700	response to oxygen-containing compound	1386	54	35.47	0.0143	BGIOSGA000374;BGIOSGA000988;BGIOSGA001210;BGIOSGA001327;BGIOSGA003915;BGIOSGA005477;BGIOSGA007799;BGIOSGA008888;BGIOSGA009050;BGIOSGA009118;BGIOSGA009926;BGIOSGA010153;BGIOSGA010154;BGIOSGA010605;BGIOSGA011032;BGIOSGA012042;BGIOSGA012156;BGIOSGA012501;BGIOSGA013061;BGIOSGA013165;BGIOSGA013393;BGIOSGA014511;BGIOSGA014735;BGIOSGA015967;BGIOSGA016118;BGIOSGA016976;BGIOSGA018445;BGIOSGA018447;BGIOSGA…
Biological process	GO:0007275	multicellular organismal development	2537	51	64.92	0.02527	BGIOSGA000046;BGIOSGA000833;BGIOSGA000988;BGIOSGA001210;BGIOSGA003185;BGIOSGA003826;BGIOSGA004209;BGIOSGA005477;BGIOSGA006904;BGIOSGA007251;BGIOSGA007953;BGIOSGA008422;BGIOSGA010154;BGIOSGA010770;BGIOSGA011380;BGIOSGA011508;BGIOSGA011859;BGIOSGA012042;BGIOSGA013393;BGIOSGA014527;BGIOSGA015162;BGIOSGA017018;BGIOSGA017886;BGIOSGA018445;BGIOSGA018654;BGIOSGA018751;BGIOSGA019114;BGIOSGA019284;BGIOSGA…
Biological process	GO:0009605	response to external stimulus	1264	45	32.35	0.02162	BGIOSGA001210;BGIOSGA001327;BGIOSGA001545;BGIOSGA003826;BGIOSGA004108;BGIOSGA004890;BGIOSGA004891;BGIOSGA005663;BGIOSGA007799;BGIOSGA008888;BGIOSGA009118;BGIOSGA010105;BGIOSGA010107;BGIOSGA010138;BGIOSGA010153;BGIOSGA010210;BGIOSGA011859;BGIOSGA012042;BGIOSGA012156;BGIOSGA012359;BGIOSGA013393;BGIOSGA013742;BGIOSGA013962;BGIOSGA014224;BGIOSGA014511;BGIOSGA014527;BGIOSGA014735;BGIOSGA015967;BGIOSGA…
Biological process	GO:0044255	cellular lipid metabolic process	1139	44	29.15	0.01158	BGIOSGA000438;BGIOSGA001210;BGIOSGA004485;BGIOSGA005991;BGIOSGA007799;BGIOSGA007953;BGIOSGA008888;BGIOSGA009273;BGIOSGA009667;BGIOSGA009672;BGIOSGA010138;BGIOSGA010154;BGIOSGA010503;BGIOSGA010985;BGIOSGA011380;BGIOSGA012156;BGIOSGA012483;BGIOSGA013165;BGIOSGA013214;BGIOSGA013393;BGIOSGA013962;BGIOSGA014224;BGIOSGA014295;BGIOSGA014735;BGIOSGA015162;BGIOSGA017121;BGIOSGA017513;BGIOSGA018751;BGIOSGA…
Biological process	GO:0001101	response to acid chemical	886	42	22.67	0.0016	BGIOSGA000374;BGIOSGA001210;BGIOSGA001327;BGIOSGA003915;BGIOSGA007799;BGIOSGA008888;BGIOSGA009050;BGIOSGA009118;BGIOSGA010153;BGIOSGA010154;BGIOSGA010605;BGIOSGA011032;BGIOSGA012042;BGIOSGA012156;BGIOSGA013165;BGIOSGA013393;BGIOSGA014511;BGIOSGA014735;BGIOSGA015967;BGIOSGA016118;BGIOSGA018447;BGIOSGA018448;BGIOSGA019114;BGIOSGA023598;BGIOSGA023687;BGIOSGA023732;BGIOSGA024884;BGIOSGA024885;BGIOSGA…
Biological process	GO:0048731	system development	1947	41	49.82	0.00562	BGIOSGA000046;BGIOSGA000833;BGIOSGA000988;BGIOSGA001210;BGIOSGA003826;BGIOSGA004209;BGIOSGA005477;BGIOSGA007953;BGIOSGA008422;BGIOSGA010154;BGIOSGA010770;BGIOSGA011380;BGIOSGA011508;BGIOSGA011859;BGIOSGA012042;BGIOSGA013393;BGIOSGA014527;BGIOSGA017886;BGIOSGA018751;BGIOSGA019114;BGIOSGA019284;BGIOSGA019394;BGIOSGA020040;BGIOSGA020477;BGIOSGA020486;BGIOSGA021064;BGIOSGA021849;BGIOSGA023335;BGIOSGA…
Biological process	GO:0009725	response to hormone	1110	39	28.4	9.3e-05	BGIOSGA000374;BGIOSGA000988;BGIOSGA004316;BGIOSGA004435;BGIOSGA004510;BGIOSGA007799;BGIOSGA009050;BGIOSGA010154;BGIOSGA010605;BGIOSGA011032;BGIOSGA012156;BGIOSGA013061;BGIOSGA013165;BGIOSGA013393;BGIOSGA014511;BGIOSGA014735;BGIOSGA014966;BGIOSGA015967;BGIOSGA017262;BGIOSGA018445;BGIOSGA019114;BGIOSGA019284;BGIOSGA019301;BGIOSGA020539;BGIOSGA023598;BGIOSGA023979;BGIOSGA026215;BGIOSGA026224;BGIOSGA…
Biological process	GO:0055085	transmembrane transport	1104	39	28.25	0.00132	BGIOSGA001122;BGIOSGA001181;BGIOSGA001587;BGIOSGA002093;BGIOSGA002461;BGIOSGA003961;BGIOSGA004262;BGIOSGA006675;BGIOSGA008799;BGIOSGA009297;BGIOSGA010210;BGIOSGA011766;BGIOSGA013190;BGIOSGA013593;BGIOSGA013743;BGIOSGA013862;BGIOSGA014387;BGIOSGA014966;BGIOSGA015031;BGIOSGA015195;BGIOSGA015733;BGIOSGA015967;BGIOSGA016449;BGIOSGA020589;BGIOSGA021042;BGIOSGA022961;BGIOSGA025095;BGIOSGA025296;BGIOSGA…
Biological process	GO:0006468	protein phosphorylation	2193	33	56.12	1.3e-05	BGIOSGA001444;BGIOSGA002003;BGIOSGA002724;BGIOSGA003221;BGIOSGA004269;BGIOSGA004938;BGIOSGA007811;BGIOSGA010605;BGIOSGA014622;BGIOSGA015998;BGIOSGA017631;BGIOSGA018413;BGIOSGA018414;BGIOSGA019120;BGIOSGA019490;BGIOSGA019492;BGIOSGA020130;BGIOSGA021839;BGIOSGA023335;BGIOSGA024155;BGIOSGA024884;BGIOSGA024885;BGIOSGA025102;BGIOSGA025873;BGIOSGA027060;BGIOSGA027144;BGIOSGA028353;BGIOSGA028995;BGIOSGA…
Biological process	GO:1901565	organonitrogen compound catabolic process	731	33	18.71	0.02485	BGIOSGA000438;BGIOSGA000833;BGIOSGA001227;BGIOSGA001229;BGIOSGA002796;BGIOSGA003046;BGIOSGA004209;BGIOSGA004262;BGIOSGA005477;BGIOSGA005663;BGIOSGA006330;BGIOSGA006332;BGIOSGA006675;BGIOSGA008724;BGIOSGA010125;BGIOSGA010154;BGIOSGA010942;BGIOSGA011859;BGIOSGA012359;BGIOSGA012501;BGIOSGA014966;BGIOSGA017746;BGIOSGA022884;BGIOSGA024301;BGIOSGA026396;BGIOSGA028618;BGIOSGA029383;BGIOSGA029961;BGIOSGA…
Biological process	GO:0009266	response to temperature stimulus	712	29	18.22	0.00897	BGIOSGA003133;BGIOSGA004108;BGIOSGA006055;BGIOSGA007251;BGIOSGA007838;BGIOSGA009050;BGIOSGA009273;BGIOSGA009926;BGIOSGA010153;BGIOSGA010154;BGIOSGA010533;BGIOSGA010954;BGIOSGA011032;BGIOSGA014735;BGIOSGA016976;BGIOSGA019114;BGIOSGA019254;BGIOSGA020040;BGIOSGA021054;BGIOSGA023687;BGIOSGA025248;BGIOSGA025249;BGIOSGA026215;BGIOSGA027558;BGIOSGA030517;BGIOSGA032270;BGIOSGA033858;BGIOSGA036201;BGIOSGA…
Biological process	GO:0003006	developmental process involved in reproduction	1461	29	37.39	0.02062	BGIOSGA000833;BGIOSGA002757;BGIOSGA003185;BGIOSGA004209;BGIOSGA004903;BGIOSGA005477;BGIOSGA007953;BGIOSGA010770;BGIOSGA011380;BGIOSGA011508;BGIOSGA011859;BGIOSGA014893;BGIOSGA017886;BGIOSGA018751;BGIOSGA019114;BGIOSGA019394;BGIOSGA020040;BGIOSGA021064;BGIOSGA021849;BGIOSGA024190;BGIOSGA026255;BGIOSGA034234;BGIOSGA034607;BGIOSGA035696;BGIOSGA036752;BGIOSGA037228;BGIOSGA037873;BGIOSGA038810;Oryza_s…
Biological process	GO:0008610	lipid biosynthetic process	920	29	23.54	0.03342	BGIOSGA001210;BGIOSGA007799;BGIOSGA008888;BGIOSGA009273;BGIOSGA009667;BGIOSGA009672;BGIOSGA010503;BGIOSGA010985;BGIOSGA012156;BGIOSGA013165;BGIOSGA013214;BGIOSGA013393;BGIOSGA013962;BGIOSGA014295;BGIOSGA014735;BGIOSGA015162;BGIOSGA017513;BGIOSGA021670;BGIOSGA021675;BGIOSGA025520;BGIOSGA027484;BGIOSGA028416;BGIOSGA029294;BGIOSGA029519;BGIOSGA031290;BGIOSGA032012;BGIOSGA032270;BGIOSGA032502;BGIOSGA…
Biological process	GO:0009416	response to light stimulus	837	28	21.42	0.00133	BGIOSGA000988;BGIOSGA003133;BGIOSGA003185;BGIOSGA003826;BGIOSGA004485;BGIOSGA004510;BGIOSGA006055;BGIOSGA009273;BGIOSGA009926;BGIOSGA010942;BGIOSGA012501;BGIOSGA014527;BGIOSGA016976;BGIOSGA020040;BGIOSGA023687;BGIOSGA023979;BGIOSGA025248;BGIOSGA025249;BGIOSGA026026;BGIOSGA026518;BGIOSGA026525;BGIOSGA026527;BGIOSGA032270;BGIOSGA033314;BGIOSGA034607;BGIOSGA036752;BGIOSGA038810;Oryza_sativa_newGene_…
Biological process	GO:0051707	response to other organism	883	26	22.6	0.00061	BGIOSGA001545;BGIOSGA004108;BGIOSGA004890;BGIOSGA004891;BGIOSGA007799;BGIOSGA008888;BGIOSGA010105;BGIOSGA010107;BGIOSGA010210;BGIOSGA011859;BGIOSGA012042;BGIOSGA012156;BGIOSGA012359;BGIOSGA013393;BGIOSGA014224;BGIOSGA014735;BGIOSGA016118;BGIOSGA019114;BGIOSGA022961;BGIOSGA023732;BGIOSGA027558;BGIOSGA032012;BGIOSGA032737;BGIOSGA033688;BGIOSGA033690;BGIOSGA033858
Biological process	GO:0051641	cellular localization	1194	25	30.55	0.01609	BGIOSGA000253;BGIOSGA000254;BGIOSGA001122;BGIOSGA002093;BGIOSGA003185;BGIOSGA004209;BGIOSGA004510;BGIOSGA008724;BGIOSGA010939;BGIOSGA012359;BGIOSGA013742;BGIOSGA015162;BGIOSGA017121;BGIOSGA017235;BGIOSGA017746;BGIOSGA019114;BGIOSGA020130;BGIOSGA024491;BGIOSGA026215;BGIOSGA026396;BGIOSGA029519;BGIOSGA031290;BGIOSGA036826;BGIOSGA036827;BGIOSGA037617
Biological process	GO:0072330	monocarboxylic acid biosynthetic process	413	24	10.57	0.00028	BGIOSGA002212;BGIOSGA007799;BGIOSGA007953;BGIOSGA009273;BGIOSGA009667;BGIOSGA009672;BGIOSGA010503;BGIOSGA011432;BGIOSGA012156;BGIOSGA013214;BGIOSGA013393;BGIOSGA014511;BGIOSGA014735;BGIOSGA017513;BGIOSGA021670;BGIOSGA021675;BGIOSGA023732;BGIOSGA025520;BGIOSGA026434;BGIOSGA027484;BGIOSGA031290;BGIOSGA032270;BGIOSGA032502;BGIOSGA038810
Biological process	GO:0048869	cellular developmental process	879	24	22.49	0.00912	BGIOSGA000046;BGIOSGA002757;BGIOSGA003185;BGIOSGA003826;BGIOSGA004209;BGIOSGA004903;BGIOSGA007251;BGIOSGA011859;BGIOSGA013061;BGIOSGA014893;BGIOSGA018445;BGIOSGA019284;BGIOSGA020477;BGIOSGA020486;BGIOSGA021064;BGIOSGA021849;BGIOSGA026255;BGIOSGA026396;BGIOSGA028762;BGIOSGA033858;BGIOSGA034234;BGIOSGA036990;BGIOSGA037873;BGIOSGA038810
Biological process	GO:0044262	cellular carbohydrate metabolic process	656	24	16.79	0.04607	BGIOSGA000046;BGIOSGA004108;BGIOSGA006344;BGIOSGA010770;BGIOSGA011365;BGIOSGA014224;BGIOSGA014839;BGIOSGA015093;BGIOSGA015094;BGIOSGA016300;BGIOSGA016443;BGIOSGA019114;BGIOSGA020486;BGIOSGA023093;BGIOSGA024190;BGIOSGA028759;BGIOSGA029583;BGIOSGA029584;BGIOSGA029866;BGIOSGA031133;BGIOSGA032012;BGIOSGA033092;BGIOSGA035318;BGIOSGA037617
Biological process	GO:0009651	response to salt stress	603	23	15.43	1.7e-06	BGIOSGA003826;BGIOSGA003915;BGIOSGA004108;BGIOSGA006055;BGIOSGA006809;BGIOSGA008724;BGIOSGA009050;BGIOSGA010105;BGIOSGA010107;BGIOSGA010154;BGIOSGA010605;BGIOSGA010954;BGIOSGA014735;BGIOSGA016118;BGIOSGA019114;BGIOSGA019845;BGIOSGA022620;BGIOSGA026215;BGIOSGA033688;BGIOSGA033690;BGIOSGA034952;BGIOSGA038810;Oryza_sativa_newGene_8746
Biological process	GO:0006952	defense response	1580	23	40.43	0.00023	BGIOSGA004108;BGIOSGA010105;BGIOSGA010107;BGIOSGA010154;BGIOSGA011531;BGIOSGA011859;BGIOSGA012042;BGIOSGA013393;BGIOSGA013593;BGIOSGA013742;BGIOSGA016118;BGIOSGA017351;BGIOSGA019114;BGIOSGA021483;BGIOSGA021670;BGIOSGA021675;BGIOSGA023732;BGIOSGA027558;BGIOSGA032012;BGIOSGA033688;BGIOSGA033690;BGIOSGA033858;BGIOSGA036090
Biological process	GO:0051649	establishment of localization in cell	1123	23	28.74	0.01458	BGIOSGA000253;BGIOSGA000254;BGIOSGA001122;BGIOSGA002093;BGIOSGA003185;BGIOSGA004209;BGIOSGA004510;BGIOSGA008724;BGIOSGA010939;BGIOSGA012359;BGIOSGA013742;BGIOSGA015162;BGIOSGA017121;BGIOSGA017235;BGIOSGA017746;BGIOSGA024491;BGIOSGA026215;BGIOSGA026396;BGIOSGA029519;BGIOSGA031290;BGIOSGA036826;BGIOSGA036827;BGIOSGA037617
Biological process	GO:0030001	metal ion transport	477	22	12.21	0.00219	BGIOSGA001327;BGIOSGA003826;BGIOSGA005285;BGIOSGA009118;BGIOSGA009297;BGIOSGA011590;BGIOSGA013593;BGIOSGA014174;BGIOSGA014387;BGIOSGA014654;BGIOSGA016903;BGIOSGA017018;BGIOSGA020589;BGIOSGA025476;BGIOSGA026396;BGIOSGA026434;BGIOSGA028634;BGIOSGA029961;BGIOSGA031000;BGIOSGA034644;BGIOSGA036792;Oryza_sativa_newGene_8746
Biological process	GO:0044702	single organism reproductive process	1271	22	32.52	0.00396	BGIOSGA000833;BGIOSGA002757;BGIOSGA003185;BGIOSGA004209;BGIOSGA004903;BGIOSGA007953;BGIOSGA010770;BGIOSGA011380;BGIOSGA011859;BGIOSGA014893;BGIOSGA017886;BGIOSGA018751;BGIOSGA019114;BGIOSGA021064;BGIOSGA021849;BGIOSGA024190;BGIOSGA026255;BGIOSGA034234;BGIOSGA034607;BGIOSGA035696;BGIOSGA036752;BGIOSGA037873
Biological process	GO:0009409	response to cold	445	21	11.39	2.5e-08	BGIOSGA003133;BGIOSGA004108;BGIOSGA006055;BGIOSGA009050;BGIOSGA009273;BGIOSGA009926;BGIOSGA010153;BGIOSGA010533;BGIOSGA010954;BGIOSGA011032;BGIOSGA014735;BGIOSGA019254;BGIOSGA020040;BGIOSGA023687;BGIOSGA025248;BGIOSGA025249;BGIOSGA026215;BGIOSGA027558;BGIOSGA030517;BGIOSGA032270;BGIOSGA038810
Biological process	GO:0030154	cell differentiation	681	20	17.43	0.01191	BGIOSGA000046;BGIOSGA002757;BGIOSGA003185;BGIOSGA003826;BGIOSGA004209;BGIOSGA004903;BGIOSGA007251;BGIOSGA011859;BGIOSGA014893;BGIOSGA019284;BGIOSGA020477;BGIOSGA020486;BGIOSGA021064;BGIOSGA021849;BGIOSGA026255;BGIOSGA026396;BGIOSGA033858;BGIOSGA034234;BGIOSGA036990;BGIOSGA037873
Biological process	GO:0097305	response to alcohol	506	19	12.95	0.00208	BGIOSGA000374;BGIOSGA009050;BGIOSGA010154;BGIOSGA010605;BGIOSGA011032;BGIOSGA013061;BGIOSGA013165;BGIOSGA013393;BGIOSGA014735;BGIOSGA015967;BGIOSGA018445;BGIOSGA023598;BGIOSGA026215;BGIOSGA026224;BGIOSGA028831;BGIOSGA030517;BGIOSGA030999;BGIOSGA034952;BGIOSGA038810
Biological process	GO:0033993	response to lipid	549	19	14.05	0.00327	BGIOSGA000374;BGIOSGA009050;BGIOSGA010154;BGIOSGA010605;BGIOSGA011032;BGIOSGA013061;BGIOSGA013165;BGIOSGA013393;BGIOSGA014735;BGIOSGA015967;BGIOSGA018445;BGIOSGA023598;BGIOSGA026215;BGIOSGA026224;BGIOSGA028831;BGIOSGA030517;BGIOSGA030999;BGIOSGA034952;BGIOSGA038810
Biological process	GO:0048513	organ development	1233	18	31.55	0.02378	BGIOSGA000046;BGIOSGA000988;BGIOSGA001210;BGIOSGA003826;BGIOSGA004209;BGIOSGA010154;BGIOSGA011859;BGIOSGA012042;BGIOSGA013393;BGIOSGA014527;BGIOSGA019284;BGIOSGA020477;BGIOSGA020486;BGIOSGA023335;BGIOSGA026396;BGIOSGA029519;BGIOSGA033314;BGIOSGA033858
Biological process	GO:0009737	response to abscisic acid	430	17	11	0.0131	BGIOSGA000374;BGIOSGA009050;BGIOSGA010154;BGIOSGA010605;BGIOSGA011032;BGIOSGA013165;BGIOSGA013393;BGIOSGA014735;BGIOSGA015967;BGIOSGA023598;BGIOSGA026215;BGIOSGA026224;BGIOSGA028831;BGIOSGA030517;BGIOSGA030999;BGIOSGA034952;BGIOSGA038810
Biological process	GO:0016042	lipid catabolic process	228	16	5.83	0.02129	BGIOSGA000438;BGIOSGA004485;BGIOSGA007953;BGIOSGA010138;BGIOSGA010154;BGIOSGA011380;BGIOSGA012483;BGIOSGA013962;BGIOSGA014224;BGIOSGA017121;BGIOSGA018751;BGIOSGA019284;BGIOSGA021280;BGIOSGA026396;BGIOSGA035655;BGIOSGA035656
Biological process	GO:0071310	cellular response to organic substance	717	16	18.35	0.03175	BGIOSGA000374;BGIOSGA004316;BGIOSGA004435;BGIOSGA010605;BGIOSGA011032;BGIOSGA012042;BGIOSGA013061;BGIOSGA014966;BGIOSGA017262;BGIOSGA019301;BGIOSGA020539;BGIOSGA026224;BGIOSGA026396;BGIOSGA028831;BGIOSGA030517;BGIOSGA038810
Biological process	GO:0009755	hormone-mediated signaling pathway	504	15	12.9	0.00052	BGIOSGA000374;BGIOSGA004316;BGIOSGA004435;BGIOSGA010605;BGIOSGA011032;BGIOSGA013061;BGIOSGA014966;BGIOSGA017262;BGIOSGA019301;BGIOSGA020539;BGIOSGA026224;BGIOSGA026396;BGIOSGA028831;BGIOSGA030517;BGIOSGA038810
Biological process	GO:0009414	response to water deprivation	266	15	6.81	0.00069	BGIOSGA001210;BGIOSGA003915;BGIOSGA008888;BGIOSGA009050;BGIOSGA010153;BGIOSGA010154;BGIOSGA011032;BGIOSGA014735;BGIOSGA016118;BGIOSGA023687;BGIOSGA026215;BGIOSGA030517;BGIOSGA033092;BGIOSGA034952;BGIOSGA038810
Biological process	GO:0048367	shoot system development	969	15	24.8	0.01257	BGIOSGA000046;BGIOSGA000833;BGIOSGA001210;BGIOSGA007953;BGIOSGA008422;BGIOSGA011859;BGIOSGA012042;BGIOSGA019114;BGIOSGA020477;BGIOSGA021849;BGIOSGA029519;BGIOSGA034607;BGIOSGA034691;BGIOSGA036752;BGIOSGA036891
Biological process	GO:0006979	response to oxidative stress	575	14	14.71	1.2e-06	BGIOSGA003400;BGIOSGA003401;BGIOSGA010153;BGIOSGA010154;BGIOSGA013516;BGIOSGA014511;BGIOSGA016976;BGIOSGA019114;BGIOSGA021064;BGIOSGA021069;BGIOSGA021464;BGIOSGA023687;BGIOSGA029361;BGIOSGA029961
Biological process	GO:0006200	ATP catabolic process	294	14	7.52	0.00161	BGIOSGA001227;BGIOSGA001229;BGIOSGA004262;BGIOSGA006330;BGIOSGA006332;BGIOSGA006675;BGIOSGA012359;BGIOSGA012501;BGIOSGA014966;BGIOSGA028618;BGIOSGA029961;BGIOSGA030945;BGIOSGA035562;BGIOSGA036403
Biological process	GO:0009267	cellular response to starvation	144	14	3.68	0.00329	BGIOSGA001210;BGIOSGA001327;BGIOSGA008888;BGIOSGA009118;BGIOSGA010138;BGIOSGA013742;BGIOSGA013962;BGIOSGA015967;BGIOSGA019249;BGIOSGA020146;BGIOSGA023732;BGIOSGA028416;BGIOSGA028722;Oryza_sativa_newGene_23389
Biological process	GO:0046907	intracellular transport	911	14	23.31	0.01891	BGIOSGA001122;BGIOSGA002093;BGIOSGA003185;BGIOSGA008724;BGIOSGA010939;BGIOSGA012359;BGIOSGA013742;BGIOSGA017121;BGIOSGA017235;BGIOSGA017746;BGIOSGA024491;BGIOSGA026396;BGIOSGA029519;BGIOSGA037617
Biological process	GO:0098542	defense response to other organism	579	14	14.82	0.02051	BGIOSGA004108;BGIOSGA010105;BGIOSGA010107;BGIOSGA011859;BGIOSGA012042;BGIOSGA013393;BGIOSGA016118;BGIOSGA019114;BGIOSGA023732;BGIOSGA027558;BGIOSGA032012;BGIOSGA033688;BGIOSGA033690;BGIOSGA033858
Biological process	GO:0044242	cellular lipid catabolic process	183	14	4.68	0.03374	BGIOSGA000438;BGIOSGA004485;BGIOSGA007953;BGIOSGA010138;BGIOSGA010154;BGIOSGA011380;BGIOSGA012483;BGIOSGA013962;BGIOSGA014224;BGIOSGA017121;BGIOSGA018751;BGIOSGA019284;BGIOSGA021280;BGIOSGA026396
Biological process	GO:0046686	response to cadmium ion	540	13	13.82	8.5e-06	BGIOSGA000988;BGIOSGA004108;BGIOSGA005446;BGIOSGA007251;BGIOSGA008724;BGIOSGA009926;BGIOSGA010153;BGIOSGA014090;BGIOSGA015162;BGIOSGA019114;BGIOSGA020589;BGIOSGA022620;BGIOSGA033314
Biological process	GO:0044724	single-organism carbohydrate catabolic process	392	13	10.03	0.00073	BGIOSGA000046;BGIOSGA009926;BGIOSGA012501;BGIOSGA014090;BGIOSGA014224;BGIOSGA019114;BGIOSGA022620;BGIOSGA023093;BGIOSGA024622;BGIOSGA026090;BGIOSGA026922;BGIOSGA031290;BGIOSGA032012
Biological process	GO:0042440	pigment metabolic process	309	13	7.91	0.00079	BGIOSGA003046;BGIOSGA003133;BGIOSGA010125;BGIOSGA011859;BGIOSGA022884;BGIOSGA025248;BGIOSGA025249;BGIOSGA028722;BGIOSGA029294;BGIOSGA029383;BGIOSGA031290;BGIOSGA032011;BGIOSGA032012
Biological process	GO:0071554	cell wall organization or biogenesis	544	13	13.92	0.00601	BGIOSGA000154;BGIOSGA002447;BGIOSGA003826;BGIOSGA004209;BGIOSGA004591;BGIOSGA004768;BGIOSGA009100;BGIOSGA019114;BGIOSGA020486;BGIOSGA028475;BGIOSGA035318;BGIOSGA037617;BGIOSGA037873
Biological process	GO:0006073	cellular glucan metabolic process	420	13	10.75	0.00732	BGIOSGA000046;BGIOSGA006344;BGIOSGA010770;BGIOSGA015093;BGIOSGA015094;BGIOSGA019114;BGIOSGA020486;BGIOSGA029583;BGIOSGA029584;BGIOSGA031133;BGIOSGA032012;BGIOSGA033092;BGIOSGA037617
Biological process	GO:1901701	cellular response to oxygen-containing compound	461	13	11.8	0.00825	BGIOSGA000374;BGIOSGA001210;BGIOSGA008888;BGIOSGA010153;BGIOSGA010605;BGIOSGA011032;BGIOSGA012042;BGIOSGA013061;BGIOSGA026224;BGIOSGA028831;BGIOSGA029361;BGIOSGA030517;BGIOSGA038810
Biological process	GO:0009856	pollination	369	13	9.44	0.00973	BGIOSGA002757;BGIOSGA004903;BGIOSGA004938;BGIOSGA011365;BGIOSGA014893;BGIOSGA020130;BGIOSGA021839;BGIOSGA026255;BGIOSGA034234;BGIOSGA034733;BGIOSGA036942;BGIOSGA036943;BGIOSGA037873
Biological process	GO:1902582	single-organism intracellular transport	747	13	19.12	0.01137	BGIOSGA001122;BGIOSGA002093;BGIOSGA003185;BGIOSGA008724;BGIOSGA012359;BGIOSGA013742;BGIOSGA017121;BGIOSGA017235;BGIOSGA017746;BGIOSGA024491;BGIOSGA026396;BGIOSGA029519;BGIOSGA037617
Biological process	GO:0006720	isoprenoid metabolic process	437	13	11.18	0.01378	BGIOSGA004485;BGIOSGA005991;BGIOSGA009667;BGIOSGA009672;BGIOSGA013214;BGIOSGA015162;BGIOSGA025001;BGIOSGA025520;BGIOSGA029294;BGIOSGA029519;BGIOSGA031290;BGIOSGA032012;BGIOSGA032502
Biological process	GO:0002376	immune system process	446	13	11.41	0.02861	BGIOSGA010105;BGIOSGA010107;BGIOSGA010154;BGIOSGA011859;BGIOSGA012042;BGIOSGA013393;BGIOSGA013593;BGIOSGA013742;BGIOSGA019114;BGIOSGA023732;BGIOSGA032012;BGIOSGA033688;BGIOSGA033690
Biological process	GO:0014070	response to organic cyclic compound	377	12	9.65	0.00219	BGIOSGA010154;BGIOSGA012042;BGIOSGA013061;BGIOSGA014735;BGIOSGA018445;BGIOSGA023732;BGIOSGA024884;BGIOSGA024885;BGIOSGA026224;BGIOSGA026525;BGIOSGA026527;BGIOSGA033858
Biological process	GO:0016192	vesicle-mediated transport	511	12	13.08	0.03872	BGIOSGA000253;BGIOSGA000254;BGIOSGA004209;BGIOSGA008724;BGIOSGA013742;BGIOSGA014614;BGIOSGA017121;BGIOSGA017235;BGIOSGA024491;BGIOSGA026396;BGIOSGA036826;BGIOSGA036827
Biological process	GO:0009826	unidimensional cell growth	290	11	7.42	8.7e-05	BGIOSGA002757;BGIOSGA003826;BGIOSGA004903;BGIOSGA013061;BGIOSGA014893;BGIOSGA018445;BGIOSGA026255;BGIOSGA028762;BGIOSGA034234;BGIOSGA037873;BGIOSGA038810
Biological process	GO:0042742	defense response to bacterium	305	11	7.8	0.0001	BGIOSGA004108;BGIOSGA010107;BGIOSGA011859;BGIOSGA012042;BGIOSGA013393;BGIOSGA016118;BGIOSGA019114;BGIOSGA023732;BGIOSGA027558;BGIOSGA033688;BGIOSGA033690
Biological process	GO:0009733	response to auxin	335	11	8.57	0.00013	BGIOSGA004435;BGIOSGA004510;BGIOSGA010154;BGIOSGA013165;BGIOSGA014511;BGIOSGA014966;BGIOSGA017262;BGIOSGA018445;BGIOSGA019301;BGIOSGA020539;BGIOSGA023979
Biological process	GO:0009620	response to fungus	264	11	6.76	0.00024	BGIOSGA001545;BGIOSGA007799;BGIOSGA008888;BGIOSGA010105;BGIOSGA010107;BGIOSGA012156;BGIOSGA014735;BGIOSGA019114;BGIOSGA033688;BGIOSGA033690;BGIOSGA033858
Biological process	GO:0033692	cellular polysaccharide biosynthetic process	383	11	9.8	0.00833	BGIOSGA000046;BGIOSGA006344;BGIOSGA015093;BGIOSGA015094;BGIOSGA016443;BGIOSGA019114;BGIOSGA020486;BGIOSGA029583;BGIOSGA029584;BGIOSGA032012;BGIOSGA035318
Biological process	GO:0045184	establishment of protein localization	832	11	21.29	0.00881	BGIOSGA003185;BGIOSGA010939;BGIOSGA013742;BGIOSGA015162;BGIOSGA017235;BGIOSGA017746;BGIOSGA024491;BGIOSGA026396;BGIOSGA029519;BGIOSGA037617;Oryza_sativa_newGene_23389
Biological process	GO:0015031	protein transport	827	11	21.16	0.01231	BGIOSGA003185;BGIOSGA010939;BGIOSGA013742;BGIOSGA015162;BGIOSGA017235;BGIOSGA017746;BGIOSGA024491;BGIOSGA026396;BGIOSGA029519;BGIOSGA037617;Oryza_sativa_newGene_23389
Biological process	GO:0050790	regulation of catalytic activity	514	11	13.15	0.02015	BGIOSGA000046;BGIOSGA000758;BGIOSGA002477;BGIOSGA003258;BGIOSGA004591;BGIOSGA006315;BGIOSGA014622;BGIOSGA017004;BGIOSGA032012;BGIOSGA032208;BGIOSGA035372
Biological process	GO:0080167	response to karrikin	186	11	4.76	0.02885	BGIOSGA000988;BGIOSGA003133;BGIOSGA010153;BGIOSGA010605;BGIOSGA012501;BGIOSGA014224;BGIOSGA018471;BGIOSGA024622;BGIOSGA025248;BGIOSGA025249;BGIOSGA033314
Biological process	GO:0065009	regulation of molecular function	545	11	13.95	0.02972	BGIOSGA000046;BGIOSGA000758;BGIOSGA002477;BGIOSGA003258;BGIOSGA004591;BGIOSGA006315;BGIOSGA014622;BGIOSGA017004;BGIOSGA032012;BGIOSGA032208;BGIOSGA035372
Biological process	GO:0048523	negative regulation of cellular process	514	11	13.15	0.03319	BGIOSGA000374;BGIOSGA000833;BGIOSGA004316;BGIOSGA006315;BGIOSGA011032;BGIOSGA011277;BGIOSGA013742;BGIOSGA020477;BGIOSGA030517;BGIOSGA033858;BGIOSGA038810
Biological process	GO:0071229	cellular response to acid chemical	267	11	6.83	0.03783	BGIOSGA000374;BGIOSGA001210;BGIOSGA008888;BGIOSGA010153;BGIOSGA010605;BGIOSGA011032;BGIOSGA012042;BGIOSGA026224;BGIOSGA028831;BGIOSGA030517;BGIOSGA038810
Biological process	GO:0009408	response to heat	252	10	6.45	1.2e-07	BGIOSGA006055;BGIOSGA007251;BGIOSGA007838;BGIOSGA010154;BGIOSGA016976;BGIOSGA019114;BGIOSGA021054;BGIOSGA023687;BGIOSGA033858;BGIOSGA036201
Biological process	GO:0006865	amino acid transport	147	10	3.76	0.00039	BGIOSGA002093;BGIOSGA002212;BGIOSGA003961;BGIOSGA013742;BGIOSGA015195;BGIOSGA016449;BGIOSGA017525;BGIOSGA018471;BGIOSGA020459;BGIOSGA028722
Biological process	GO:0009814	defense response, incompatible interaction	231	10	5.91	0.00511	BGIOSGA010105;BGIOSGA010107;BGIOSGA011859;BGIOSGA012042;BGIOSGA013393;BGIOSGA019114;BGIOSGA023732;BGIOSGA032012;BGIOSGA033688;BGIOSGA033690
Biological process	GO:0006066	alcohol metabolic process	311	10	7.96	0.00853	BGIOSGA008174;BGIOSGA009667;BGIOSGA009672;BGIOSGA013214;BGIOSGA014224;BGIOSGA016300;BGIOSGA017886;BGIOSGA023093;BGIOSGA025520;BGIOSGA032502
Biological process	GO:0015994	chlorophyll metabolic process	166	10	4.25	0.00989	BGIOSGA003046;BGIOSGA003133;BGIOSGA010125;BGIOSGA011859;BGIOSGA022884;BGIOSGA025248;BGIOSGA025249;BGIOSGA029383;BGIOSGA031290;BGIOSGA032012
Biological process	GO:0048878	chemical homeostasis	243	10	6.22	0.01563	BGIOSGA001181;BGIOSGA001587;BGIOSGA003826;BGIOSGA003915;BGIOSGA014641;BGIOSGA020589;BGIOSGA025476;BGIOSGA034644;BGIOSGA036792;Oryza_sativa_newGene_8746
Biological process	GO:0050801	ion homeostasis	199	10	5.09	0.01619	BGIOSGA001181;BGIOSGA001587;BGIOSGA003826;BGIOSGA003915;BGIOSGA014641;BGIOSGA020589;BGIOSGA025476;BGIOSGA034644;BGIOSGA036792;Oryza_sativa_newGene_8746
Biological process	GO:0008299	isoprenoid biosynthetic process	393	10	10.06	0.01993	BGIOSGA009667;BGIOSGA009672;BGIOSGA013214;BGIOSGA015162;BGIOSGA025520;BGIOSGA029294;BGIOSGA029519;BGIOSGA031290;BGIOSGA032012;BGIOSGA032502
Biological process	GO:0015698	inorganic anion transport	150	10	3.84	0.02002	BGIOSGA001122;BGIOSGA001327;BGIOSGA009118;BGIOSGA010138;BGIOSGA013742;BGIOSGA015031;BGIOSGA015967;BGIOSGA023732;BGIOSGA027829;BGIOSGA035318
Biological process	GO:1901607	alpha-amino acid biosynthetic process	367	10	9.39	0.04344	BGIOSGA002093;BGIOSGA002212;BGIOSGA009926;BGIOSGA010154;BGIOSGA010942;BGIOSGA011196;BGIOSGA012042;BGIOSGA014511;BGIOSGA019114;BGIOSGA036145
Biological process	GO:0006635	fatty acid beta-oxidation	116	9	2.97	8.9e-05	BGIOSGA000438;BGIOSGA007953;BGIOSGA010154;BGIOSGA012483;BGIOSGA014224;BGIOSGA018751;BGIOSGA019284;BGIOSGA021280;BGIOSGA026396
Biological process	GO:0016036	cellular response to phosphate starvation	100	9	2.56	0.00012	BGIOSGA001210;BGIOSGA008888;BGIOSGA010138;BGIOSGA013742;BGIOSGA013962;BGIOSGA015967;BGIOSGA023732;BGIOSGA028416;BGIOSGA028722
Biological process	GO:0042445	hormone metabolic process	194	9	4.96	0.00051	BGIOSGA002233;BGIOSGA009667;BGIOSGA009672;BGIOSGA016782;BGIOSGA020477;BGIOSGA025520;BGIOSGA032502;BGIOSGA034691;BGIOSGA036891
Biological process	GO:0009611	response to wounding	217	9	5.55	0.00262	BGIOSGA000374;BGIOSGA001209;BGIOSGA007799;BGIOSGA012156;BGIOSGA014511;BGIOSGA016946;BGIOSGA028722;BGIOSGA032270;BGIOSGA036271
Biological process	GO:0048364	root development	390	9	9.98	0.00267	BGIOSGA000988;BGIOSGA003826;BGIOSGA013393;BGIOSGA014527;BGIOSGA019284;BGIOSGA020486;BGIOSGA026396;BGIOSGA033314;BGIOSGA033858
Biological process	GO:0009888	tissue development	695	9	17.78	0.00437	BGIOSGA003826;BGIOSGA004209;BGIOSGA008422;BGIOSGA019284;BGIOSGA020477;BGIOSGA020486;BGIOSGA026396;BGIOSGA029519;BGIOSGA033858
Biological process	GO:0048588	developmental cell growth	205	9	5.25	0.03914	BGIOSGA002757;BGIOSGA003826;BGIOSGA004903;BGIOSGA014893;BGIOSGA019284;BGIOSGA026255;BGIOSGA026396;BGIOSGA034234;BGIOSGA037873
Biological process	GO:0090407	organophosphate biosynthetic process	729	9	18.65	0.04886	BGIOSGA005663;BGIOSGA010985;BGIOSGA013165;BGIOSGA014295;BGIOSGA016903;BGIOSGA017886;BGIOSGA029294;BGIOSGA029519;BGIOSGA031290
Biological process	GO:0009639	response to red or far red light	321	8	8.21	7.4e-05	BGIOSGA000988;BGIOSGA003133;BGIOSGA003185;BGIOSGA004485;BGIOSGA009926;BGIOSGA025248;BGIOSGA025249;BGIOSGA033314
Biological process	GO:0022607	cellular component assembly	823	8	21.06	0.00051	BGIOSGA000046;BGIOSGA004209;BGIOSGA011859;BGIOSGA014662;BGIOSGA019249;BGIOSGA019284;BGIOSGA029519;BGIOSGA037617
Biological process	GO:0009411	response to UV	122	8	3.12	0.00829	BGIOSGA003133;BGIOSGA003826;BGIOSGA012501;BGIOSGA014527;BGIOSGA025248;BGIOSGA025249;BGIOSGA026525;BGIOSGA026527
Biological process	GO:0006006	glucose metabolic process	287	8	7.34	0.00901	BGIOSGA000046;BGIOSGA009926;BGIOSGA012501;BGIOSGA019114;BGIOSGA022620;BGIOSGA026090;BGIOSGA031290;BGIOSGA032012
Biological process	GO:0016482	cytoplasmic transport	537	8	13.74	0.00922	BGIOSGA001122;BGIOSGA003185;BGIOSGA013742;BGIOSGA017746;BGIOSGA024491;BGIOSGA026396;BGIOSGA029519;BGIOSGA037617
Biological process	GO:0000041	transition metal ion transport	123	8	3.15	0.00969	BGIOSGA001327;BGIOSGA009118;BGIOSGA016903;BGIOSGA020589;BGIOSGA025476;BGIOSGA026434;BGIOSGA034644;BGIOSGA036792
Biological process	GO:0006972	hyperosmotic response	115	8	2.94	0.01102	BGIOSGA002093;BGIOSGA003826;BGIOSGA006055;BGIOSGA009050;BGIOSGA009926;BGIOSGA010154;BGIOSGA010954;BGIOSGA026215
Biological process	GO:0009311	oligosaccharide metabolic process	195	8	4.99	0.02206	BGIOSGA000046;BGIOSGA010770;BGIOSGA011365;BGIOSGA024622;BGIOSGA026396;BGIOSGA028759;BGIOSGA029866;BGIOSGA032012
Biological process	GO:0043086	negative regulation of catalytic activity	268	8	6.86	0.02361	BGIOSGA000758;BGIOSGA002477;BGIOSGA003258;BGIOSGA004591;BGIOSGA006315;BGIOSGA017004;BGIOSGA032208;BGIOSGA035372
Biological process	GO:0044092	negative regulation of molecular function	282	8	7.22	0.02928	BGIOSGA000758;BGIOSGA002477;BGIOSGA003258;BGIOSGA004591;BGIOSGA006315;BGIOSGA017004;BGIOSGA032208;BGIOSGA035372
Biological process	GO:0010228	vegetative to reproductive phase transition of meristem	307	7	7.86	0.00108	BGIOSGA005477;BGIOSGA011859;BGIOSGA019394;BGIOSGA020040;BGIOSGA037228;BGIOSGA038810;Oryza_sativa_newGene_10703
Biological process	GO:0000904	cell morphogenesis involved in differentiation	254	7	6.5	0.00125	BGIOSGA002757;BGIOSGA004209;BGIOSGA004903;BGIOSGA014893;BGIOSGA026255;BGIOSGA034234;BGIOSGA037873
Biological process	GO:0006090	pyruvate metabolic process	371	7	9.49	0.00704	BGIOSGA009926;BGIOSGA014090;BGIOSGA019114;BGIOSGA022620;BGIOSGA026922;BGIOSGA029519;BGIOSGA031290
Biological process	GO:0009932	cell tip growth	173	7	4.43	0.0141	BGIOSGA002757;BGIOSGA003826;BGIOSGA004903;BGIOSGA014893;BGIOSGA026255;BGIOSGA034234;BGIOSGA037873
Biological process	GO:0006007	glucose catabolic process	207	7	5.3	0.01446	BGIOSGA000046;BGIOSGA009926;BGIOSGA012501;BGIOSGA022620;BGIOSGA026090;BGIOSGA031290;BGIOSGA032012
Biological process	GO:0046148	pigment biosynthetic process	244	7	6.24	0.01494	BGIOSGA003133;BGIOSGA025248;BGIOSGA025249;BGIOSGA028722;BGIOSGA029294;BGIOSGA031290;BGIOSGA032012
Biological process	GO:0019725	cellular homeostasis	311	7	7.96	0.01638	BGIOSGA001181;BGIOSGA001587;BGIOSGA003915;BGIOSGA014295;BGIOSGA025184;BGIOSGA034644;BGIOSGA036792
Biological process	GO:0046365	monosaccharide catabolic process	208	7	5.32	0.01954	BGIOSGA000046;BGIOSGA009926;BGIOSGA012501;BGIOSGA022620;BGIOSGA026090;BGIOSGA031290;BGIOSGA032012
Biological process	GO:0019320	hexose catabolic process	208	7	5.32	0.01954	BGIOSGA000046;BGIOSGA009926;BGIOSGA012501;BGIOSGA022620;BGIOSGA026090;BGIOSGA031290;BGIOSGA032012
Biological process	GO:0008544	epidermis development	352	7	9.01	0.01974	BGIOSGA003826;BGIOSGA004209;BGIOSGA019284;BGIOSGA020486;BGIOSGA026396;BGIOSGA029519;BGIOSGA033858
Biological process	GO:0043588	skin development	352	7	9.01	0.01974	BGIOSGA003826;BGIOSGA004209;BGIOSGA019284;BGIOSGA020486;BGIOSGA026396;BGIOSGA029519;BGIOSGA033858
Biological process	GO:0060429	epithelium development	352	7	9.01	0.01974	BGIOSGA003826;BGIOSGA004209;BGIOSGA019284;BGIOSGA020486;BGIOSGA026396;BGIOSGA029519;BGIOSGA033858
Biological process	GO:0051273	beta-glucan metabolic process	175	7	4.48	0.02245	BGIOSGA015093;BGIOSGA015094;BGIOSGA019114;BGIOSGA029583;BGIOSGA029584;BGIOSGA031133;BGIOSGA037617
Biological process	GO:0030243	cellulose metabolic process	156	7	3.99	0.02269	BGIOSGA015093;BGIOSGA015094;BGIOSGA019114;BGIOSGA029583;BGIOSGA029584;BGIOSGA031133;BGIOSGA037617
Biological process	GO:0045229	external encapsulating structure organization	325	7	8.32	0.02383	BGIOSGA003826;BGIOSGA004591;BGIOSGA004768;BGIOSGA019114;BGIOSGA035318;BGIOSGA037617;BGIOSGA037873
Biological process	GO:0009738	abscisic acid-activated signaling pathway	118	7	3.02	0.02825	BGIOSGA000374;BGIOSGA010605;BGIOSGA011032;BGIOSGA026224;BGIOSGA028831;BGIOSGA030517;BGIOSGA038810
Biological process	GO:0071555	cell wall organization	293	7	7.5	0.03036	BGIOSGA003826;BGIOSGA004591;BGIOSGA004768;BGIOSGA019114;BGIOSGA035318;BGIOSGA037617;BGIOSGA037873
Biological process	GO:0055080	cation homeostasis	170	7	4.35	0.03775	BGIOSGA003915;BGIOSGA014641;BGIOSGA020589;BGIOSGA025476;BGIOSGA034644;BGIOSGA036792;Oryza_sativa_newGene_8746
Biological process	GO:1990267	response to transition metal nanoparticle	106	7	2.71	0.04697	BGIOSGA001327;BGIOSGA004724;BGIOSGA009118;BGIOSGA016903;BGIOSGA019394;BGIOSGA020589;BGIOSGA037228
Biological process	GO:0016567	protein ubiquitination	345	6	8.83	0.00029	BGIOSGA006299;BGIOSGA010138;BGIOSGA022228;BGIOSGA023732;BGIOSGA030660;Oryza_sativa_newGene_10703
Biological process	GO:0006605	protein targeting	485	6	12.41	0.00057	BGIOSGA003185;BGIOSGA013742;BGIOSGA017746;BGIOSGA026396;BGIOSGA029519;BGIOSGA037617
Biological process	GO:0048544	recognition of pollen	164	6	4.2	0.0015	BGIOSGA004938;BGIOSGA020130;BGIOSGA021839;BGIOSGA034733;BGIOSGA036942;BGIOSGA036943
Biological process	GO:0035556	intracellular signal transduction	482	6	12.33	0.00557	BGIOSGA003826;BGIOSGA004316;BGIOSGA010533;BGIOSGA013593;BGIOSGA014511;BGIOSGA026224
Biological process	GO:0008654	phospholipid biosynthetic process	331	6	8.47	0.00771	BGIOSGA010985;BGIOSGA013165;BGIOSGA014295;BGIOSGA029294;BGIOSGA029519;BGIOSGA031290
Biological process	GO:0048585	negative regulation of response to stimulus	137	6	3.51	0.00935	BGIOSGA000374;BGIOSGA004316;BGIOSGA011032;BGIOSGA030517;BGIOSGA038810;Oryza_sativa_newGene_10703
Biological process	GO:0009850	auxin metabolic process	78	6	2	0.0106	BGIOSGA009667;BGIOSGA009672;BGIOSGA025520;BGIOSGA032502;BGIOSGA034691;BGIOSGA036891
Biological process	GO:0050832	defense response to fungus	178	6	4.55	0.0119	BGIOSGA010105;BGIOSGA010107;BGIOSGA019114;BGIOSGA033688;BGIOSGA033690;BGIOSGA033858
Biological process	GO:0010224	response to UV-B	69	6	1.77	0.01215	BGIOSGA003133;BGIOSGA012501;BGIOSGA025248;BGIOSGA025249;BGIOSGA026525;BGIOSGA026527
Biological process	GO:0032259	methylation	663	6	16.97	0.0131	BGIOSGA000833;BGIOSGA003185;BGIOSGA015677;BGIOSGA021554;BGIOSGA022802;BGIOSGA031292
Biological process	GO:0031407	oxylipin metabolic process	51	6	1.31	0.01702	BGIOSGA007799;BGIOSGA012156;BGIOSGA013393;BGIOSGA014735;BGIOSGA021670;BGIOSGA021675
Biological process	GO:0031408	oxylipin biosynthetic process	51	6	1.31	0.01702	BGIOSGA007799;BGIOSGA012156;BGIOSGA013393;BGIOSGA014735;BGIOSGA021670;BGIOSGA021675
Biological process	GO:0048868	pollen tube development	170	6	4.35	0.02747	BGIOSGA002757;BGIOSGA004903;BGIOSGA014893;BGIOSGA026255;BGIOSGA034234;BGIOSGA037873
Biological process	GO:0006733	oxidoreduction coenzyme metabolic process	231	6	5.91	0.02845	BGIOSGA000046;BGIOSGA009926;BGIOSGA022620;BGIOSGA026090;BGIOSGA031290;BGIOSGA032012
Biological process	GO:0009860	pollen tube growth	137	6	3.51	0.0296	BGIOSGA002757;BGIOSGA004903;BGIOSGA014893;BGIOSGA026255;BGIOSGA034234;BGIOSGA037873
Biological process	GO:0033015	tetrapyrrole catabolic process	55	6	1.41	0.03207	BGIOSGA003046;BGIOSGA010125;BGIOSGA011859;BGIOSGA022884;BGIOSGA029383;BGIOSGA032012
Biological process	GO:0006787	porphyrin-containing compound catabolic process	55	6	1.41	0.03207	BGIOSGA003046;BGIOSGA010125;BGIOSGA011859;BGIOSGA022884;BGIOSGA029383;BGIOSGA032012
Biological process	GO:0051187	cofactor catabolic process	55	6	1.41	0.03207	BGIOSGA003046;BGIOSGA010125;BGIOSGA011859;BGIOSGA022884;BGIOSGA029383;BGIOSGA032012
Biological process	GO:0015996	chlorophyll catabolic process	53	6	1.36	0.03234	BGIOSGA003046;BGIOSGA010125;BGIOSGA011859;BGIOSGA022884;BGIOSGA029383;BGIOSGA032012
Biological process	GO:0046149	pigment catabolic process	53	6	1.36	0.03234	BGIOSGA003046;BGIOSGA010125;BGIOSGA011859;BGIOSGA022884;BGIOSGA029383;BGIOSGA032012
Biological process	GO:0009626	plant-type hypersensitive response	129	6	3.3	0.03319	BGIOSGA010154;BGIOSGA013593;BGIOSGA013742;BGIOSGA023732;BGIOSGA032012;BGIOSGA033688
Biological process	GO:0005984	disaccharide metabolic process	177	6	4.53	0.03509	BGIOSGA000046;BGIOSGA010770;BGIOSGA011365;BGIOSGA028759;BGIOSGA029866;BGIOSGA032012
Biological process	GO:0006740	NADPH regeneration	173	6	4.43	0.03702	BGIOSGA000046;BGIOSGA009926;BGIOSGA022620;BGIOSGA026090;BGIOSGA031290;BGIOSGA032012
Biological process	GO:0034050	host programmed cell death induced by symbiont	134	6	3.43	0.03899	BGIOSGA010154;BGIOSGA013593;BGIOSGA013742;BGIOSGA023732;BGIOSGA032012;BGIOSGA033688
Biological process	GO:0009913	epidermal cell differentiation	240	6	6.14	0.03923	BGIOSGA003826;BGIOSGA004209;BGIOSGA019284;BGIOSGA020486;BGIOSGA026396;BGIOSGA033858
Biological process	GO:0030855	epithelial cell differentiation	240	6	6.14	0.03923	BGIOSGA003826;BGIOSGA004209;BGIOSGA019284;BGIOSGA020486;BGIOSGA026396;BGIOSGA033858
Biological process	GO:0006098	pentose-phosphate shunt	172	6	4.4	0.03974	BGIOSGA000046;BGIOSGA009926;BGIOSGA022620;BGIOSGA026090;BGIOSGA031290;BGIOSGA032012
Biological process	GO:0006739	NADP metabolic process	181	6	4.63	0.04538	BGIOSGA000046;BGIOSGA009926;BGIOSGA022620;BGIOSGA026090;BGIOSGA031290;BGIOSGA032012
Biological process	GO:0006081	cellular aldehyde metabolic process	307	6	7.86	0.04579	BGIOSGA014839;BGIOSGA024190;BGIOSGA026224;BGIOSGA029519;BGIOSGA031290;BGIOSGA034952
Biological process	GO:0016143	S-glycoside metabolic process	100	6	2.56	0.0488	BGIOSGA009667;BGIOSGA009672;BGIOSGA019114;BGIOSGA025520;BGIOSGA031290;BGIOSGA032502
Biological process	GO:0019760	glucosinolate metabolic process	100	6	2.56	0.0488	BGIOSGA009667;BGIOSGA009672;BGIOSGA019114;BGIOSGA025520;BGIOSGA031290;BGIOSGA032502
Biological process	GO:0019757	glycosinolate metabolic process	100	6	2.56	0.0488	BGIOSGA009667;BGIOSGA009672;BGIOSGA019114;BGIOSGA025520;BGIOSGA031290;BGIOSGA032502
Biological process	GO:0009793	embryo development ending in seed dormancy	439	5	11.23	5.9e-06	BGIOSGA004209;BGIOSGA011380;BGIOSGA011859;BGIOSGA018751;BGIOSGA021064
Biological process	GO:0009688	abscisic acid biosynthetic process	34	5	0.87	0.0003	BGIOSGA009667;BGIOSGA009672;BGIOSGA013214;BGIOSGA025520;BGIOSGA032502
Biological process	GO:0006470	protein dephosphorylation	200	5	5.12	0.00032	BGIOSGA005528;BGIOSGA011032;BGIOSGA017524;BGIOSGA030517;BGIOSGA035061
Biological process	GO:0010243	response to organonitrogen compound	131	5	3.35	0.00085	BGIOSGA000988;BGIOSGA026518;BGIOSGA028763;BGIOSGA033314;BGIOSGA033858
Biological process	GO:0055082	cellular chemical homeostasis	138	5	3.53	0.00229	BGIOSGA001181;BGIOSGA001587;BGIOSGA003915;BGIOSGA034644;BGIOSGA036792
Biological process	GO:0009064	glutamine family amino acid metabolic process	83	5	2.12	0.00653	BGIOSGA002093;BGIOSGA009926;BGIOSGA010154;BGIOSGA010942;BGIOSGA011196
Biological process	GO:0072594	establishment of protein localization to organelle	395	5	10.11	0.00672	BGIOSGA003185;BGIOSGA017746;BGIOSGA026396;BGIOSGA029519;BGIOSGA037617
Biological process	GO:0044802	single-organism membrane organization	298	5	7.63	0.00922	BGIOSGA000046;BGIOSGA011859;BGIOSGA013742;BGIOSGA017746;BGIOSGA031290
Biological process	GO:0071365	cellular response to auxin stimulus	210	5	5.37	0.01243	BGIOSGA004435;BGIOSGA014966;BGIOSGA017262;BGIOSGA019301;BGIOSGA020539
Biological process	GO:0009734	auxin-activated signaling pathway	209	5	5.35	0.01353	BGIOSGA004435;BGIOSGA014966;BGIOSGA017262;BGIOSGA019301;BGIOSGA020539
Biological process	GO:0010114	response to red light	85	5	2.18	0.01429	BGIOSGA003133;BGIOSGA004485;BGIOSGA009926;BGIOSGA025248;BGIOSGA025249
Biological process	GO:0009308	amine metabolic process	183	5	4.68	0.01621	BGIOSGA002233;BGIOSGA008724;BGIOSGA016782;BGIOSGA020477;BGIOSGA026434
Biological process	GO:0009723	response to ethylene	145	5	3.71	0.01641	BGIOSGA004316;BGIOSGA014511;BGIOSGA026224;BGIOSGA033688;BGIOSGA033690
Biological process	GO:0051274	beta-glucan biosynthetic process	122	5	3.12	0.01666	BGIOSGA015093;BGIOSGA015094;BGIOSGA019114;BGIOSGA029583;BGIOSGA029584
Biological process	GO:0030244	cellulose biosynthetic process	103	5	2.64	0.01683	BGIOSGA015093;BGIOSGA015094;BGIOSGA019114;BGIOSGA029583;BGIOSGA029584
Biological process	GO:0006873	cellular ion homeostasis	127	5	3.25	0.01691	BGIOSGA001181;BGIOSGA001587;BGIOSGA003915;BGIOSGA034644;BGIOSGA036792
Biological process	GO:0048193	Golgi vesicle transport	224	5	5.73	0.01759	BGIOSGA008724;BGIOSGA013742;BGIOSGA017121;BGIOSGA017235;BGIOSGA026396
Biological process	GO:0034754	cellular hormone metabolic process	75	5	1.92	0.02214	BGIOSGA002233;BGIOSGA016782;BGIOSGA020477;BGIOSGA034691;BGIOSGA036891
Biological process	GO:0006779	porphyrin-containing compound biosynthetic process	137	5	3.51	0.02324	BGIOSGA003133;BGIOSGA025248;BGIOSGA025249;BGIOSGA031290;BGIOSGA032012
Biological process	GO:0006096	glycolytic process	183	5	4.68	0.02717	BGIOSGA009926;BGIOSGA014090;BGIOSGA019114;BGIOSGA022620;BGIOSGA026922
Biological process	GO:0033014	tetrapyrrole biosynthetic process	146	5	3.74	0.03041	BGIOSGA003133;BGIOSGA025248;BGIOSGA025249;BGIOSGA031290;BGIOSGA032012
Biological process	GO:0042446	hormone biosynthetic process	126	5	3.22	0.03127	BGIOSGA009667;BGIOSGA009672;BGIOSGA020477;BGIOSGA025520;BGIOSGA032502
Biological process	GO:0042546	cell wall biogenesis	190	5	4.86	0.03167	BGIOSGA004209;BGIOSGA009100;BGIOSGA020486;BGIOSGA028475;BGIOSGA035318
Biological process	GO:0098656	anion transmembrane transport	90	5	2.3	0.03803	BGIOSGA001122;BGIOSGA003961;BGIOSGA015195;BGIOSGA016449;BGIOSGA031000
Biological process	GO:0010167	response to nitrate	43	4	1.1	0.00197	BGIOSGA001327;BGIOSGA009118;BGIOSGA023732;BGIOSGA035318
Biological process	GO:1902580	single-organism cellular localization	202	4	5.17	0.00403	BGIOSGA013742;BGIOSGA017746;BGIOSGA019114;BGIOSGA026396
Biological process	GO:0009817	defense response to fungus, incompatible interaction	67	4	1.71	0.00627	BGIOSGA010105;BGIOSGA010107;BGIOSGA033688;BGIOSGA033690
Biological process	GO:0048827	phyllome development	528	4	13.51	0.00677	BGIOSGA000046;BGIOSGA001210;BGIOSGA011859;BGIOSGA012042
Biological process	GO:0010941	regulation of cell death	124	4	3.17	0.01163	BGIOSGA008422;BGIOSGA013742;BGIOSGA032012;BGIOSGA033858
Biological process	GO:0043067	regulation of programmed cell death	119	4	3.05	0.01294	BGIOSGA008422;BGIOSGA013742;BGIOSGA032012;BGIOSGA033858
Biological process	GO:0051049	regulation of transport	131	4	3.35	0.01339	BGIOSGA003826;BGIOSGA009297;BGIOSGA009926;BGIOSGA013742
Biological process	GO:0043648	dicarboxylic acid metabolic process	94	4	2.41	0.01453	BGIOSGA004108;BGIOSGA009926;BGIOSGA010154;BGIOSGA012042
Biological process	GO:0009851	auxin biosynthetic process	51	4	1.31	0.01489	BGIOSGA009667;BGIOSGA009672;BGIOSGA025520;BGIOSGA032502
Biological process	GO:0016101	diterpenoid metabolic process	82	4	2.1	0.01501	BGIOSGA004485;BGIOSGA005991;BGIOSGA015162;BGIOSGA025001
Biological process	GO:0009816	defense response to bacterium, incompatible interaction	37	4	0.95	0.01559	BGIOSGA010107;BGIOSGA011859;BGIOSGA013393;BGIOSGA019114
Biological process	GO:0009685	gibberellin metabolic process	52	4	1.33	0.01909	BGIOSGA004485;BGIOSGA005991;BGIOSGA015162;BGIOSGA025001
Biological process	GO:0009627	systemic acquired resistance	115	4	2.94	0.02155	BGIOSGA012042;BGIOSGA023732;BGIOSGA033688;BGIOSGA033690
Biological process	GO:0055072	iron ion homeostasis	46	4	1.18	0.02169	BGIOSGA014641;BGIOSGA025476;BGIOSGA034644;BGIOSGA036792
Biological process	GO:0048366	leaf development	320	4	8.19	0.02269	BGIOSGA000046;BGIOSGA001210;BGIOSGA011859;BGIOSGA012042
Biological process	GO:0051301	cell division	677	4	17.32	0.02648	BGIOSGA000833;BGIOSGA004209;BGIOSGA034906;BGIOSGA035318
Biological process	GO:0043562	cellular response to nitrogen levels	16	4	0.41	0.02684	BGIOSGA005663;BGIOSGA023689;BGIOSGA024301;Oryza_sativa_newGene_23389
Biological process	GO:0048518	positive regulation of biological process	601	4	15.38	0.02857	BGIOSGA000046;BGIOSGA011859;BGIOSGA017886;BGIOSGA038810
Biological process	GO:0046688	response to copper ion	30	4	0.77	0.0316	BGIOSGA004724;BGIOSGA016903;BGIOSGA019394;BGIOSGA037228
Biological process	GO:0050793	regulation of developmental process	561	4	14.36	0.03424	BGIOSGA000833;BGIOSGA020477;BGIOSGA038810;Oryza_sativa_newGene_10703
Biological process	GO:0048522	positive regulation of cellular process	473	4	12.1	0.03452	BGIOSGA000046;BGIOSGA011859;BGIOSGA017886;BGIOSGA038810
Biological process	GO:0009642	response to light intensity	176	4	4.5	0.03996	BGIOSGA009926;BGIOSGA010942;BGIOSGA016976;BGIOSGA023687
Biological process	GO:0009636	response to toxic substance	39	4	1	0.04042	BGIOSGA006809;BGIOSGA010153;BGIOSGA014224;BGIOSGA016903
Biological process	GO:0043269	regulation of ion transport	107	4	2.74	0.04968	BGIOSGA003826;BGIOSGA009297;BGIOSGA009926;BGIOSGA013742
Biological process	GO:0009644	response to high light intensity	138	3	3.53	1e-05	BGIOSGA009926;BGIOSGA016976;BGIOSGA023687
Biological process	GO:0006184	GTP catabolic process	205	3	5.25	0.00047	BGIOSGA000833;BGIOSGA004209;BGIOSGA017746
Biological process	GO:0006486	protein glycosylation	187	3	4.79	0.00062	BGIOSGA016443;BGIOSGA017609;BGIOSGA027932
Biological process	GO:0043623	cellular protein complex assembly	460	3	11.77	0.00122	BGIOSGA000046;BGIOSGA019284;BGIOSGA037617
Biological process	GO:0048765	root hair cell differentiation	132	3	3.38	0.00141	BGIOSGA003826;BGIOSGA019284;BGIOSGA026396
Biological process	GO:0042542	response to hydrogen peroxide	185	3	4.73	0.0017	BGIOSGA016976;BGIOSGA023687;BGIOSGA029361
Biological process	GO:0010431	seed maturation	76	3	1.94	0.00218	BGIOSGA010770;BGIOSGA017886;BGIOSGA024190
Biological process	GO:0003002	regionalization	177	3	4.53	0.00335	BGIOSGA004209;BGIOSGA020477;BGIOSGA022802
Biological process	GO:0015706	nitrate transport	50	3	1.28	0.00355	BGIOSGA001327;BGIOSGA009118;BGIOSGA035318
Biological process	GO:0048767	root hair elongation	75	3	1.92	0.00379	BGIOSGA003826;BGIOSGA019284;BGIOSGA026396
Biological process	GO:0043414	macromolecule methylation	394	3	10.08	0.00397	BGIOSGA000833;BGIOSGA003185;BGIOSGA031292
Biological process	GO:0010016	shoot system morphogenesis	316	3	8.09	0.00448	BGIOSGA000046;BGIOSGA011859;BGIOSGA029519
Biological process	GO:0006875	cellular metal ion homeostasis	66	3	1.69	0.00472	BGIOSGA003915;BGIOSGA034644;BGIOSGA036792
Biological process	GO:0046274	lignin catabolic process	31	3	0.79	0.00476	BGIOSGA004724;BGIOSGA019394;BGIOSGA037228
Biological process	GO:0045893	positive regulation of transcription, DNA-templated	239	3	6.12	0.00767	BGIOSGA000046;BGIOSGA011859;BGIOSGA017886
Biological process	GO:0009657	plastid organization	361	3	9.24	0.00769	BGIOSGA000046;BGIOSGA011859;BGIOSGA031290
Biological process	GO:0009640	photomorphogenesis	194	3	4.96	0.0078	BGIOSGA000988;BGIOSGA003185;BGIOSGA033314
Biological process	GO:0009553	embryo sac development	222	3	5.68	0.00929	BGIOSGA003185;BGIOSGA007251;BGIOSGA021064
Biological process	GO:2000026	regulation of multicellular organismal development	469	3	12	0.01074	BGIOSGA000833;BGIOSGA020477;Oryza_sativa_newGene_10703
Biological process	GO:0051239	regulation of multicellular organismal process	491	3	12.56	0.01242	BGIOSGA000833;BGIOSGA020477;Oryza_sativa_newGene_10703
Biological process	GO:0007010	cytoskeleton organization	345	3	8.83	0.01396	BGIOSGA014662;BGIOSGA028762;BGIOSGA031534
Biological process	GO:0071462	cellular response to water stimulus	41	3	1.05	0.01568	BGIOSGA001210;BGIOSGA008888;BGIOSGA010153
Biological process	GO:0042631	cellular response to water deprivation	41	3	1.05	0.01568	BGIOSGA001210;BGIOSGA008888;BGIOSGA010153
Biological process	GO:0007389	pattern specification process	234	3	5.99	0.01586	BGIOSGA004209;BGIOSGA020477;BGIOSGA022802
Biological process	GO:0065003	macromolecular complex assembly	659	3	16.86	0.01671	BGIOSGA000046;BGIOSGA019284;BGIOSGA037617
Biological process	GO:0010027	thylakoid membrane organization	174	3	4.45	0.02093	BGIOSGA000046;BGIOSGA011859;BGIOSGA031290
Biological process	GO:0009668	plastid membrane organization	174	3	4.45	0.02093	BGIOSGA000046;BGIOSGA011859;BGIOSGA031290
Biological process	GO:0034622	cellular macromolecular complex assembly	597	3	15.28	0.02339	BGIOSGA000046;BGIOSGA019284;BGIOSGA037617
Biological process	GO:0034285	response to disaccharide	106	3	2.71	0.02437	BGIOSGA005477;BGIOSGA009926;BGIOSGA012501
Biological process	GO:0003333	amino acid transmembrane transport	52	3	1.33	0.0283	BGIOSGA003961;BGIOSGA015195;BGIOSGA016449
Biological process	GO:0009744	response to sucrose	105	3	2.69	0.02958	BGIOSGA005477;BGIOSGA009926;BGIOSGA012501
Biological process	GO:0009664	plant-type cell wall organization	135	3	3.45	0.03166	BGIOSGA035318;BGIOSGA037617;BGIOSGA037873
Biological process	GO:0080147	root hair cell development	83	3	2.12	0.03464	BGIOSGA003826;BGIOSGA019284;BGIOSGA026396
Biological process	GO:0070271	protein complex biogenesis	609	3	15.58	0.03796	BGIOSGA000046;BGIOSGA019284;BGIOSGA037617
Biological process	GO:0009100	glycoprotein metabolic process	192	3	4.91	0.04122	BGIOSGA016443;BGIOSGA017609;BGIOSGA027932
Biological process	GO:0006461	protein complex assembly	608	3	15.56	0.04175	BGIOSGA000046;BGIOSGA019284;BGIOSGA037617
Biological process	GO:0051172	negative regulation of nitrogen compound metabolic process	203	3	5.19	0.04188	BGIOSGA000833;BGIOSGA006315;BGIOSGA011277
Biological process	GO:0045934	negative regulation of nucleobase-containing compound metabolic process	203	3	5.19	0.04188	BGIOSGA000833;BGIOSGA006315;BGIOSGA011277
Biological process	GO:0009072	aromatic amino acid family metabolic process	173	3	4.43	0.0424	BGIOSGA008724;BGIOSGA029519;BGIOSGA031290
Biological process	GO:0048569	post-embryonic organ development	407	3	10.41	0.04264	BGIOSGA000988;BGIOSGA011859;BGIOSGA033314
Biological process	GO:0030003	cellular cation homeostasis	108	3	2.76	0.049	BGIOSGA003915;BGIOSGA034644;BGIOSGA036792
Biological process	GO:0000911	cytokinesis by cell plate formation	140	2	3.58	8.6e-05	BGIOSGA000833;BGIOSGA004209
Biological process	GO:0006511	ubiquitin-dependent protein catabolic process	352	2	9.01	0.00035	BGIOSGA019284;Oryza_sativa_newGene_10703
Biological process	GO:0009845	seed germination	131	2	3.35	0.00039	BGIOSGA007953;BGIOSGA015162
Biological process	GO:0051726	regulation of cell cycle	247	2	6.32	0.00049	BGIOSGA000833;BGIOSGA014622
Biological process	GO:0007005	mitochondrion organization	123	2	3.15	0.00076	BGIOSGA003185;BGIOSGA031292
Biological process	GO:0016568	chromatin modification	383	2	9.8	0.00089	BGIOSGA000833;BGIOSGA031292
Biological process	GO:0042537	benzene-containing compound metabolic process	87	2	2.23	0.00122	BGIOSGA008724;BGIOSGA023732
Biological process	GO:0006805	xenobiotic metabolic process	14	2	0.36	0.00132	BGIOSGA002796;BGIOSGA006809
Biological process	GO:0008283	cell proliferation	176	2	4.5	0.00201	BGIOSGA000833;BGIOSGA036990
Biological process	GO:0009887	organ morphogenesis	331	2	8.47	0.00212	BGIOSGA000046;BGIOSGA011859
Biological process	GO:0006661	phosphatidylinositol biosynthetic process	79	2	2.02	0.00223	BGIOSGA013165;BGIOSGA014295
Biological process	GO:0015819	lysine transport	8	2	0.2	0.00263	BGIOSGA002093;BGIOSGA003961
Biological process	GO:0019344	cysteine biosynthetic process	131	2	3.35	0.00292	BGIOSGA009926;BGIOSGA019114
Biological process	GO:0007167	enzyme linked receptor protein signaling pathway	60	2	1.54	0.00315	BGIOSGA024884;BGIOSGA024885
Biological process	GO:0010498	proteasomal protein catabolic process	118	2	3.02	0.00364	BGIOSGA019284;Oryza_sativa_newGene_10703
Biological process	GO:0042743	hydrogen peroxide metabolic process	143	2	3.66	0.00398	BGIOSGA005477;BGIOSGA029361
Biological process	GO:0009813	flavonoid biosynthetic process	82	2	2.1	0.00433	BGIOSGA012501;BGIOSGA028722
Biological process	GO:0070838	divalent metal ion transport	128	2	3.28	0.00437	BGIOSGA013593;BGIOSGA020589
Biological process	GO:0009812	flavonoid metabolic process	104	2	2.66	0.00564	BGIOSGA012501;BGIOSGA028722
Biological process	GO:0019761	glucosinolate biosynthetic process	80	2	2.05	0.00584	BGIOSGA019114;BGIOSGA031290
Biological process	GO:0043647	inositol phosphate metabolic process	69	2	1.77	0.00586	BGIOSGA008174;BGIOSGA017886
Biological process	GO:0043161	proteasome-mediated ubiquitin-dependent protein catabolic process	80	2	2.05	0.00599	BGIOSGA019284;Oryza_sativa_newGene_10703
Biological process	GO:0031047	gene silencing by RNA	238	2	6.09	0.00638	BGIOSGA000833;BGIOSGA015162
Biological process	GO:0010119	regulation of stomatal movement	55	2	1.41	0.00815	BGIOSGA011032;BGIOSGA030517
Biological process	GO:0080135	regulation of cellular response to stress	97	2	2.48	0.00818	BGIOSGA013742;BGIOSGA032012
Biological process	GO:0016570	histone modification	305	2	7.8	0.00838	BGIOSGA000833;BGIOSGA031292
Biological process	GO:0006553	lysine metabolic process	20	2	0.51	0.00881	BGIOSGA005477;BGIOSGA012042
Biological process	GO:0015809	arginine transport	9	2	0.23	0.0089	BGIOSGA002093;BGIOSGA003961
Biological process	GO:0007178	transmembrane receptor protein serine/threonine kinase signaling pathway	37	2	0.95	0.01022	BGIOSGA024884;BGIOSGA024885
Biological process	GO:0009750	response to fructose	59	2	1.51	0.0103	BGIOSGA005477;BGIOSGA009926
Biological process	GO:0010162	seed dormancy process	64	2	1.64	0.0105	BGIOSGA017886;BGIOSGA024190
Biological process	GO:0022611	dormancy process	64	2	1.64	0.0105	BGIOSGA017886;BGIOSGA024190
Biological process	GO:0048831	regulation of shoot system development	280	2	7.17	0.01061	BGIOSGA000833;BGIOSGA020477
Biological process	GO:0051640	organelle localization	130	2	3.33	0.01074	BGIOSGA004209;BGIOSGA031290
Biological process	GO:0030029	actin filament-based process	146	2	3.74	0.01091	BGIOSGA014662;BGIOSGA031534
Biological process	GO:0040029	regulation of gene expression, epigenetic	304	2	7.78	0.01349	BGIOSGA000833;BGIOSGA031292
Biological process	GO:0019220	regulation of phosphate metabolic process	252	2	6.45	0.01351	BGIOSGA006315;BGIOSGA014622
Biological process	GO:0051174	regulation of phosphorus metabolic process	252	2	6.45	0.01351	BGIOSGA006315;BGIOSGA014622
Biological process	GO:0010363	regulation of plant-type hypersensitive response	85	2	2.18	0.01365	BGIOSGA013742;BGIOSGA032012
Biological process	GO:0051052	regulation of DNA metabolic process	155	2	3.97	0.01423	BGIOSGA000833;BGIOSGA034906
Biological process	GO:0051656	establishment of organelle localization	112	2	2.87	0.01561	BGIOSGA004209;BGIOSGA031290
Biological process	GO:0006612	protein targeting to membrane	102	2	2.61	0.01702	BGIOSGA013742;BGIOSGA017746
Biological process	GO:0010200	response to chitin	87	2	2.23	0.01743	BGIOSGA026518;BGIOSGA028763
Biological process	GO:0006325	chromatin organization	491	2	12.56	0.02188	BGIOSGA000833;BGIOSGA031292
Biological process	GO:0009965	leaf morphogenesis	153	2	3.92	0.02326	BGIOSGA000046;BGIOSGA011859
Biological process	GO:0006813	potassium ion transport	92	2	2.35	0.02429	BGIOSGA003826;BGIOSGA009297
Biological process	GO:0071407	cellular response to organic cyclic compound	220	2	5.63	0.02609	BGIOSGA012042;BGIOSGA013061
Biological process	GO:0017038	protein import	198	2	5.07	0.02693	BGIOSGA026396;BGIOSGA037617
Biological process	GO:0007015	actin filament organization	112	2	2.87	0.02792	BGIOSGA014662;BGIOSGA031534
Biological process	GO:0031347	regulation of defense response	170	2	4.35	0.0301	BGIOSGA013742;BGIOSGA032012
Biological process	GO:0006561	proline biosynthetic process	12	2	0.31	0.03086	BGIOSGA002093;BGIOSGA010154
Biological process	GO:0045454	cell redox homeostasis	169	2	4.32	0.03086	BGIOSGA014295;BGIOSGA025184
Biological process	GO:0015718	monocarboxylic acid transport	27	2	0.69	0.03298	BGIOSGA003961;BGIOSGA029961
Biological process	GO:0009615	response to virus	116	2	2.97	0.03334	BGIOSGA033688;BGIOSGA033690
Biological process	GO:0048580	regulation of post-embryonic development	338	2	8.65	0.03747	BGIOSGA000833;Oryza_sativa_newGene_10703
Biological process	GO:0090150	establishment of protein localization to membrane	117	2	2.99	0.03758	BGIOSGA013742;BGIOSGA017746
Biological process	GO:0072657	protein localization to membrane	117	2	2.99	0.03758	BGIOSGA013742;BGIOSGA017746
Biological process	GO:0045491	xylan metabolic process	111	2	2.84	0.03788	BGIOSGA000154;BGIOSGA002447
Biological process	GO:0016569	covalent chromatin modification	330	2	8.44	0.04024	BGIOSGA000833;BGIOSGA031292
Biological process	GO:0072529	pyrimidine-containing compound catabolic process	9	2	0.23	0.04031	BGIOSGA005663;BGIOSGA024301
Biological process	GO:0045493	xylan catabolic process	33	2	0.84	0.0432	BGIOSGA000154;BGIOSGA002447
Biological process	GO:0009251	glucan catabolic process	67	2	1.71	0.04439	BGIOSGA031133;BGIOSGA033092
Biological process	GO:0044247	cellular polysaccharide catabolic process	67	2	1.71	0.04439	BGIOSGA031133;BGIOSGA033092
Biological process	GO:0000278	mitotic cell cycle	313	2	8.01	0.04604	BGIOSGA000833;BGIOSGA004209
Biological process	GO:0006206	pyrimidine nucleobase metabolic process	15	2	0.38	0.04639	BGIOSGA005663;BGIOSGA024301
Biological process	GO:0048528	post-embryonic root development	96	2	2.46	0.04694	BGIOSGA000988;BGIOSGA033314
Biological process	GO:0010541	acropetal auxin transport	16	1	0.41	8e-05	BGIOSGA014966
Biological process	GO:0007030	Golgi organization	74	1	1.89	0.0001	BGIOSGA009926
Biological process	GO:0009560	embryo sac egg cell differentiation	99	1	2.53	0.00013	BGIOSGA003185
Biological process	GO:0010540	basipetal auxin transport	31	1	0.79	0.00013	BGIOSGA014966
Biological process	GO:0009749	response to glucose	52	1	1.33	0.00028	BGIOSGA009926
Biological process	GO:0006364	rRNA processing	265	1	6.78	0.00084	BGIOSGA032012
Biological process	GO:0034976	response to endoplasmic reticulum stress	101	1	2.58	0.0011	BGIOSGA007251
Biological process	GO:0042335	cuticle development	36	1	0.92	0.00112	BGIOSGA032270
Biological process	GO:0006913	nucleocytoplasmic transport	149	1	3.81	0.00119	BGIOSGA037617
Biological process	GO:0007062	sister chromatid cohesion	101	1	2.58	0.0012	BGIOSGA034906
Biological process	GO:0035966	response to topologically incorrect protein	124	1	3.17	0.00167	BGIOSGA019284
Biological process	GO:0046189	phenol-containing compound biosynthetic process	57	1	1.46	0.00168	BGIOSGA023732
Biological process	GO:0000045	autophagic vacuole assembly	10	1	0.26	0.00186	BGIOSGA019249
Biological process	GO:0006833	water transport	60	1	1.54	0.002	BGIOSGA009926
Biological process	GO:0006829	zinc ion transport	26	1	0.67	0.00208	BGIOSGA020589
Biological process	GO:0009686	gibberellin biosynthetic process	24	1	0.61	0.0022	BGIOSGA015162
Biological process	GO:0006665	sphingolipid metabolic process	48	1	1.23	0.00328	BGIOSGA026396
Biological process	GO:0048437	floral organ development	310	1	7.93	0.0037	BGIOSGA011859
Biological process	GO:0009862	systemic acquired resistance, salicylic acid mediated signaling pathway	50	1	1.28	0.00384	BGIOSGA012042
Biological process	GO:0009909	regulation of flower development	258	1	6.6	0.00416	BGIOSGA000833
Biological process	GO:0006751	glutathione catabolic process	7	1	0.18	0.00426	BGIOSGA002796
Biological process	GO:0052542	defense response by callose deposition	30	1	0.77	0.00615	BGIOSGA019114
Biological process	GO:0006949	syncytium formation	14	1	0.36	0.0065	BGIOSGA023093
Biological process	GO:0010315	auxin efflux	33	1	0.84	0.00662	BGIOSGA014966
Biological process	GO:0015931	nucleobase-containing compound transport	126	1	3.22	0.00726	BGIOSGA013742
Biological process	GO:0071900	regulation of protein serine/threonine kinase activity	90	1	2.3	0.00735	BGIOSGA014622
Biological process	GO:0010074	maintenance of meristem identity	46	1	1.18	0.00745	BGIOSGA020477
Biological process	GO:0000038	very long-chain fatty acid metabolic process	32	1	0.82	0.00767	BGIOSGA032270
Biological process	GO:0045595	regulation of cell differentiation	101	1	2.58	0.00807	BGIOSGA020477
Biological process	GO:0042178	xenobiotic catabolic process	10	1	0.26	0.00852	BGIOSGA006809
Biological process	GO:0019953	sexual reproduction	187	1	4.79	0.00912	BGIOSGA003185
Biological process	GO:0010374	stomatal complex development	121	1	3.1	0.0093	BGIOSGA029519
Biological process	GO:0072350	tricarboxylic acid metabolic process	13	1	0.33	0.00944	BGIOSGA026434
Biological process	GO:0006606	protein import into nucleus	97	1	2.48	0.00946	BGIOSGA037617
Biological process	GO:0048481	ovule development	95	1	2.43	0.00968	BGIOSGA011859
Biological process	GO:0007127	meiosis I	119	1	3.05	0.00979	BGIOSGA034906
Biological process	GO:0009696	salicylic acid metabolic process	58	1	1.48	0.01067	BGIOSGA023732
Biological process	GO:0048646	anatomical structure formation involved in morphogenesis	220	1	5.63	0.01079	BGIOSGA023093
Biological process	GO:0006928	cellular component movement	122	1	3.12	0.01116	BGIOSGA013641
Biological process	GO:0009697	salicylic acid biosynthetic process	47	1	1.2	0.01131	BGIOSGA023732
Biological process	GO:0009886	post-embryonic morphogenesis	263	1	6.73	0.01228	BGIOSGA029519
Biological process	GO:0052543	callose deposition in cell wall	25	1	0.64	0.0125	BGIOSGA019114
Biological process	GO:0048438	floral whorl development	247	1	6.32	0.0129	BGIOSGA011859
Biological process	GO:0006862	nucleotide transport	51	1	1.31	0.01333	BGIOSGA013742
Biological process	GO:0010026	trichome differentiation	115	1	2.94	0.01347	BGIOSGA004209
Biological process	GO:0009658	chloroplast organization	212	1	5.43	0.01386	BGIOSGA031290
Biological process	GO:0042138	meiotic DNA double-strand break formation	66	1	1.69	0.01403	BGIOSGA034906
Biological process	GO:0046451	diaminopimelate metabolic process	19	1	0.49	0.01564	BGIOSGA012042
Biological process	GO:0009085	lysine biosynthetic process	19	1	0.49	0.01564	BGIOSGA012042
Biological process	GO:0009089	lysine biosynthetic process via diaminopimelate	19	1	0.49	0.01564	BGIOSGA012042
Biological process	GO:0009827	plant-type cell wall modification	39	1	1	0.01638	BGIOSGA037873
Biological process	GO:0000079	regulation of cyclin-dependent protein serine/threonine kinase activity	65	1	1.66	0.01695	BGIOSGA014622
Biological process	GO:0009220	pyrimidine ribonucleotide biosynthetic process	104	1	2.66	0.01747	BGIOSGA005663
Biological process	GO:0009218	pyrimidine ribonucleotide metabolic process	104	1	2.66	0.01747	BGIOSGA005663
Biological process	GO:0006275	regulation of DNA replication	103	1	2.64	0.01766	BGIOSGA000833
Biological process	GO:0051788	response to misfolded protein	89	1	2.28	0.01866	BGIOSGA019284
Biological process	GO:0006094	gluconeogenesis	75	1	1.92	0.01869	BGIOSGA019114
Biological process	GO:0033037	polysaccharide localization	41	1	1.05	0.01933	BGIOSGA019114
Biological process	GO:0052545	callose localization	41	1	1.05	0.01933	BGIOSGA019114
Biological process	GO:0010091	trichome branching	16	1	0.41	0.01957	BGIOSGA004209
Biological process	GO:0010090	trichome morphogenesis	100	1	2.56	0.0205	BGIOSGA004209
Biological process	GO:0035825	reciprocal DNA recombination	102	1	2.61	0.02059	BGIOSGA034906
Biological process	GO:0030259	lipid glycosylation	11	1	0.28	0.02072	BGIOSGA028416
Biological process	GO:0015692	lead ion transport	5	1	0.13	0.02136	BGIOSGA029961
Biological process	GO:0050665	hydrogen peroxide biosynthetic process	37	1	0.95	0.02185	BGIOSGA005477
Biological process	GO:1903409	reactive oxygen species biosynthetic process	37	1	0.95	0.02185	BGIOSGA005477
Biological process	GO:0009846	pollen germination	64	1	1.64	0.02248	BGIOSGA011365
Biological process	GO:0015748	organophosphate ester transport	74	1	1.89	0.02249	BGIOSGA013742
Biological process	GO:0001510	RNA methylation	133	1	3.4	0.02259	BGIOSGA003185
Biological process	GO:0008300	isoprenoid catabolic process	18	1	0.46	0.02279	BGIOSGA004485
Biological process	GO:0007131	reciprocal meiotic recombination	101	1	2.58	0.02295	BGIOSGA034906
Biological process	GO:0071369	cellular response to ethylene stimulus	46	1	1.18	0.02308	BGIOSGA004316
Biological process	GO:0009804	coumarin metabolic process	13	1	0.33	0.02379	BGIOSGA032270
Biological process	GO:0009805	coumarin biosynthetic process	13	1	0.33	0.02379	BGIOSGA032270
Biological process	GO:0010286	heat acclimation	38	1	0.97	0.02389	BGIOSGA036201
Biological process	GO:0052386	cell wall thickening	27	1	0.69	0.02454	BGIOSGA019114
Biological process	GO:0098661	inorganic anion transmembrane transport	15	1	0.38	0.02478	BGIOSGA001122
Biological process	GO:0009306	protein secretion	20	1	0.51	0.02524	BGIOSGA015162
Biological process	GO:0070585	protein localization to mitochondrion	86	1	2.2	0.02568	BGIOSGA003185
Biological process	GO:0072655	establishment of protein localization to mitochondrion	86	1	2.2	0.02568	BGIOSGA003185
Biological process	GO:0006626	protein targeting to mitochondrion	86	1	2.2	0.02568	BGIOSGA003185
Biological process	GO:0006825	copper ion transport	28	1	0.72	0.02597	BGIOSGA016903
Biological process	GO:0071804	cellular potassium ion transport	66	1	1.69	0.02704	BGIOSGA009297
Biological process	GO:0071805	potassium ion transmembrane transport	66	1	1.69	0.02704	BGIOSGA009297
Biological process	GO:0010087	phloem or xylem histogenesis	67	1	1.71	0.02719	BGIOSGA008422
Biological process	GO:0006304	DNA modification	132	1	3.38	0.02845	BGIOSGA000833
Biological process	GO:0044728	DNA methylation or demethylation	132	1	3.38	0.02845	BGIOSGA000833
Biological process	GO:0006816	calcium ion transport	60	1	1.54	0.02952	BGIOSGA013593
Biological process	GO:0033044	regulation of chromosome organization	89	1	2.28	0.02976	BGIOSGA034906
Biological process	GO:0035725	sodium ion transmembrane transport	16	1	0.41	0.03006	Oryza_sativa_newGene_8746
Biological process	GO:0010214	seed coat development	14	1	0.36	0.03017	BGIOSGA035696
Biological process	GO:0019216	regulation of lipid metabolic process	36	1	0.92	0.03054	BGIOSGA038810
Biological process	GO:0006672	ceramide metabolic process	15	1	0.38	0.03234	BGIOSGA026396
Biological process	GO:0000160	phosphorelay signal transduction system	139	1	3.56	0.03255	BGIOSGA004316
Biological process	GO:0042744	hydrogen peroxide catabolic process	64	1	1.64	0.03256	BGIOSGA029361
Biological process	GO:0006305	DNA alkylation	128	1	3.28	0.03355	BGIOSGA000833
Biological process	GO:0006306	DNA methylation	128	1	3.28	0.03355	BGIOSGA000833
Biological process	GO:0045814	negative regulation of gene expression, epigenetic	145	1	3.71	0.03357	BGIOSGA000833
Biological process	GO:0030245	cellulose catabolic process	35	1	0.9	0.03407	BGIOSGA031133
Biological process	GO:0051275	beta-glucan catabolic process	35	1	0.9	0.03407	BGIOSGA031133
Biological process	GO:0010103	stomatal complex morphogenesis	90	1	2.3	0.03444	BGIOSGA029519
Biological process	GO:0016559	peroxisome fission	16	1	0.41	0.03534	BGIOSGA012446
Biological process	GO:0046173	polyol biosynthetic process	53	1	1.36	0.03541	BGIOSGA017886
Biological process	GO:0006342	chromatin silencing	143	1	3.66	0.03561	BGIOSGA000833
Biological process	GO:0010051	xylem and phloem pattern formation	65	1	1.66	0.03586	BGIOSGA004209
Biological process	GO:0042732	D-xylose metabolic process	24	1	0.61	0.03654	BGIOSGA032274
Biological process	GO:0006220	pyrimidine nucleotide metabolic process	121	1	3.1	0.03661	BGIOSGA005663
Biological process	GO:0006221	pyrimidine nucleotide biosynthetic process	121	1	3.1	0.03661	BGIOSGA005663
Biological process	GO:0034755	iron ion transmembrane transport	17	1	0.44	0.0375	BGIOSGA025476
Biological process	GO:0006312	mitotic recombination	46	1	1.18	0.03757	BGIOSGA003185
Biological process	GO:0032958	inositol phosphate biosynthetic process	47	1	1.2	0.03856	BGIOSGA017886
Biological process	GO:0051650	establishment of vesicle localization	8	1	0.2	0.03883	BGIOSGA004209
Biological process	GO:0051648	vesicle localization	8	1	0.2	0.03883	BGIOSGA004209
Biological process	GO:0006207	'de novo' pyrimidine nucleobase biosynthetic process	6	1	0.15	0.03903	BGIOSGA005663
Biological process	GO:0035821	modification of morphology or physiology of other organism	75	1	1.92	0.03908	BGIOSGA033688
Biological process	GO:0030004	cellular monovalent inorganic cation homeostasis	16	1	0.41	0.03925	BGIOSGA003915
Biological process	GO:0048507	meristem development	300	1	7.68	0.03951	BGIOSGA020477
Biological process	GO:0010089	xylem development	38	1	0.97	0.04075	BGIOSGA008422
Biological process	GO:0016558	protein import into peroxisome matrix	65	1	1.66	0.04149	BGIOSGA026396
Biological process	GO:0010264	myo-inositol hexakisphosphate biosynthetic process	46	1	1.18	0.04199	BGIOSGA017886
Biological process	GO:0033517	myo-inositol hexakisphosphate metabolic process	46	1	1.18	0.04199	BGIOSGA017886
Biological process	GO:0071577	zinc ion transmembrane transport	19	1	0.49	0.04294	BGIOSGA020589
Biological process	GO:0009873	ethylene-activated signaling pathway	43	1	1.1	0.04449	BGIOSGA004316
Biological process	GO:0007017	microtubule-based process	277	1	7.09	0.04449	BGIOSGA013641
Biological process	GO:0072528	pyrimidine-containing compound biosynthetic process	146	1	3.74	0.04469	BGIOSGA005663
Biological process	GO:0044743	intracellular protein transmembrane import	101	1	2.58	0.04497	BGIOSGA026396
Biological process	GO:0033043	regulation of organelle organization	195	1	4.99	0.04562	BGIOSGA034906
Biological process	GO:0007276	gamete generation	126	1	3.22	0.04828	BGIOSGA003185
Biological process	GO:0055129	L-proline biosynthetic process	5	1	0.13	0.05	BGIOSGA010154
Cellular component	GO:0044464	cell part	24833	521	540.64	4.5e-05	BGIOSGA000046;BGIOSGA000085;BGIOSGA000090;BGIOSGA000097;BGIOSGA000253;BGIOSGA000254;BGIOSGA000270;BGIOSGA000328;BGIOSGA000374;BGIOSGA000430;BGIOSGA000438;BGIOSGA000662;BGIOSGA000825;BGIOSGA000833;BGIOSGA000855;BGIOSGA000988;BGIOSGA001018;BGIOSGA001069;BGIOSGA001122;BGIOSGA001181;BGIOSGA001210;BGIOSGA001301;BGIOSGA001327;BGIOSGA001587;BGIOSGA001637;BGIOSGA001826;BGIOSGA002003;BGIOSGA002067;BGIOSGA…
Cellular component	GO:0005622	intracellular	24060	500	523.81	0.04985	BGIOSGA000046;BGIOSGA000085;BGIOSGA000090;BGIOSGA000097;BGIOSGA000253;BGIOSGA000254;BGIOSGA000270;BGIOSGA000328;BGIOSGA000374;BGIOSGA000430;BGIOSGA000438;BGIOSGA000662;BGIOSGA000825;BGIOSGA000833;BGIOSGA000855;BGIOSGA000988;BGIOSGA001069;BGIOSGA001122;BGIOSGA001181;BGIOSGA001210;BGIOSGA001301;BGIOSGA001327;BGIOSGA001637;BGIOSGA001826;BGIOSGA002003;BGIOSGA002074;BGIOSGA002093;BGIOSGA002233;BGIOSGA…
Cellular component	GO:0016023	cytoplasmic membrane-bounded vesicle	7020	178	152.83	1.1e-28	BGIOSGA000328;BGIOSGA000662;BGIOSGA001301;BGIOSGA001826;BGIOSGA002003;BGIOSGA002233;BGIOSGA002447;BGIOSGA002477;BGIOSGA002840;BGIOSGA002841;BGIOSGA003051;BGIOSGA003053;BGIOSGA003258;BGIOSGA003400;BGIOSGA003401;BGIOSGA003484;BGIOSGA003715;BGIOSGA003766;BGIOSGA004510;BGIOSGA004712;BGIOSGA004724;BGIOSGA004917;BGIOSGA004938;BGIOSGA005228;BGIOSGA005648;BGIOSGA005650;BGIOSGA005679;BGIOSGA005838;BGIOSGA…
Cellular component	GO:0005886	plasma membrane	2789	83	60.72	1.5e-17	BGIOSGA000825;BGIOSGA001018;BGIOSGA001181;BGIOSGA001587;BGIOSGA002067;BGIOSGA002461;BGIOSGA002757;BGIOSGA003705;BGIOSGA003826;BGIOSGA004209;BGIOSGA004591;BGIOSGA004890;BGIOSGA004891;BGIOSGA004903;BGIOSGA006055;BGIOSGA006675;BGIOSGA006976;BGIOSGA007251;BGIOSGA007811;BGIOSGA008724;BGIOSGA008888;BGIOSGA009297;BGIOSGA009904;BGIOSGA009926;BGIOSGA010153;BGIOSGA010210;BGIOSGA011277;BGIOSGA011365;BGIOSGA…
Cellular component	GO:0005634	nucleus	3509	57	76.39	2e-11	BGIOSGA000097;BGIOSGA000374;BGIOSGA000430;BGIOSGA001327;BGIOSGA002074;BGIOSGA002833;BGIOSGA003013;BGIOSGA003185;BGIOSGA004435;BGIOSGA004768;BGIOSGA005185;BGIOSGA006362;BGIOSGA006904;BGIOSGA007251;BGIOSGA007838;BGIOSGA008478;BGIOSGA008720;BGIOSGA008740;BGIOSGA010605;BGIOSGA010939;BGIOSGA010985;BGIOSGA011298;BGIOSGA011328;BGIOSGA011521;BGIOSGA013300;BGIOSGA014527;BGIOSGA015162;BGIOSGA015967;BGIOSGA…
Cellular component	GO:0005773	vacuole	970	40	21.12	6.5e-07	BGIOSGA000662;BGIOSGA000855;BGIOSGA001122;BGIOSGA002461;BGIOSGA002796;BGIOSGA003766;BGIOSGA003826;BGIOSGA004209;BGIOSGA004903;BGIOSGA005446;BGIOSGA006055;BGIOSGA006675;BGIOSGA006976;BGIOSGA007251;BGIOSGA007257;BGIOSGA008724;BGIOSGA009904;BGIOSGA010210;BGIOSGA012359;BGIOSGA013962;BGIOSGA014641;BGIOSGA014735;BGIOSGA015031;BGIOSGA015967;BGIOSGA016118;BGIOSGA017235;BGIOSGA019954;BGIOSGA020130;BGIOSGA…
Cellular component	GO:0005576	extracellular region	846	30	18.42	0.01591	BGIOSGA002233;BGIOSGA002477;BGIOSGA004108;BGIOSGA004724;BGIOSGA004903;BGIOSGA007257;BGIOSGA008685;BGIOSGA009926;BGIOSGA010003;BGIOSGA010007;BGIOSGA010153;BGIOSGA011085;BGIOSGA013763;BGIOSGA013860;BGIOSGA016782;BGIOSGA019394;BGIOSGA020292;BGIOSGA021064;BGIOSGA021069;BGIOSGA023598;BGIOSGA028722;BGIOSGA029174;BGIOSGA029550;BGIOSGA031133;BGIOSGA031590;BGIOSGA032274;BGIOSGA033188;BGIOSGA035696;BGIOSGA…
Cellular component	GO:0005618	cell wall	907	23	19.75	7.3e-05	BGIOSGA004108;BGIOSGA004591;BGIOSGA004768;BGIOSGA007251;BGIOSGA007953;BGIOSGA010003;BGIOSGA010007;BGIOSGA010770;BGIOSGA011085;BGIOSGA014893;BGIOSGA015162;BGIOSGA017351;BGIOSGA018072;BGIOSGA019845;BGIOSGA021064;BGIOSGA021069;BGIOSGA026396;BGIOSGA028722;BGIOSGA031290;BGIOSGA031590;BGIOSGA033188;BGIOSGA035372;BGIOSGA035696
Cellular component	GO:0005829	cytosol	1286	23	28	0.00045	BGIOSGA001210;BGIOSGA005477;BGIOSGA009926;BGIOSGA010605;BGIOSGA010770;BGIOSGA013962;BGIOSGA014224;BGIOSGA014295;BGIOSGA015162;BGIOSGA016633;BGIOSGA017121;BGIOSGA020130;BGIOSGA020486;BGIOSGA022620;BGIOSGA024301;BGIOSGA025452;BGIOSGA026922;BGIOSGA032012;BGIOSGA032270;BGIOSGA032274;BGIOSGA033092;BGIOSGA033858;Oryza_sativa_newGene_34662
Cellular component	GO:0012505	endomembrane system	1263	20	27.5	0.01531	BGIOSGA004316;BGIOSGA006055;BGIOSGA007251;BGIOSGA009273;BGIOSGA010985;BGIOSGA013742;BGIOSGA014735;BGIOSGA015093;BGIOSGA015094;BGIOSGA015162;BGIOSGA016443;BGIOSGA017235;BGIOSGA017609;BGIOSGA020486;BGIOSGA027932;BGIOSGA029583;BGIOSGA029584;BGIOSGA032270;BGIOSGA034952;BGIOSGA037617
Cellular component	GO:0048046	apoplast	470	17	10.23	0.00121	BGIOSGA004108;BGIOSGA004724;BGIOSGA004903;BGIOSGA009926;BGIOSGA010003;BGIOSGA010007;BGIOSGA010153;BGIOSGA011085;BGIOSGA013763;BGIOSGA019394;BGIOSGA021064;BGIOSGA021069;BGIOSGA023598;BGIOSGA032274;BGIOSGA033188;BGIOSGA035696;BGIOSGA037228
Cellular component	GO:0005777	peroxisome	248	15	5.4	0.00621	BGIOSGA000438;BGIOSGA007953;BGIOSGA011432;BGIOSGA011953;BGIOSGA012054;BGIOSGA012446;BGIOSGA012483;BGIOSGA012527;BGIOSGA014839;BGIOSGA016633;BGIOSGA018751;BGIOSGA019284;BGIOSGA021280;BGIOSGA024190;BGIOSGA029361
Cellular component	GO:0044437	vacuolar part	310	15	6.75	0.00715	BGIOSGA001122;BGIOSGA002461;BGIOSGA003826;BGIOSGA006055;BGIOSGA008724;BGIOSGA009904;BGIOSGA012359;BGIOSGA014641;BGIOSGA015031;BGIOSGA017235;BGIOSGA027468;BGIOSGA029361;BGIOSGA029550;Oryza_sativa_newGene_23389;Oryza_sativa_newGene_8746
Cellular component	GO:0005774	vacuolar membrane	301	14	6.55	0.00043	BGIOSGA001122;BGIOSGA002461;BGIOSGA003826;BGIOSGA006055;BGIOSGA008724;BGIOSGA009904;BGIOSGA014641;BGIOSGA015031;BGIOSGA017235;BGIOSGA027468;BGIOSGA029361;BGIOSGA029550;Oryza_sativa_newGene_23389;Oryza_sativa_newGene_8746
Cellular component	GO:0009570	chloroplast stroma	701	13	15.26	4.8e-05	BGIOSGA001637;BGIOSGA005663;BGIOSGA006344;BGIOSGA007799;BGIOSGA009926;BGIOSGA010153;BGIOSGA012156;BGIOSGA013214;BGIOSGA019114;BGIOSGA031290;BGIOSGA032012;BGIOSGA034526;BGIOSGA038810
Cellular component	GO:0005783	endoplasmic reticulum	599	12	13.04	0.00066	BGIOSGA004316;BGIOSGA006055;BGIOSGA007251;BGIOSGA009273;BGIOSGA010985;BGIOSGA013742;BGIOSGA014735;BGIOSGA015162;BGIOSGA029583;BGIOSGA029584;BGIOSGA032270;BGIOSGA034952
Cellular component	GO:0005794	Golgi apparatus	568	11	12.37	6.3e-05	BGIOSGA004316;BGIOSGA006055;BGIOSGA015093;BGIOSGA015094;BGIOSGA016443;BGIOSGA017235;BGIOSGA017609;BGIOSGA020486;BGIOSGA027932;BGIOSGA029583;BGIOSGA029584
Cellular component	GO:0009941	chloroplast envelope	654	10	14.24	0.00037	BGIOSGA007799;BGIOSGA009926;BGIOSGA011859;BGIOSGA012156;BGIOSGA014735;BGIOSGA028416;BGIOSGA029361;BGIOSGA031290;BGIOSGA031464;BGIOSGA032012
Cellular component	GO:0009505	plant-type cell wall	299	8	6.51	0.00572	BGIOSGA010770;BGIOSGA014893;BGIOSGA019845;BGIOSGA021064;BGIOSGA026396;BGIOSGA031290;BGIOSGA033188;BGIOSGA035696
Cellular component	GO:0031974	membrane-enclosed lumen	845	8	18.4	0.0183	BGIOSGA003185;BGIOSGA007251;BGIOSGA010154;BGIOSGA012359;BGIOSGA016633;BGIOSGA022620;Oryza_sativa_newGene_23389;Oryza_sativa_newGene_50881
Cellular component	GO:0070013	intracellular organelle lumen	830	8	18.07	0.02351	BGIOSGA003185;BGIOSGA007251;BGIOSGA010154;BGIOSGA012359;BGIOSGA016633;BGIOSGA022620;Oryza_sativa_newGene_23389;Oryza_sativa_newGene_50881
Cellular component	GO:0043233	organelle lumen	830	8	18.07	0.02351	BGIOSGA003185;BGIOSGA007251;BGIOSGA010154;BGIOSGA012359;BGIOSGA016633;BGIOSGA022620;Oryza_sativa_newGene_23389;Oryza_sativa_newGene_50881
Cellular component	GO:0005856	cytoskeleton	330	6	7.18	0.0484	BGIOSGA004209;BGIOSGA007953;BGIOSGA013641;BGIOSGA014614;BGIOSGA031534;Oryza_sativa_newGene_23389
Cellular component	GO:0019866	organelle inner membrane	296	5	6.44	0.03771	BGIOSGA002093;BGIOSGA011859;BGIOSGA018290;BGIOSGA031464;Oryza_sativa_newGene_32770
Cellular component	GO:0005874	microtubule	159	4	3.46	0.00062	BGIOSGA004209;BGIOSGA007953;BGIOSGA013641;Oryza_sativa_newGene_23389
Cellular component	GO:0044430	cytoskeletal part	280	4	6.1	0.01033	BGIOSGA004209;BGIOSGA007953;BGIOSGA013641;Oryza_sativa_newGene_23389
Cellular component	GO:0000325	plant-type vacuole	116	4	2.53	0.02699	BGIOSGA001122;BGIOSGA003826;BGIOSGA009904;BGIOSGA015031
Cellular component	GO:0031981	nuclear lumen	714	4	15.54	0.0327	BGIOSGA003185;BGIOSGA007251;BGIOSGA016633;Oryza_sativa_newGene_50881
Cellular component	GO:0005730	nucleolus	489	3	10.65	0.00011	BGIOSGA003185;BGIOSGA007251;BGIOSGA016633
Cellular component	GO:0000151	ubiquitin ligase complex	244	3	5.31	0.01014	BGIOSGA006299;BGIOSGA019169;BGIOSGA030660
Cellular component	GO:0005743	mitochondrial inner membrane	220	3	4.79	0.02488	BGIOSGA002093;BGIOSGA018290;Oryza_sativa_newGene_32770
Cellular component	GO:0044455	mitochondrial membrane part	151	2	3.29	0.00631	BGIOSGA018290;Oryza_sativa_newGene_32770
Cellular component	GO:0005775	vacuolar lumen	10	2	0.22	0.02795	BGIOSGA012359;Oryza_sativa_newGene_23389
Cellular component	GO:0031225	anchored component of membrane	97	2	2.11	0.02851	BGIOSGA002067;BGIOSGA013712
Cellular component	GO:0043190	ATP-binding cassette (ABC) transporter complex	22	1	0.48	0.0003	BGIOSGA006675
Cellular component	GO:0031461	cullin-RING ubiquitin ligase complex	141	1	3.07	0.00266	BGIOSGA019169
Cellular component	GO:0009504	cell plate	25	1	0.54	0.00305	BGIOSGA004209
Cellular component	GO:0046930	pore complex	41	1	0.89	0.01309	BGIOSGA037617
Cellular component	GO:0008287	protein serine/threonine phosphatase complex	45	1	0.98	0.01604	BGIOSGA016633
Cellular component	GO:1903293	phosphatase complex	45	1	0.98	0.01604	BGIOSGA016633
Cellular component	GO:0080008	Cul4-RING E3 ubiquitin ligase complex	85	1	1.85	0.01719	BGIOSGA019169
Cellular component	GO:0015629	actin cytoskeleton	65	1	1.42	0.02739	BGIOSGA031534
Cellular component	GO:0005788	endoplasmic reticulum lumen	19	1	0.41	0.03169	BGIOSGA007251
Cellular component	GO:0005776	autophagic vacuole	11	1	0.24	0.03842	Oryza_sativa_newGene_23389
Cellular component	GO:0005875	microtubule associated complex	101	1	2.2	0.04457	BGIOSGA013641
Molecular function	GO:0000166	nucleotide binding	5745	100	144.19	0.00019	BGIOSGA000833;BGIOSGA001210;BGIOSGA001227;BGIOSGA001229;BGIOSGA001444;BGIOSGA001826;BGIOSGA002003;BGIOSGA002233;BGIOSGA002724;BGIOSGA003046;BGIOSGA003221;BGIOSGA003247;BGIOSGA004055;BGIOSGA004209;BGIOSGA004262;BGIOSGA004269;BGIOSGA004938;BGIOSGA005477;BGIOSGA006330;BGIOSGA006332;BGIOSGA006675;BGIOSGA007251;BGIOSGA007811;BGIOSGA007953;BGIOSGA008010;BGIOSGA008174;BGIOSGA008184;BGIOSGA008724;BGIOSGA…
Molecular function	GO:0043168	anion binding	5255	97	131.89	6.9e-05	BGIOSGA000833;BGIOSGA001227;BGIOSGA001229;BGIOSGA001444;BGIOSGA001826;BGIOSGA002003;BGIOSGA002212;BGIOSGA002233;BGIOSGA002724;BGIOSGA003221;BGIOSGA003247;BGIOSGA003309;BGIOSGA003310;BGIOSGA004209;BGIOSGA004262;BGIOSGA004269;BGIOSGA004938;BGIOSGA006330;BGIOSGA006332;BGIOSGA006675;BGIOSGA007251;BGIOSGA007811;BGIOSGA008010;BGIOSGA008174;BGIOSGA008184;BGIOSGA008724;BGIOSGA009667;BGIOSGA009672;BGIOSGA…
Molecular function	GO:0032553	ribonucleotide binding	4660	74	116.96	0.03055	BGIOSGA000833;BGIOSGA001227;BGIOSGA001229;BGIOSGA001444;BGIOSGA001826;BGIOSGA002003;BGIOSGA002724;BGIOSGA003221;BGIOSGA004209;BGIOSGA004262;BGIOSGA004269;BGIOSGA004938;BGIOSGA006330;BGIOSGA006332;BGIOSGA006675;BGIOSGA007251;BGIOSGA007811;BGIOSGA008010;BGIOSGA008174;BGIOSGA008184;BGIOSGA008724;BGIOSGA009926;BGIOSGA010330;BGIOSGA010605;BGIOSGA010942;BGIOSGA011002;BGIOSGA011196;BGIOSGA011432;BGIOSGA…
Molecular function	GO:0032555	purine ribonucleotide binding	4604	72	115.55	0.009	BGIOSGA000833;BGIOSGA001227;BGIOSGA001229;BGIOSGA001444;BGIOSGA001826;BGIOSGA002003;BGIOSGA002724;BGIOSGA003221;BGIOSGA004209;BGIOSGA004262;BGIOSGA004269;BGIOSGA004938;BGIOSGA006330;BGIOSGA006332;BGIOSGA006675;BGIOSGA007251;BGIOSGA007811;BGIOSGA008010;BGIOSGA008174;BGIOSGA008184;BGIOSGA008724;BGIOSGA009926;BGIOSGA010330;BGIOSGA010605;BGIOSGA010942;BGIOSGA011002;BGIOSGA011196;BGIOSGA011432;BGIOSGA…
Molecular function	GO:0032550	purine ribonucleoside binding	4603	72	115.53	0.00919	BGIOSGA000833;BGIOSGA001227;BGIOSGA001229;BGIOSGA001444;BGIOSGA001826;BGIOSGA002003;BGIOSGA002724;BGIOSGA003221;BGIOSGA004209;BGIOSGA004262;BGIOSGA004269;BGIOSGA004938;BGIOSGA006330;BGIOSGA006332;BGIOSGA006675;BGIOSGA007251;BGIOSGA007811;BGIOSGA008010;BGIOSGA008174;BGIOSGA008184;BGIOSGA008724;BGIOSGA009926;BGIOSGA010330;BGIOSGA010605;BGIOSGA010942;BGIOSGA011002;BGIOSGA011196;BGIOSGA011432;BGIOSGA…
Molecular function	GO:0030554	adenyl nucleotide binding	4368	71	109.63	0.0052	BGIOSGA001227;BGIOSGA001229;BGIOSGA001444;BGIOSGA001826;BGIOSGA002003;BGIOSGA002724;BGIOSGA003221;BGIOSGA004055;BGIOSGA004262;BGIOSGA004269;BGIOSGA004938;BGIOSGA006330;BGIOSGA006332;BGIOSGA006675;BGIOSGA007251;BGIOSGA007811;BGIOSGA008010;BGIOSGA008174;BGIOSGA008184;BGIOSGA008724;BGIOSGA009926;BGIOSGA010330;BGIOSGA010605;BGIOSGA010942;BGIOSGA011002;BGIOSGA011196;BGIOSGA011432;BGIOSGA012359;BGIOSGA…
Molecular function	GO:0032559	adenyl ribonucleotide binding	4317	69	108.35	0.01115	BGIOSGA001227;BGIOSGA001229;BGIOSGA001444;BGIOSGA001826;BGIOSGA002003;BGIOSGA002724;BGIOSGA003221;BGIOSGA004262;BGIOSGA004269;BGIOSGA004938;BGIOSGA006330;BGIOSGA006332;BGIOSGA006675;BGIOSGA007251;BGIOSGA007811;BGIOSGA008010;BGIOSGA008174;BGIOSGA008184;BGIOSGA008724;BGIOSGA009926;BGIOSGA010330;BGIOSGA010605;BGIOSGA010942;BGIOSGA011002;BGIOSGA011196;BGIOSGA011432;BGIOSGA012359;BGIOSGA012501;BGIOSGA…
Molecular function	GO:0005524	ATP binding	3682	64	92.41	1.1e-10	BGIOSGA001227;BGIOSGA001229;BGIOSGA001444;BGIOSGA001826;BGIOSGA002003;BGIOSGA002724;BGIOSGA003221;BGIOSGA004262;BGIOSGA004269;BGIOSGA004938;BGIOSGA006330;BGIOSGA006332;BGIOSGA006675;BGIOSGA007251;BGIOSGA007811;BGIOSGA008010;BGIOSGA008174;BGIOSGA008184;BGIOSGA008724;BGIOSGA009926;BGIOSGA010330;BGIOSGA010605;BGIOSGA010942;BGIOSGA011002;BGIOSGA011196;BGIOSGA011432;BGIOSGA012359;BGIOSGA012501;BGIOSGA…
Molecular function	GO:0003700	sequence-specific DNA binding transcription factor activity	1037	39	26.03	6.2e-08	BGIOSGA000430;BGIOSGA001069;BGIOSGA001327;BGIOSGA002913;BGIOSGA004404;BGIOSGA004701;BGIOSGA005551;BGIOSGA006362;BGIOSGA007726;BGIOSGA007838;BGIOSGA008422;BGIOSGA008478;BGIOSGA008720;BGIOSGA008740;BGIOSGA009118;BGIOSGA011298;BGIOSGA011328;BGIOSGA013300;BGIOSGA014527;BGIOSGA016313;BGIOSGA016852;BGIOSGA017262;BGIOSGA017525;BGIOSGA018654;BGIOSGA019110;BGIOSGA019942;BGIOSGA020887;BGIOSGA020889;BGIOSGA…
Molecular function	GO:0016705	oxidoreductase activity, acting on paired donors, with incorporation or reduction of molecular oxygen	727	37	18.25	0.00176	BGIOSGA002149;BGIOSGA003051;BGIOSGA003053;BGIOSGA003247;BGIOSGA003483;BGIOSGA003715;BGIOSGA004485;BGIOSGA005991;BGIOSGA007359;BGIOSGA007682;BGIOSGA007684;BGIOSGA007685;BGIOSGA007799;BGIOSGA008267;BGIOSGA010447;BGIOSGA010503;BGIOSGA011197;BGIOSGA011508;BGIOSGA012156;BGIOSGA013059;BGIOSGA014735;BGIOSGA015508;BGIOSGA016717;BGIOSGA018026;BGIOSGA018595;BGIOSGA020333;BGIOSGA021189;BGIOSGA024305;BGIOSGA…
Molecular function	GO:0009055	electron carrier activity	821	36	20.61	0.02715	BGIOSGA003051;BGIOSGA003053;BGIOSGA003715;BGIOSGA007359;BGIOSGA007682;BGIOSGA007684;BGIOSGA007685;BGIOSGA007799;BGIOSGA008267;BGIOSGA009667;BGIOSGA009672;BGIOSGA010447;BGIOSGA011197;BGIOSGA011508;BGIOSGA012156;BGIOSGA013059;BGIOSGA014295;BGIOSGA015112;BGIOSGA016717;BGIOSGA017684;BGIOSGA018026;BGIOSGA018595;BGIOSGA020667;BGIOSGA021189;BGIOSGA024305;BGIOSGA025184;BGIOSGA025294;BGIOSGA025520;BGIOSGA…
Molecular function	GO:0005506	iron ion binding	681	35	17.09	0.00668	BGIOSGA003051;BGIOSGA003053;BGIOSGA003715;BGIOSGA004485;BGIOSGA007359;BGIOSGA007682;BGIOSGA007684;BGIOSGA007685;BGIOSGA007799;BGIOSGA008267;BGIOSGA009667;BGIOSGA009672;BGIOSGA010447;BGIOSGA011197;BGIOSGA011508;BGIOSGA012156;BGIOSGA013059;BGIOSGA013393;BGIOSGA016717;BGIOSGA017684;BGIOSGA018026;BGIOSGA018595;BGIOSGA021189;BGIOSGA023093;BGIOSGA024305;BGIOSGA025520;BGIOSGA026210;BGIOSGA026212;BGIOSGA…
Molecular function	GO:0005515	protein binding	1931	32	48.47	3.5e-05	BGIOSGA000097;BGIOSGA002074;BGIOSGA002212;BGIOSGA002833;BGIOSGA003013;BGIOSGA003258;BGIOSGA004209;BGIOSGA004435;BGIOSGA004540;BGIOSGA007953;BGIOSGA010939;BGIOSGA011531;BGIOSGA012527;BGIOSGA013593;BGIOSGA013641;BGIOSGA014622;BGIOSGA014662;BGIOSGA016651;BGIOSGA016903;BGIOSGA017262;BGIOSGA019301;BGIOSGA020486;BGIOSGA020539;BGIOSGA021849;BGIOSGA028762;BGIOSGA028855;BGIOSGA030999;BGIOSGA031534;BGIOSGA…
Molecular function	GO:0004674	protein serine/threonine kinase activity	1792	30	44.98	3.3e-06	BGIOSGA001444;BGIOSGA002003;BGIOSGA002724;BGIOSGA003221;BGIOSGA004269;BGIOSGA004938;BGIOSGA007811;BGIOSGA010605;BGIOSGA015998;BGIOSGA017631;BGIOSGA018413;BGIOSGA018414;BGIOSGA019120;BGIOSGA019490;BGIOSGA019492;BGIOSGA020130;BGIOSGA021839;BGIOSGA024155;BGIOSGA024884;BGIOSGA024885;BGIOSGA025873;BGIOSGA027060;BGIOSGA027144;BGIOSGA028353;BGIOSGA028995;BGIOSGA029642;BGIOSGA030052;BGIOSGA034733;BGIOSGA…
Molecular function	GO:0020037	heme binding	747	29	18.75	5.8e-05	BGIOSGA003051;BGIOSGA003053;BGIOSGA003400;BGIOSGA003401;BGIOSGA003715;BGIOSGA007359;BGIOSGA007682;BGIOSGA007684;BGIOSGA007685;BGIOSGA007799;BGIOSGA008267;BGIOSGA010447;BGIOSGA011197;BGIOSGA011508;BGIOSGA012156;BGIOSGA013059;BGIOSGA016717;BGIOSGA018026;BGIOSGA018595;BGIOSGA021189;BGIOSGA021464;BGIOSGA024305;BGIOSGA026210;BGIOSGA026212;BGIOSGA026711;BGIOSGA028966;BGIOSGA029361;BGIOSGA031521;BGIOSGA…
Molecular function	GO:0004497	monooxygenase activity	526	29	13.2	0.00089	BGIOSGA003051;BGIOSGA003053;BGIOSGA003247;BGIOSGA003715;BGIOSGA007359;BGIOSGA007682;BGIOSGA007684;BGIOSGA007685;BGIOSGA007799;BGIOSGA008267;BGIOSGA008436;BGIOSGA010447;BGIOSGA011197;BGIOSGA011508;BGIOSGA011859;BGIOSGA011880;BGIOSGA013059;BGIOSGA014735;BGIOSGA016717;BGIOSGA018026;BGIOSGA018595;BGIOSGA021189;BGIOSGA024305;BGIOSGA026210;BGIOSGA026212;BGIOSGA026711;BGIOSGA028966;BGIOSGA031521;BGIOSGA…
Molecular function	GO:0016757	transferase activity, transferring glycosyl groups	876	29	21.99	0.00597	BGIOSGA006260;BGIOSGA006344;BGIOSGA006809;BGIOSGA008488;BGIOSGA009079;BGIOSGA009100;BGIOSGA010770;BGIOSGA012172;BGIOSGA013588;BGIOSGA015093;BGIOSGA015094;BGIOSGA015346;BGIOSGA015952;BGIOSGA016443;BGIOSGA016782;BGIOSGA017609;BGIOSGA023687;BGIOSGA024622;BGIOSGA025952;BGIOSGA027932;BGIOSGA028193;BGIOSGA028416;BGIOSGA028475;BGIOSGA028637;BGIOSGA028915;BGIOSGA029583;BGIOSGA029584;BGIOSGA034508;BGIOSGA…
Molecular function	GO:0016758	transferase activity, transferring hexosyl groups	656	25	16.46	7.4e-06	BGIOSGA006344;BGIOSGA006809;BGIOSGA008488;BGIOSGA009079;BGIOSGA009100;BGIOSGA010770;BGIOSGA013588;BGIOSGA015093;BGIOSGA015094;BGIOSGA015346;BGIOSGA016443;BGIOSGA016782;BGIOSGA017609;BGIOSGA023687;BGIOSGA024622;BGIOSGA025952;BGIOSGA027932;BGIOSGA028193;BGIOSGA028416;BGIOSGA028475;BGIOSGA028637;BGIOSGA028915;BGIOSGA029583;BGIOSGA029584;BGIOSGA034508
Molecular function	GO:0043565	sequence-specific DNA binding	567	25	14.23	0.00555	BGIOSGA000430;BGIOSGA001069;BGIOSGA001327;BGIOSGA002913;BGIOSGA004404;BGIOSGA004701;BGIOSGA005551;BGIOSGA007726;BGIOSGA007838;BGIOSGA008720;BGIOSGA009118;BGIOSGA013300;BGIOSGA014527;BGIOSGA016852;BGIOSGA019110;BGIOSGA019942;BGIOSGA020887;BGIOSGA020889;BGIOSGA021054;BGIOSGA026766;BGIOSGA027558;BGIOSGA028831;BGIOSGA034615;BGIOSGA035289;BGIOSGA036759
Molecular function	GO:0050662	coenzyme binding	556	22	13.95	0.00012	BGIOSGA002233;BGIOSGA003247;BGIOSGA007953;BGIOSGA009667;BGIOSGA009672;BGIOSGA016782;BGIOSGA017405;BGIOSGA017407;BGIOSGA018290;BGIOSGA018751;BGIOSGA019284;BGIOSGA020486;BGIOSGA021064;BGIOSGA021069;BGIOSGA021280;BGIOSGA021670;BGIOSGA021675;BGIOSGA022620;BGIOSGA025294;BGIOSGA025520;BGIOSGA032502;BGIOSGA032923
Molecular function	GO:0004553	hydrolase activity, hydrolyzing O-glycosyl compounds	574	22	14.41	0.00458	BGIOSGA002447;BGIOSGA006344;BGIOSGA011085;BGIOSGA012736;BGIOSGA013712;BGIOSGA013860;BGIOSGA014721;BGIOSGA014723;BGIOSGA014893;BGIOSGA019479;BGIOSGA019954;BGIOSGA020292;BGIOSGA023598;BGIOSGA024622;BGIOSGA026396;BGIOSGA028915;BGIOSGA029550;BGIOSGA031133;BGIOSGA032920;BGIOSGA033092;BGIOSGA033188;BGIOSGA035696
Molecular function	GO:0003682	chromatin binding	416	19	10.44	1.2e-07	BGIOSGA002215;BGIOSGA002421;BGIOSGA002469;BGIOSGA007162;BGIOSGA008698;BGIOSGA010125;BGIOSGA014440;BGIOSGA014483;BGIOSGA016313;BGIOSGA019110;BGIOSGA022169;BGIOSGA022174;BGIOSGA023442;BGIOSGA024099;BGIOSGA026525;BGIOSGA026527;BGIOSGA035676;BGIOSGA035999;BGIOSGA036408
Molecular function	GO:0005507	copper ion binding	341	14	8.56	0.00215	BGIOSGA004108;BGIOSGA004724;BGIOSGA008724;BGIOSGA009926;BGIOSGA012380;BGIOSGA015112;BGIOSGA016903;BGIOSGA019394;BGIOSGA020667;BGIOSGA030938;BGIOSGA035740;BGIOSGA035981;BGIOSGA037228;BGIOSGA037632
Molecular function	GO:0050660	flavin adenine dinucleotide binding	215	14	5.4	0.01201	BGIOSGA002233;BGIOSGA003247;BGIOSGA009667;BGIOSGA009672;BGIOSGA016782;BGIOSGA018290;BGIOSGA018751;BGIOSGA019284;BGIOSGA021064;BGIOSGA021069;BGIOSGA021280;BGIOSGA025294;BGIOSGA025520;BGIOSGA032502
Molecular function	GO:0046983	protein dimerization activity	794	12	19.93	0.00518	BGIOSGA000097;BGIOSGA002074;BGIOSGA002833;BGIOSGA003013;BGIOSGA004435;BGIOSGA004540;BGIOSGA016651;BGIOSGA017262;BGIOSGA019301;BGIOSGA020486;BGIOSGA021849;BGIOSGA028855
Molecular function	GO:0016616	oxidoreductase activity, acting on the CH-OH group of donors, NAD or NADP as acceptor	266	12	6.68	0.01089	BGIOSGA002233;BGIOSGA003046;BGIOSGA004108;BGIOSGA007953;BGIOSGA010125;BGIOSGA016782;BGIOSGA020040;BGIOSGA021064;BGIOSGA021069;BGIOSGA022620;BGIOSGA025294;BGIOSGA031290
Molecular function	GO:0008194	UDP-glycosyltransferase activity	280	12	7.03	0.0299	BGIOSGA006809;BGIOSGA008488;BGIOSGA009079;BGIOSGA010770;BGIOSGA015093;BGIOSGA015094;BGIOSGA015346;BGIOSGA023687;BGIOSGA028416;BGIOSGA028637;BGIOSGA029583;BGIOSGA029584
Molecular function	GO:0005509	calcium ion binding	490	12	12.3	0.0457	BGIOSGA003826;BGIOSGA003915;BGIOSGA008612;BGIOSGA014735;BGIOSGA016668;BGIOSGA018154;BGIOSGA018290;BGIOSGA018322;BGIOSGA023598;BGIOSGA026494;BGIOSGA032014;BGIOSGA033858
Molecular function	GO:0016298	lipase activity	130	10	3.26	0.02084	BGIOSGA003169;BGIOSGA004005;BGIOSGA010533;BGIOSGA013962;BGIOSGA014128;BGIOSGA014213;BGIOSGA017121;BGIOSGA035641;BGIOSGA035655;BGIOSGA035656
Molecular function	GO:0008509	anion transmembrane transporter activity	224	9	5.62	0.00748	BGIOSGA001122;BGIOSGA002093;BGIOSGA003961;BGIOSGA015031;BGIOSGA015195;BGIOSGA016449;BGIOSGA022961;BGIOSGA027829;BGIOSGA031000
Molecular function	GO:0030246	carbohydrate binding	470	9	11.8	0.01963	BGIOSGA002724;BGIOSGA011085;BGIOSGA016537;BGIOSGA024884;BGIOSGA024885;BGIOSGA027932;BGIOSGA028416;BGIOSGA028995;BGIOSGA032274
Molecular function	GO:0016706	oxidoreductase activity, acting on paired donors, with incorporation or reduction of molecular oxygen, 2-oxoglutarate as one donor, and incorporation of one atom each of oxygen into both donors	162	8	4.07	0.00203	BGIOSGA002149;BGIOSGA003483;BGIOSGA004485;BGIOSGA005991;BGIOSGA015508;BGIOSGA020333;BGIOSGA025001;BGIOSGA031418
Molecular function	GO:0046873	metal ion transmembrane transporter activity	220	7	5.52	0.00586	BGIOSGA009297;BGIOSGA013593;BGIOSGA016903;BGIOSGA020589;BGIOSGA022961;BGIOSGA025476;Oryza_sativa_newGene_8746
Molecular function	GO:0043531	ADP binding	772	7	19.38	0.02937	BGIOSGA001826;BGIOSGA021356;BGIOSGA021483;BGIOSGA032493;BGIOSGA036090;BGIOSGA037963;Oryza_sativa_newGene_34112
Molecular function	GO:0016623	oxidoreductase activity, acting on the aldehyde or oxo group of donors, oxygen as acceptor	16	6	0.4	0.00268	BGIOSGA009667;BGIOSGA009672;BGIOSGA010003;BGIOSGA010007;BGIOSGA025520;BGIOSGA032502
Molecular function	GO:0008378	galactosyltransferase activity	64	6	1.61	0.03469	BGIOSGA017609;BGIOSGA023687;BGIOSGA024622;BGIOSGA027932;BGIOSGA028416;BGIOSGA028915
Molecular function	GO:0004601	peroxidase activity	252	5	6.32	8.1e-09	BGIOSGA003400;BGIOSGA003401;BGIOSGA021464;BGIOSGA029361;BGIOSGA033858
Molecular function	GO:0004722	protein serine/threonine phosphatase activity	106	5	2.66	1.6e-05	BGIOSGA011032;BGIOSGA017524;BGIOSGA028360;BGIOSGA030517;BGIOSGA035061
Molecular function	GO:0004806	triglyceride lipase activity	68	5	1.71	0.00965	BGIOSGA003169;BGIOSGA004005;BGIOSGA035641;BGIOSGA035655;BGIOSGA035656
Molecular function	GO:0008092	cytoskeletal protein binding	212	5	5.32	0.01436	BGIOSGA007953;BGIOSGA013641;BGIOSGA014662;BGIOSGA028762;BGIOSGA031534
Molecular function	GO:0015405	P-P-bond-hydrolysis-driven transmembrane transporter activity	289	5	7.25	0.02416	BGIOSGA004262;BGIOSGA006675;BGIOSGA014966;BGIOSGA016903;BGIOSGA020589
Molecular function	GO:0015399	primary active transmembrane transporter activity	289	5	7.25	0.02416	BGIOSGA004262;BGIOSGA006675;BGIOSGA014966;BGIOSGA016903;BGIOSGA020589
Molecular function	GO:0015925	galactosidase activity	46	5	1.15	0.03445	BGIOSGA011085;BGIOSGA014893;BGIOSGA024622;BGIOSGA026396;BGIOSGA033188
Molecular function	GO:0004842	ubiquitin-protein transferase activity	264	4	6.63	0.00022	BGIOSGA006299;BGIOSGA023732;BGIOSGA030660;Oryza_sativa_newGene_10703
Molecular function	GO:0050502	cis-zeatin O-beta-D-glucosyltransferase activity	31	4	0.78	0.00107	BGIOSGA008488;BGIOSGA009079;BGIOSGA015346;BGIOSGA028637
Molecular function	GO:0016634	oxidoreductase activity, acting on the CH-CH group of donors, oxygen as acceptor	16	4	0.4	0.00229	BGIOSGA005663;BGIOSGA018751;BGIOSGA019284;BGIOSGA021280
Molecular function	GO:0050403	trans-zeatin O-beta-D-glucosyltransferase activity	29	4	0.73	0.00325	BGIOSGA008488;BGIOSGA009079;BGIOSGA015346;BGIOSGA028637
Molecular function	GO:0004252	serine-type endopeptidase activity	182	4	4.57	0.00346	BGIOSGA003258;BGIOSGA027108;BGIOSGA035372;Oryza_sativa_newGene_8746
Molecular function	GO:0008374	O-acyltransferase activity	56	4	1.41	0.00632	BGIOSGA016559;BGIOSGA016560;BGIOSGA017121;BGIOSGA032507
Molecular function	GO:0030145	manganese ion binding	64	4	1.61	0.0196	BGIOSGA005446;BGIOSGA010003;BGIOSGA010007;BGIOSGA013763
Molecular function	GO:0004527	exonuclease activity	102	4	2.56	0.02958	BGIOSGA016633;Oryza_sativa_newGene_26491;Oryza_sativa_newGene_26726;Oryza_sativa_newGene_47666
Molecular function	GO:0019899	enzyme binding	155	4	3.89	0.03375	BGIOSGA010939;BGIOSGA012527;BGIOSGA014622;BGIOSGA037617
Molecular function	GO:0004031	aldehyde oxidase activity	11	4	0.28	0.03729	BGIOSGA009667;BGIOSGA009672;BGIOSGA025520;BGIOSGA032502
Molecular function	GO:0018488	aryl-aldehyde oxidase activity	11	4	0.28	0.03729	BGIOSGA009667;BGIOSGA009672;BGIOSGA025520;BGIOSGA032502
Molecular function	GO:0004029	aldehyde dehydrogenase (NAD) activity	15	4	0.38	0.04874	BGIOSGA009667;BGIOSGA009672;BGIOSGA025520;BGIOSGA032502
Molecular function	GO:0016682	oxidoreductase activity, acting on diphenols and related substances as donors, oxygen as acceptor	61	3	1.53	7.3e-06	BGIOSGA004724;BGIOSGA019394;BGIOSGA037228
Molecular function	GO:0004197	cysteine-type endopeptidase activity	43	3	1.08	1.6e-05	BGIOSGA003766;BGIOSGA014128;BGIOSGA014213
Molecular function	GO:0005525	GTP binding	297	3	7.45	6.9e-05	BGIOSGA000833;BGIOSGA004209;BGIOSGA017746
Molecular function	GO:0003924	GTPase activity	154	3	3.87	0.0001	BGIOSGA000833;BGIOSGA004209;BGIOSGA017746
Molecular function	GO:0042802	identical protein binding	230	3	5.77	0.00012	BGIOSGA002212;BGIOSGA003258;BGIOSGA035372
Molecular function	GO:0045735	nutrient reservoir activity	82	3	2.06	0.00044	BGIOSGA010003;BGIOSGA010007;BGIOSGA013763
Molecular function	GO:0008168	methyltransferase activity	402	3	10.09	0.00136	BGIOSGA015677;BGIOSGA021554;BGIOSGA022802
Molecular function	GO:0052716	hydroquinone:oxygen oxidoreductase activity	31	3	0.78	0.00434	BGIOSGA004724;BGIOSGA019394;BGIOSGA037228
Molecular function	GO:0046915	transition metal ion transmembrane transporter activity	61	3	1.53	0.00482	BGIOSGA016903;BGIOSGA020589;BGIOSGA025476
Molecular function	GO:0045543	gibberellin 2-beta-dioxygenase activity	9	3	0.23	0.00677	BGIOSGA004485;BGIOSGA005991;BGIOSGA025001
Molecular function	GO:0005244	voltage-gated ion channel activity	59	3	1.48	0.00761	BGIOSGA009297;BGIOSGA013593;BGIOSGA015031
Molecular function	GO:0004557	alpha-galactosidase activity	9	3	0.23	0.01193	BGIOSGA024622;BGIOSGA026396;BGIOSGA033188
Molecular function	GO:0008081	phosphoric diester hydrolase activity	68	3	1.71	0.01654	BGIOSGA010533;BGIOSGA013962;BGIOSGA016300
Molecular function	GO:0015103	inorganic anion transmembrane transporter activity	89	3	2.23	0.01707	BGIOSGA001122;BGIOSGA015031;BGIOSGA027829
Molecular function	GO:0022836	gated channel activity	92	3	2.31	0.02632	BGIOSGA009297;BGIOSGA013593;BGIOSGA015031
Molecular function	GO:0003779	actin binding	75	3	1.88	0.02803	BGIOSGA014662;BGIOSGA028762;BGIOSGA031534
Molecular function	GO:0003997	acyl-CoA oxidase activity	9	3	0.23	0.02898	BGIOSGA018751;BGIOSGA019284;BGIOSGA021280
Molecular function	GO:0015926	glucosidase activity	91	3	2.28	0.02982	BGIOSGA014721;BGIOSGA014723;BGIOSGA014893
Molecular function	GO:0015267	channel activity	114	3	2.86	0.03071	BGIOSGA009297;BGIOSGA013593;BGIOSGA015031
Molecular function	GO:0022803	passive transmembrane transporter activity	114	3	2.86	0.03071	BGIOSGA009297;BGIOSGA013593;BGIOSGA015031
Molecular function	GO:0005216	ion channel activity	105	3	2.64	0.03081	BGIOSGA009297;BGIOSGA013593;BGIOSGA015031
Molecular function	GO:0008417	fucosyltransferase activity	29	3	0.73	0.03145	BGIOSGA009100;BGIOSGA016443;BGIOSGA028475
Molecular function	GO:0022838	substrate-specific channel activity	112	3	2.81	0.0386	BGIOSGA009297;BGIOSGA013593;BGIOSGA015031
Molecular function	GO:0008422	beta-glucosidase activity	70	3	1.76	0.03985	BGIOSGA014721;BGIOSGA014723;BGIOSGA014893
Molecular function	GO:0000287	magnesium ion binding	212	2	5.32	0.00092	BGIOSGA008174;BGIOSGA014090
Molecular function	GO:0015035	protein disulfide oxidoreductase activity	113	2	2.84	0.00109	BGIOSGA014295;BGIOSGA025184
Molecular function	GO:0019901	protein kinase binding	70	2	1.76	0.00177	BGIOSGA012527;BGIOSGA014622
Molecular function	GO:0004713	protein tyrosine kinase activity	292	2	7.33	0.00297	BGIOSGA002003;BGIOSGA004938
Molecular function	GO:0004888	transmembrane signaling receptor activity	109	2	2.74	0.00313	BGIOSGA024884;BGIOSGA024885
Molecular function	GO:0005083	small GTPase regulator activity	54	2	1.36	0.00526	BGIOSGA000270;BGIOSGA024491
Molecular function	GO:0005261	cation channel activity	41	2	1.03	0.00715	BGIOSGA009297;BGIOSGA013593
Molecular function	GO:0004675	transmembrane receptor protein serine/threonine kinase activity	37	2	0.93	0.00733	BGIOSGA024884;BGIOSGA024885
Molecular function	GO:0015181	arginine transmembrane transporter activity	9	2	0.23	0.00813	BGIOSGA002093;BGIOSGA003961
Molecular function	GO:0015189	L-lysine transmembrane transporter activity	9	2	0.23	0.00813	BGIOSGA002093;BGIOSGA003961
Molecular function	GO:0072509	divalent inorganic cation transmembrane transporter activity	81	2	2.03	0.00888	BGIOSGA013593;BGIOSGA020589
Molecular function	GO:0008565	protein transporter activity	90	2	2.26	0.01029	BGIOSGA017235;BGIOSGA037617
Molecular function	GO:0004650	polygalacturonase activity	50	2	1.25	0.01128	BGIOSGA020292;BGIOSGA029550
Molecular function	GO:0050897	cobalt ion binding	62	2	1.56	0.01355	BGIOSGA008724;BGIOSGA022620
Molecular function	GO:0022843	voltage-gated cation channel activity	35	2	0.88	0.01378	BGIOSGA009297;BGIOSGA013593
Molecular function	GO:0008107	galactoside 2-alpha-L-fucosyltransferase activity	25	2	0.63	0.01444	BGIOSGA009100;BGIOSGA028475
Molecular function	GO:0031127	alpha-(1,2)-fucosyltransferase activity	25	2	0.63	0.01444	BGIOSGA009100;BGIOSGA028475
Molecular function	GO:0019139	cytokinin dehydrogenase activity	11	2	0.28	0.01696	BGIOSGA002233;BGIOSGA016782
Molecular function	GO:0005249	voltage-gated potassium channel activity	34	2	0.85	0.01793	BGIOSGA009297;BGIOSGA013593
Molecular function	GO:0019779	Atg8 activating enzyme	5	2	0.13	0.01951	BGIOSGA001210;Oryza_sativa_newGene_23389
Molecular function	GO:0005267	potassium channel activity	37	2	0.93	0.02128	BGIOSGA009297;BGIOSGA013593
Molecular function	GO:0015079	potassium ion transmembrane transporter activity	79	2	1.98	0.02377	BGIOSGA009297;BGIOSGA013593
Molecular function	GO:0005092	GDP-dissociation inhibitor activity	8	2	0.2	0.02592	BGIOSGA000270;BGIOSGA024491
Molecular function	GO:0010181	FMN binding	58	2	1.46	0.04861	BGIOSGA021670;BGIOSGA021675
Molecular function	GO:0004222	metalloendopeptidase activity	57	1	1.43	0.00018	BGIOSGA005648
Molecular function	GO:0032266	phosphatidylinositol-3-phosphate binding	5	1	0.13	0.00075	BGIOSGA019249
Molecular function	GO:0005275	amine transmembrane transporter activity	22	1	0.55	0.00105	BGIOSGA020459
Molecular function	GO:0080025	phosphatidylinositol-3,5-bisphosphate binding	5	1	0.13	0.00196	BGIOSGA019249
Molecular function	GO:0016811	hydrolase activity, acting on carbon-nitrogen (but not peptide) bonds, in linear amides	64	1	1.61	0.00204	BGIOSGA024301
Molecular function	GO:0003840	gamma-glutamyltransferase activity	7	1	0.18	0.00427	BGIOSGA002796
Molecular function	GO:0015562	efflux transmembrane transporter activity	33	1	0.83	0.00566	BGIOSGA014966
Molecular function	GO:0047701	beta-L-arabinosidase activity	12	1	0.3	0.00631	BGIOSGA014893
Molecular function	GO:0004338	glucan exo-1,3-beta-glucosidase activity	12	1	0.3	0.00631	BGIOSGA014893
Molecular function	GO:0033907	beta-D-fucosidase activity	14	1	0.35	0.00867	BGIOSGA014893
Molecular function	GO:1901505	carbohydrate derivative transporter activity	46	1	1.15	0.00965	BGIOSGA027468
Molecular function	GO:0003774	motor activity	117	1	2.94	0.01011	BGIOSGA013641
Molecular function	GO:0008559	xenobiotic-transporting ATPase activity	8	1	0.2	0.01168	BGIOSGA014966
Molecular function	GO:0042910	xenobiotic transporter activity	8	1	0.2	0.01168	BGIOSGA014966
Molecular function	GO:0016763	transferase activity, transferring pentosyl groups	56	1	1.41	0.01321	BGIOSGA012172
Molecular function	GO:0015276	ligand-gated ion channel activity	38	1	0.95	0.01328	BGIOSGA013593
Molecular function	GO:0022834	ligand-gated channel activity	38	1	0.95	0.01328	BGIOSGA013593
Molecular function	GO:0005385	zinc ion transmembrane transporter activity	22	1	0.55	0.01355	BGIOSGA020589
Molecular function	GO:0010277	chlorophyllide a oxygenase [overall] activity	12	1	0.3	0.01512	BGIOSGA011859
Molecular function	GO:0016833	oxo-acid-lyase activity	18	1	0.45	0.02003	BGIOSGA024190
Molecular function	GO:0051749	indole acetic acid carboxyl methyltransferase activity	6	1	0.15	0.02006	BGIOSGA022802
Molecular function	GO:0080083	beta-gentiobiose beta-glucosidase activity	15	1	0.38	0.02076	BGIOSGA014893
Molecular function	GO:0008757	S-adenosylmethionine-dependent methyltransferase activity	129	1	3.24	0.02355	BGIOSGA022802
Molecular function	GO:0070546	L-phenylalanine aminotransferase activity	8	1	0.2	0.02373	BGIOSGA012042
Molecular function	GO:0080130	L-phenylalanine:2-oxoglutarate aminotransferase activity	8	1	0.2	0.02373	BGIOSGA012042
Molecular function	GO:0005375	copper ion transmembrane transporter activity	23	1	0.58	0.0291	BGIOSGA016903
Molecular function	GO:0008810	cellulase activity	34	1	0.85	0.02956	BGIOSGA031133
Molecular function	GO:0016756	glutathione gamma-glutamylcysteinyltransferase activity	8	1	0.2	0.03341	BGIOSGA002796
Molecular function	GO:0016878	acid-thiol ligase activity	25	1	0.63	0.03499	BGIOSGA011432
Molecular function	GO:0052634	C-19 gibberellin 2-beta-dioxygenase activity	6	1	0.15	0.03578	BGIOSGA004485
Molecular function	GO:0008028	monocarboxylic acid transmembrane transporter activity	17	1	0.43	0.03702	BGIOSGA003961
Molecular function	GO:0016408	C-acyltransferase activity	13	1	0.33	0.03794	BGIOSGA011432
Molecular function	GO:0016703	oxidoreductase activity, acting on single donors with incorporation of molecular oxygen, incorporation of one atom of oxygen (internal monooxygenases or internal mixed function oxidases)	13	1	0.33	0.03859	BGIOSGA011859
Molecular function	GO:0010329	auxin efflux transmembrane transporter activity	25	1	0.63	0.04049	BGIOSGA014966
Molecular function	GO:0009922	fatty acid elongase activity	5	1	0.13	0.04076	BGIOSGA032270
Molecular function	GO:0080043	quercetin 3-O-glucosyltransferase activity	37	1	0.93	0.04102	BGIOSGA006809
Molecular function	GO:0016597	amino acid binding	62	1	1.56	0.04298	BGIOSGA010153
Molecular function	GO:1901677	phosphate transmembrane transporter activity	64	1	1.61	0.04354	BGIOSGA015967
