# Supplementary material for: Genome-wide identification and characterization of long non-coding RNAs involved in flag leaf senescence of rice
Source: Plant Mol Biol. 2021 Feb 11;105(6):655–84. doi: 10.1007/s11103-021-01121-3 (PMC7985109; doi:10.1007/s11103-021-01121-3)
Supplement: Supplementary file 11 — Supplementary file11 (XLSX 12 KB) Table S11 Gene Ontology enrichment analysis on 378 differentially expressed target mRNAs regulated by 22 differentially expressed lncRNAs in 'ME black' module and 941 differentially expressed target mRNAs regulated by 48 differentially expressed lncRNAs in 'ME blue' module. [file 11103_2021_1121_MOESM11_ESM.xlsx]

## Sheet: Sheet1
KEGG enrichment analysis on 378 DE mRNAs targeted by 22 down-regulated DE lncRNAs in ‘ME black’ module (P<0.05)
#Kegg_pathway	ko_id	Cluster_frequency	Genome_frequency	P-value	Corrected_P-value	rich_factor	Gene_id
Photosynthesis - antenna proteins	ko00196	4 out of 68 5.88235294117647%	18 out of 5189 0.346887646945462%	7.18944e-05	0.00539208	16.9575	BGIOSGA003922;BGIOSGA004351;BGIOSGA014976;BGIOSGA014978
Starch and sucrose metabolism	ko00500	10 out of 68 14.7058823529412%	227 out of 5189 4.3746386587011%	0.000655775	0.0491831	3.36162	BGIOSGA003613;BGIOSGA005896;BGIOSGA009348;BGIOSGA009780;BGIOSGA009850;BGIOSGA013563;BGIOSGA026328;BGIOSGA026375;BGIOSGA026707;BGIOSGA028215
Flavonoid biosynthesis	ko00941	4 out of 68 5.88235294117647%	36 out of 5189 0.693775293890923%	0.00115883	0.0869124	8.47876	BGIOSGA032653;BGIOSGA032683;BGIOSGA033874;BGIOSGA033875
Phenylpropanoid biosynthesis	ko00940	8 out of 68 11.7647058823529%	180 out of 5189 3.46887646945462%	0.00223601	0.1677	3.3915	BGIOSGA003613;BGIOSGA005795;BGIOSGA011560;BGIOSGA013563;BGIOSGA014042;BGIOSGA014703;BGIOSGA026707;BGIOSGA032653
Glycosphingolipid biosynthesis - globo series	ko00603	2 out of 68 2.94117647058824%	11 out of 5189 0.21198689535556%	0.00862362	0.646772	13.8743	BGIOSGA024033;BGIOSGA033189
Limonene and pinene degradation	ko00903	2 out of 68 2.94117647058824%	12 out of 5189 0.231258431296974%	0.0102613	0.769598	12.7181	BGIOSGA005937;BGIOSGA008719
Thiamine metabolism	ko00730	2 out of 68 2.94117647058824%	18 out of 5189 0.346887646945462%	0.0226159	1	8.47876	BGIOSGA018065;BGIOSGA025849
Monobactam biosynthesis	ko00261	2 out of 68 2.94117647058824%	20 out of 5189 0.385430718828291%	0.027618	1	7.63088	BGIOSGA013950;BGIOSGA030051
Lysine biosynthesis	ko00300	2 out of 68 2.94117647058824%	26 out of 5189 0.501059934476778%	0.0449322	1	5.86991	BGIOSGA013950;BGIOSGA030051
Tryptophan metabolism	ko00380	3 out of 68 4.41176470588235%	40 out of 5189 0.770861437656581%	0.0150484	1	5.72316	BGIOSGA005937;BGIOSGA008719;BGIOSGA024391
Cyanoamino acid metabolism	ko00460	3 out of 68 4.41176470588235%	60 out of 5189 1.15629215648487%	0.0433481	1	3.81544	BGIOSGA003613;BGIOSGA013563;BGIOSGA026707
KEGG enrichment analysis on 941 DE mRNAs targeted by 48 up-regulated DE lncRNAs in ‘ME blue’ module (P<0.05)
#Kegg_pathway	ko_id	Cluster_frequency	Genome_frequency	P-value	Corrected_P-value	rich_factor	Gene_id
Plant hormone signal transduction	ko04075	18 out of 117 15.3846153846154%	227 out of 5189 4.3746386587011%	2.45e-06	0.000178509	3.51677	BGIOSGA000430;BGIOSGA004435;BGIOSGA004510;BGIOSGA005551;BGIOSGA007726;BGIOSGA010605;BGIOSGA011032;BGIOSGA011332;BGIOSGA011983;BGIOSGA017524;BGIOSGA019942;BGIOSGA020539;BGIOSGA020887;BGIOSGA020889;BGIOSGA023979;BGIOSGA028831;BGIOSGA030517;Oryza_sativa_newGene_12276
alpha-Linolenic acid metabolism	ko00592	8 out of 117 6.83760683760684%	67 out of 5189 1.29119290807477%	0.000112927	0.00824365	5.29557	BGIOSGA007799;BGIOSGA007953;BGIOSGA012156;BGIOSGA018751;BGIOSGA019284;BGIOSGA021280;BGIOSGA021670;BGIOSGA021675
Galactose metabolism	ko00052	8 out of 117 6.83760683760684%	72 out of 5189 1.38755058778185%	0.000188666	0.0137726	4.92783	BGIOSGA016537;BGIOSGA020486;BGIOSGA023687;BGIOSGA024622;BGIOSGA026396;BGIOSGA026922;BGIOSGA028915;BGIOSGA032274
Fatty acid degradation	ko00071	6 out of 117 5.12820512820513%	71 out of 5189 1.36827905184043%	0.00501934	0.366412	3.74792	BGIOSGA001018;BGIOSGA007953;BGIOSGA018751;BGIOSGA019284;BGIOSGA021280;BGIOSGA034952
Cutin, suberine and wax biosynthesis	ko00073	3 out of 117 2.56410256410256%	25 out of 5189 0.481788398535363%	0.0179024	1	5.32205	BGIOSGA014735;BGIOSGA031292;BGIOSGA035318
Carotenoid biosynthesis	ko00906	3 out of 117 2.56410256410256%	36 out of 5189 0.693775293890923%	0.0465255	1	3.69587	BGIOSGA013214;BGIOSGA025169;BGIOSGA029294
Biosynthesis of unsaturated fatty acids	ko01040	5 out of 117 4.27350427350427%	65 out of 5189 1.25264983619194%	0.0150669	1	3.41157	BGIOSGA010503;BGIOSGA018751;BGIOSGA019284;BGIOSGA021280;BGIOSGA027484
Glycerolipid metabolism	ko00561	5 out of 117 4.27350427350427%	65 out of 5189 1.25264983619194%	0.0150669	1	3.41157	BGIOSGA014224;BGIOSGA026396;BGIOSGA028416;BGIOSGA033559;BGIOSGA034952
Fatty acid metabolism	ko01212	7 out of 117 5.98290598290598%	124 out of 5189 2.3896704567354%	0.0212877	1	2.50365	BGIOSGA001018;BGIOSGA007953;BGIOSGA010503;BGIOSGA018751;BGIOSGA019284;BGIOSGA021280;BGIOSGA027484
Plant-pathogen interaction	ko04626	8 out of 117 6.83760683760684%	165 out of 5189 3.1798034303334%	0.0320157	1	2.15032	BGIOSGA013593;BGIOSGA014224;BGIOSGA016668;BGIOSGA018154;BGIOSGA026494;BGIOSGA033858;BGIOSGA036090;BGIOSGA038062
