# Supplementary material for: Genome-wide identification and characterization of long non-coding RNAs involved in flag leaf senescence of rice
Source: Plant Mol Biol. 2021 Feb 11;105(6):655–84. doi: 10.1007/s11103-021-01121-3 (PMC7985109; doi:10.1007/s11103-021-01121-3)
Supplement: Supplementary file 12 — Supplementary file12 (XLSX 45 KB) Table S12 KEGG enrichment analysis on 378 differentially expressed target mRNAs regulated by 22 differentially expressed lncRNAs in 'ME black' module and 941 differentially expressed target mRNAs regulated by 48 differentially expressed lncRNAs in 'ME blue' module. [file 11103_2021_1121_MOESM12_ESM.xlsx]

## Sheet: Sheet1
Transcription factors targeted by DE lncRNAs in 'ME black' module							Transcription factors targeted by DE lncRNAs in 'ME blue' module
#lncRNA ID	lncRNA module	#target mRNAs_ID	mRNAs module	RAP ID	Family		#lncRNA ID	lncRNA module	# target mRNAs_ID	mRNAs module	RAP ID	Family
MSTRG.1416.1	black	BGIOSGA002217	black	Os01g0192000	C3H		MSTRG.1136.3	blue	BGIOSGA016313	blue	Os04g0398000	ERF
MSTRG.21011.1	black	BGIOSGA029541	black	Os09g0491532	SBP		MSTRG.11508.1	blue	BGIOSGA000097	blue	Os01g0952800	bHLH
MSTRG.24808.2	black	BGIOSGA001192	black	Os01g0619900	MYB_related		MSTRG.11508.1	blue	BGIOSGA001327	blue	Os01g0586800	WRKY
MSTRG.24808.2	black	BGIOSGA003821	black	Os01g0577300	bHLH		MSTRG.11508.1	blue	BGIOSGA002913	blue	Os01g0185900	WRKY
MSTRG.24808.2	black	BGIOSGA007300	black	Os02g0104500	Trihelix		MSTRG.11508.1	blue	BGIOSGA004701	blue	Os01g0820400	WRKY
MSTRG.24808.2	black	BGIOSGA014417	black	Os04g0600900	GRF		MSTRG.11508.1	blue	BGIOSGA007838	blue	Os02g0232000	HSF
MSTRG.24808.2	black	BGIOSGA020173	black	Os05g0513100	TCP		MSTRG.11508.1	blue	BGIOSGA011298	blue	Os03g0191850	ERF
MSTRG.24808.2	black	BGIOSGA020577	black	Os06g0703500	SBP		MSTRG.11508.1	blue	BGIOSGA026527	blue	Os08g0549000	MYB
MSTRG.24808.2	black	BGIOSGA022158	black	Os06g0108900	TALE		MSTRG.12677.1	blue	BGIOSGA000090	blue	Os01g0954500	SRS
MSTRG.24808.2	black	BGIOSGA029710	black	Os09g0431900	C2H2		MSTRG.12677.1	blue	BGIOSGA000097	blue	Os01g0952800	bHLH
MSTRG.24808.2	black	BGIOSGA030816	black	Os09g0434500	ERF		MSTRG.12677.1	blue	BGIOSGA000374	blue	Os01g0884300	NAC
MSTRG.24808.2	black	BGIOSGA036980	black	Os12g0144200	NAC		MSTRG.12677.1	blue	BGIOSGA000430	blue	Os01g0867300	bZIP
MSTRG.24808.2	black	BGIOSGA034488	black	Os11g0151002	FAR1		MSTRG.12677.1	blue	BGIOSGA000793	blue	Os01g0758200	Dof
MSTRG.30264.1	black	BGIOSGA002618	black	Os01g0108600	bHLH		MSTRG.12677.1	blue	BGIOSGA001327	blue	Os01g0586800	WRKY
MSTRG.30264.1	black	BGIOSGA002619	black	/	bHLH		MSTRG.12677.1	blue	BGIOSGA002215	blue	Os01g0192300	MYB_related
MSTRG.30264.1	black	BGIOSGA022006	black	Os06g0131700	NAC		MSTRG.12677.1	blue	BGIOSGA002469	blue	Os01g0128000	MYB
MSTRG.30264.1	black	BGIOSGA029710	black	Os09g0431900	C2H2		MSTRG.12677.1	blue	BGIOSGA002595	blue	/	NAC
MSTRG.30264.1	black	BGIOSGA036980	black	Os12g0144200	NAC		MSTRG.12677.1	blue	BGIOSGA002913	blue	Os01g0185900	WRKY
MSTRG.35173.1	black	BGIOSGA011366	black	Os03g0170701	HD-ZIP		MSTRG.12677.1	blue	BGIOSGA004404	blue	Os01g0734000	WRKY
MSTRG.44302.1	black	BGIOSGA031176	black	Os09g0540800	bZIP		MSTRG.12677.1	blue	BGIOSGA004768	blue	Os01g0839100	C2H2
MSTRG.44376.1	black	BGIOSGA002128	black	Os01g0213800	TCP		MSTRG.12677.1	blue	BGIOSGA005551	blue	Os02g0766700	bZIP
MSTRG.44376.1	black	BGIOSGA022967	black	Os06g0496400	bHLH		MSTRG.12677.1	blue	BGIOSGA006362	blue	Os02g0521100	ERF
MSTRG.5543.1	black	BGIOSGA023751	black	Os07g0667300	CO-like		MSTRG.12677.1	blue	BGIOSGA007162	blue	Os02g0139000	G2-like
MSTRG.56765.1	black	BGIOSGA001872	black	Os01g0285300	MYB		MSTRG.12677.1	blue	BGIOSGA007838	blue	Os02g0232000	HSF
MSTRG.56765.1	black	BGIOSGA027617	black	Os08g0159500	LSD		MSTRG.12677.1	blue	BGIOSGA008422	blue	Os02g0555300	NAC
MSTRG.56765.1	black	BGIOSGA029710	black	Os09g0431900	C2H2		MSTRG.12677.1	blue	BGIOSGA008478	blue	Os02g0574800	EIL
MSTRG.65878.1	black	BGIOSGA001192	black	Os01g0619900	MYB_related		MSTRG.12677.1	blue	BGIOSGA008492	blue	Os02g0579000	NAC
MSTRG.65878.1	black	BGIOSGA012748	black	none	MYB		MSTRG.12677.1	blue	BGIOSGA008740	blue	Os02g0655200	ERF
MSTRG.65878.1	black	BGIOSGA020173	black	Os05g0513100	TCP		MSTRG.12677.1	blue	BGIOSGA009118	blue	Os02g0770500	WRKY
MSTRG.65878.1	black	BGIOSGA022158	black	Os06g0108900	TALE		MSTRG.12677.1	blue	BGIOSGA009257	blue	Os02g0810900	NAC
MSTRG.65878.1	black	BGIOSGA028751	black	Os08g0442400	AP2		MSTRG.12677.1	blue	BGIOSGA010816	blue	Os03g0327100	NAC
MSTRG.65878.1	black	BGIOSGA036980	black	Os12g0144200	NAC		MSTRG.12677.1	blue	BGIOSGA011298	blue	Os03g0191850	ERF
							MSTRG.12677.1	blue	BGIOSGA011328	blue	Os03g0183000	ERF
							MSTRG.12677.1	blue	BGIOSGA013831	blue	Os03g0820300	C2H2
							MSTRG.12677.1	blue	BGIOSGA014440	blue	Os04g0594100	MYB
							MSTRG.12677.1	blue	BGIOSGA014483	blue	Os04g0583900	MYB_related
							MSTRG.12677.1	blue	BGIOSGA014527	blue	Os04g0569100	HD-ZIP
							MSTRG.12677.1	blue	BGIOSGA016852	blue	Os04g0541700	HD-ZIP
							MSTRG.12677.1	blue	BGIOSGA018935	blue	Os05g0114400	C2H2
							MSTRG.12677.1	blue	BGIOSGA021054	blue	Os06g0553100	HSF
							MSTRG.12677.1	blue	BGIOSGA022169	blue	/	MYB
							MSTRG.12677.1	blue	BGIOSGA023457	blue	Os06g0675600	NAC
							MSTRG.12677.1	blue	BGIOSGA023698	blue	Os07g0684800	NAC
							MSTRG.12677.1	blue	BGIOSGA024099	blue	Os07g0558100	MYB_related
							MSTRG.12677.1	blue	BGIOSGA026407	blue	Os07g0683200	NAC
							MSTRG.12677.1	blue	BGIOSGA026525	blue	/	MYB
							MSTRG.12677.1	blue	BGIOSGA027709	blue	Os08g0130100	LSD
							MSTRG.12677.1	blue	BGIOSGA028855	blue	Os08g0478000	bHLH
							MSTRG.12677.1	blue	BGIOSGA034713	blue	Os11g0126900	NAC
							MSTRG.12677.1	blue	BGIOSGA035930	blue	Os12g0583700	C2H2
							MSTRG.12677.1	blue	BGIOSGA035999	blue	Os12g0564100	MYB
							MSTRG.12677.1	blue	BGIOSGA036408	blue	Os01g0228901	MYB
							MSTRG.12677.1	blue	BGIOSGA036920	blue	Os12g0123700	NAC
							MSTRG.12677.1	blue	BGIOSGA036921	blue	Os12g0123800	NAC
							MSTRG.12677.1	blue	BGIOSGA037778	blue	Os12g0610600	NAC
							MSTRG.12677.3	blue	BGIOSGA000097	blue	Os01g0952800	bHLH
							MSTRG.12677.3	blue	BGIOSGA001327	blue	Os01g0586800	WRKY
							MSTRG.12677.3	blue	BGIOSGA002913	blue	Os01g0185900	WRKY
							MSTRG.12677.3	blue	BGIOSGA004404	blue	Os01g0734000	WRKY
							MSTRG.12677.3	blue	BGIOSGA004768	blue	Os01g0839100	C2H2
							MSTRG.12677.3	blue	BGIOSGA007838	blue	Os02g0232000	HSF
							MSTRG.12677.3	blue	BGIOSGA008478	blue	Os02g0574800	EIL
							MSTRG.12677.3	blue	BGIOSGA008492	blue	Os02g0579000	NAC
							MSTRG.12677.3	blue	BGIOSGA009118	blue	Os02g0770500	WRKY
							MSTRG.12677.3	blue	BGIOSGA011298	blue	Os03g0191850	ERF
							MSTRG.12677.3	blue	BGIOSGA013831	blue	Os03g0820300	C2H2
							MSTRG.12677.3	blue	BGIOSGA014483	blue	Os04g0583900	MYB_related
							MSTRG.12677.3	blue	BGIOSGA014527	blue	Os04g0569100	HD-ZIP
							MSTRG.12677.3	blue	BGIOSGA016852	blue	Os04g0541700	HD-ZIP
							MSTRG.12677.3	blue	BGIOSGA018935	blue	Os05g0114400	C2H2
							MSTRG.12677.3	blue	BGIOSGA023457	blue	Os06g0675600	NAC
							MSTRG.12677.3	blue	BGIOSGA023698	blue	Os07g0684800	NAC
							MSTRG.12677.3	blue	BGIOSGA024099	blue	Os07g0558100	MYB_related
							MSTRG.12677.3	blue	BGIOSGA026407	blue	Os07g0683200	NAC
							MSTRG.12677.3	blue	BGIOSGA026527	blue	Os08g0549000	MYB
							MSTRG.12677.3	blue	BGIOSGA027709	blue	Os08g0130100	LSD
							MSTRG.12677.3	blue	BGIOSGA032255	blue	Os10g0162300	C2H2
							MSTRG.12677.3	blue	BGIOSGA034713	blue	Os11g0126900	NAC
							MSTRG.12677.3	blue	BGIOSGA035930	blue	Os12g0583700	C2H2
							MSTRG.12677.3	blue	BGIOSGA035999	blue	Os12g0564100	MYB
							MSTRG.12677.3	blue	BGIOSGA036920	blue	Os12g0123700	NAC
							MSTRG.12677.3	blue	BGIOSGA037778	blue	Os12g0610600	NAC
							MSTRG.13889.1	blue	BGIOSGA019942	blue	Os05g0443900	bZIP
							MSTRG.13889.1	blue	BGIOSGA021849	blue	Os06g0162800	MIKC_MADS
							MSTRG.13889.1	blue	BGIOSGA023442	blue	Os06g0670300	G2-like
							MSTRG.13889.1	blue	BGIOSGA027558	blue	Os08g0176900	bZIP
							MSTRG.13889.1	blue	BGIOSGA036759	blue	Os12g0116400	WRKY
							MSTRG.19268.3	blue	BGIOSGA000090	blue	Os01g0954500	SRS
							MSTRG.19268.3	blue	BGIOSGA000097	blue	Os01g0952800	bHLH
							MSTRG.19268.3	blue	BGIOSGA000374	blue	Os01g0884300	NAC
							MSTRG.19268.3	blue	BGIOSGA000430	blue	Os01g0867300	bZIP
							MSTRG.19268.3	blue	BGIOSGA000793	blue	Os01g0758200	Dof
							MSTRG.19268.3	blue	BGIOSGA001327	blue	Os01g0586800	WRKY
							MSTRG.19268.3	blue	BGIOSGA002215	blue	Os01g0192300	MYB_related
							MSTRG.19268.3	blue	BGIOSGA002469	blue	Os01g0128000	MYB
							MSTRG.19268.3	blue	BGIOSGA004404	blue	Os01g0734000	WRKY
							MSTRG.19268.3	blue	BGIOSGA004768	blue	Os01g0839100	C2H2
							MSTRG.19268.3	blue	BGIOSGA005551	blue	Os02g0766700	bZIP
							MSTRG.19268.3	blue	BGIOSGA006362	blue	Os02g0521100	ERF
							MSTRG.19268.3	blue	BGIOSGA007162	blue	Os02g0139000	G2-like
							MSTRG.19268.3	blue	BGIOSGA007726	blue	Os02g0194900	bZIP
							MSTRG.19268.3	blue	BGIOSGA007838	blue	Os02g0232000	HSF
							MSTRG.19268.3	blue	BGIOSGA008422	blue	Os02g0555300	NAC
							MSTRG.19268.3	blue	BGIOSGA008478	blue	Os02g0574800	EIL
							MSTRG.19268.3	blue	BGIOSGA008492	blue	Os02g0579000	NAC
							MSTRG.19268.3	blue	BGIOSGA008740	blue	Os02g0655200	ERF
							MSTRG.19268.3	blue	BGIOSGA009118	blue	Os02g0770500	WRKY
							MSTRG.19268.3	blue	BGIOSGA009257	blue	Os02g0810900	NAC
							MSTRG.19268.3	blue	BGIOSGA010816	blue	Os03g0327100	NAC
							MSTRG.19268.3	blue	BGIOSGA011328	blue	Os03g0183000	ERF
							MSTRG.19268.3	blue	BGIOSGA011521	blue	Os03g0131100	Nin-like
							MSTRG.19268.3	blue	BGIOSGA013831	blue	Os03g0820300	C2H2
							MSTRG.19268.3	blue	BGIOSGA014483	blue	Os04g0583900	MYB_related
							MSTRG.19268.3	blue	BGIOSGA018935	blue	Os05g0114400	C2H2
							MSTRG.19268.3	blue	BGIOSGA020887	blue	Os06g0614100	bZIP
							MSTRG.19268.3	blue	BGIOSGA022169	blue	/	MYB
							MSTRG.19268.3	blue	BGIOSGA023457	blue	Os06g0675600	NAC
							MSTRG.19268.3	blue	BGIOSGA023698	blue	Os07g0684800	NAC
							MSTRG.19268.3	blue	BGIOSGA026407	blue	Os07g0683200	NAC
							MSTRG.19268.3	blue	BGIOSGA026525	blue	/	MYB
							MSTRG.19268.3	blue	BGIOSGA027558	blue	Os08g0176900	bZIP
							MSTRG.19268.3	blue	BGIOSGA027709	blue	Os08g0130100	LSD
							MSTRG.19268.3	blue	BGIOSGA028855	blue	Os08g0478000	bHLH
							MSTRG.19268.3	blue	BGIOSGA034713	blue	Os11g0126900	NAC
							MSTRG.19268.3	blue	BGIOSGA035930	blue	Os12g0583700	C2H2
							MSTRG.19268.3	blue	BGIOSGA035999	blue	Os12g0564100	MYB
							MSTRG.19268.3	blue	BGIOSGA036920	blue	Os12g0123700	NAC
							MSTRG.19268.3	blue	BGIOSGA036921	blue	Os12g0123800	NAC
							MSTRG.19268.3	blue	BGIOSGA037778	blue	Os12g0610600	NAC
							MSTRG.20126.1	blue	BGIOSGA001069	blue	Os01g0665750	WRKY
							MSTRG.20126.1	blue	BGIOSGA005551	blue	Os02g0766700	bZIP
							MSTRG.20126.1	blue	BGIOSGA008720	blue	Os02g0649300	HD-ZIP
							MSTRG.20126.1	blue	BGIOSGA020887	blue	Os06g0614100	bZIP
							MSTRG.20126.1	blue	BGIOSGA020889	blue	/	bZIP
							MSTRG.20126.1	blue	BGIOSGA027558	blue	Os08g0176900	bZIP
							MSTRG.20126.1	blue	BGIOSGA036759	blue	Os12g0116400	WRKY
							MSTRG.20126.1	blue	BGIOSGA036918	blue	/	NAC
							MSTRG.20126.1	blue	BGIOSGA036920	blue	Os12g0123700	NAC
							MSTRG.20126.1	blue	BGIOSGA036921	blue	Os12g0123800	NAC
							MSTRG.26261.1	blue	BGIOSGA024071	blue	Os07g0566500	NAC
							MSTRG.26261.1	blue	BGIOSGA032255	blue	Os10g0162300	C2H2
							MSTRG.27317.2	blue	BGIOSGA007071	blue	/	NAC
							MSTRG.29832.1	blue	BGIOSGA000090	blue	Os01g0954500	SRS
							MSTRG.29832.1	blue	BGIOSGA000097	blue	Os01g0952800	bHLH
							MSTRG.29832.1	blue	BGIOSGA000374	blue	Os01g0884300	NAC
							MSTRG.29832.1	blue	BGIOSGA000430	blue	Os01g0867300	bZIP
							MSTRG.29832.1	blue	BGIOSGA000793	blue	Os01g0758200	Dof
							MSTRG.29832.1	blue	BGIOSGA001327	blue	Os01g0586800	WRKY
							MSTRG.29832.1	blue	BGIOSGA002215	blue	Os01g0192300	MYB_related
							MSTRG.29832.1	blue	BGIOSGA002469	blue	Os01g0128000	MYB
							MSTRG.29832.1	blue	BGIOSGA002595	blue	/	NAC
							MSTRG.29832.1	blue	BGIOSGA002913	blue	Os01g0185900	WRKY
							MSTRG.29832.1	blue	BGIOSGA004404	blue	Os01g0734000	WRKY
							MSTRG.29832.1	blue	BGIOSGA004540	blue	Os01g0773800	bHLH
							MSTRG.29832.1	blue	BGIOSGA004768	blue	Os01g0839100	C2H2
							MSTRG.29832.1	blue	BGIOSGA005551	blue	Os02g0766700	bZIP
							MSTRG.29832.1	blue	BGIOSGA006362	blue	Os02g0521100	ERF
							MSTRG.29832.1	blue	BGIOSGA007162	blue	Os02g0139000	G2-like
							MSTRG.29832.1	blue	BGIOSGA007838	blue	Os02g0232000	HSF
							MSTRG.29832.1	blue	BGIOSGA008422	blue	Os02g0555300	NAC
							MSTRG.29832.1	blue	BGIOSGA008478	blue	Os02g0574800	EIL
							MSTRG.29832.1	blue	BGIOSGA008492	blue	Os02g0579000	NAC
							MSTRG.29832.1	blue	BGIOSGA008720	blue	Os02g0649300	HD-ZIP
							MSTRG.29832.1	blue	BGIOSGA008740	blue	Os02g0655200	ERF
							MSTRG.29832.1	blue	BGIOSGA009118	blue	Os02g0770500	WRKY
							MSTRG.29832.1	blue	BGIOSGA009257	blue	Os02g0810900	NAC
							MSTRG.29832.1	blue	BGIOSGA010816	blue	Os03g0327100	NAC
							MSTRG.29832.1	blue	BGIOSGA011328	blue	Os03g0183000	ERF
							MSTRG.29832.1	blue	BGIOSGA013831	blue	Os03g0820300	C2H2
							MSTRG.29832.1	blue	BGIOSGA014440	blue	Os04g0594100	MYB
							MSTRG.29832.1	blue	BGIOSGA014483	blue	Os04g0583900	MYB_related
							MSTRG.29832.1	blue	BGIOSGA014527	blue	Os04g0569100	HD-ZIP
							MSTRG.29832.1	blue	BGIOSGA016852	blue	Os04g0541700	HD-ZIP
							MSTRG.29832.1	blue	BGIOSGA018654	blue	Os05g0194500	NAC
							MSTRG.29832.1	blue	BGIOSGA018935	blue	Os05g0114400	C2H2
							MSTRG.29832.1	blue	BGIOSGA020887	blue	Os06g0614100	bZIP
							MSTRG.29832.1	blue	BGIOSGA021054	blue	Os06g0553100	HSF
							MSTRG.29832.1	blue	BGIOSGA022169	blue	/	MYB
							MSTRG.29832.1	blue	BGIOSGA022174	blue	Os06g0112700	MYB
							MSTRG.29832.1	blue	BGIOSGA023457	blue	Os06g0675600	NAC
							MSTRG.29832.1	blue	BGIOSGA023698	blue	Os07g0684800	NAC
							MSTRG.29832.1	blue	BGIOSGA024099	blue	Os07g0558100	MYB_related
							MSTRG.29832.1	blue	BGIOSGA026407	blue	Os07g0683200	NAC
							MSTRG.29832.1	blue	BGIOSGA026525	blue	/	MYB
							MSTRG.29832.1	blue	BGIOSGA027558	blue	Os08g0176900	bZIP
							MSTRG.29832.1	blue	BGIOSGA027709	blue	Os08g0130100	LSD
							MSTRG.29832.1	blue	BGIOSGA028855	blue	Os08g0478000	bHLH
							MSTRG.29832.1	blue	BGIOSGA032255	blue	Os10g0162300	C2H2
							MSTRG.29832.1	blue	BGIOSGA034615	blue	Os11g0116900	WRKY
							MSTRG.29832.1	blue	BGIOSGA034713	blue	Os11g0126900	NAC
							MSTRG.29832.1	blue	BGIOSGA035930	blue	Os12g0583700	C2H2
							MSTRG.29832.1	blue	BGIOSGA035999	blue	Os12g0564100	MYB
							MSTRG.29832.1	blue	BGIOSGA036408	blue	Os01g0228901	MYB
							MSTRG.29832.1	blue	BGIOSGA036759	blue	Os12g0116400	WRKY
							MSTRG.29832.1	blue	BGIOSGA036920	blue	Os12g0123700	NAC
							MSTRG.29832.1	blue	BGIOSGA036921	blue	Os12g0123800	NAC
							MSTRG.29832.1	blue	BGIOSGA037778	blue	Os12g0610600	NAC
							MSTRG.30528.1	blue	BGIOSGA000090	blue	Os01g0954500	SRS
							MSTRG.30528.1	blue	BGIOSGA000374	blue	Os01g0884300	NAC
							MSTRG.30528.1	blue	BGIOSGA000430	blue	Os01g0867300	bZIP
							MSTRG.30528.1	blue	BGIOSGA000793	blue	Os01g0758200	Dof
							MSTRG.30528.1	blue	BGIOSGA002595	blue	/	NAC
							MSTRG.30528.1	blue	BGIOSGA002913	blue	Os01g0185900	WRKY
							MSTRG.30528.1	blue	BGIOSGA004404	blue	Os01g0734000	WRKY
							MSTRG.30528.1	blue	BGIOSGA004540	blue	Os01g0773800	bHLH
							MSTRG.30528.1	blue	BGIOSGA004768	blue	Os01g0839100	C2H2
							MSTRG.30528.1	blue	BGIOSGA008492	blue	Os02g0579000	NAC
							MSTRG.30528.1	blue	BGIOSGA008698	blue	Os02g0641300	MYB
							MSTRG.30528.1	blue	BGIOSGA009118	blue	Os02g0770500	WRKY
							MSTRG.30528.1	blue	BGIOSGA010816	blue	Os03g0327100	NAC
							MSTRG.30528.1	blue	BGIOSGA011328	blue	Os03g0183000	ERF
							MSTRG.30528.1	blue	BGIOSGA014440	blue	Os04g0594100	MYB
							MSTRG.30528.1	blue	BGIOSGA014483	blue	Os04g0583900	MYB_related
							MSTRG.30528.1	blue	BGIOSGA017525	blue	Os05g0572000	ERF
							MSTRG.30528.1	blue	BGIOSGA018654	blue	Os05g0194500	NAC
							MSTRG.30528.1	blue	BGIOSGA021054	blue	Os06g0553100	HSF
							MSTRG.30528.1	blue	BGIOSGA022169	blue	/	MYB
							MSTRG.30528.1	blue	BGIOSGA023457	blue	Os06g0675600	NAC
							MSTRG.30528.1	blue	BGIOSGA026407	blue	Os07g0683200	NAC
							MSTRG.30528.1	blue	BGIOSGA027709	blue	Os08g0130100	LSD
							MSTRG.30528.1	blue	BGIOSGA028855	blue	Os08g0478000	bHLH
							MSTRG.30528.1	blue	BGIOSGA034615	blue	Os11g0116900	WRKY
							MSTRG.30528.1	blue	BGIOSGA034713	blue	Os11g0126900	NAC
							MSTRG.30528.1	blue	BGIOSGA035930	blue	Os12g0583700	C2H2
							MSTRG.30528.1	blue	BGIOSGA036921	blue	Os12g0123800	NAC
							MSTRG.30528.1	blue	BGIOSGA037778	blue	Os12g0610600	NAC
							MSTRG.39310.1	blue	BGIOSGA000430	blue	Os01g0867300	bZIP
							MSTRG.39310.1	blue	BGIOSGA002215	blue	Os01g0192300	MYB_related
							MSTRG.39310.1	blue	BGIOSGA002421	blue	Os01g0142500	MYB
							MSTRG.39310.1	blue	BGIOSGA003013	blue	Os01g0218100	bHLH
							MSTRG.39310.1	blue	BGIOSGA005551	blue	Os02g0766700	bZIP
							MSTRG.39310.1	blue	BGIOSGA007162	blue	Os02g0139000	G2-like
							MSTRG.39310.1	blue	BGIOSGA008698	blue	Os02g0641300	MYB
							MSTRG.39310.1	blue	BGIOSGA008720	blue	Os02g0649300	HD-ZIP
							MSTRG.39310.1	blue	BGIOSGA013656	blue	Os03g0777000	NAC
							MSTRG.39310.1	blue	BGIOSGA017525	blue	Os05g0572000	ERF
							MSTRG.39310.1	blue	BGIOSGA019942	blue	Os05g0443900	bZIP
							MSTRG.39310.1	blue	BGIOSGA020887	blue	Os06g0614100	bZIP
							MSTRG.39310.1	blue	BGIOSGA020889	blue	/	bZIP
							MSTRG.39310.1	blue	BGIOSGA027558	blue	Os08g0176900	bZIP
							MSTRG.39310.1	blue	BGIOSGA034615	blue	Os11g0116900	WRKY
							MSTRG.39310.1	blue	BGIOSGA035289	blue	Os11g0490900	WRKY
							MSTRG.39310.1	blue	BGIOSGA036759	blue	Os12g0116400	WRKY
							MSTRG.4077.5	blue	BGIOSGA000090	blue	Os01g0954500	SRS
							MSTRG.4077.5	blue	BGIOSGA000097	blue	Os01g0952800	bHLH
							MSTRG.4077.5	blue	BGIOSGA000374	blue	Os01g0884300	NAC
							MSTRG.4077.5	blue	BGIOSGA000430	blue	Os01g0867300	bZIP
							MSTRG.4077.5	blue	BGIOSGA000793	blue	Os01g0758200	Dof
							MSTRG.4077.5	blue	BGIOSGA002469	blue	Os01g0128000	MYB
							MSTRG.4077.5	blue	BGIOSGA002595	blue	/	NAC
							MSTRG.4077.5	blue	BGIOSGA002913	blue	Os01g0185900	WRKY
							MSTRG.4077.5	blue	BGIOSGA004404	blue	Os01g0734000	WRKY
							MSTRG.4077.5	blue	BGIOSGA004540	blue	Os01g0773800	bHLH
							MSTRG.4077.5	blue	BGIOSGA004768	blue	Os01g0839100	C2H2
							MSTRG.4077.5	blue	BGIOSGA006362	blue	Os02g0521100	ERF
							MSTRG.4077.5	blue	BGIOSGA007838	blue	Os02g0232000	HSF
							MSTRG.4077.5	blue	BGIOSGA008422	blue	Os02g0555300	NAC
							MSTRG.4077.5	blue	BGIOSGA008478	blue	Os02g0574800	EIL
							MSTRG.4077.5	blue	BGIOSGA008492	blue	Os02g0579000	NAC
							MSTRG.4077.5	blue	BGIOSGA008720	blue	Os02g0649300	HD-ZIP
							MSTRG.4077.5	blue	BGIOSGA008740	blue	Os02g0655200	ERF
							MSTRG.4077.5	blue	BGIOSGA009118	blue	Os02g0770500	WRKY
							MSTRG.4077.5	blue	BGIOSGA010816	blue	Os03g0327100	NAC
							MSTRG.4077.5	blue	BGIOSGA011328	blue	Os03g0183000	ERF
							MSTRG.4077.5	blue	BGIOSGA013831	blue	Os03g0820300	C2H2
							MSTRG.4077.5	blue	BGIOSGA014440	blue	Os04g0594100	MYB
							MSTRG.4077.5	blue	BGIOSGA014483	blue	Os04g0583900	MYB_related
							MSTRG.4077.5	blue	BGIOSGA016852	blue	Os04g0541700	HD-ZIP
							MSTRG.4077.5	blue	BGIOSGA018654	blue	Os05g0194500	NAC
							MSTRG.4077.5	blue	BGIOSGA018935	blue	Os05g0114400	C2H2
							MSTRG.4077.5	blue	BGIOSGA021054	blue	Os06g0553100	HSF
							MSTRG.4077.5	blue	BGIOSGA022169	blue	/	MYB
							MSTRG.4077.5	blue	BGIOSGA023457	blue	Os06g0675600	NAC
							MSTRG.4077.5	blue	BGIOSGA024099	blue	Os07g0558100	MYB_related
							MSTRG.4077.5	blue	BGIOSGA026407	blue	Os07g0683200	NAC
							MSTRG.4077.5	blue	BGIOSGA027709	blue	Os08g0130100	LSD
							MSTRG.4077.5	blue	BGIOSGA028855	blue	Os08g0478000	bHLH
							MSTRG.4077.5	blue	BGIOSGA034713	blue	Os11g0126900	NAC
							MSTRG.4077.5	blue	BGIOSGA035930	blue	Os12g0583700	C2H2
							MSTRG.4077.5	blue	BGIOSGA035999	blue	Os12g0564100	MYB
							MSTRG.4077.5	blue	BGIOSGA036920	blue	Os12g0123700	NAC
							MSTRG.4077.5	blue	BGIOSGA036921	blue	Os12g0123800	NAC
							MSTRG.4077.5	blue	BGIOSGA037778	blue	Os12g0610600	NAC
							MSTRG.42965.1	blue	BGIOSGA000090	blue	Os01g0954500	SRS
							MSTRG.42965.1	blue	BGIOSGA000097	blue	Os01g0952800	bHLH
							MSTRG.42965.1	blue	BGIOSGA000374	blue	Os01g0884300	NAC
							MSTRG.42965.1	blue	BGIOSGA000793	blue	Os01g0758200	Dof
							MSTRG.42965.1	blue	BGIOSGA002595	blue	/	NAC
							MSTRG.42965.1	blue	BGIOSGA004404	blue	Os01g0734000	WRKY
							MSTRG.42965.1	blue	BGIOSGA004540	blue	Os01g0773800	bHLH
							MSTRG.42965.1	blue	BGIOSGA004768	blue	Os01g0839100	C2H2
							MSTRG.42965.1	blue	BGIOSGA006362	blue	Os02g0521100	ERF
							MSTRG.42965.1	blue	BGIOSGA007838	blue	Os02g0232000	HSF
							MSTRG.42965.1	blue	BGIOSGA008422	blue	Os02g0555300	NAC
							MSTRG.42965.1	blue	BGIOSGA008492	blue	Os02g0579000	NAC
							MSTRG.42965.1	blue	BGIOSGA008740	blue	Os02g0655200	ERF
							MSTRG.42965.1	blue	BGIOSGA009118	blue	Os02g0770500	WRKY
							MSTRG.42965.1	blue	BGIOSGA010816	blue	Os03g0327100	NAC
							MSTRG.42965.1	blue	BGIOSGA011328	blue	Os03g0183000	ERF
							MSTRG.42965.1	blue	BGIOSGA013831	blue	Os03g0820300	C2H2
							MSTRG.42965.1	blue	BGIOSGA014440	blue	Os04g0594100	MYB
							MSTRG.42965.1	blue	BGIOSGA014483	blue	Os04g0583900	MYB_related
							MSTRG.42965.1	blue	BGIOSGA016852	blue	Os04g0541700	HD-ZIP
							MSTRG.42965.1	blue	BGIOSGA018654	blue	Os05g0194500	NAC
							MSTRG.42965.1	blue	BGIOSGA018935	blue	Os05g0114400	C2H2
							MSTRG.42965.1	blue	BGIOSGA021054	blue	Os06g0553100	HSF
							MSTRG.42965.1	blue	BGIOSGA022169	blue	/	MYB
							MSTRG.42965.1	blue	BGIOSGA022174	blue	Os06g0112700	MYB
							MSTRG.42965.1	blue	BGIOSGA023457	blue	Os06g0675600	NAC
							MSTRG.42965.1	blue	BGIOSGA026407	blue	Os07g0683200	NAC
							MSTRG.42965.1	blue	BGIOSGA027709	blue	Os08g0130100	LSD
							MSTRG.42965.1	blue	BGIOSGA028855	blue	Os08g0478000	bHLH
							MSTRG.42965.1	blue	BGIOSGA034713	blue	Os11g0126900	NAC
							MSTRG.42965.1	blue	BGIOSGA035930	blue	Os12g0583700	C2H2
							MSTRG.42965.1	blue	BGIOSGA035999	blue	Os12g0564100	MYB
							MSTRG.42965.1	blue	BGIOSGA036408	blue	Os01g0228901	MYB
							MSTRG.42965.1	blue	BGIOSGA036920	blue	Os12g0123700	NAC
							MSTRG.42965.1	blue	BGIOSGA036921	blue	Os12g0123800	NAC
							MSTRG.42965.1	blue	BGIOSGA037778	blue	Os12g0610600	NAC
							MSTRG.43455.1	blue	BGIOSGA000090	blue	Os01g0954500	SRS
							MSTRG.43455.1	blue	BGIOSGA000097	blue	Os01g0952800	bHLH
							MSTRG.43455.1	blue	BGIOSGA000374	blue	Os01g0884300	NAC
							MSTRG.43455.1	blue	BGIOSGA000793	blue	Os01g0758200	Dof
							MSTRG.43455.1	blue	BGIOSGA001327	blue	Os01g0586800	WRKY
							MSTRG.43455.1	blue	BGIOSGA002595	blue	/	NAC
							MSTRG.43455.1	blue	BGIOSGA002913	blue	Os01g0185900	WRKY
							MSTRG.43455.1	blue	BGIOSGA004404	blue	Os01g0734000	WRKY
							MSTRG.43455.1	blue	BGIOSGA004768	blue	Os01g0839100	C2H2
							MSTRG.43455.1	blue	BGIOSGA006362	blue	Os02g0521100	ERF
							MSTRG.43455.1	blue	BGIOSGA007838	blue	Os02g0232000	HSF
							MSTRG.43455.1	blue	BGIOSGA008422	blue	Os02g0555300	NAC
							MSTRG.43455.1	blue	BGIOSGA008478	blue	Os02g0574800	EIL
							MSTRG.43455.1	blue	BGIOSGA008492	blue	Os02g0579000	NAC
							MSTRG.43455.1	blue	BGIOSGA008740	blue	Os02g0655200	ERF
							MSTRG.43455.1	blue	BGIOSGA009118	blue	Os02g0770500	WRKY
							MSTRG.43455.1	blue	BGIOSGA009257	blue	Os02g0810900	NAC
							MSTRG.43455.1	blue	BGIOSGA010816	blue	Os03g0327100	NAC
							MSTRG.43455.1	blue	BGIOSGA011298	blue	Os03g0191850	ERF
							MSTRG.43455.1	blue	BGIOSGA011328	blue	Os03g0183000	ERF
							MSTRG.43455.1	blue	BGIOSGA013831	blue	Os03g0820300	C2H2
							MSTRG.43455.1	blue	BGIOSGA014440	blue	Os04g0594100	MYB
							MSTRG.43455.1	blue	BGIOSGA014483	blue	Os04g0583900	MYB_related
							MSTRG.43455.1	blue	BGIOSGA016852	blue	Os04g0541700	HD-ZIP
							MSTRG.43455.1	blue	BGIOSGA018935	blue	Os05g0114400	C2H2
							MSTRG.43455.1	blue	BGIOSGA021054	blue	Os06g0553100	HSF
							MSTRG.43455.1	blue	BGIOSGA022169	blue	/	MYB
							MSTRG.43455.1	blue	BGIOSGA022174	blue	Os06g0112700	MYB
							MSTRG.43455.1	blue	BGIOSGA023457	blue	Os06g0675600	NAC
							MSTRG.43455.1	blue	BGIOSGA024099	blue	Os07g0558100	MYB_related
							MSTRG.43455.1	blue	BGIOSGA026407	blue	Os07g0683200	NAC
							MSTRG.43455.1	blue	BGIOSGA027709	blue	Os08g0130100	LSD
							MSTRG.43455.1	blue	BGIOSGA028855	blue	Os08g0478000	bHLH
							MSTRG.43455.1	blue	BGIOSGA034713	blue	Os11g0126900	NAC
							MSTRG.43455.1	blue	BGIOSGA035930	blue	Os12g0583700	C2H2
							MSTRG.43455.1	blue	BGIOSGA035999	blue	Os12g0564100	MYB
							MSTRG.43455.1	blue	BGIOSGA036921	blue	Os12g0123800	NAC
							MSTRG.43455.1	blue	BGIOSGA037778	blue	Os12g0610600	NAC
							MSTRG.4640.1	blue	BGIOSGA000090	blue	Os01g0954500	SRS
							MSTRG.4640.1	blue	BGIOSGA000097	blue	Os01g0952800	bHLH
							MSTRG.4640.1	blue	BGIOSGA000374	blue	Os01g0884300	NAC
							MSTRG.4640.1	blue	BGIOSGA000430	blue	Os01g0867300	bZIP
							MSTRG.4640.1	blue	BGIOSGA000793	blue	Os01g0758200	Dof
							MSTRG.4640.1	blue	BGIOSGA001069	blue	Os01g0665750	WRKY
							MSTRG.4640.1	blue	BGIOSGA002469	blue	Os01g0128000	MYB
							MSTRG.4640.1	blue	BGIOSGA004404	blue	Os01g0734000	WRKY
							MSTRG.4640.1	blue	BGIOSGA004768	blue	Os01g0839100	C2H2
							MSTRG.4640.1	blue	BGIOSGA005551	blue	Os02g0766700	bZIP
							MSTRG.4640.1	blue	BGIOSGA006362	blue	Os02g0521100	ERF
							MSTRG.4640.1	blue	BGIOSGA007162	blue	Os02g0139000	G2-like
							MSTRG.4640.1	blue	BGIOSGA008492	blue	Os02g0579000	NAC
							MSTRG.4640.1	blue	BGIOSGA008720	blue	Os02g0649300	HD-ZIP
							MSTRG.4640.1	blue	BGIOSGA009118	blue	Os02g0770500	WRKY
							MSTRG.4640.1	blue	BGIOSGA010816	blue	Os03g0327100	NAC
							MSTRG.4640.1	blue	BGIOSGA011328	blue	Os03g0183000	ERF
							MSTRG.4640.1	blue	BGIOSGA013831	blue	Os03g0820300	C2H2
							MSTRG.4640.1	blue	BGIOSGA014440	blue	Os04g0594100	MYB
							MSTRG.4640.1	blue	BGIOSGA016852	blue	Os04g0541700	HD-ZIP
							MSTRG.4640.1	blue	BGIOSGA017525	blue	Os05g0572000	ERF
							MSTRG.4640.1	blue	BGIOSGA022169	blue	/	MYB
							MSTRG.4640.1	blue	BGIOSGA023457	blue	Os06g0675600	NAC
							MSTRG.4640.1	blue	BGIOSGA023698	blue	Os07g0684800	NAC
							MSTRG.4640.1	blue	BGIOSGA026407	blue	Os07g0683200	NAC
							MSTRG.4640.1	blue	BGIOSGA026525	blue	/	MYB
							MSTRG.4640.1	blue	BGIOSGA027709	blue	Os08g0130100	LSD
							MSTRG.4640.1	blue	BGIOSGA028855	blue	Os08g0478000	bHLH
							MSTRG.4640.1	blue	BGIOSGA034713	blue	Os11g0126900	NAC
							MSTRG.4640.1	blue	BGIOSGA035930	blue	Os12g0583700	C2H2
							MSTRG.4640.1	blue	BGIOSGA036920	blue	Os12g0123700	NAC
							MSTRG.4640.1	blue	BGIOSGA036921	blue	Os12g0123800	NAC
							MSTRG.4640.1	blue	BGIOSGA037778	blue	Os12g0610600	NAC
							MSTRG.53258.3	blue	BGIOSGA000090	blue	Os01g0954500	SRS
							MSTRG.53258.3	blue	BGIOSGA000097	blue	Os01g0952800	bHLH
							MSTRG.53258.3	blue	BGIOSGA002595	blue	/	NAC
							MSTRG.53258.3	blue	BGIOSGA002913	blue	Os01g0185900	WRKY
							MSTRG.53258.3	blue	BGIOSGA004701	blue	Os01g0820400	WRKY
							MSTRG.53258.3	blue	BGIOSGA004768	blue	Os01g0839100	C2H2
							MSTRG.53258.3	blue	BGIOSGA007071	blue	/	NAC
							MSTRG.53258.3	blue	BGIOSGA007838	blue	Os02g0232000	HSF
							MSTRG.53258.3	blue	BGIOSGA008740	blue	Os02g0655200	ERF
							MSTRG.53258.3	blue	BGIOSGA009118	blue	Os02g0770500	WRKY
							MSTRG.53258.3	blue	BGIOSGA011298	blue	Os03g0191850	ERF
							MSTRG.53258.3	blue	BGIOSGA014440	blue	Os04g0594100	MYB
							MSTRG.53258.3	blue	BGIOSGA014483	blue	Os04g0583900	MYB_related
							MSTRG.53258.3	blue	BGIOSGA016852	blue	Os04g0541700	HD-ZIP
							MSTRG.53258.3	blue	BGIOSGA021054	blue	Os06g0553100	HSF
							MSTRG.53258.3	blue	BGIOSGA022169	blue	/	MYB
							MSTRG.53258.3	blue	BGIOSGA034713	blue	Os11g0126900	NAC
							MSTRG.53258.3	blue	BGIOSGA035999	blue	Os12g0564100	MYB
							MSTRG.53258.3	blue	BGIOSGA036921	blue	Os12g0123800	NAC
							MSTRG.54958.1	blue	BGIOSGA002469	blue	Os01g0128000	MYB
							MSTRG.552.1	blue	BGIOSGA000090	blue	Os01g0954500	SRS
							MSTRG.552.1	blue	BGIOSGA000097	blue	Os01g0952800	bHLH
							MSTRG.552.1	blue	BGIOSGA000374	blue	Os01g0884300	NAC
							MSTRG.552.1	blue	BGIOSGA000430	blue	Os01g0867300	bZIP
							MSTRG.552.1	blue	BGIOSGA000793	blue	Os01g0758200	Dof
							MSTRG.552.1	blue	BGIOSGA001327	blue	Os01g0586800	WRKY
							MSTRG.552.1	blue	BGIOSGA002215	blue	Os01g0192300	MYB_related
							MSTRG.552.1	blue	BGIOSGA002469	blue	Os01g0128000	MYB
							MSTRG.552.1	blue	BGIOSGA002595	blue	/	NAC
							MSTRG.552.1	blue	BGIOSGA002913	blue	Os01g0185900	WRKY
							MSTRG.552.1	blue	BGIOSGA004404	blue	Os01g0734000	WRKY
							MSTRG.552.1	blue	BGIOSGA004768	blue	Os01g0839100	C2H2
							MSTRG.552.1	blue	BGIOSGA005551	blue	Os02g0766700	bZIP
							MSTRG.552.1	blue	BGIOSGA006362	blue	Os02g0521100	ERF
							MSTRG.552.1	blue	BGIOSGA007162	blue	Os02g0139000	G2-like
							MSTRG.552.1	blue	BGIOSGA007838	blue	Os02g0232000	HSF
							MSTRG.552.1	blue	BGIOSGA008422	blue	Os02g0555300	NAC
							MSTRG.552.1	blue	BGIOSGA008478	blue	Os02g0574800	EIL
							MSTRG.552.1	blue	BGIOSGA008492	blue	Os02g0579000	NAC
							MSTRG.552.1	blue	BGIOSGA008720	blue	Os02g0649300	HD-ZIP
							MSTRG.552.1	blue	BGIOSGA008740	blue	Os02g0655200	ERF
							MSTRG.552.1	blue	BGIOSGA009118	blue	Os02g0770500	WRKY
							MSTRG.552.1	blue	BGIOSGA009257	blue	Os02g0810900	NAC
							MSTRG.552.1	blue	BGIOSGA010816	blue	Os03g0327100	NAC
							MSTRG.552.1	blue	BGIOSGA011328	blue	Os03g0183000	ERF
							MSTRG.552.1	blue	BGIOSGA011521	blue	Os03g0131100	Nin-like
							MSTRG.552.1	blue	BGIOSGA013656	blue	Os03g0777000	NAC
							MSTRG.552.1	blue	BGIOSGA013831	blue	Os03g0820300	C2H2
							MSTRG.552.1	blue	BGIOSGA014440	blue	Os04g0594100	MYB
							MSTRG.552.1	blue	BGIOSGA014483	blue	Os04g0583900	MYB_related
							MSTRG.552.1	blue	BGIOSGA014527	blue	Os04g0569100	HD-ZIP
							MSTRG.552.1	blue	BGIOSGA016852	blue	Os04g0541700	HD-ZIP
							MSTRG.552.1	blue	BGIOSGA018935	blue	Os05g0114400	C2H2
							MSTRG.552.1	blue	BGIOSGA020887	blue	Os06g0614100	bZIP
							MSTRG.552.1	blue	BGIOSGA021054	blue	Os06g0553100	HSF
							MSTRG.552.1	blue	BGIOSGA022169	blue	/	MYB
							MSTRG.552.1	blue	BGIOSGA023457	blue	Os06g0675600	NAC
							MSTRG.552.1	blue	BGIOSGA023698	blue	Os07g0684800	NAC
							MSTRG.552.1	blue	BGIOSGA024099	blue	Os07g0558100	MYB_related
							MSTRG.552.1	blue	BGIOSGA026407	blue	Os07g0683200	NAC
							MSTRG.552.1	blue	BGIOSGA026525	blue	/	MYB
							MSTRG.552.1	blue	BGIOSGA026527	blue	Os08g0549000	MYB
							MSTRG.552.1	blue	BGIOSGA027558	blue	Os08g0176900	bZIP
							MSTRG.552.1	blue	BGIOSGA027709	blue	Os08g0130100	LSD
							MSTRG.552.1	blue	BGIOSGA028855	blue	Os08g0478000	bHLH
							MSTRG.552.1	blue	BGIOSGA032255	blue	Os10g0162300	C2H2
							MSTRG.552.1	blue	BGIOSGA034713	blue	Os11g0126900	NAC
							MSTRG.552.1	blue	BGIOSGA035930	blue	Os12g0583700	C2H2
							MSTRG.552.1	blue	BGIOSGA035999	blue	Os12g0564100	MYB
							MSTRG.552.1	blue	BGIOSGA036408	blue	Os01g0228901	MYB
							MSTRG.552.1	blue	BGIOSGA036759	blue	Os12g0116400	WRKY
							MSTRG.552.1	blue	BGIOSGA036920	blue	Os12g0123700	NAC
							MSTRG.552.1	blue	BGIOSGA036921	blue	Os12g0123800	NAC
							MSTRG.552.1	blue	BGIOSGA037778	blue	Os12g0610600	NAC
							MSTRG.57335.10	blue	BGIOSGA026766	blue	Os08g0487100	bZIP
							MSTRG.57335.4	blue	BGIOSGA024071	blue	Os07g0566500	NAC
							MSTRG.57335.8	blue	BGIOSGA002215	blue	Os01g0192300	MYB_related
							MSTRG.57335.8	blue	BGIOSGA007162	blue	Os02g0139000	G2-like
							MSTRG.57335.8	blue	BGIOSGA007726	blue	Os02g0194900	bZIP
							MSTRG.57335.8	blue	BGIOSGA010258	blue	Os03g0609500	LBD
							MSTRG.57335.8	blue	BGIOSGA013656	blue	Os03g0777000	NAC
							MSTRG.57335.8	blue	BGIOSGA019942	blue	Os05g0443900	bZIP
							MSTRG.57335.8	blue	BGIOSGA020887	blue	Os06g0614100	bZIP
							MSTRG.57335.8	blue	BGIOSGA022380	blue	Os06g0166400	ERF
							MSTRG.57335.8	blue	BGIOSGA023698	blue	Os07g0684800	NAC
							MSTRG.57335.8	blue	BGIOSGA024071	blue	Os07g0566500	NAC
							MSTRG.57335.8	blue	BGIOSGA026527	blue	Os08g0549000	MYB
							MSTRG.57335.8	blue	BGIOSGA027558	blue	Os08g0176900	bZIP
							MSTRG.57335.8	blue	BGIOSGA028831	blue	Os08g0471950	bZIP
							MSTRG.57335.8	blue	BGIOSGA032255	blue	Os10g0162300	C2H2
							MSTRG.74673.1	blue	BGIOSGA002469	blue	Os01g0128000	MYB
							MSTRG.74673.1	blue	BGIOSGA004404	blue	Os01g0734000	WRKY
							MSTRG.74673.1	blue	BGIOSGA006362	blue	Os02g0521100	ERF
							MSTRG.74673.1	blue	BGIOSGA007838	blue	Os02g0232000	HSF
							MSTRG.74673.1	blue	BGIOSGA008422	blue	Os02g0555300	NAC
							MSTRG.74673.1	blue	BGIOSGA008478	blue	Os02g0574800	EIL
							MSTRG.74673.1	blue	BGIOSGA008492	blue	Os02g0579000	NAC
							MSTRG.74673.1	blue	BGIOSGA010816	blue	Os03g0327100	NAC
							MSTRG.74673.1	blue	BGIOSGA011328	blue	Os03g0183000	ERF
							MSTRG.74673.1	blue	BGIOSGA013831	blue	Os03g0820300	C2H2
							MSTRG.74673.1	blue	BGIOSGA014483	blue	Os04g0583900	MYB_related
							MSTRG.74673.1	blue	BGIOSGA018935	blue	Os05g0114400	C2H2
							MSTRG.74673.1	blue	BGIOSGA021849	blue	Os06g0162800	MIKC_MADS
							MSTRG.74673.1	blue	BGIOSGA022174	blue	Os06g0112700	MYB
							MSTRG.74673.1	blue	BGIOSGA023457	blue	Os06g0675600	NAC
							MSTRG.74673.1	blue	BGIOSGA026407	blue	Os07g0683200	NAC
							MSTRG.74673.1	blue	BGIOSGA027709	blue	Os08g0130100	LSD
							MSTRG.74673.1	blue	BGIOSGA028855	blue	Os08g0478000	bHLH
							MSTRG.74673.1	blue	BGIOSGA034713	blue	Os11g0126900	NAC
							MSTRG.74673.1	blue	BGIOSGA035930	blue	Os12g0583700	C2H2
							MSTRG.74673.1	blue	BGIOSGA035999	blue	Os12g0564100	MYB
							MSTRG.74673.3	blue	BGIOSGA000090	blue	Os01g0954500	SRS
							MSTRG.74673.3	blue	BGIOSGA000097	blue	Os01g0952800	bHLH
							MSTRG.74673.3	blue	BGIOSGA000374	blue	Os01g0884300	NAC
							MSTRG.74673.3	blue	BGIOSGA000793	blue	Os01g0758200	Dof
							MSTRG.74673.3	blue	BGIOSGA001327	blue	Os01g0586800	WRKY
							MSTRG.74673.3	blue	BGIOSGA002595	blue	/	NAC
							MSTRG.74673.3	blue	BGIOSGA002913	blue	Os01g0185900	WRKY
							MSTRG.74673.3	blue	BGIOSGA004404	blue	Os01g0734000	WRKY
							MSTRG.74673.3	blue	BGIOSGA004768	blue	Os01g0839100	C2H2
							MSTRG.74673.3	blue	BGIOSGA006362	blue	Os02g0521100	ERF
							MSTRG.74673.3	blue	BGIOSGA007838	blue	Os02g0232000	HSF
							MSTRG.74673.3	blue	BGIOSGA008478	blue	Os02g0574800	EIL
							MSTRG.74673.3	blue	BGIOSGA008492	blue	Os02g0579000	NAC
							MSTRG.74673.3	blue	BGIOSGA008740	blue	Os02g0655200	ERF
							MSTRG.74673.3	blue	BGIOSGA009118	blue	Os02g0770500	WRKY
							MSTRG.74673.3	blue	BGIOSGA010816	blue	Os03g0327100	NAC
							MSTRG.74673.3	blue	BGIOSGA011298	blue	Os03g0191850	ERF
							MSTRG.74673.3	blue	BGIOSGA011328	blue	Os03g0183000	ERF
							MSTRG.74673.3	blue	BGIOSGA014440	blue	Os04g0594100	MYB
							MSTRG.74673.3	blue	BGIOSGA014483	blue	Os04g0583900	MYB_related
							MSTRG.74673.3	blue	BGIOSGA014527	blue	Os04g0569100	HD-ZIP
							MSTRG.74673.3	blue	BGIOSGA016852	blue	Os04g0541700	HD-ZIP
							MSTRG.74673.3	blue	BGIOSGA018935	blue	Os05g0114400	C2H2
							MSTRG.74673.3	blue	BGIOSGA021054	blue	Os06g0553100	HSF
							MSTRG.74673.3	blue	BGIOSGA022169	blue	/	MYB
							MSTRG.74673.3	blue	BGIOSGA022174	blue	Os06g0112700	MYB
							MSTRG.74673.3	blue	BGIOSGA023457	blue	Os06g0675600	NAC
							MSTRG.74673.3	blue	BGIOSGA024099	blue	Os07g0558100	MYB_related
							MSTRG.74673.3	blue	BGIOSGA026407	blue	Os07g0683200	NAC
							MSTRG.74673.3	blue	BGIOSGA027709	blue	Os08g0130100	LSD
							MSTRG.74673.3	blue	BGIOSGA028855	blue	Os08g0478000	bHLH
							MSTRG.74673.3	blue	BGIOSGA034713	blue	Os11g0126900	NAC
							MSTRG.74673.3	blue	BGIOSGA035930	blue	Os12g0583700	C2H2
							MSTRG.74673.3	blue	BGIOSGA035999	blue	Os12g0564100	MYB
							MSTRG.74673.3	blue	BGIOSGA036920	blue	Os12g0123700	NAC
							MSTRG.74673.3	blue	BGIOSGA036921	blue	Os12g0123800	NAC
							MSTRG.74673.3	blue	BGIOSGA037778	blue	Os12g0610600	NAC
							MSTRG.74673.4	blue	BGIOSGA000090	blue	Os01g0954500	SRS
							MSTRG.74673.4	blue	BGIOSGA000097	blue	Os01g0952800	bHLH
							MSTRG.74673.4	blue	BGIOSGA000793	blue	Os01g0758200	Dof
							MSTRG.74673.4	blue	BGIOSGA001327	blue	Os01g0586800	WRKY
							MSTRG.74673.4	blue	BGIOSGA002595	blue	/	NAC
							MSTRG.74673.4	blue	BGIOSGA002833	blue	Os01g0159800	bHLH
							MSTRG.74673.4	blue	BGIOSGA002913	blue	Os01g0185900	WRKY
							MSTRG.74673.4	blue	BGIOSGA004404	blue	Os01g0734000	WRKY
							MSTRG.74673.4	blue	BGIOSGA004701	blue	Os01g0820400	WRKY
							MSTRG.74673.4	blue	BGIOSGA004768	blue	Os01g0839100	C2H2
							MSTRG.74673.4	blue	BGIOSGA006362	blue	Os02g0521100	ERF
							MSTRG.74673.4	blue	BGIOSGA007071	blue	/	NAC
							MSTRG.74673.4	blue	BGIOSGA007838	blue	Os02g0232000	HSF
							MSTRG.74673.4	blue	BGIOSGA008478	blue	Os02g0574800	EIL
							MSTRG.74673.4	blue	BGIOSGA008492	blue	Os02g0579000	NAC
							MSTRG.74673.4	blue	BGIOSGA008740	blue	Os02g0655200	ERF
							MSTRG.74673.4	blue	BGIOSGA009118	blue	Os02g0770500	WRKY
							MSTRG.74673.4	blue	BGIOSGA010816	blue	Os03g0327100	NAC
							MSTRG.74673.4	blue	BGIOSGA011298	blue	Os03g0191850	ERF
							MSTRG.74673.4	blue	BGIOSGA011328	blue	Os03g0183000	ERF
							MSTRG.74673.4	blue	BGIOSGA014440	blue	Os04g0594100	MYB
							MSTRG.74673.4	blue	BGIOSGA014483	blue	Os04g0583900	MYB_related
							MSTRG.74673.4	blue	BGIOSGA014527	blue	Os04g0569100	HD-ZIP
							MSTRG.74673.4	blue	BGIOSGA016852	blue	Os04g0541700	HD-ZIP
							MSTRG.74673.4	blue	BGIOSGA018935	blue	Os05g0114400	C2H2
							MSTRG.74673.4	blue	BGIOSGA021054	blue	Os06g0553100	HSF
							MSTRG.74673.4	blue	BGIOSGA022169	blue	/	MYB
							MSTRG.74673.4	blue	BGIOSGA023457	blue	Os06g0675600	NAC
							MSTRG.74673.4	blue	BGIOSGA024099	blue	Os07g0558100	MYB_related
							MSTRG.74673.4	blue	BGIOSGA026407	blue	Os07g0683200	NAC
							MSTRG.74673.4	blue	BGIOSGA028855	blue	Os08g0478000	bHLH
							MSTRG.74673.4	blue	BGIOSGA034713	blue	Os11g0126900	NAC
							MSTRG.74673.4	blue	BGIOSGA035930	blue	Os12g0583700	C2H2
							MSTRG.74673.4	blue	BGIOSGA035999	blue	Os12g0564100	MYB
							MSTRG.74673.4	blue	BGIOSGA036920	blue	Os12g0123700	NAC
							MSTRG.74673.4	blue	BGIOSGA036921	blue	Os12g0123800	NAC
							MSTRG.74673.4	blue	BGIOSGA037778	blue	Os12g0610600	NAC
							MSTRG.7519.1	blue	BGIOSGA000090	blue	Os01g0954500	SRS
							MSTRG.7519.1	blue	BGIOSGA000097	blue	Os01g0952800	bHLH
							MSTRG.7519.1	blue	BGIOSGA000793	blue	Os01g0758200	Dof
							MSTRG.7519.1	blue	BGIOSGA002595	blue	/	NAC
							MSTRG.7519.1	blue	BGIOSGA004404	blue	Os01g0734000	WRKY
							MSTRG.7519.1	blue	BGIOSGA004768	blue	Os01g0839100	C2H2
							MSTRG.7519.1	blue	BGIOSGA006362	blue	Os02g0521100	ERF
							MSTRG.7519.1	blue	BGIOSGA007838	blue	Os02g0232000	HSF
							MSTRG.7519.1	blue	BGIOSGA008422	blue	Os02g0555300	NAC
							MSTRG.7519.1	blue	BGIOSGA008492	blue	Os02g0579000	NAC
							MSTRG.7519.1	blue	BGIOSGA008740	blue	Os02g0655200	ERF
							MSTRG.7519.1	blue	BGIOSGA009118	blue	Os02g0770500	WRKY
							MSTRG.7519.1	blue	BGIOSGA010816	blue	Os03g0327100	NAC
							MSTRG.7519.1	blue	BGIOSGA011328	blue	Os03g0183000	ERF
							MSTRG.7519.1	blue	BGIOSGA013831	blue	Os03g0820300	C2H2
							MSTRG.7519.1	blue	BGIOSGA014483	blue	Os04g0583900	MYB_related
							MSTRG.7519.1	blue	BGIOSGA016852	blue	Os04g0541700	HD-ZIP
							MSTRG.7519.1	blue	BGIOSGA018131	blue	Os05g0386201	SRS
							MSTRG.7519.1	blue	BGIOSGA018935	blue	Os05g0114400	C2H2
							MSTRG.7519.1	blue	BGIOSGA022169	blue	/	MYB
							MSTRG.7519.1	blue	BGIOSGA023457	blue	Os06g0675600	NAC
							MSTRG.7519.1	blue	BGIOSGA024099	blue	Os07g0558100	MYB_related
							MSTRG.7519.1	blue	BGIOSGA026407	blue	Os07g0683200	NAC
							MSTRG.7519.1	blue	BGIOSGA027709	blue	Os08g0130100	LSD
							MSTRG.7519.1	blue	BGIOSGA028855	blue	Os08g0478000	bHLH
							MSTRG.7519.1	blue	BGIOSGA034713	blue	Os11g0126900	NAC
							MSTRG.7519.1	blue	BGIOSGA035930	blue	Os12g0583700	C2H2
							MSTRG.7519.1	blue	BGIOSGA035999	blue	Os12g0564100	MYB
							MSTRG.7519.1	blue	BGIOSGA036921	blue	Os12g0123800	NAC
							MSTRG.76387.1	blue	BGIOSGA000097	blue	Os01g0952800	bHLH
							MSTRG.76387.1	blue	BGIOSGA000430	blue	Os01g0867300	bZIP
							MSTRG.76387.1	blue	BGIOSGA001327	blue	Os01g0586800	WRKY
							MSTRG.76387.1	blue	BGIOSGA002215	blue	Os01g0192300	MYB_related
							MSTRG.76387.1	blue	BGIOSGA002833	blue	Os01g0159800	bHLH
							MSTRG.76387.1	blue	BGIOSGA002913	blue	Os01g0185900	WRKY
							MSTRG.76387.1	blue	BGIOSGA005551	blue	Os02g0766700	bZIP
							MSTRG.76387.1	blue	BGIOSGA007162	blue	Os02g0139000	G2-like
							MSTRG.76387.1	blue	BGIOSGA007726	blue	Os02g0194900	bZIP
							MSTRG.76387.1	blue	BGIOSGA007838	blue	Os02g0232000	HSF
							MSTRG.76387.1	blue	BGIOSGA009118	blue	Os02g0770500	WRKY
							MSTRG.76387.1	blue	BGIOSGA010258	blue	Os03g0609500	LBD
							MSTRG.76387.1	blue	BGIOSGA011521	blue	Os03g0131100	Nin-like
							MSTRG.76387.1	blue	BGIOSGA013656	blue	Os03g0777000	NAC
							MSTRG.76387.1	blue	BGIOSGA013831	blue	Os03g0820300	C2H2
							MSTRG.76387.1	blue	BGIOSGA016852	blue	Os04g0541700	HD-ZIP
							MSTRG.76387.1	blue	BGIOSGA017525	blue	Os05g0572000	ERF
							MSTRG.76387.1	blue	BGIOSGA019942	blue	Os05g0443900	bZIP
							MSTRG.76387.1	blue	BGIOSGA020887	blue	Os06g0614100	bZIP
							MSTRG.76387.1	blue	BGIOSGA022380	blue	Os06g0166400	ERF
							MSTRG.76387.1	blue	BGIOSGA023457	blue	Os06g0675600	NAC
							MSTRG.76387.1	blue	BGIOSGA023698	blue	Os07g0684800	NAC
							MSTRG.76387.1	blue	BGIOSGA026407	blue	Os07g0683200	NAC
							MSTRG.76387.1	blue	BGIOSGA026525	blue	/	MYB
							MSTRG.76387.1	blue	BGIOSGA026527	blue	Os08g0549000	MYB
							MSTRG.76387.1	blue	BGIOSGA026766	blue	Os08g0487100	bZIP
							MSTRG.76387.1	blue	BGIOSGA027558	blue	Os08g0176900	bZIP
							MSTRG.76387.1	blue	BGIOSGA027709	blue	Os08g0130100	LSD
							MSTRG.76387.1	blue	BGIOSGA032255	blue	Os10g0162300	C2H2
							MSTRG.76387.1	blue	BGIOSGA034713	blue	Os11g0126900	NAC
							MSTRG.76387.1	blue	BGIOSGA036920	blue	Os12g0123700	NAC
							MSTRG.76387.1	blue	BGIOSGA037778	blue	Os12g0610600	NAC
							MSTRG.77321.3	blue	BGIOSGA000090	blue	Os01g0954500	SRS
							MSTRG.77321.3	blue	BGIOSGA000097	blue	Os01g0952800	bHLH
							MSTRG.77321.3	blue	BGIOSGA000374	blue	Os01g0884300	NAC
							MSTRG.77321.3	blue	BGIOSGA000430	blue	Os01g0867300	bZIP
							MSTRG.77321.3	blue	BGIOSGA000793	blue	Os01g0758200	Dof
							MSTRG.77321.3	blue	BGIOSGA001069	blue	Os01g0665750	WRKY
							MSTRG.77321.3	blue	BGIOSGA001327	blue	Os01g0586800	WRKY
							MSTRG.77321.3	blue	BGIOSGA002215	blue	Os01g0192300	MYB_related
							MSTRG.77321.3	blue	BGIOSGA002595	blue	/	NAC
							MSTRG.77321.3	blue	BGIOSGA002833	blue	Os01g0159800	bHLH
							MSTRG.77321.3	blue	BGIOSGA002913	blue	Os01g0185900	WRKY
							MSTRG.77321.3	blue	BGIOSGA003013	blue	Os01g0218100	bHLH
							MSTRG.77321.3	blue	BGIOSGA004404	blue	Os01g0734000	WRKY
							MSTRG.77321.3	blue	BGIOSGA004540	blue	Os01g0773800	bHLH
							MSTRG.77321.3	blue	BGIOSGA004768	blue	Os01g0839100	C2H2
							MSTRG.77321.3	blue	BGIOSGA005551	blue	Os02g0766700	bZIP
							MSTRG.77321.3	blue	BGIOSGA006362	blue	Os02g0521100	ERF
							MSTRG.77321.3	blue	BGIOSGA007071	blue	/	NAC
							MSTRG.77321.3	blue	BGIOSGA007162	blue	Os02g0139000	G2-like
							MSTRG.77321.3	blue	BGIOSGA007838	blue	Os02g0232000	HSF
							MSTRG.77321.3	blue	BGIOSGA008492	blue	Os02g0579000	NAC
							MSTRG.77321.3	blue	BGIOSGA008698	blue	Os02g0641300	MYB
							MSTRG.77321.3	blue	BGIOSGA008720	blue	Os02g0649300	HD-ZIP
							MSTRG.77321.3	blue	BGIOSGA008740	blue	Os02g0655200	ERF
							MSTRG.77321.3	blue	BGIOSGA009118	blue	Os02g0770500	WRKY
							MSTRG.77321.3	blue	BGIOSGA010816	blue	Os03g0327100	NAC
							MSTRG.77321.3	blue	BGIOSGA010952	blue	/	LBD
							MSTRG.77321.3	blue	BGIOSGA011328	blue	Os03g0183000	ERF
							MSTRG.77321.3	blue	BGIOSGA013656	blue	Os03g0777000	NAC
							MSTRG.77321.3	blue	BGIOSGA013831	blue	Os03g0820300	C2H2
							MSTRG.77321.3	blue	BGIOSGA014440	blue	Os04g0594100	MYB
							MSTRG.77321.3	blue	BGIOSGA014483	blue	Os04g0583900	MYB_related
							MSTRG.77321.3	blue	BGIOSGA014527	blue	Os04g0569100	HD-ZIP
							MSTRG.77321.3	blue	BGIOSGA016852	blue	Os04g0541700	HD-ZIP
							MSTRG.77321.3	blue	BGIOSGA017525	blue	Os05g0572000	ERF
							MSTRG.77321.3	blue	BGIOSGA018654	blue	Os05g0194500	NAC
							MSTRG.77321.3	blue	BGIOSGA018935	blue	Os05g0114400	C2H2
							MSTRG.77321.3	blue	BGIOSGA020887	blue	Os06g0614100	bZIP
							MSTRG.77321.3	blue	BGIOSGA021054	blue	Os06g0553100	HSF
							MSTRG.77321.3	blue	BGIOSGA022169	blue	/	MYB
							MSTRG.77321.3	blue	BGIOSGA023457	blue	Os06g0675600	NAC
							MSTRG.77321.3	blue	BGIOSGA023698	blue	Os07g0684800	NAC
							MSTRG.77321.3	blue	BGIOSGA026407	blue	Os07g0683200	NAC
							MSTRG.77321.3	blue	BGIOSGA026525	blue	/	MYB
							MSTRG.77321.3	blue	BGIOSGA027558	blue	Os08g0176900	bZIP
							MSTRG.77321.3	blue	BGIOSGA027709	blue	Os08g0130100	LSD
							MSTRG.77321.3	blue	BGIOSGA028855	blue	Os08g0478000	bHLH
							MSTRG.77321.3	blue	BGIOSGA034615	blue	Os11g0116900	WRKY
							MSTRG.77321.3	blue	BGIOSGA034713	blue	Os11g0126900	NAC
							MSTRG.77321.3	blue	BGIOSGA035930	blue	Os12g0583700	C2H2
							MSTRG.77321.3	blue	BGIOSGA036408	blue	Os01g0228901	MYB
							MSTRG.77321.3	blue	BGIOSGA036759	blue	Os12g0116400	WRKY
							MSTRG.77321.3	blue	BGIOSGA036920	blue	Os12g0123700	NAC
							MSTRG.77321.3	blue	BGIOSGA036921	blue	Os12g0123800	NAC
							MSTRG.77321.3	blue	BGIOSGA037778	blue	Os12g0610600	NAC
							MSTRG.79278.1	blue	BGIOSGA000097	blue	Os01g0952800	bHLH
							MSTRG.79278.1	blue	BGIOSGA001327	blue	Os01g0586800	WRKY
							MSTRG.79278.1	blue	BGIOSGA002215	blue	Os01g0192300	MYB_related
							MSTRG.79278.1	blue	BGIOSGA002913	blue	Os01g0185900	WRKY
							MSTRG.79278.1	blue	BGIOSGA004768	blue	Os01g0839100	C2H2
							MSTRG.79278.1	blue	BGIOSGA007162	blue	Os02g0139000	G2-like
							MSTRG.79278.1	blue	BGIOSGA007838	blue	Os02g0232000	HSF
							MSTRG.79278.1	blue	BGIOSGA008478	blue	Os02g0574800	EIL
							MSTRG.79278.1	blue	BGIOSGA008492	blue	Os02g0579000	NAC
							MSTRG.79278.1	blue	BGIOSGA009118	blue	Os02g0770500	WRKY
							MSTRG.79278.1	blue	BGIOSGA009257	blue	Os02g0810900	NAC
							MSTRG.79278.1	blue	BGIOSGA010258	blue	Os03g0609500	LBD
							MSTRG.79278.1	blue	BGIOSGA011298	blue	Os03g0191850	ERF
							MSTRG.79278.1	blue	BGIOSGA013656	blue	Os03g0777000	NAC
							MSTRG.79278.1	blue	BGIOSGA013831	blue	Os03g0820300	C2H2
							MSTRG.79278.1	blue	BGIOSGA016651	blue	Os04g0489600	bHLH
							MSTRG.79278.1	blue	BGIOSGA016852	blue	Os04g0541700	HD-ZIP
							MSTRG.79278.1	blue	BGIOSGA018935	blue	Os05g0114400	C2H2
							MSTRG.79278.1	blue	BGIOSGA023457	blue	Os06g0675600	NAC
							MSTRG.79278.1	blue	BGIOSGA023698	blue	Os07g0684800	NAC
							MSTRG.79278.1	blue	BGIOSGA024099	blue	Os07g0558100	MYB_related
							MSTRG.79278.1	blue	BGIOSGA026407	blue	Os07g0683200	NAC
							MSTRG.79278.1	blue	BGIOSGA026527	blue	Os08g0549000	MYB
							MSTRG.79278.1	blue	BGIOSGA027709	blue	Os08g0130100	LSD
							MSTRG.79278.1	blue	BGIOSGA032255	blue	Os10g0162300	C2H2
							MSTRG.79278.1	blue	BGIOSGA034713	blue	Os11g0126900	NAC
							MSTRG.79278.1	blue	BGIOSGA035930	blue	Os12g0583700	C2H2
							MSTRG.79278.1	blue	BGIOSGA035999	blue	Os12g0564100	MYB
							MSTRG.79278.1	blue	BGIOSGA036920	blue	Os12g0123700	NAC
							MSTRG.79278.1	blue	BGIOSGA037778	blue	Os12g0610600	NAC
							MSTRG.8050.1	blue	BGIOSGA000090	blue	Os01g0954500	SRS
							MSTRG.8050.1	blue	BGIOSGA000097	blue	Os01g0952800	bHLH
							MSTRG.8050.1	blue	BGIOSGA000374	blue	Os01g0884300	NAC
							MSTRG.8050.1	blue	BGIOSGA000793	blue	Os01g0758200	Dof
							MSTRG.8050.1	blue	BGIOSGA002595	blue	/	NAC
							MSTRG.8050.1	blue	BGIOSGA004404	blue	Os01g0734000	WRKY
							MSTRG.8050.1	blue	BGIOSGA004768	blue	Os01g0839100	C2H2
							MSTRG.8050.1	blue	BGIOSGA006362	blue	Os02g0521100	ERF
							MSTRG.8050.1	blue	BGIOSGA007162	blue	Os02g0139000	G2-like
							MSTRG.8050.1	blue	BGIOSGA007838	blue	Os02g0232000	HSF
							MSTRG.8050.1	blue	BGIOSGA008422	blue	Os02g0555300	NAC
							MSTRG.8050.1	blue	BGIOSGA008478	blue	Os02g0574800	EIL
							MSTRG.8050.1	blue	BGIOSGA008492	blue	Os02g0579000	NAC
							MSTRG.8050.1	blue	BGIOSGA008740	blue	Os02g0655200	ERF
							MSTRG.8050.1	blue	BGIOSGA009118	blue	Os02g0770500	WRKY
							MSTRG.8050.1	blue	BGIOSGA009257	blue	Os02g0810900	NAC
							MSTRG.8050.1	blue	BGIOSGA010816	blue	Os03g0327100	NAC
							MSTRG.8050.1	blue	BGIOSGA011328	blue	Os03g0183000	ERF
							MSTRG.8050.1	blue	BGIOSGA013831	blue	Os03g0820300	C2H2
							MSTRG.8050.1	blue	BGIOSGA014440	blue	Os04g0594100	MYB
							MSTRG.8050.1	blue	BGIOSGA014483	blue	Os04g0583900	MYB_related
							MSTRG.8050.1	blue	BGIOSGA016852	blue	Os04g0541700	HD-ZIP
							MSTRG.8050.1	blue	BGIOSGA018935	blue	Os05g0114400	C2H2
							MSTRG.8050.1	blue	BGIOSGA021054	blue	Os06g0553100	HSF
							MSTRG.8050.1	blue	BGIOSGA022169	blue	/	MYB
							MSTRG.8050.1	blue	BGIOSGA023457	blue	Os06g0675600	NAC
							MSTRG.8050.1	blue	BGIOSGA026407	blue	Os07g0683200	NAC
							MSTRG.8050.1	blue	BGIOSGA026525	blue	/	MYB
							MSTRG.8050.1	blue	BGIOSGA027709	blue	Os08g0130100	LSD
							MSTRG.8050.1	blue	BGIOSGA028855	blue	Os08g0478000	bHLH
							MSTRG.8050.1	blue	BGIOSGA034713	blue	Os11g0126900	NAC
							MSTRG.8050.1	blue	BGIOSGA035930	blue	Os12g0583700	C2H2
							MSTRG.8050.1	blue	BGIOSGA035999	blue	Os12g0564100	MYB
							MSTRG.8050.1	blue	BGIOSGA036408	blue	Os01g0228901	MYB
							MSTRG.8050.1	blue	BGIOSGA036920	blue	Os12g0123700	NAC
							MSTRG.8050.1	blue	BGIOSGA036921	blue	Os12g0123800	NAC
							MSTRG.8050.1	blue	BGIOSGA037778	blue	Os12g0610600	NAC
							MSTRG.80924.2	blue	BGIOSGA000090	blue	Os01g0954500	SRS
							MSTRG.80924.2	blue	BGIOSGA000097	blue	Os01g0952800	bHLH
							MSTRG.80924.2	blue	BGIOSGA000793	blue	Os01g0758200	Dof
							MSTRG.80924.2	blue	BGIOSGA002595	blue	/	NAC
							MSTRG.80924.2	blue	BGIOSGA002913	blue	Os01g0185900	WRKY
							MSTRG.80924.2	blue	BGIOSGA004404	blue	Os01g0734000	WRKY
							MSTRG.80924.2	blue	BGIOSGA004768	blue	Os01g0839100	C2H2
							MSTRG.80924.2	blue	BGIOSGA007071	blue	/	NAC
							MSTRG.80924.2	blue	BGIOSGA008492	blue	Os02g0579000	NAC
							MSTRG.80924.2	blue	BGIOSGA008740	blue	Os02g0655200	ERF
							MSTRG.80924.2	blue	BGIOSGA009118	blue	Os02g0770500	WRKY
							MSTRG.80924.2	blue	BGIOSGA010952	blue	/	LBD
							MSTRG.80924.2	blue	BGIOSGA011328	blue	Os03g0183000	ERF
							MSTRG.80924.2	blue	BGIOSGA014440	blue	Os04g0594100	MYB
							MSTRG.80924.2	blue	BGIOSGA014483	blue	Os04g0583900	MYB_related
							MSTRG.80924.2	blue	BGIOSGA016852	blue	Os04g0541700	HD-ZIP
							MSTRG.80924.2	blue	BGIOSGA021054	blue	Os06g0553100	HSF
							MSTRG.80924.2	blue	BGIOSGA022169	blue	/	MYB
							MSTRG.80924.2	blue	BGIOSGA023457	blue	Os06g0675600	NAC
							MSTRG.80924.2	blue	BGIOSGA026407	blue	Os07g0683200	NAC
							MSTRG.80924.2	blue	BGIOSGA028855	blue	Os08g0478000	bHLH
							MSTRG.80924.2	blue	BGIOSGA034713	blue	Os11g0126900	NAC
							MSTRG.80924.2	blue	BGIOSGA035930	blue	Os12g0583700	C2H2
							MSTRG.80924.2	blue	BGIOSGA035999	blue	Os12g0564100	MYB
							MSTRG.80924.2	blue	BGIOSGA036921	blue	Os12g0123800	NAC
							MSTRG.80924.2	blue	BGIOSGA037778	blue	Os12g0610600	NAC
							MSTRG.8133.1	blue	BGIOSGA000090	blue	Os01g0954500	SRS
							MSTRG.8133.1	blue	BGIOSGA000097	blue	Os01g0952800	bHLH
							MSTRG.8133.1	blue	BGIOSGA000374	blue	Os01g0884300	NAC
							MSTRG.8133.1	blue	BGIOSGA000430	blue	Os01g0867300	bZIP
							MSTRG.8133.1	blue	BGIOSGA000793	blue	Os01g0758200	Dof
							MSTRG.8133.1	blue	BGIOSGA002595	blue	/	NAC
							MSTRG.8133.1	blue	BGIOSGA003013	blue	Os01g0218100	bHLH
							MSTRG.8133.1	blue	BGIOSGA004404	blue	Os01g0734000	WRKY
							MSTRG.8133.1	blue	BGIOSGA004540	blue	Os01g0773800	bHLH
							MSTRG.8133.1	blue	BGIOSGA004768	blue	Os01g0839100	C2H2
							MSTRG.8133.1	blue	BGIOSGA006362	blue	Os02g0521100	ERF
							MSTRG.8133.1	blue	BGIOSGA007162	blue	Os02g0139000	G2-like
							MSTRG.8133.1	blue	BGIOSGA007838	blue	Os02g0232000	HSF
							MSTRG.8133.1	blue	BGIOSGA008478	blue	Os02g0574800	EIL
							MSTRG.8133.1	blue	BGIOSGA008492	blue	Os02g0579000	NAC
							MSTRG.8133.1	blue	BGIOSGA008698	blue	Os02g0641300	MYB
							MSTRG.8133.1	blue	BGIOSGA008720	blue	Os02g0649300	HD-ZIP
							MSTRG.8133.1	blue	BGIOSGA008740	blue	Os02g0655200	ERF
							MSTRG.8133.1	blue	BGIOSGA009118	blue	Os02g0770500	WRKY
							MSTRG.8133.1	blue	BGIOSGA010816	blue	Os03g0327100	NAC
							MSTRG.8133.1	blue	BGIOSGA011298	blue	Os03g0191850	ERF
							MSTRG.8133.1	blue	BGIOSGA011328	blue	Os03g0183000	ERF
							MSTRG.8133.1	blue	BGIOSGA013831	blue	Os03g0820300	C2H2
							MSTRG.8133.1	blue	BGIOSGA013832	blue	Os03g0820400	C2H2
							MSTRG.8133.1	blue	BGIOSGA014483	blue	Os04g0583900	MYB_related
							MSTRG.8133.1	blue	BGIOSGA014527	blue	Os04g0569100	HD-ZIP
							MSTRG.8133.1	blue	BGIOSGA016313	blue	Os04g0398000	ERF
							MSTRG.8133.1	blue	BGIOSGA016852	blue	Os04g0541700	HD-ZIP
							MSTRG.8133.1	blue	BGIOSGA018654	blue	Os05g0194500	NAC
							MSTRG.8133.1	blue	BGIOSGA018935	blue	Os05g0114400	C2H2
							MSTRG.8133.1	blue	BGIOSGA019110	blue	Os05g0128000	Trihelix
							MSTRG.8133.1	blue	BGIOSGA020887	blue	Os06g0614100	bZIP
							MSTRG.8133.1	blue	BGIOSGA022169	blue	/	MYB
							MSTRG.8133.1	blue	BGIOSGA022174	blue	Os06g0112700	MYB
							MSTRG.8133.1	blue	BGIOSGA023457	blue	Os06g0675600	NAC
							MSTRG.8133.1	blue	BGIOSGA026407	blue	Os07g0683200	NAC
							MSTRG.8133.1	blue	BGIOSGA027709	blue	Os08g0130100	LSD
							MSTRG.8133.1	blue	BGIOSGA028855	blue	Os08g0478000	bHLH
							MSTRG.8133.1	blue	BGIOSGA034615	blue	Os11g0116900	WRKY
							MSTRG.8133.1	blue	BGIOSGA034713	blue	Os11g0126900	NAC
							MSTRG.8133.1	blue	BGIOSGA035676	blue	Os11g0684000	MYB_related
							MSTRG.8133.1	blue	BGIOSGA035930	blue	Os12g0583700	C2H2
							MSTRG.8133.1	blue	BGIOSGA035999	blue	Os12g0564100	MYB
							MSTRG.8133.1	blue	BGIOSGA036759	blue	Os12g0116400	WRKY
							MSTRG.8133.1	blue	BGIOSGA036921	blue	Os12g0123800	NAC
							MSTRG.8133.1	blue	BGIOSGA037778	blue	Os12g0610600	NAC
							MSTRG.84624.1	blue	BGIOSGA000374	blue	Os01g0884300	NAC
							MSTRG.84624.1	blue	BGIOSGA000430	blue	Os01g0867300	bZIP
							MSTRG.84624.1	blue	BGIOSGA001069	blue	Os01g0665750	WRKY
							MSTRG.84624.1	blue	BGIOSGA003013	blue	Os01g0218100	bHLH
							MSTRG.84624.1	blue	BGIOSGA004404	blue	Os01g0734000	WRKY
							MSTRG.84624.1	blue	BGIOSGA005551	blue	Os02g0766700	bZIP
							MSTRG.84624.1	blue	BGIOSGA006362	blue	Os02g0521100	ERF
							MSTRG.84624.1	blue	BGIOSGA007162	blue	Os02g0139000	G2-like
							MSTRG.84624.1	blue	BGIOSGA008492	blue	Os02g0579000	NAC
							MSTRG.84624.1	blue	BGIOSGA008698	blue	Os02g0641300	MYB
							MSTRG.84624.1	blue	BGIOSGA008720	blue	Os02g0649300	HD-ZIP
							MSTRG.84624.1	blue	BGIOSGA010816	blue	Os03g0327100	NAC
							MSTRG.84624.1	blue	BGIOSGA013656	blue	Os03g0777000	NAC
							MSTRG.84624.1	blue	BGIOSGA013831	blue	Os03g0820300	C2H2
							MSTRG.84624.1	blue	BGIOSGA013832	blue	Os03g0820400	C2H2
							MSTRG.84624.1	blue	BGIOSGA014527	blue	Os04g0569100	HD-ZIP
							MSTRG.84624.1	blue	BGIOSGA017525	blue	Os05g0572000	ERF
							MSTRG.84624.1	blue	BGIOSGA019110	blue	Os05g0128000	Trihelix
							MSTRG.84624.1	blue	BGIOSGA020887	blue	Os06g0614100	bZIP
							MSTRG.84624.1	blue	BGIOSGA021849	blue	Os06g0162800	MIKC_MADS
							MSTRG.84624.1	blue	BGIOSGA022380	blue	Os06g0166400	ERF
							MSTRG.84624.1	blue	BGIOSGA023442	blue	Os06g0670300	G2-like
							MSTRG.84624.1	blue	BGIOSGA023457	blue	Os06g0675600	NAC
							MSTRG.84624.1	blue	BGIOSGA023698	blue	Os07g0684800	NAC
							MSTRG.84624.1	blue	BGIOSGA027558	blue	Os08g0176900	bZIP
							MSTRG.84624.1	blue	BGIOSGA027709	blue	Os08g0130100	LSD
							MSTRG.84624.1	blue	BGIOSGA034615	blue	Os11g0116900	WRKY
							MSTRG.84624.1	blue	BGIOSGA034713	blue	Os11g0126900	NAC
							MSTRG.84624.1	blue	BGIOSGA035289	blue	Os11g0490900	WRKY
							MSTRG.84624.1	blue	BGIOSGA036759	blue	Os12g0116400	WRKY
							MSTRG.84624.1	blue	BGIOSGA037778	blue	Os12g0610600	NAC
