# Supplementary material for: Genome-wide identification and characterization of long non-coding RNAs involved in flag leaf senescence of rice
Source: Plant Mol Biol. 2021 Feb 11;105(6):655–84. doi: 10.1007/s11103-021-01121-3 (PMC7985109; doi:10.1007/s11103-021-01121-3)
Supplement: Supplementary file 13 — Supplementary file13 (XLSX 23 KB) Table S13 The transcription factors regulated by 22 and 48 differentially expressed lncRNAs in 'ME black' and ‘ME blue’ module. [file 11103_2021_1121_MOESM13_ESM.xlsx]

## Sheet: Sheet1
#lncRNA ID	lncRNA module	# Target SAG ID	SAG module	RAP ID	gene name	Reference
MSTRG.24808.2	black	BGIOSGA004283	/	Os01g0703600	SPL28	SPL28 encodes a clathrin-associated adaptor protein complex 1, medium subunit micro 1 (AP1M1) and is responsible for spotted leaf and early senescence in rice (Oryza sativa)
MSTRG.24808.2	black	BGIOSGA028186	/	Os08g0206900	SPL29	Functional inactivation of UDP-N-acetylglucosamine pyrophosphorylase 1 (UAP1) induces early leaf senescence and defence responses in rice
MSTRG.24808.2	black	BGIOSGA033278	black	Os10g0516100	OsGDCH	Targeted Knockdown of GDCH in Rice Leads to a Photorespiratory-Deficient Phenotype Useful as a Building Block for C4 Rice
MSTRG.24808.2	black	BGIOSGA014571	black	Os04g0556550	cZOGT2	Cytokinin Activity of cis-Zeatin and Phenotypic Alterations Induced by Overexpression of Putative cis-Zeatin-O-glucosyltransferase in Rice
MSTRG.5543.1	black	BGIOSGA019953	/	Os05g0449500	OsCOI1b	Mutation of Oryza sativa CORONATINE INSENSITIVE 1b (OsCOI1b) delays leaf senescence.
MSTRG.5543.1	black	BGIOSGA022234	/	Os06g0130000	SPL4	The Rice SPOTTED LEAF4 (SPL4) Encodes a Plant Spastin That Inhibits ROS Accumulation in Leaf Development and Functions in Leaf Senescence
MSTRG.65878.1	black	BGIOSGA014571	black	Os04g0556550	cZOGT2	Cytokinin Activity of cis-Zeatin and Phenotypic Alterations Induced by Overexpression of Putative cis-Zeatin-O-glucosyltransferase in Rice
MSTRG.65878.1	black	BGIOSGA033278	black	Os10g0516100	OsGDCH	Targeted Knockdown of GDCH in Rice Leads to a Photorespiratory-Deficient Phenotype Useful as a Building Block for C4 Rice
MSTRG.65878.1	black	BGIOSGA028186	/	Os08g0206900	SPL29	Functional inactivation of UDP-N-acetylglucosamine pyrophosphorylase 1 (UAP1) induces early leaf senescence and defence responses in rice
MSTRG.65878.1	black	BGIOSGA004283	/	Os01g0703600	SPL28	SPL28 encodes a clathrin-associated adaptor protein complex 1, medium subunit micro 1 (AP1M1) and is responsible for spotted leaf and early senescence in rice (Oryza sativa)
MSTRG.65878.1	black	BGIOSGA020739	/	Os06g0662000	OsPLS1	A single cytosine deletion in the OsPLS1 gene encoding vacuolar-type H+ -ATPase subunit A1 leads to premature leaf senescence and seed dormancy in rice
MSTRG.65878.1	black	BGIOSGA026526	/	Os08g0549100	OsAPX4	Rice peroxisomal ascorbate peroxidase knockdown affects ROS signaling and triggers early leaf senescence
MSTRG.11508.1	blue	BGIOSGA010125	blue	Os03g0654600	NOL	Rice NON-YELLOW COLORING1 Is Involved in Light-Harvesting Complex II and Grana Degradation during Leaf Senescence
MSTRG.11508.1	blue	BGIOSGA013214	blue	Os03g0645900	OsNCED3	9-cis-Epoxycarotenoid Dioxygenase 3 Regulates Plant Growth and Enhances Multi-Abiotic Stress Tolerance in Rice
MSTRG.11508.1	blue	BGIOSGA029383	blue	Os09g0532000	SGRL	The Stay-Green Rice like (SGRL) gene regulates chlorophyll degradation in rice.
MSTRG.12677.1	blue	BGIOSGA023457	blue	Os06g0675600	ONAC011	The NAC Transcription Factor Gene OsY37 (ONAC011) Promotes Leaf Senescence and Accelerates Heading Time in Rice.
MSTRG.12677.1	blue	BGIOSGA001700	blue	Os01g0348900	salT	Overexpression of salt-induced protein (salT) delays leaf senescence in rice
MSTRG.12677.1	blue	BGIOSGA003046	blue	Os01g0227100	NYC1	Rice NON-YELLOW COLORING1 Is Involved in Light-Harvesting Complex II and Grana Degradation during Leaf Senescence
MSTRG.12677.1	blue	BGIOSGA010125	blue	Os03g0654600	NOL	Rice NON-YELLOW COLORING1 Is Involved in Light-Harvesting Complex II and Grana Degradation during Leaf Senescence
MSTRG.12677.1	blue	BGIOSGA011859	blue	Os03g0146400	OsPAO	Knockdown of OsPAO and OsRCCR1 cause different plant death phenotypes in rice
MSTRG.12677.1	blue	BGIOSGA011953	blue	Os03g0171600	OsFBK12	The F-Box Protein OsFBK12 Targets OsSAMS1 for Degradation and Affects Pleiotropic Phenotypes, Including Leaf Senescence, in Rice
MSTRG.12677.1	blue	BGIOSGA013214	blue	Os03g0645900	OsNCED3	9-cis-Epoxycarotenoid Dioxygenase 3 Regulates Plant Growth and Enhances Multi-Abiotic Stress Tolerance in Rice
MSTRG.12677.1	blue	BGIOSGA029383	blue	Os09g0532000	SGRL	The Stay-Green Rice like (SGRL) gene regulates chlorophyll degradation in rice.
MSTRG.12677.1	blue	BGIOSGA032012	blue	Os10g0389200	OsRCCR1	Knockdown of OsPAO and OsRCCR1 cause different plant death phenotypes in rice
MSTRG.12677.3	blue	BGIOSGA023457	blue	Os06g0675600	ONAC011	The NAC Transcription Factor Gene OsY37 (ONAC011) Promotes Leaf Senescence and Accelerates Heading Time in Rice.
MSTRG.12677.3	blue	BGIOSGA003046	blue	Os01g0227100	NYC1	Rice NON-YELLOW COLORING1 Is Involved in Light-Harvesting Complex II and Grana Degradation during Leaf Senescence
MSTRG.12677.3	blue	BGIOSGA010125	blue	Os03g0654600	NOL	Rice NON-YELLOW COLORING1 Is Involved in Light-Harvesting Complex II and Grana Degradation during Leaf Senescence
MSTRG.12677.3	blue	BGIOSGA011859	blue	Os03g0146400	OsPAO	Knockdown of OsPAO and OsRCCR1 cause different plant death phenotypes in rice
MSTRG.12677.3	blue	BGIOSGA013214	blue	Os03g0645900	OsNCED3	9-cis-Epoxycarotenoid Dioxygenase 3 Regulates Plant Growth and Enhances Multi-Abiotic Stress Tolerance in Rice
MSTRG.12677.3	blue	BGIOSGA029383	blue	Os09g0532000	SGRL	The Stay-Green Rice like (SGRL) gene regulates chlorophyll degradation in rice.
MSTRG.12677.3	blue	BGIOSGA032012	blue	Os10g0389200	OsRCCR1	Knockdown of OsPAO and OsRCCR1 cause different plant death phenotypes in rice
MSTRG.12677.3	blue	BGIOSGA024095	/	Os07g0558500	NYC4	NYC4, the rice ortholog of Arabidopsis THF1, is involved in the degradation of chlorophyll – protein complexes during leaf senescence
MSTRG.19268.3	blue	BGIOSGA023457	blue	Os06g0675600	ONAC011	The NAC Transcription Factor Gene OsY37 (ONAC011) Promotes Leaf Senescence and Accelerates Heading Time in Rice.
MSTRG.19268.3	blue	BGIOSGA001700	blue	Os01g0348900	salT	Overexpression of salt-induced protein (salT) delays leaf senescence in rice
MSTRG.19268.3	blue	BGIOSGA003046	blue	Os01g0227100	NYC1	Rice NON-YELLOW COLORING1 Is Involved in Light-Harvesting Complex II and Grana Degradation during Leaf Senescence
MSTRG.19268.3	blue	BGIOSGA010125	blue	Os03g0654600	NOL	Rice NON-YELLOW COLORING1 Is Involved in Light-Harvesting Complex II and Grana Degradation during Leaf Senescence
MSTRG.19268.3	blue	BGIOSGA011859	blue	Os03g0146400	OsPAO	Knockdown of OsPAO and OsRCCR1 cause different plant death phenotypes in rice
MSTRG.19268.3	blue	BGIOSGA011953	blue	Os03g0171600	OsFBK12	The F-Box Protein OsFBK12 Targets OsSAMS1 for Degradation and Affects Pleiotropic Phenotypes, Including Leaf Senescence, in Rice
MSTRG.19268.3	blue	BGIOSGA013214	blue	Os03g0645900	OsNCED3	9-cis-Epoxycarotenoid Dioxygenase 3 Regulates Plant Growth and Enhances Multi-Abiotic Stress Tolerance in Rice
MSTRG.19268.3	blue	BGIOSGA022884	blue	Os06g0354700	NYC3	Defect in non‐yellow coloring 3, an α/β hydrolase‐fold family protein, causes a stay‐green phenotype during leaf senescence in rice
MSTRG.19268.3	blue	BGIOSGA029383	blue	Os09g0532000	SGRL	The Stay-Green Rice like (SGRL) gene regulates chlorophyll degradation in rice.
MSTRG.19268.3	blue	BGIOSGA032012	blue	Os10g0389200	OsRCCR1	Knockdown of OsPAO and OsRCCR1 cause different plant death phenotypes in rice
MSTRG.19268.3	blue	BGIOSGA010917	/	Os04g0320100	OsHCAR	Rice 7-Hydroxymethyl Chlorophyll a Reductase Is Involved in the Promotion of Chlorophyll Degradation and Modulates Cell Death Signaling
MSTRG.19268.3	blue	BGIOSGA019953	/	Os05g0449500	OsCOI1b	Mutation of Oryza sativa CORONATINE INSENSITIVE 1b (OsCOI1b) delays leaf senescence.
MSTRG.20126.1	blue	BGIOSGA011953	blue	Os03g0171600	OsFBK12	The F-Box Protein OsFBK12 Targets OsSAMS1 for Degradation and Affects Pleiotropic Phenotypes, Including Leaf Senescence, in Rice
MSTRG.20126.1	blue	BGIOSGA012281	/	Os03g0265100	PLS2	Rice Premature Leaf Senescence 2, Encoding a Glycosyltransferase (GT), Is Involved in Leaf Senescence
MSTRG.20126.1	blue	BGIOSGA022234	/	Os06g0130000	SPL4	The Rice SPOTTED LEAF4 (SPL4) Encodes a Plant Spastin That Inhibits ROS Accumulation in Leaf Development and Functions in Leaf Senescence
MSTRG.26261.1	blue	BGIOSGA019953	/	Os05g0449500	OsCOI1b	Mutation of Oryza sativa CORONATINE INSENSITIVE 1b (OsCOI1b) delays leaf senescence.
MSTRG.26261.1	blue	BGIOSGA022884	blue	Os06g0354700	NYC3	Defect in non‐yellow coloring 3, an α/β hydrolase‐fold family protein, causes a stay‐green phenotype during leaf senescence in rice
MSTRG.26261.1	blue	BGIOSGA032012	blue	Os10g0389200	OsRCCR1	Knockdown of OsPAO and OsRCCR1 cause different plant death phenotypes in rice
MSTRG.29832.1	blue	BGIOSGA023457	blue	Os06g0675600	ONAC011	The NAC Transcription Factor Gene OsY37 (ONAC011) Promotes Leaf Senescence and Accelerates Heading Time in Rice.
MSTRG.29832.1	blue	BGIOSGA001700	blue	Os01g0348900	salT	Overexpression of salt-induced protein (salT) delays leaf senescence in rice
MSTRG.29832.1	blue	BGIOSGA003046	blue	Os01g0227100	NYC1	Rice NON-YELLOW COLORING1 Is Involved in Light-Harvesting Complex II and Grana Degradation during Leaf Senescence
MSTRG.29832.1	blue	BGIOSGA010125	blue	Os03g0654600	NOL	Rice NON-YELLOW COLORING1 Is Involved in Light-Harvesting Complex II and Grana Degradation during Leaf Senescence
MSTRG.29832.1	blue	BGIOSGA011859	blue	Os03g0146400	OsPAO	Knockdown of OsPAO and OsRCCR1 cause different plant death phenotypes in rice
MSTRG.29832.1	blue	BGIOSGA011953	blue	Os03g0171600	OsFBK12	The F-Box Protein OsFBK12 Targets OsSAMS1 for Degradation and Affects Pleiotropic Phenotypes, Including Leaf Senescence, in Rice
MSTRG.29832.1	blue	BGIOSGA013214	blue	Os03g0645900	OsNCED3	9-cis-Epoxycarotenoid Dioxygenase 3 Regulates Plant Growth and Enhances Multi-Abiotic Stress Tolerance in Rice
MSTRG.29832.1	blue	BGIOSGA029383	blue	Os09g0532000	SGRL	The Stay-Green Rice like (SGRL) gene regulates chlorophyll degradation in rice.
MSTRG.29832.1	blue	BGIOSGA032012	blue	Os10g0389200	OsRCCR1	Knockdown of OsPAO and OsRCCR1 cause different plant death phenotypes in rice
MSTRG.30528.1	blue	BGIOSGA023457	blue	Os06g0675600	ONAC011	The NAC Transcription Factor Gene OsY37 (ONAC011) Promotes Leaf Senescence and Accelerates Heading Time in Rice.
MSTRG.30528.1	blue	BGIOSGA003046	blue	Os01g0227100	NYC1	Rice NON-YELLOW COLORING1 Is Involved in Light-Harvesting Complex II and Grana Degradation during Leaf Senescence
MSTRG.30528.1	blue	BGIOSGA011953	blue	Os03g0171600	OsFBK12	The F-Box Protein OsFBK12 Targets OsSAMS1 for Degradation and Affects Pleiotropic Phenotypes, Including Leaf Senescence, in Rice
MSTRG.39310.1	blue	BGIOSGA011859	blue	Os03g0146400	OsPAO	Knockdown of OsPAO and OsRCCR1 cause different plant death phenotypes in rice
MSTRG.39310.1	blue	BGIOSGA011953	blue	Os03g0171600	OsFBK12	The F-Box Protein OsFBK12 Targets OsSAMS1 for Degradation and Affects Pleiotropic Phenotypes, Including Leaf Senescence, in Rice
MSTRG.39310.1	blue	BGIOSGA022884	blue	Os06g0354700	NYC3	Defect in non‐yellow coloring 3, an α/β hydrolase‐fold family protein, causes a stay‐green phenotype during leaf senescence in rice
MSTRG.39310.1	blue	BGIOSGA032012	blue	Os10g0389200	OsRCCR1	Knockdown of OsPAO and OsRCCR1 cause different plant death phenotypes in rice
MSTRG.39310.1	blue	BGIOSGA020739	/	Os06g0662000	OsPLS1	A single cytosine deletion in the OsPLS1 gene encoding vacuolar-type H+ -ATPase subunit A1 leads to premature leaf senescence and seed dormancy in rice
MSTRG.39310.1	blue	BGIOSGA022234	/	Os06g0130000	SPL4	The Rice SPOTTED LEAF4 (SPL4) Encodes a Plant Spastin That Inhibits ROS Accumulation in Leaf Development and Functions in Leaf Senescence
MSTRG.4077.5	blue	BGIOSGA023457	blue	Os06g0675600	ONAC011	The NAC Transcription Factor Gene OsY37 (ONAC011) Promotes Leaf Senescence and Accelerates Heading Time in Rice.
MSTRG.4077.5	blue	BGIOSGA001700	blue	Os01g0348900	salT	Overexpression of salt-induced protein (salT) delays leaf senescence in rice
MSTRG.4077.5	blue	BGIOSGA003046	blue	Os01g0227100	NYC1	Rice NON-YELLOW COLORING1 Is Involved in Light-Harvesting Complex II and Grana Degradation during Leaf Senescence
MSTRG.4077.5	blue	BGIOSGA004316	blue	Os01g0711600	OsRTH1	Modulation of ethylene responses by OsRTH1 overexpression reveals the biological significance of ethylene in rice seedling growth and development
MSTRG.4077.5	blue	BGIOSGA010125	blue	Os03g0654600	NOL	Rice NON-YELLOW COLORING1 Is Involved in Light-Harvesting Complex II and Grana Degradation during Leaf Senescence
MSTRG.4077.5	blue	BGIOSGA011953	blue	Os03g0171600	OsFBK12	The F-Box Protein OsFBK12 Targets OsSAMS1 for Degradation and Affects Pleiotropic Phenotypes, Including Leaf Senescence, in Rice
MSTRG.4077.5	blue	BGIOSGA029383	blue	Os09g0532000	SGRL	The Stay-Green Rice like (SGRL) gene regulates chlorophyll degradation in rice.
MSTRG.42965.1	blue	BGIOSGA023457	blue	Os06g0675600	ONAC011	The NAC Transcription Factor Gene OsY37 (ONAC011) Promotes Leaf Senescence and Accelerates Heading Time in Rice.
MSTRG.42965.1	blue	BGIOSGA001700	blue	Os01g0348900	salT	Overexpression of salt-induced protein (salT) delays leaf senescence in rice
MSTRG.42965.1	blue	BGIOSGA003046	blue	Os01g0227100	NYC1	Rice NON-YELLOW COLORING1 Is Involved in Light-Harvesting Complex II and Grana Degradation during Leaf Senescence
MSTRG.42965.1	blue	BGIOSGA010125	blue	Os03g0654600	NOL	Rice NON-YELLOW COLORING1 Is Involved in Light-Harvesting Complex II and Grana Degradation during Leaf Senescence
MSTRG.42965.1	blue	BGIOSGA011953	blue	Os03g0171600	OsFBK12	The F-Box Protein OsFBK12 Targets OsSAMS1 for Degradation and Affects Pleiotropic Phenotypes, Including Leaf Senescence, in Rice
MSTRG.43455.1	blue	BGIOSGA023457	blue	Os06g0675600	ONAC011	The NAC Transcription Factor Gene OsY37 (ONAC011) Promotes Leaf Senescence and Accelerates Heading Time in Rice.
MSTRG.43455.1	blue	BGIOSGA003046	blue	Os01g0227100	NYC1	Rice NON-YELLOW COLORING1 Is Involved in Light-Harvesting Complex II and Grana Degradation during Leaf Senescence
MSTRG.43455.1	blue	BGIOSGA010125	blue	Os03g0654600	NOL	Rice NON-YELLOW COLORING1 Is Involved in Light-Harvesting Complex II and Grana Degradation during Leaf Senescence
MSTRG.43455.1	blue	BGIOSGA029383	blue	Os09g0532000	SGRL	The Stay-Green Rice like (SGRL) gene regulates chlorophyll degradation in rice.
MSTRG.4640.1	blue	BGIOSGA023457	blue	Os06g0675600	ONAC011	The NAC Transcription Factor Gene OsY37 (ONAC011) Promotes Leaf Senescence and Accelerates Heading Time in Rice.
MSTRG.4640.1	blue	BGIOSGA001700	blue	Os01g0348900	salT	Overexpression of salt-induced protein (salT) delays leaf senescence in rice
MSTRG.4640.1	blue	BGIOSGA003046	blue	Os01g0227100	NYC1	Rice NON-YELLOW COLORING1 Is Involved in Light-Harvesting Complex II and Grana Degradation during Leaf Senescence
MSTRG.4640.1	blue	BGIOSGA004316	blue	Os01g0711600	OsRTH1	Modulation of ethylene responses by OsRTH1 overexpression reveals the biological significance of ethylene in rice seedling growth and development
MSTRG.4640.1	blue	BGIOSGA011953	blue	Os03g0171600	OsFBK12	The F-Box Protein OsFBK12 Targets OsSAMS1 for Degradation and Affects Pleiotropic Phenotypes, Including Leaf Senescence, in Rice
MSTRG.53258.3	blue	BGIOSGA010125	blue	Os03g0654600	NOL	Rice NON-YELLOW COLORING1 Is Involved in Light-Harvesting Complex II and Grana Degradation during Leaf Senescence
MSTRG.53258.3	blue	BGIOSGA029383	blue	Os09g0532000	SGRL	The Stay-Green Rice like (SGRL) gene regulates chlorophyll degradation in rice.
MSTRG.552.1	blue	BGIOSGA023457	blue	Os06g0675600	ONAC011	The NAC Transcription Factor Gene OsY37 (ONAC011) Promotes Leaf Senescence and Accelerates Heading Time in Rice.
MSTRG.552.1	blue	BGIOSGA001700	blue	Os01g0348900	salT	Overexpression of salt-induced protein (salT) delays leaf senescence in rice
MSTRG.552.1	blue	BGIOSGA003046	blue	Os01g0227100	NYC1	Rice NON-YELLOW COLORING1 Is Involved in Light-Harvesting Complex II and Grana Degradation during Leaf Senescence
MSTRG.552.1	blue	BGIOSGA010125	blue	Os03g0654600	NOL	Rice NON-YELLOW COLORING1 Is Involved in Light-Harvesting Complex II and Grana Degradation during Leaf Senescence
MSTRG.552.1	blue	BGIOSGA011859	blue	Os03g0146400	OsPAO	Knockdown of OsPAO and OsRCCR1 cause different plant death phenotypes in rice
MSTRG.552.1	blue	BGIOSGA011953	blue	Os03g0171600	OsFBK12	The F-Box Protein OsFBK12 Targets OsSAMS1 for Degradation and Affects Pleiotropic Phenotypes, Including Leaf Senescence, in Rice
MSTRG.552.1	blue	BGIOSGA013214	blue	Os03g0645900	OsNCED3	9-cis-Epoxycarotenoid Dioxygenase 3 Regulates Plant Growth and Enhances Multi-Abiotic Stress Tolerance in Rice
MSTRG.552.1	blue	BGIOSGA022884	blue	Os06g0354700	NYC3	Defect in non‐yellow coloring 3, an α/β hydrolase‐fold family protein, causes a stay‐green phenotype during leaf senescence in rice
MSTRG.552.1	blue	BGIOSGA029383	blue	Os09g0532000	SGRL	The Stay-Green Rice like (SGRL) gene regulates chlorophyll degradation in rice.
MSTRG.552.1	blue	BGIOSGA032012	blue	Os10g0389200	OsRCCR1	Knockdown of OsPAO and OsRCCR1 cause different plant death phenotypes in rice
MSTRG.552.1	blue	BGIOSGA010917	/	Os04g0320100	OsHCAR	Rice 7-Hydroxymethyl Chlorophyll a Reductase Is Involved in the Promotion of Chlorophyll Degradation and Modulates Cell Death Signaling
MSTRG.552.1	blue	BGIOSGA019953	/	Os05g0449500	OsCOI1b	Mutation of Oryza sativa CORONATINE INSENSITIVE 1b (OsCOI1b) delays leaf senescence.
MSTRG.57335.8	blue	BGIOSGA011859	blue	Os03g0146400	OsPAO	Knockdown of OsPAO and OsRCCR1 cause different plant death phenotypes in rice
MSTRG.57335.8	blue	BGIOSGA013214	blue	Os03g0645900	OsNCED3	9-cis-Epoxycarotenoid Dioxygenase 3 Regulates Plant Growth and Enhances Multi-Abiotic Stress Tolerance in Rice
MSTRG.57335.8	blue	BGIOSGA022884	blue	Os06g0354700	NYC3	Defect in non‐yellow coloring 3, an α/β hydrolase‐fold family protein, causes a stay‐green phenotype during leaf senescence in rice
MSTRG.57335.8	blue	BGIOSGA029383	blue	Os09g0532000	SGRL	The Stay-Green Rice like (SGRL) gene regulates chlorophyll degradation in rice.
MSTRG.57335.8	blue	BGIOSGA032012	blue	Os10g0389200	OsRCCR1	Knockdown of OsPAO and OsRCCR1 cause different plant death phenotypes in rice
MSTRG.57335.8	blue	BGIOSGA019953	/	Os05g0449500	OsCOI1b	Mutation of Oryza sativa CORONATINE INSENSITIVE 1b (OsCOI1b) delays leaf senescence.
MSTRG.74673.1	blue	BGIOSGA023457	blue	Os06g0675600	ONAC011	The NAC Transcription Factor Gene OsY37 (ONAC011) Promotes Leaf Senescence and Accelerates Heading Time in Rice.
MSTRG.74673.1	blue	BGIOSGA001700	blue	Os01g0348900	salT	Overexpression of salt-induced protein (salT) delays leaf senescence in rice
MSTRG.74673.1	blue	BGIOSGA003046	blue	Os01g0227100	NYC1	Rice NON-YELLOW COLORING1 Is Involved in Light-Harvesting Complex II and Grana Degradation during Leaf Senescence
MSTRG.74673.3	blue	BGIOSGA023457	blue	Os06g0675600	ONAC011	The NAC Transcription Factor Gene OsY37 (ONAC011) Promotes Leaf Senescence and Accelerates Heading Time in Rice.
MSTRG.74673.3	blue	BGIOSGA003046	blue	Os01g0227100	NYC1	Rice NON-YELLOW COLORING1 Is Involved in Light-Harvesting Complex II and Grana Degradation during Leaf Senescence
MSTRG.74673.3	blue	BGIOSGA010125	blue	Os03g0654600	NOL	Rice NON-YELLOW COLORING1 Is Involved in Light-Harvesting Complex II and Grana Degradation during Leaf Senescence
MSTRG.74673.3	blue	BGIOSGA013214	blue	Os03g0645900	OsNCED3	9-cis-Epoxycarotenoid Dioxygenase 3 Regulates Plant Growth and Enhances Multi-Abiotic Stress Tolerance in Rice
MSTRG.74673.3	blue	BGIOSGA029383	blue	Os09g0532000	SGRL	The Stay-Green Rice like (SGRL) gene regulates chlorophyll degradation in rice.
MSTRG.74673.4	blue	BGIOSGA023457	blue	Os06g0675600	ONAC011	The NAC Transcription Factor Gene OsY37 (ONAC011) Promotes Leaf Senescence and Accelerates Heading Time in Rice.
MSTRG.74673.4	blue	BGIOSGA003046	blue	Os01g0227100	NYC1	Rice NON-YELLOW COLORING1 Is Involved in Light-Harvesting Complex II and Grana Degradation during Leaf Senescence
MSTRG.74673.4	blue	BGIOSGA010125	blue	Os03g0654600	NOL	Rice NON-YELLOW COLORING1 Is Involved in Light-Harvesting Complex II and Grana Degradation during Leaf Senescence
MSTRG.74673.4	blue	BGIOSGA013214	blue	Os03g0645900	OsNCED3	9-cis-Epoxycarotenoid Dioxygenase 3 Regulates Plant Growth and Enhances Multi-Abiotic Stress Tolerance in Rice
MSTRG.74673.4	blue	BGIOSGA029383	blue	Os09g0532000	SGRL	The Stay-Green Rice like (SGRL) gene regulates chlorophyll degradation in rice.
MSTRG.7519.1	blue	BGIOSGA023457	blue	Os06g0675600	ONAC011	The NAC Transcription Factor Gene OsY37 (ONAC011) Promotes Leaf Senescence and Accelerates Heading Time in Rice.
MSTRG.7519.1	blue	BGIOSGA003046	blue	Os01g0227100	NYC1	Rice NON-YELLOW COLORING1 Is Involved in Light-Harvesting Complex II and Grana Degradation during Leaf Senescence
MSTRG.7519.1	blue	BGIOSGA010125	blue	Os03g0654600	OsNOL	Rice NON-YELLOW COLORING1 Is Involved in Light-Harvesting Complex II and Grana Degradation during Leaf Senescence
MSTRG.76387.1	blue	BGIOSGA023457	blue	Os06g0675600	ONAC011	The NAC Transcription Factor Gene OsY37 (ONAC011) Promotes Leaf Senescence and Accelerates Heading Time in Rice.
MSTRG.76387.1	blue	BGIOSGA003046	blue	Os01g0227100	NYC1	Rice NON-YELLOW COLORING1 Is Involved in Light-Harvesting Complex II and Grana Degradation during Leaf Senescence
MSTRG.76387.1	blue	BGIOSGA010125	blue	Os03g0654600	NOL	Rice NON-YELLOW COLORING1 Is Involved in Light-Harvesting Complex II and Grana Degradation during Leaf Senescence
MSTRG.76387.1	blue	BGIOSGA011859	blue	Os03g0146400	OsPAO	Knockdown of OsPAO and OsRCCR1 cause different plant death phenotypes in rice
MSTRG.76387.1	blue	BGIOSGA011953	blue	Os03g0171600	OsFBK12	The F-Box Protein OsFBK12 Targets OsSAMS1 for Degradation and Affects Pleiotropic Phenotypes, Including Leaf Senescence, in Rice
MSTRG.76387.1	blue	BGIOSGA013214	blue	Os03g0645900	OsNCED3	9-cis-Epoxycarotenoid Dioxygenase 3 Regulates Plant Growth and Enhances Multi-Abiotic Stress Tolerance in Rice
MSTRG.76387.1	blue	BGIOSGA022884	blue	Os06g0354700	NYC3	Defect in non‐yellow coloring 3, an α/β hydrolase‐fold family protein, causes a stay‐green phenotype during leaf senescence in rice
MSTRG.76387.1	blue	BGIOSGA029383	blue	Os09g0532000	SGRL	The Stay-Green Rice like (SGRL) gene regulates chlorophyll degradation in rice.
MSTRG.76387.1	blue	BGIOSGA032012	blue	Os10g0389200	OsRCCR1	Knockdown of OsPAO and OsRCCR1 cause different plant death phenotypes in rice
MSTRG.76387.1	blue	BGIOSGA010917	/	Os04g0320100	OsHCAR	Rice 7-Hydroxymethyl Chlorophyll a Reductase Is Involved in the Promotion of Chlorophyll Degradation and Modulates Cell Death Signaling
MSTRG.76387.1	blue	BGIOSGA019953	/	Os05g0449500	OsCOI1b	Mutation of Oryza sativa CORONATINE INSENSITIVE 1b (OsCOI1b) delays leaf senescence.
MSTRG.76387.1	blue	BGIOSGA022234	/	Os06g0130000	SPL4	The Rice SPOTTED LEAF4 (SPL4) Encodes a Plant Spastin That Inhibits ROS Accumulation in Leaf Development and Functions in Leaf Senescence
MSTRG.77321.3	blue	BGIOSGA023457	blue	Os06g0675600	ONAC011	The NAC Transcription Factor Gene OsY37 (ONAC011) Promotes Leaf Senescence and Accelerates Heading Time in Rice.
MSTRG.77321.3	blue	BGIOSGA011859	blue	Os03g0146400	OsPAO	Knockdown of OsPAO and OsRCCR1 cause different plant death phenotypes in rice
MSTRG.77321.3	blue	BGIOSGA011953	blue	Os03g0171600	OsFBK12	The F-Box Protein OsFBK12 Targets OsSAMS1 for Degradation and Affects Pleiotropic Phenotypes, Including Leaf Senescence, in Rice
MSTRG.77321.3	blue	BGIOSGA001700	blue	Os01g0348900	salT	Overexpression of salt-induced protein (salT) delays leaf senescence in rice
MSTRG.77321.3	blue	BGIOSGA003046	blue	Os01g0227100	NYC1	Rice NON-YELLOW COLORING1 Is Involved in Light-Harvesting Complex II and Grana Degradation during Leaf Senescence
MSTRG.77321.3	blue	BGIOSGA010125	blue	Os03g0654600	NOL	Rice NON-YELLOW COLORING1 Is Involved in Light-Harvesting Complex II and Grana Degradation during Leaf Senescence
MSTRG.77321.3	blue	BGIOSGA013214	blue	Os03g0645900	OsNCED3	9-cis-Epoxycarotenoid Dioxygenase 3 Regulates Plant Growth and Enhances Multi-Abiotic Stress Tolerance in Rice
MSTRG.77321.3	blue	BGIOSGA029383	blue	Os09g0532000	SGRL	The Stay-Green Rice like (SGRL) gene regulates chlorophyll degradation in rice.
MSTRG.77321.3	blue	BGIOSGA032012	blue	Os10g0389200	OsRCCR1	Knockdown of OsPAO and OsRCCR1 cause different plant death phenotypes in rice
MSTRG.79278.1	blue	BGIOSGA023457	blue	Os06g0675600	ONAC011	The NAC Transcription Factor Gene OsY37 (ONAC011) Promotes Leaf Senescence and Accelerates Heading Time in Rice.
MSTRG.79278.1	blue	BGIOSGA003046	blue	Os01g0227100	NYC1	Rice NON-YELLOW COLORING1 Is Involved in Light-Harvesting Complex II and Grana Degradation during Leaf Senescence
MSTRG.79278.1	blue	BGIOSGA010125	blue	Os03g0654600	NOL	Rice NON-YELLOW COLORING1 Is Involved in Light-Harvesting Complex II and Grana Degradation during Leaf Senescence
MSTRG.79278.1	blue	BGIOSGA011859	blue	Os03g0146400	OsPAO	Knockdown of OsPAO and OsRCCR1 cause different plant death phenotypes in rice
MSTRG.79278.1	blue	BGIOSGA013214	blue	Os03g0645900	OsNCED3	9-cis-Epoxycarotenoid Dioxygenase 3 Regulates Plant Growth and Enhances Multi-Abiotic Stress Tolerance in Rice
MSTRG.79278.1	blue	BGIOSGA029383	blue	Os09g0532000	SGRL	The Stay-Green Rice like (SGRL) gene regulates chlorophyll degradation in rice.
MSTRG.79278.1	blue	BGIOSGA032012	blue	Os10g0389200	OsRCCR1	Knockdown of OsPAO and OsRCCR1 cause different plant death phenotypes in rice
MSTRG.79278.1	blue	BGIOSGA019953	/	Os05g0449500	OsCOI1b	Mutation of Oryza sativa CORONATINE INSENSITIVE 1b (OsCOI1b) delays leaf senescence.
MSTRG.79278.1	blue	BGIOSGA026526	/	Os08g0549100	OsAPX4	Rice peroxisomal ascorbate peroxidase knockdown affects ROS signaling and triggers early leaf senescence
MSTRG.8050.1	blue	BGIOSGA023457	blue	Os06g0675600	ONAC011	The NAC Transcription Factor Gene OsY37 (ONAC011) Promotes Leaf Senescence and Accelerates Heading Time in Rice.
MSTRG.8050.1	blue	BGIOSGA001700	blue	Os01g0348900	salT	Overexpression of salt-induced protein (salT) delays leaf senescence in rice
MSTRG.8050.1	blue	BGIOSGA003046	blue	Os01g0227100	NYC1	Rice NON-YELLOW COLORING1 Is Involved in Light-Harvesting Complex II and Grana Degradation during Leaf Senescence
MSTRG.8050.1	blue	BGIOSGA010125	blue	Os03g0654600	NOL	Rice NON-YELLOW COLORING1 Is Involved in Light-Harvesting Complex II and Grana Degradation during Leaf Senescence
MSTRG.8050.1	blue	BGIOSGA011953	blue	Os03g0171600	OsFBK12	The F-Box Protein OsFBK12 Targets OsSAMS1 for Degradation and Affects Pleiotropic Phenotypes, Including Leaf Senescence, in Rice
MSTRG.8050.1	blue	BGIOSGA029383	blue	Os09g0532000	SGRL	The Stay-Green Rice like (SGRL) gene regulates chlorophyll degradation in rice.
MSTRG.80924.2	blue	BGIOSGA023457	blue	Os06g0675600	ONAC011	The NAC Transcription Factor Gene OsY37 (ONAC011) Promotes Leaf Senescence and Accelerates Heading Time in Rice.
MSTRG.80924.2	blue	BGIOSGA003046	blue	Os01g0227100	NYC1	Rice NON-YELLOW COLORING1 Is Involved in Light-Harvesting Complex II and Grana Degradation during Leaf Senescence
MSTRG.80924.2	blue	BGIOSGA010125	blue	Os03g0654600	NOL	Rice NON-YELLOW COLORING1 Is Involved in Light-Harvesting Complex II and Grana Degradation during Leaf Senescence
MSTRG.8133.1	blue	BGIOSGA023457	blue	Os06g0675600	ONAC011	The NAC Transcription Factor Gene OsY37 (ONAC011) Promotes Leaf Senescence and Accelerates Heading Time in Rice.
MSTRG.8133.1	blue	BGIOSGA003046	blue	Os01g0227100	NYC1	Rice NON-YELLOW COLORING1 Is Involved in Light-Harvesting Complex II and Grana Degradation during Leaf Senescence
MSTRG.8133.1	blue	BGIOSGA004591	blue	Os01g0788400	OsPME1	Control of Leaf Senescence by an MeOHJasmonates Cascade that Is Epigenetically Regulated by OsSRT2 in Rice
MSTRG.8133.1	blue	BGIOSGA011953	blue	Os03g0171600	OsFBK12	The F-Box Protein OsFBK12 Targets OsSAMS1 for Degradation and Affects Pleiotropic Phenotypes, Including Leaf Senescence, in Rice
MSTRG.8133.1	blue	BGIOSGA029383	blue	Os09g0532000	SGRL	The Stay-Green Rice like (SGRL) gene regulates chlorophyll degradation in rice.
MSTRG.8133.1	blue	BGIOSGA020739	/	Os06g0662000	OsPLS1	A single cytosine deletion in the OsPLS1 gene encoding vacuolar-type H+ -ATPase subunit A1 leads to premature leaf senescence and seed dormancy in rice
MSTRG.84624.1	blue	BGIOSGA023457	blue	Os06g0675600	ONAC011	The NAC Transcription Factor Gene OsY37 (ONAC011) Promotes Leaf Senescence and Accelerates Heading Time in Rice.
MSTRG.84624.1	blue	BGIOSGA003046	blue	Os01g0227100	NYC1	Rice NON-YELLOW COLORING1 Is Involved in Light-Harvesting Complex II and Grana Degradation during Leaf Senescence
MSTRG.84624.1	blue	BGIOSGA011859	blue	Os03g0146400	OsPAO	Knockdown of OsPAO and OsRCCR1 cause different plant death phenotypes in rice
MSTRG.84624.1	blue	BGIOSGA011953	blue	Os03g0171600	OsFBK12	The F-Box Protein OsFBK12 Targets OsSAMS1 for Degradation and Affects Pleiotropic Phenotypes, Including Leaf Senescence, in Rice
MSTRG.84624.1	blue	BGIOSGA022884	blue	Os06g0354700	NYC3	Defect in non‐yellow coloring 3, an α/β hydrolase‐fold family protein, causes a stay‐green phenotype during leaf senescence in rice
MSTRG.84624.1	blue	BGIOSGA032012	blue	Os10g0389200	OsRCCR1	Knockdown of OsPAO and OsRCCR1 cause different plant death phenotypes in rice
MSTRG.84624.1	blue	BGIOSGA019953	/	Os05g0449500	OsCOI1b	Mutation of Oryza sativa CORONATINE INSENSITIVE 1b (OsCOI1b) delays leaf senescence.
MSTRG.84624.1	blue	BGIOSGA020739	/	Os06g0662000	OsPLS1	A single cytosine deletion in the OsPLS1 gene encoding vacuolar-type H+ -ATPase subunit A1 leads to premature leaf senescence and seed dormancy in rice
MSTRG.84624.1	blue	BGIOSGA022234	/	Os06g0130000	SPL4	The Rice SPOTTED LEAF4 (SPL4) Encodes a Plant Spastin That Inhibits ROS Accumulation in Leaf Development and Functions in Leaf Senescence
