# Supplementary material for: Genome-wide identification and characterization of long non-coding RNAs involved in flag leaf senescence of rice
Source: Plant Mol Biol. 2021 Feb 11;105(6):655–84. doi: 10.1007/s11103-021-01121-3 (PMC7985109; doi:10.1007/s11103-021-01121-3)
Supplement: Supplementary file 15 — Supplementary file15 (XLSX 16 KB) Table S15 The summary on the possible involvement of one lncRNA in multiple senescence-associated biological processes by targeting well-studied senescence-associated genes. [file 11103_2021_1121_MOESM15_ESM.xlsx]

## Sheet: Sheet1
Primer name	Forward primer	Reverse primer
SGR	GCAATGTCGCCAAATGACG	GCTCACCACACTCATTCCCTAAAG
RCCR	CGCTCCATCCCGAATACATAG	TCTCCTCCTTGCCCACAGTC
OsNAP	GCAGGAGATGGCGAGGCAG	CCAGGTGCGCGAGCTGAAC
Osl43	TGTGACAAGTGCTAATAATACATACGA	CCAGACCTTCCAAAGAATCCAAC
BGIOSGA033278	CCCATTTTGTCACTCCGACC	AGATAGACCCACCAGAAGTTCAGA
BGIOSGA014571	CCATTCTCAAATAAGCATTTCCC	TCCCCTCATAGCACTTGATTGTC
BGIOSGA023457	CACAAATGTGGAACTCACTCAGTT	TGCAATAGCACATAAGCACACTTT
BGIOSGA011859	GTGCAACGTAAGCTAGGGAATATA	CATCAATCAAAAGTCATTGGGC
BGIOSGA037778	TCTTGGATGAATCACTTCTAGGGA	TGTACCATCACACAAATAAGTATGTATACC
BGIOSGA008492	GAGAACGAAGTGTGTATGCTGTAGATT	AGCACTAGTAACATTCACTTGGGTT
BGIOSGA002469	GCTAATGGATGAGTTGTTCCAT	TCGGAATCATCACGCTATTGAT
BGIOSGA025169	CTCAGCTACAATGTCGTGTCCA	GGCATAGTTCTCGGTGACGG
BGIOSGA016313	CTGTCCACCCATCTATCCAGC	GATCTCTGTTACATCAAGACACTTGTA
MSTRG.62092.1	CAACCAGGATACTTTGATGTTATCAAC	TAGCAGACCCAAGAAATACGAACT
MSTRG.31014.21	AGAGGATCAGGGATTGGAAGG	AATAGCAGTTCCGCAAGATTACAC
MSTRG.31014.36	GATCAGGGATTGGAAGGATGG	AATAGCAGTTCCGCAAGATTACAC
MSTRG.24808.2	TGCAGGTGGATTGTGGTTGT	TGCATATCTTCCCGTCTAATCTG
MSTRG.77321.3	TATGCTGCTCCCTCCGTTCTA	CATCTGCACTGATTCCCATCAC
UBC	GTGCAGCGAGAAAAGTCAGC	GAACTTGCGGAGGAAGGAGAG
ARF	ATGAAAGGAAGACATGGCGG	TGGTGGTGGAACCTAAAGAGC
Profilin-2	CCAACTGGTCTTTTCCTTGGG	GGGGTCATCGGCTCATCATAG
